# Supplementary material for: Single-Molecule Long-Read Sequencing of Purslane (Portulaca oleracea) and Differential Gene Expression Related with Biosynthesis of Unsaturated Fatty Acids
Source: Plants (Basel). 2021 Mar 30;10(4):655. doi: 10.3390/plants10040655 (PMC8066459; doi:10.3390/plants10040655)
Supplement: Supplementary file 1 [file plants-10-00655-s001.zip]

Archive with 9 entries (8 files):
- Supplementary materials/
- Supplementary materials/Supplementary table 1.xlsx
- Supplementary materials/Supplementary table 2.xls
- Supplementary materials/Supplementary table 3.xlsx
- Supplementary materials/Supplementary table 4.xls
- Supplementary materials/Supplementary table 5.xls
- Supplementary materials/Supplementary table 6.xls
- Supplementary materials/Supplementary table 7.doc
- Supplementary materials/Supplementary table 8.doc
