# Supplementary material for: Single-Molecule Long-Read Sequencing of Purslane (Portulaca oleracea) and Differential Gene Expression Related with Biosynthesis of Unsaturated Fatty Acids
Source: Plants (Basel). 2021 Mar 30;10(4):655. doi: 10.3390/plants10040655 (PMC8066459; doi:10.3390/plants10040655)
Supplement: Supplementary file 1 [file plants-10-00655-s001.zip › Supplementary materials/Supplementary table 1.xlsx]

## Sheet: Table S1
Table S1. Function annotation of all corrected isoforms in seven database by SMRT
Gene_id	{NR}	{SwissProt}	{KEGG}	{KOG}	{GO}	{NT}	{Pfam}
Annotation_num	68630	58535	67426	44376	41535	50454	41535
i0_HQ_PLCLR_c1011/f9p0/572	{XP_006371564.1; hypothetical protein POPTR_0019s13190g, partial [Populus trichocarpa]}	{NA}	{pxb:103948529; - - - - -}	{NA}	{NA}	{NA}	{NA}
i0_HQ_PLCLR_c1012/f7p0/663	{XP_011076314.1; PREDICTED: 40S ribosomal protein S20-2 [Sesamum indicum]}	{sp|Q9STY6|RS202_ARATH; 40S ribosomal protein S20-2 OS=Arabidopsis thaliana GN=RPS20B PE=2 SV=1}	{sind:105160574; K02969 RP-S20e, RPS20 small subunit ribosomal protein S20e - ko03010; Genetic Information Processing; Translation; Ribosome}	{At3g47370; KOG0900 40S ribosomal protein S20 J Translation, ribosomal structure and biogenesis ;}	{NA}	{XM_010673688.2; PREDICTED: Beta vulgaris subsp. vulgaris 40S ribosomal protein S20-2 (LOC104888661), mRNA}	{NA}
i0_HQ_PLCLR_c10124/f2p1/381	{NA}	{NA}	{NA}	{NA}	{NA}	{NA}	{NA}
i0_HQ_PLCLR_c10176/f3p16/979	{GAQ82022.1; light harvesting chlorophyll a b-binding protein, lhcb1.2 [Klebsormidium flaccidum]}	{sp|P27495|CB24_TOBAC; Chlorophyll a-b binding protein 40, chloroplastic OS=Nicotiana tabacum GN=CAB40 PE=2 SV=1}	{ppp:PHYPADRAFT_176684; K08913 LHCB2 light-harvesting complex II chlorophyll a/b binding protein 2 - ko00196; Metabolism; Energy metabolism; Photosynthesis - antenna proteins}	{NA}	{NA}	{AY171229.1; Chlamydomonas reinhardtii light-harvesting complex II protein (Lhcb) mRNA, complete cds; nuclear gene for chloroplast product}	{NA}
i0_HQ_PLCLR_c10189/f3p8/451	{NA}	{NA}	{NA}	{NA}	{NA}	{NA}	{NA}
i0_HQ_PLCLR_c10212/f2p5/602	{XP_010678668.1; PREDICTED: uncharacterized protein LOC104894188 [Beta vulgaris subsp. vulgaris]}	{NA}	{bvg:104894188; - - - - -}	{NA}	{NA}	{XM_010257057.2; PREDICTED: Nelumbo nucifera uncharacterized LOC104596051 (LOC104596051), mRNA}	{NA}
i0_HQ_PLCLR_c10239/f2p0/610	{NA}	{NA}	{NA}	{NA}	{NA}	{NA}	{NA}
i0_HQ_PLCLR_c10274/f4p1/921	{XP_010689546.1; PREDICTED: CASP-like protein 5A2 [Beta vulgaris subsp. vulgaris]}	{sp|Q9SKN3|CSPL6_ARATH; CASP-like protein 5A2 OS=Arabidopsis thaliana GN=At2g28370 PE=2 SV=1}	{jcu:105628086; - - - - -}	{NA}	{NA}	{XM_008464359.2; PREDICTED: Cucumis melo CASP-like protein 5A2 (LOC103500904), mRNA}	{NA}
i0_HQ_PLCLR_c10318/f2p8/837	{XP_006582847.1; PREDICTED: uncharacterized protein LOC100499832 isoform X1 [Glycine max]}	{sp|O04006|PSAH_BRACM; Photosystem I reaction center subunit VI, chloroplastic OS=Brassica campestris GN=PSAH PE=2 SV=1}	{pop:POPTR_0003s05110g; K02695 psaH photosystem I subunit VI - ko00195; Metabolism; Energy metabolism; Photosynthesis}	{NA}	{NA}	{LT594793.1; Theobroma cacao genome assembly, chromosome: VI}	{NA}
i0_HQ_PLCLR_c10344/f2p32/743	{XP_010676150.1; PREDICTED: 14 kDa proline-rich protein DC2.15 [Beta vulgaris subsp. vulgaris]}	{sp|Q9SU34|ERLL2_ARATH; pEARLI1-like lipid transfer protein 2 OS=Arabidopsis thaliana GN=At4g12490 PE=2 SV=1}	{bvg:104892034; - - - - -}	{NA}	{GO:0016020; membrane; cellular_component}	{FQ379858.1; Vitis vinifera clone SS0AEA1YC12}	{PF05887:Procyclic acidic repetitive protein (PARP)}
i0_HQ_PLCLR_c10443/f5p1/990	{XP_010682367.1; PREDICTED: photosystem II core complex proteins psbY, chloroplastic [Beta vulgaris subsp. vulgaris]}	{sp|P80470|PSBY_SPIOL; Photosystem II core complex proteins psbY, chloroplastic OS=Spinacia oleracea GN=PSBY PE=1 SV=2}	{gra:105785844; K02723 psbY photosystem II PsbY protein - ko00195; Metabolism; Energy metabolism; Photosynthesis}	{NA}	{GO:0016021; integral to membrane; cellular_component GO:0009523; photosystem II; cellular_component GO:0015979; photosynthesis; biological_process GO:0030145; manganese ion binding; molecular_function}	{NA}	{PF06298:Photosystem II protein Y (PsbY)}
i0_HQ_PLCLR_c10470/f2p0/929	{KNA11067.1; hypothetical protein SOVF_138580 [Spinacia oleracea]}	{sp|P01070|ITRA_SOYBN; Trypsin inhibitor A OS=Glycine max GN=KTI3 PE=1 SV=2}	{cmo:103482596; - - - - -}	{NA}	{GO:0004866; endopeptidase inhibitor activity; molecular_function}	{NA}	{PF00197:Trypsin and protease inhibitor}
i0_HQ_PLCLR_c10484/f2p0/537	{XP_010676518.1; PREDICTED: protein P21 [Beta vulgaris subsp. vulgaris]}	{sp|P25096|P21_SOYBN; Protein P21 OS=Glycine max PE=1 SV=1}	{bvg:104892319; - - - - -}	{NA}	{NA}	{XM_008240685.2; PREDICTED: Prunus mume protein P21-like (LOC103337523), mRNA}	{NA}
i0_HQ_PLCLR_c10485/f2p25/734	{XP_016483459.1; PREDICTED: ubiquitin-conjugating enzyme E2 28-like isoform X1 [Nicotiana tabacum]}	{sp|P35135|UBC4_SOLLC; Ubiquitin-conjugating enzyme E2-17 kDa OS=Solanum lycopersicum PE=2 SV=1}	{bvg:104888303; K06689 UBE2D, UBC4, UBC5 ubiquitin-conjugating enzyme E2 D 2.3.2.23 ko04141; Genetic Information Processing; Folding, sorting and degradation; Protein processing in endoplasmic reticulum | ko04120; Genetic Information Processing; Folding, sorting and degradation; Ubiquitin mediated proteolysis | ko04013; Environmental Information Processing; Signal transduction; MAPK signaling pat…	{At5g41700; KOG0417 Ubiquitin-protein ligase O Posttranslational modification, protein turnover, chaperones ;}	{GO:0006464; protein modification process; biological_process GO:0005515; protein binding; molecular_function GO:0015031; protein transport; biological_process}	{XM_017756706.1; PREDICTED: Gossypium arboreum ubiquitin-conjugating enzyme E2-17 kDa (LOC108457646), mRNA}	{PF05743:UEV domain PF05773:RWD domain}
i0_HQ_PLCLR_c10581/f2p1/834	{GAQ80027.1; aquaporin [Klebsormidium flaccidum]}	{sp|Q8GRT8|PIP24_ORYSJ; Aquaporin PIP2-4 OS=Oryza sativa subsp. japonica GN=PIP2-4 PE=2 SV=1}	{gmx:100306103; K09872 PIP aquaporin PIP - -}	{Hs4755125; KOG0223 Aquaporin (major intrinsic protein family) G Carbohydrate transport and metabolism ;}	{GO:0016020; membrane; cellular_component GO:0005215; NA GO:0006810; transport; biological_process}	{NA}	{PF00230:Major intrinsic protein}
i0_HQ_PLCLR_c10683/f2p1/575	{KNA13800.1; hypothetical protein SOVF_113560 [Spinacia oleracea]}	{sp|Q02438|E13E_HORVU; Glucan endo-1,3-beta-glucosidase GV OS=Hordeum vulgare PE=2 SV=2}	{bvg:104890043; - - - - -}	{NA}	{GO:0005975; carbohydrate metabolic process; biological_process GO:0004553; hydrolase activity, hydrolyzing O-glycosyl compounds; molecular_function}	{NA}	{PF00332:Glycosyl hydrolases family 17}
i0_HQ_PLCLR_c10715/f2p1630/917	{XP_010669316.1; PREDICTED: ylmG homolog protein 2, chloroplastic [Beta vulgaris subsp. vulgaris]}	{sp|Q9C595|YLMG2_ARATH; YlmG homolog protein 2, chloroplastic OS=Arabidopsis thaliana GN=YLMG2 PE=2 SV=1}	{bvg:104886561; K02221 yggT YggT family protein - -}	{NA}	{GO:0016020; membrane; cellular_component}	{XM_016791829.1; PREDICTED: Prunus mume ylmG homolog protein 2, chloroplastic (LOC103320643), mRNA}	{PF02325:YGGT family}
i0_HQ_PLCLR_c1084/f9p0/801	{KNA10621.1; hypothetical protein SOVF_142650 [Spinacia oleracea]}	{NA}	{bvg:104888047; - - - - -}	{NA}	{GO:0006950; response to stress; biological_process}	{NA}	{PF03242:Late embryogenesis abundant protein}
i0_HQ_PLCLR_c10877/f2p23/565	{XP_010690864.1; PREDICTED: protein RADIALIS-like 3 [Beta vulgaris subsp. vulgaris]}	{sp|Q9SIJ5|RADL2_ARATH; Protein RADIALIS-like 2 OS=Arabidopsis thaliana GN=RL2 PE=2 SV=1}	{nnu:104595667; - - - - -}	{At2g21650; KOG0724 Zuotin and related molecular chaperones (DnaJ superfamily), contains DNA-binding domains O Posttranslational modification, protein turnover, chaperones ;}	{NA}	{NA}	{NA}
i0_HQ_PLCLR_c10887/f3p2/816	{XP_010676940.1; PREDICTED: heavy metal-associated isoprenylated plant protein 30-like [Beta vulgaris subsp. vulgaris]}	{sp|F4JMB8|HIP44_ARATH; Heavy metal-associated isoprenylated plant protein 44 OS=Arabidopsis thaliana GN=HIPP44 PE=2 SV=1}	{bvg:104892654; - - - - -}	{At1g06330; KOG1603 Copper chaperone P Inorganic ion transport and metabolism ;}	{GO:0030001; metal ion transport; biological_process GO:0046872; metal ion binding; molecular_function}	{XM_017376343.1; PREDICTED: Daucus carota subsp. sativus heavy metal-associated isoprenylated plant protein 21-like (LOC108206143), mRNA}	{PF00403:Heavy-metal-associated domain}
i0_HQ_PLCLR_c10906/f2p15/638	{KNA20188.1; hypothetical protein SOVF_054660 [Spinacia oleracea]}	{NA}	{bvg:104892150; - - - - -}	{NA}	{GO:0005680; anaphase-promoting complex; cellular_component}	{XM_011017312.1; PREDICTED: Populus euphratica uncharacterized LOC105119194 (LOC105119194), mRNA}	{PF12859:Anaphase-promoting complex subunit 1}
i0_HQ_PLCLR_c10917/f2p0/627	{GAU27737.1; hypothetical protein TSUD_215470 [Trifolium subterraneum]}	{NA}	{bvg:104888454; - - - - -}	{At3g06610; KOG3450 Huntingtin interacting protein HYPK R General function prediction only ;}	{GO:0004114; 3',5'-cyclic-nucleotide phosphodiesterase activity; molecular_function GO:0007165; signal transduction; biological_process}	{XM_016027708.1; PREDICTED: Ziziphus jujuba huntingtin-interacting protein K (LOC107418997), transcript variant X3, mRNA}	{PF00233:3'5'-cyclic nucleotide phosphodiesterase}
i0_HQ_PLCLR_c1097/f9p0/894	{XP_010676518.1; PREDICTED: protein P21 [Beta vulgaris subsp. vulgaris]}	{sp|P25096|P21_SOYBN; Protein P21 OS=Glycine max PE=1 SV=1}	{bvg:104892319; - - - - -}	{NA}	{NA}	{XM_019326060.1; PREDICTED: Ipomoea nil osmotin-like protein TPM-1 (LOC109176607), mRNA}	{NA}
i0_HQ_PLCLR_c1098/f10p0/696	{NA}	{NA}	{NA}	{NA}	{NA}	{NA}	{NA}
i0_HQ_PLCLR_c1102/f14p17/918	{XP_010683390.1; PREDICTED: kunitz trypsin inhibitor 2 [Beta vulgaris subsp. vulgaris]}	{sp|Q41015|PIP21_PEA; Kunitz-type trypsin inhibitor-like 1 protein OS=Pisum sativum GN=PIP20-1 PE=1 SV=2}	{egu:105042796; - - - - -}	{NA}	{GO:0004866; endopeptidase inhibitor activity; molecular_function}	{NA}	{PF00197:Trypsin and protease inhibitor}
i0_HQ_PLCLR_c11039/f8p0/488	{XP_011080633.1; PREDICTED: cytochrome b-c1 complex subunit 8 [Sesamum indicum]}	{sp|P46269|QCR8_SOLTU; Cytochrome b-c1 complex subunit 8 OS=Solanum tuberosum PE=1 SV=2}	{sind:105163840; - - - - -}	{NA}	{NA}	{NA}	{NA}
i0_HQ_PLCLR_c11065/f3p0/820	{XP_006370602.1; histone H2A family protein [Populus trichocarpa]}	{sp|Q9LD28|H2A6_ARATH; Histone H2A.6 OS=Arabidopsis thaliana GN=RAT5 PE=1 SV=1}	{pop:POPTR_0001s44140g; K11251 H2A histone H2A - ko05322; Human Diseases; Immune diseases; Systemic lupus erythematosus | ko05034; Human Diseases; Substance dependence; Alcoholism}	{At5g54640; KOG1756 Histone 2A B Chromatin structure and dynamics ;}	{GO:0003677; DNA binding; molecular_function}	{XM_012215326.1; PREDICTED: Jatropha curcas probable histone H2A.1 (LOC105632867), mRNA}	{PF00125:Core histone H2A/H2B/H3/H4}
i0_HQ_PLCLR_c11067/f2p87/475	{NA}	{NA}	{cic:CICLE_v10023060mg; - - - - -}	{NA}	{NA}	{NA}	{NA}
i0_HQ_PLCLR_c1114/f16p0/531	{KMS83521.1; hypothetical protein BVRB_033830, partial [Beta vulgaris subsp. vulgaris]}	{NA}	{NA}	{NA}	{NA}	{NA}	{NA}
i0_HQ_PLCLR_c11195/f4p0/957	{XP_004147346.1; PREDICTED: 60S ribosomal protein L10 [Cucumis sativus]}	{sp|Q9M5M7|RL10_EUPES; 60S ribosomal protein L10 OS=Euphorbia esula GN=RPL10 PE=2 SV=1}	{vra:106763823; K02866 RP-L10e, RPL10 large subunit ribosomal protein L10e - ko03010; Genetic Information Processing; Translation; Ribosome}	{At1g14320; KOG0857 60s ribosomal protein L10 J Translation, ribosomal structure and biogenesis ;}	{GO:0005840; ribosome; cellular_component GO:0006412; translation; biological_process GO:0003735; structural constituent of ribosome; molecular_function}	{XM_010685278.2; PREDICTED: Beta vulgaris subsp. vulgaris 60S ribosomal protein L10 (LOC109133525), mRNA}	{PF00252:Ribosomal protein L16p/L10e}
i0_HQ_PLCLR_c11214/f3p21/578	{KNA22511.1; hypothetical protein SOVF_033580 [Spinacia oleracea]}	{sp|Q93V93|PER44_ARATH; Peroxidase 44 OS=Arabidopsis thaliana GN=PER44 PE=2 SV=1}	{pmum:103328930; K00430 E1.11.1.7 peroxidase 1.11.1.7 ko00940; Metabolism; Biosynthesis of other secondary metabolites; Phenylpropanoid biosynthesis}	{NA}	{GO:0006979; response to oxidative stress; biological_process GO:0055114; oxidation-reduction process; biological_process GO:0020037; heme binding; molecular_function GO:0004601; peroxidase activity; molecular_function}	{NA}	{PF00141:Peroxidase}
i0_HQ_PLCLR_c11229/f4p0/860	{EOX95573.1; Photosystem I P subunit isoform 3, partial [Theobroma cacao]}	{sp|Q8LCA1|CUT1B_ARATH; Protein CURVATURE THYLAKOID 1B, chloroplastic OS=Arabidopsis thaliana GN=CURT1B PE=1 SV=2}	{pmum:103342361; - - - - -}	{NA}	{NA}	{NA}	{NA}
i0_HQ_PLCLR_c11257/f2p26/564	{NA}	{NA}	{NA}	{NA}	{NA}	{KU999108.1; Cocos nucifera clone CN67 microsatellite sequence}	{NA}
i0_HQ_PLCLR_c11271/f7p0/647	{NA}	{NA}	{NA}	{NA}	{GO:0008061; chitin binding; molecular_function}	{NA}	{PF00187:Chitin recognition protein}
i0_HQ_PLCLR_c11342/f2p3/583	{XP_019162109.1; PREDICTED: uncharacterized protein LOC109158672 [Ipomoea nil]}	{NA}	{vvi:100264834; - - - - -}	{NA}	{NA}	{NM_126555.5; Arabidopsis thaliana transmembrane protein mRNA}	{NA}
i0_HQ_PLCLR_c11346/f3p0/565	{NA}	{NA}	{NA}	{NA}	{NA}	{NA}	{NA}
i0_HQ_PLCLR_c11353/f2p0/445	{NA}	{NA}	{NA}	{NA}	{NA}	{NA}	{NA}
i0_HQ_PLCLR_c1136/f15p5/943	{XP_010687556.1; PREDICTED: peroxiredoxin Q, chloroplastic [Beta vulgaris subsp. vulgaris]}	{sp|Q6UBI3|PERQ_SUASA; Peroxiredoxin Q, chloroplastic OS=Suaeda salsa GN=PRXQ PE=1 SV=1}	{egr:104436389; K03564 BCP, PRXQ, DOT5 peroxiredoxin Q/BCP 1.11.1.15 -}	{At3g26060; KOG0855 Alkyl hydroperoxide reductase, thiol specific antioxidant and related enzymes O Posttranslational modification, protein turnover, chaperones ;}	{GO:0055114; oxidation-reduction process; biological_process GO:0016491; oxidoreductase activity; molecular_function GO:0006979; response to oxidative stress; biological_process GO:0016209; NA GO:0004602; glutathione peroxidase activity; molecular_function}	{XM_018965240.1; PREDICTED: Juglans regia peroxiredoxin Q, chloroplastic (LOC108991097), mRNA}	{PF00255:Glutathione peroxidase PF00578:AhpC/TSA family PF08534:Redoxin}
i0_HQ_PLCLR_c11390/f2p0/775	{NA}	{NA}	{NA}	{NA}	{NA}	{NA}	{NA}
i0_HQ_PLCLR_c11402/f2p2/660	{XP_010685530.1; PREDICTED: MICOS complex subunit Mic10 [Beta vulgaris subsp. vulgaris]}	{NA}	{bvg:104899902; K17784 MINOS1, MOS1 mitochondrial inner membrane organizing system protein 1 - -}	{At1g22520; KOG4604 Uncharacterized conserved protein S Function unknown ;}	{NA}	{NA}	{NA}
i0_HQ_PLCLR_c1144/f8p8/883	{XP_010689900.1; PREDICTED: 21 kDa seed protein [Beta vulgaris subsp. vulgaris]}	{sp|P13087|MIRA_SYNDU; Miraculin OS=Synsepalum dulcificum PE=1 SV=3}	{egu:105042796; - - - - -}	{NA}	{GO:0004866; endopeptidase inhibitor activity; molecular_function}	{NA}	{PF00197:Trypsin and protease inhibitor}
i0_HQ_PLCLR_c11469/f3p0/333	{NA}	{NA}	{NA}	{NA}	{NA}	{NA}	{NA}
i0_HQ_PLCLR_c11471/f5p0/918	{XP_017616936.1; PREDICTED: PRA1 family protein B3 [Gossypium arboreum]}	{sp|Q9FLB6|PR1B3_ARATH; PRA1 family protein B3 OS=Arabidopsis thaliana GN=PRA1B3 PE=1 SV=1}	{vvi:100241569; K20359 RABAC1, PRAF1 PRA1 family protein 1 - -}	{At5g05380; KOG3142 Prenylated rab acceptor 1 U Intracellular trafficking, secretion, and vesicular transport ;}	{GO:0004673; protein histidine kinase activity; molecular_function GO:0005886; plasma membrane; cellular_component}	{XM_010034654.2; PREDICTED: Eucalyptus grandis PRA1 family protein B2-like (LOC104422346), transcript variant X4, mRNA}	{PF11808:Domain of unknown function (DUF3329) PF06687:SUR7/PalI family}
i0_HQ_PLCLR_c11486/f2p2/424	{XP_011097530.1; PREDICTED: signal recognition particle receptor subunit alpha homolog [Sesamum indicum]}	{sp|Q54ZR7|SRPRA_DICDI; Signal recognition particle receptor subunit alpha OS=Dictyostelium discoideum GN=srpra PE=3 SV=1}	{pper:PRUPE_ppa002859mg; K13431 SRPR signal recognition particle receptor subunit alpha - ko03060; Genetic Information Processing; Folding, sorting and degradation; Protein export}	{At4g30600; KOG0781 Signal recognition particle receptor, alpha subunit U Intracellular trafficking, secretion, and vesicular transport ;}	{NA}	{KT387725.1; Orobanche rapum-genistae chloroplast, complete genome}	{NA}
i0_HQ_PLCLR_c11500/f4p19/669	{KNA13000.1; hypothetical protein SOVF_120810 [Spinacia oleracea]}	{sp|Q2HIM5|MMGT_ARATH; Membrane magnesium transporter OS=Arabidopsis thaliana GN=At5g03345 PE=2 SV=1}	{bvg:104886706; - - - - -}	{Hs14765221; KOG3918 Predicted membrane protein S Function unknown ;}	{NA}	{NA}	{NA}
i0_HQ_PLCLR_c1154/f6p0/592	{AMB72438.1; hypothetical protein [Mesembryanthemum crystallinum]}	{NA}	{bvg:104888426; - - - - -}	{NA}	{NA}	{NA}	{NA}
i0_HQ_PLCLR_c11549/f3p0/538	{XP_010695825.1; PREDICTED: uncharacterized protein LOC104908402 [Beta vulgaris subsp. vulgaris]}	{NA}	{vvi:100261046; - - - - -}	{NA}	{NA}	{XM_008368800.2; PREDICTED: Malus x domestica uncharacterized LOC103430650 (LOC103430650), mRNA}	{NA}
i0_HQ_PLCLR_c11574/f5p0/627	{NA}	{NA}	{NA}	{NA}	{NA}	{NA}	{NA}
i0_HQ_PLCLR_c11579/f3p0/662	{KNA19107.1; hypothetical protein SOVF_064680 [Spinacia oleracea]}	{NA}	{bvg:104890114; - - - - -}	{NA}	{GO:0008541; proteasome regulatory particle, lid subcomplex; cellular_component GO:0043248; proteasome assembly; biological_process GO:0006406; mRNA export from nucleus; biological_process}	{NA}	{PF05160:DSS1/SEM1 family}
i0_HQ_PLCLR_c11585/f2p3/820	{XP_010695232.1; PREDICTED: uncharacterized protein LOC104907905 [Beta vulgaris subsp. vulgaris]}	{NA}	{nnu:104597934; - - - - -}	{NA}	{NA}	{NA}	{NA}
i0_HQ_PLCLR_c11589/f2p0/480	{KMS65245.1; hypothetical protein BVRB_037930, partial [Beta vulgaris subsp. vulgaris]}	{NA}	{NA}	{NA}	{GO:0003726; double-stranded RNA adenosine deaminase activity; molecular_function GO:0003723; RNA binding; molecular_function}	{AK109086.1; Oryza sativa Japonica Group cDNA clone:002-154-H10, full insert sequence}	{PF02295:Adenosine deaminase z-alpha domain}
i0_HQ_PLCLR_c11592/f2p0/406	{NA}	{NA}	{vra:106755937; - - - - -}	{NA}	{NA}	{NA}	{NA}
i0_HQ_PLCLR_c1162/f17p0/493	{NA}	{NA}	{NA}	{NA}	{NA}	{NA}	{NA}
i0_HQ_PLCLR_c11623/f3p0/462	{KNA08629.1; hypothetical protein SOVF_160940 [Spinacia oleracea]}	{NA}	{cit:102617146; - - - - -}	{At3g07570; KOG4293 Predicted membrane protein, contains DoH and Cytochrome b-561/ferric reductase transmembrane domains T Signal transduction mechanisms ;}	{NA}	{NA}	{NA}
i0_HQ_PLCLR_c11688/f5p7/984	{KNA21581.1; hypothetical protein SOVF_041850 [Spinacia oleracea]}	{sp|Q9SDY5|RCE1_ARATH; NEDD8-conjugating enzyme Ubc12 OS=Arabidopsis thaliana GN=RCE1 PE=1 SV=1}	{rcu:8264183; K10579 UBE2M, UBC12 ubiquitin-conjugating enzyme E2 M - ko04120; Genetic Information Processing; Folding, sorting and degradation; Ubiquitin mediated proteolysis}	{At2g18600; KOG0420 Ubiquitin-protein ligase O Posttranslational modification, protein turnover, chaperones ;}	{GO:0005515; protein binding; molecular_function GO:0015031; protein transport; biological_process GO:0006464; protein modification process; biological_process}	{XM_010692623.2; PREDICTED: Beta vulgaris subsp. vulgaris NEDD8-conjugating enzyme Ubc12 (LOC104904391), mRNA}	{PF05773:RWD domain PF05743:UEV domain}
i0_HQ_PLCLR_c11691/f5p0/804	{XP_010695587.1; PREDICTED: 30S ribosomal protein S6 alpha, chloroplastic [Beta vulgaris subsp. vulgaris]}	{sp|P82403|RR6_SPIOL; 30S ribosomal protein S6 alpha, chloroplastic (Fragment) OS=Spinacia oleracea GN=RPS6 PE=1 SV=2}	{thj:104809322; K02990 RP-S6, MRPS6, rpsF small subunit ribosomal protein S6 - ko03010; Genetic Information Processing; Translation; Ribosome}	{NA}	{GO:0001664; G-protein-coupled receptor binding; molecular_function}	{XM_010054865.2; PREDICTED: Eucalyptus grandis 30S ribosomal protein S6 alpha, chloroplastic (LOC104441679), mRNA}	{PF15180:Neuropeptides B and W}
i0_HQ_PLCLR_c11724/f3p5/559	{XP_010689904.1; PREDICTED: uncharacterized protein LOC104903552 [Beta vulgaris subsp. vulgaris]}	{NA}	{bvg:104903552; - - - - -}	{NA}	{NA}	{NA}	{NA}
i0_HQ_PLCLR_c11744/f2p0/471	{XP_001766273.1; predicted protein [Physcomitrella patens]}	{sp|P55844|RL14_PEA; Probable 60S ribosomal protein L14 OS=Pisum sativum PE=2 SV=1}	{ppp:PHYPADRAFT_185490; K02875 RP-L14e, RPL14 large subunit ribosomal protein L14e - ko03010; Genetic Information Processing; Translation; Ribosome}	{At4g27090; KOG3421 60S ribosomal protein L14 J Translation, ribosomal structure and biogenesis ;}	{GO:0005840; ribosome; cellular_component GO:0006412; translation; biological_process GO:0005622; intracellular; cellular_component GO:0003735; structural constituent of ribosome; molecular_function}	{NA}	{PF01929:Ribosomal protein L14}
i0_HQ_PLCLR_c1179/f12p0/890	{XP_010675196.1; PREDICTED: uncharacterized protein LOC104891234 [Beta vulgaris subsp. vulgaris]}	{NA}	{bvg:104891234; - - - - -}	{NA}	{NA}	{HG975516.1; Solanum lycopersicum chromosome ch04, complete genome}	{NA}
i0_HQ_PLCLR_c11790/f2p1/562	{XP_010443773.1; PREDICTED: probable histone H2A.7 [Camelina sativa]}	{sp|P69141|H2A_STRPU; Histone H2A, embryonic OS=Strongylocentrotus purpuratus PE=1 SV=2}	{cme:CYME_CMN174C; K11251 H2A histone H2A - ko05322; Human Diseases; Immune diseases; Systemic lupus erythematosus | ko05034; Human Diseases; Substance dependence; Alcoholism}	{Hs4504253; KOG1756 Histone 2A B Chromatin structure and dynamics ;}	{GO:0003677; DNA binding; molecular_function}	{NA}	{PF00125:Core histone H2A/H2B/H3/H4}
i0_HQ_PLCLR_c11804/f5p27/587	{EOX93329.1; Small ubiquitin-like modifier 1, 1,SUMO1,ATSUMO1, partial [Theobroma cacao]}	{sp|P55852|SUMO1_ARATH; Small ubiquitin-related modifier 1 OS=Arabidopsis thaliana GN=SUMO1 PE=1 SV=2}	{eus:EUTSA_v10015094mg; K12160 SUMO, SMT3 small ubiquitin-related modifier - ko03013; Genetic Information Processing; Translation; RNA transport | ko05418; Human Diseases; Cardiovascular diseases; Fluid shear stress and atherosclerosis}	{At4g26840; KOG1769 Ubiquitin-like proteins O Posttranslational modification, protein turnover, chaperones ;}	{GO:0005515; protein binding; molecular_function}	{XM_010677451.2; PREDICTED: Beta vulgaris subsp. vulgaris small ubiquitin-related modifier 1 (LOC104891717), mRNA}	{PF00240:Ubiquitin family}
i0_HQ_PLCLR_c11805/f2p0/1011	{XP_008238192.1; PREDICTED: uncharacterized protein LOC103336850 [Prunus mume]}	{NA}	{cann:107853201; - - - - -}	{NA}	{NA}	{NA}	{NA}
i0_HQ_PLCLR_c11810/f2p2/498	{XP_010669003.1; PREDICTED: histone H3.2 [Beta vulgaris subsp. vulgaris]}	{sp|P84229|H32_CHICK; Histone H3.2 OS=Gallus gallus GN=H3-I PE=1 SV=2}	{ota:Ot11g02340; K11253 H3 histone H3 - ko05202; Human Diseases; Cancers: Overview; Transcriptional misregulation in cancer | ko05322; Human Diseases; Immune diseases; Systemic lupus erythematosus | ko05034; Human Diseases; Substance dependence; Alcoholism}	{Hs17442169; KOG1745 Histones H3 and H4 B Chromatin structure and dynamics ;}	{GO:0051726; regulation of cell cycle; biological_process GO:0003677; DNA binding; molecular_function GO:0006974; response to DNA damage stimulus; biological_process GO:0071821; FANCM-MHF complex; cellular_component}	{XM_005648121.1; Coccomyxa subellipsoidea C-169 histone H3 partial mRNA}	{PF15630:CENP-S protein PF00125:Core histone H2A/H2B/H3/H4 PF15715:PCNA-associated factor}
i0_HQ_PLCLR_c1183/f12p0/854	{KNA11394.1; hypothetical protein SOVF_135350 [Spinacia oleracea]}	{NA}	{lang:109345489; - - - - -}	{NA}	{NA}	{NA}	{NA}
i0_HQ_PLCLR_c1184/f4p6/620	{EOX93329.1; Small ubiquitin-like modifier 1, 1,SUMO1,ATSUMO1, partial [Theobroma cacao]}	{sp|P55852|SUMO1_ARATH; Small ubiquitin-related modifier 1 OS=Arabidopsis thaliana GN=SUMO1 PE=1 SV=2}	{eus:EUTSA_v10015094mg; K12160 SUMO, SMT3 small ubiquitin-related modifier - ko03013; Genetic Information Processing; Translation; RNA transport | ko05418; Human Diseases; Cardiovascular diseases; Fluid shear stress and atherosclerosis}	{At4g26840; KOG1769 Ubiquitin-like proteins O Posttranslational modification, protein turnover, chaperones ;}	{GO:0005515; protein binding; molecular_function}	{XM_008228769.2; PREDICTED: Prunus mume small ubiquitin-related modifier 1 (LOC103326537), mRNA}	{PF00240:Ubiquitin family}
i0_HQ_PLCLR_c11851/f3p10/714	{KMS93411.1; hypothetical protein BVRB_031750, partial [Beta vulgaris subsp. vulgaris]}	{sp|P0A9D2|GSTA_ECOLI; Glutathione S-transferase GstA OS=Escherichia coli (strain K12) GN=gstA PE=1 SV=1}	{csl:COCSUDRAFT_31327; - - - - -}	{NA}	{GO:0005515; protein binding; molecular_function}	{DQ244225.1; Zea mays clone 3546 mRNA sequence}	{PF13409:Glutathione S-transferase, N-terminal domain PF02798:Glutathione S-transferase, N-terminal domain PF13417:Glutathione S-transferase, N-terminal domain}
i0_HQ_PLCLR_c11872/f2p0/277	{NA}	{NA}	{NA}	{NA}	{NA}	{NA}	{NA}
i0_HQ_PLCLR_c11900/f2p0/591	{NA}	{NA}	{NA}	{NA}	{NA}	{NA}	{NA}
i0_HQ_PLCLR_c1191/f4p5/502	{XP_009593906.1; PREDICTED: uncharacterized protein LOC104090508 [Nicotiana tomentosiformis]}	{NA}	{sot:102600245; - - - - -}	{NA}	{NA}	{NA}	{NA}
i0_HQ_PLCLR_c11930/f3p0/674	{BAS96276.1; Os06g0160100, partial [Oryza sativa Japonica Group]}	{sp|P68427|H32_PEA; Histone H3.2 OS=Pisum sativum PE=1 SV=2}	{ota:Ot11g02340; K11253 H3 histone H3 - ko05202; Human Diseases; Cancers: Overview; Transcriptional misregulation in cancer | ko05322; Human Diseases; Immune diseases; Systemic lupus erythematosus | ko05034; Human Diseases; Substance dependence; Alcoholism}	{At5g10400; KOG1745 Histones H3 and H4 B Chromatin structure and dynamics ;}	{GO:0003677; DNA binding; molecular_function GO:0051726; regulation of cell cycle; biological_process GO:0006974; response to DNA damage stimulus; biological_process GO:0071821; FANCM-MHF complex; cellular_component GO:0006352; transcription initiation, DNA-dependent; biological_process}	{XM_018655403.1; PREDICTED: Brassica rapa histone H3-like centromeric protein CSE4 (LOC103847554), mRNA}	{PF15715:PCNA-associated factor PF00125:Core histone H2A/H2B/H3/H4 PF02291:Transcription initiation factor IID, 31kD subunit PF15630:CENP-S protein}
i0_HQ_PLCLR_c1194/f13p12/918	{XP_010686007.1; PREDICTED: 60S ribosomal protein L10a [Beta vulgaris subsp. vulgaris]}	{sp|B7F845|R10A_ORYSJ; 60S ribosomal protein L10a OS=Oryza sativa subsp. japonica GN=RPL10A PE=1 SV=1}	{obr:102717403; K02865 RP-L10Ae, RPL10A large subunit ribosomal protein L10Ae - ko03010; Genetic Information Processing; Translation; Ribosome}	{At5g22440; KOG1570 60S ribosomal protein L10A J Translation, ribosomal structure and biogenesis ;}	{NA}	{AK248757.1; Hordeum vulgare subsp. vulgare cDNA clone: FLbaf5h10, mRNA sequence}	{NA}
i0_HQ_PLCLR_c11946/f2p6/507	{XP_002285415.1; PREDICTED: proteasome subunit beta type-7-A [Vitis vinifera]}	{sp|O23710|PSB7A_ARATH; Proteasome subunit beta type-7-A OS=Arabidopsis thaliana GN=PBB1 PE=1 SV=2}	{vvi:100249199; K02739 PSMB7 20S proteasome subunit beta 2 3.4.25.1 ko03050; Genetic Information Processing; Folding, sorting and degradation; Proteasome}	{At5g40580; KOG0173 20S proteasome, regulatory subunit beta type PSMB7/PSMB10/PUP1 O Posttranslational modification, protein turnover, chaperones ;}	{NA}	{XM_017366989.1; PREDICTED: Daucus carota subsp. sativus proteasome subunit beta type-7-B-like (LOC108199258), mRNA}	{NA}
i0_HQ_PLCLR_c11952/f2p0/796	{XP_002521096.1; PREDICTED: cytochrome b5 [Ricinus communis]}	{sp|P49098|CYB5_TOBAC; Cytochrome b5 OS=Nicotiana tabacum PE=2 SV=1}	{pop:POPTR_0002s24400g; - - - - -}	{At2g32720; KOG0537 Cytochrome b5 C Energy production and conversion ;}	{NA}	{XM_002303002.2; Populus trichocarpa cytochrome b5 isoform Cb5-C family protein (POPTR_0002s24400g) mRNA, complete cds}	{NA}
i0_HQ_PLCLR_c1196/f15p8/571	{KNA24022.1; hypothetical protein SOVF_019740 [Spinacia oleracea]}	{sp|P46270|QCR9_SOLTU; Cytochrome b-c1 complex subunit 9 OS=Solanum tuberosum PE=1 SV=1}	{pper:PRUPE_ppa014374mg; K00419 QCR9, UCRC ubiquinol-cytochrome c reductase subunit 9 - ko00190; Metabolism; Energy metabolism; Oxidative phosphorylation | ko04260; Organismal Systems; Circulatory system; Cardiac muscle contraction | ko05010; Human Diseases; Neurodegenerative diseases; Alzheimer's disease | ko05012; Human Diseases; Neurodegenerative diseases; Parkinson's disease | ko05016; Human …	{At3g52730; KOG3494 Ubiquinol cytochrome c oxidoreductase, subunit QCR9 C Energy production and conversion ;}	{NA}	{NA}	{NA}
i0_HQ_PLCLR_c11968/f2p0/464	{NA}	{NA}	{NA}	{NA}	{NA}	{NA}	{NA}
i0_HQ_PLCLR_c11998/f3p0/908	{XP_010671292.1; PREDICTED: 40S ribosomal protein S5 [Beta vulgaris subsp. vulgaris]}	{sp|O65731|RS5_CICAR; 40S ribosomal protein S5 (Fragment) OS=Cicer arietinum GN=RPS5 PE=2 SV=1}	{bvg:104888122; K02989 RP-S5e, RPS5 small subunit ribosomal protein S5e - ko03010; Genetic Information Processing; Translation; Ribosome}	{At2g37270; KOG3291 Ribosomal protein S7 J Translation, ribosomal structure and biogenesis ;}	{NA}	{XM_010672990.2; PREDICTED: Beta vulgaris subsp. vulgaris 40S ribosomal protein S5 (LOC104888122), mRNA}	{NA}
i0_HQ_PLCLR_c12034/f3p39/461	{KNA05115.1; hypothetical protein SOVF_193330 [Spinacia oleracea]}	{sp|P0DI75|S61G2_ARATH; Protein transport protein Sec61 subunit gamma-2 OS=Arabidopsis thaliana GN=SEC61G2 PE=1 SV=1}	{pda:103701688; K07342 SEC61G, SSS1, secE protein transport protein SEC61 subunit gamma and related proteins - ko03060; Genetic Information Processing; Folding, sorting and degradation; Protein export | ko04141; Genetic Information Processing; Folding, sorting and degradation; Protein processing in endoplasmic reticulum | ko04145; Cellular Processes; Transport and catabolism; Phagosome | ko05110;…	{At4g24920; KOG3498 Preprotein translocase, gamma subunit U Intracellular trafficking, secretion, and vesicular transport ;}	{NA}	{AK359807.1; Hordeum vulgare subsp. vulgare mRNA for predicted protein, complete cds, clone: NIASHv1103J12}	{NA}
i0_HQ_PLCLR_c12040/f3p0/886	{XP_004969130.1; PREDICTED: V-type proton ATPase subunit c''2 [Setaria italica]}	{sp|Q9SZY7|VATO1_ARATH; V-type proton ATPase subunit c''1 OS=Arabidopsis thaliana GN=VHA-c''1 PE=1 SV=1}	{sbi:SORBI_03g027540; K03661 ATPeV0B, ATP6F V-type H+-transporting ATPase 21kDa proteolipid subunit - ko00190; Metabolism; Energy metabolism; Oxidative phosphorylation | ko04145; Cellular Processes; Transport and catabolism; Phagosome | ko04142; Cellular Processes; Transport and catabolism; Lysosome | ko04721; Organismal Systems; Nervous system; Synaptic vesicle cycle | ko05323; Human Diseases; I…	{At4g32530; KOG0233 Vacuolar H+-ATPase V0 sector, subunit c'' C Energy production and conversion ;}	{GO:0015991; ATP hydrolysis coupled proton transport; biological_process GO:0033177; proton-transporting two-sector ATPase complex, proton-transporting domain; cellular_component GO:0015078; hydrogen ion transmembrane transporter activity; molecular_function}	{XM_018979224.1; PREDICTED: Juglans regia V-type proton ATPase subunit c''2-like (LOC109001798), mRNA}	{PF00137:ATP synthase subunit C}
i0_HQ_PLCLR_c1209/f10p0/335	{NA}	{NA}	{NA}	{NA}	{NA}	{NA}	{NA}
i0_HQ_PLCLR_c12170/f5p6/939	{XP_011074644.1; PREDICTED: V-type proton ATPase 16 kDa proteolipid subunit [Sesamum indicum]}	{sp|Q96473|VATL_KALDA; V-type proton ATPase 16 kDa proteolipid subunit OS=Kalanchoe daigremontiana PE=2 SV=1}	{cmo:103488019; K02155 ATPeV0C, ATP6L V-type H+-transporting ATPase 16kDa proteolipid subunit - ko00190; Metabolism; Energy metabolism; Oxidative phosphorylation | ko04145; Cellular Processes; Transport and catabolism; Phagosome | ko04142; Cellular Processes; Transport and catabolism; Lysosome | ko04966; Organismal Systems; Excretory system; Collecting duct acid secretion | ko04721; Organismal Sy…	{At1g19910; KOG0232 Vacuolar H+-ATPase V0 sector, subunits c/c' C Energy production and conversion ;}	{GO:0015991; ATP hydrolysis coupled proton transport; biological_process GO:0015078; hydrogen ion transmembrane transporter activity; molecular_function GO:0033177; proton-transporting two-sector ATPase complex, proton-transporting domain; cellular_component}	{X94999.1; M.crystallinum mRNA for V-type ATPase c subunit}	{PF00137:ATP synthase subunit C}
i0_HQ_PLCLR_c12200/f4p0/887	{NA}	{NA}	{NA}	{NA}	{NA}	{NA}	{NA}
i0_HQ_PLCLR_c12204/f2p0/824	{KNA16847.1; hypothetical protein SOVF_085480 [Spinacia oleracea]}	{sp|Q9C909|RBG5_ARATH; Glycine-rich RNA-binding protein 5, mitochondrial OS=Arabidopsis thaliana GN=RBG5 PE=2 SV=1}	{vra:106754016; - - - - -}	{At5g54580; KOG0118 FOG: RRM domain R General function prediction only ;}	{GO:0003723; RNA binding; molecular_function GO:0003676; nucleic acid binding; molecular_function}	{NA}	{PF00076:RNA recognition motif. (a.k.a. RRM, RBD, or RNP domain) PF08777:RNA binding motif}
i0_HQ_PLCLR_c12229/f2p34/647	{NA}	{NA}	{NA}	{NA}	{GO:0006260; DNA replication; biological_process GO:0005634; nucleus; cellular_component GO:0016021; integral to membrane; cellular_component}	{NA}	{PF09507:DNA polymerase subunit Cdc27 PF09726:Transmembrane protein PF05053:Menin}
i0_HQ_PLCLR_c12287/f2p0/699	{XP_010680716.1; PREDICTED: 14-3-3-like protein GF14 iota [Beta vulgaris subsp. vulgaris]}	{sp|Q9C5W6|14312_ARATH; 14-3-3-like protein GF14 iota OS=Arabidopsis thaliana GN=GRF12 PE=2 SV=1}	{cmo:103488469; K06630 YWHAE 14-3-3 protein epsilon - ko04011; Environmental Information Processing; Signal transduction; MAPK signaling pathway - yeast | ko04390; Environmental Information Processing; Signal transduction; Hippo signaling pathway | ko04391; Environmental Information Processing; Signal transduction; Hippo signaling pathway - fly | ko04151; Environmental Information Processing; Sig…	{At1g26480; KOG0841 Multifunctional chaperone (14-3-3 family) O Posttranslational modification, protein turnover, chaperones ;}	{GO:0044781; NA}	{XM_010682414.2; PREDICTED: Beta vulgaris subsp. vulgaris 14-3-3-like protein GF14 iota (LOC104895805), mRNA}	{PF07309:Flagellar protein FlaF}
i0_HQ_PLCLR_c1231/f12p0/683	{XP_010691700.1; PREDICTED: stress enhanced protein 1, chloroplastic [Beta vulgaris subsp. vulgaris]}	{sp|Q9M7I9|STEP1_ARATH; Stress enhanced protein 1, chloroplastic OS=Arabidopsis thaliana GN=SEP1 PE=2 SV=1}	{var:108322567; - - - - -}	{NA}	{NA}	{AM445921.2; Vitis vinifera contig VV78X016110.8, whole genome shotgun sequence}	{NA}
i0_HQ_PLCLR_c1233/f4p0/814	{KNA18937.1; hypothetical protein SOVF_066110 [Spinacia oleracea]}	{sp|Q94AR4|CID2_ARATH; Polyadenylate-binding protein-interacting protein 2 OS=Arabidopsis thaliana GN=CID2 PE=2 SV=1}	{vvi:100248433; - - - - -}	{NA}	{GO:0006355; regulation of transcription, DNA-dependent; biological_process GO:0003700; sequence-specific DNA binding transcription factor activity; molecular_function GO:0003677; DNA binding; molecular_function}	{AK245837.1; Glycine max cDNA, clone: GMFL01-42-M22}	{PF00527:E7 protein, Early protein}
i0_HQ_PLCLR_c12364/f2p0/664	{KNA24155.1; hypothetical protein SOVF_018540 [Spinacia oleracea]}	{sp|Q9ST43|PH1_ARATH; Pleckstrin homology domain-containing protein 1 OS=Arabidopsis thaliana GN=PH1 PE=2 SV=2}	{pmum:103320683; - - - - -}	{NA}	{NA}	{XM_010045141.2; PREDICTED: Eucalyptus grandis pleckstrin homology domain-containing protein 1 (LOC104432657), mRNA}	{NA}
i0_HQ_PLCLR_c12384/f5p0/525	{NA}	{NA}	{NA}	{NA}	{GO:0006032; chitin catabolic process; biological_process GO:0004568; chitinase activity; molecular_function}	{NA}	{PF08329:Chitinase A, N-terminal domain}
i0_HQ_PLCLR_c12414/f2p1/562	{XP_009359059.1; PREDICTED: transcription initiation factor TFIID subunit 10 [Pyrus x bretschneideri]}	{sp|O04173|TAF10_ARATH; Transcription initiation factor TFIID subunit 10 OS=Arabidopsis thaliana GN=TAF10 PE=1 SV=1}	{pxb:103949675; K03134 TAF10 transcription initiation factor TFIID subunit 10 - ko03022; Genetic Information Processing; Transcription; Basal transcription factors | ko05168; Human Diseases; Infectious diseases: Viral; Herpes simplex infection}	{At4g31720; KOG3423 Transcription initiation factor TFIID, subunit TAF10 (also component of histone acetyltransferase SAGA) K Transcription ;}	{GO:0003677; DNA binding; molecular_function GO:0019028; viral capsid; cellular_component GO:0005198; NA GO:0005634; nucleus; cellular_component GO:0006352; transcription initiation, DNA-dependent; biological_process GO:0006351; transcription, DNA-dependent; biological_process GO:0003899; DNA-directed RNA polymerase activity; molecular_function}	{NA}	{PF02969:TATA box binding protein associated factor (TAF) PF00286:Viral coat protein PF03540:Transcription initiation factor TFIID 23-30kDa subunit PF05645:RNA polymerase III subunit RPC82}
i0_HQ_PLCLR_c12437/f2p53/820	{NA}	{NA}	{NA}	{NA}	{GO:0007283; spermatogenesis; biological_process GO:0016021; integral to membrane; cellular_component GO:0004190; aspartic-type endopeptidase activity; molecular_function GO:0005794; Golgi apparatus; cellular_component GO:0016485; protein processing; biological_process}	{NA}	{PF15015:Spermatogenesis-associated, N-terminal PF06783:Uncharacterised protein family (UPF0239) PF01080:Presenilin}
i0_HQ_PLCLR_c12497/f2p0/840	{XP_010690989.1; PREDICTED: CCG-binding protein 1 [Beta vulgaris subsp. vulgaris]}	{sp|Q9XIM0|MEE14_ARATH; CCG-binding protein 1 OS=Arabidopsis thaliana GN=MEE14 PE=1 SV=1}	{pper:PRUPE_ppa009922mg; - - - - -}	{NA}	{NA}	{NA}	{NA}
i0_HQ_PLCLR_c12567/f2p1/352	{NA}	{NA}	{NA}	{NA}	{NA}	{NA}	{NA}
i0_HQ_PLCLR_c12590/f2p0/869	{XP_012082353.1; PREDICTED: 60S ribosomal protein L12 [Jatropha curcas]}	{sp|P50883|RL121_ARATH; 60S ribosomal protein L12-1 OS=Arabidopsis thaliana GN=RPL12A PE=2 SV=2}	{jcu:105628092; K02870 RP-L12e, RPL12 large subunit ribosomal protein L12e - ko03010; Genetic Information Processing; Translation; Ribosome}	{At2g37190; KOG0886 40S ribosomal protein S2 J Translation, ribosomal structure and biogenesis ;}	{NA}	{XM_018873035.1; PREDICTED: Eucalyptus grandis 60S ribosomal protein L12 (LOC104435631), transcript variant X2, mRNA}	{NA}
i0_HQ_PLCLR_c12605/f2p0/735	{XP_010686531.1; PREDICTED: stem-specific protein TSJT1 [Beta vulgaris subsp. vulgaris]}	{sp|P24805|TSJT1_TOBAC; Stem-specific protein TSJT1 OS=Nicotiana tabacum GN=TSJT1 PE=2 SV=1}	{cit:102609704; - - - - -}	{NA}	{GO:0005515; protein binding; molecular_function}	{XM_010688227.2; PREDICTED: Beta vulgaris subsp. vulgaris stem-specific protein TSJT1 (LOC104900730), mRNA}	{PF01436:NHL repeat}
i0_HQ_PLCLR_c1265/f4p0/803	{XP_019106343.1; PREDICTED: MLP-like protein 43 [Beta vulgaris subsp. vulgaris]}	{sp|Q9SSK9|MLP28_ARATH; MLP-like protein 28 OS=Arabidopsis thaliana GN=MLP28 PE=1 SV=1}	{bvg:104887209; - - - - -}	{NA}	{GO:0006725; cellular aromatic compound metabolic process; biological_process GO:0006952; defense response; biological_process GO:0008198; ferrous iron binding; molecular_function GO:0009607; response to biotic stimulus; biological_process GO:0016491; oxidoreductase activity; molecular_function}	{NA}	{PF00407:Pathogenesis-related protein Bet v I family PF02900:Catalytic LigB subunit of aromatic ring-opening dioxygenase}
i0_HQ_PLCLR_c1277/f8p2/944	{NA}	{NA}	{NA}	{NA}	{NA}	{NA}	{NA}
i0_HQ_PLCLR_c1280/f6p4/683	{XP_019191730.1; PREDICTED: probable sugar phosphate/phosphate translocator At3g11320 [Ipomoea nil]}	{sp|Q9C912|R35A3_ARATH; 60S ribosomal protein L35a-3 OS=Arabidopsis thaliana GN=RPL35AC PE=3 SV=1}	{bvg:104903867; K02917 RP-L35Ae, RPL35A large subunit ribosomal protein L35Ae - ko03010; Genetic Information Processing; Translation; Ribosome}	{At1g74270; KOG0887 60S ribosomal protein L35A/L37 J Translation, ribosomal structure and biogenesis ;}	{GO:0005840; ribosome; cellular_component GO:0006364; rRNA processing; biological_process GO:0005622; intracellular; cellular_component GO:0006412; translation; biological_process GO:0003735; structural constituent of ribosome; molecular_function}	{XM_010691995.2; PREDICTED: Beta vulgaris subsp. vulgaris 60S ribosomal protein L35a-3 (LOC104903867), mRNA}	{PF01247:Ribosomal protein L35Ae PF01782:RimM N-terminal domain}
i0_HQ_PLCLR_c1281/f6p0/361	{XP_005850545.1; hypothetical protein CHLNCDRAFT_20170, partial [Chlorella variabilis]}	{sp|Q6CQE5|TAR1_KLULA; Protein TAR1 OS=Kluyveromyces lactis (strain ATCC 8585 / CBS 2359 / DSM 70799 / NBRC 1267 / NRRL Y-1140 / WM37) GN=TAR1-A PE=4 SV=2}	{cvr:CHLNCDRAFT_20170; - - - - -}	{NA}	{NA}	{AJ271115.1; Chara globularis partial 25S rRNA gene}	{NA}
i0_HQ_PLCLR_c12835/f2p87/953	{KNA21297.1; hypothetical protein SOVF_044560 [Spinacia oleracea]}	{NA}	{sly:101259039; - - - - -}	{NA}	{NA}	{NA}	{NA}
i0_HQ_PLCLR_c1285/f6p4/416	{NA}	{NA}	{NA}	{NA}	{NA}	{XR_001831387.1; PREDICTED: Vigna angularis uncharacterized LOC108320427 (LOC108320427), ncRNA}	{NA}
i0_HQ_PLCLR_c12856/f2p0/774	{XP_010674884.1; PREDICTED: uncharacterized protein LOC104890962 [Beta vulgaris subsp. vulgaris]}	{sp|O34598|GUAD_BACSU; Guanine deaminase OS=Bacillus subtilis (strain 168) GN=guaD PE=1 SV=1}	{bvg:104890962; - - - - -}	{At5g28050; KOG1018 Cytosine deaminase FCY1 and related enzymes F Nucleotide transport and metabolism ;}	{GO:0008270; zinc ion binding; molecular_function GO:0008251; tRNA-specific adenosine deaminase activity; molecular_function GO:0002100; tRNA wobble adenosine to inosine editing; biological_process}	{XM_010676582.2; PREDICTED: Beta vulgaris subsp. vulgaris guanine deaminase (LOC104890962), mRNA}	{PF14437:MafB19-like deaminase PF00383:Cytidine and deoxycytidylate deaminase zinc-binding region}
i0_HQ_PLCLR_c1288/f6p0/508	{XP_004977514.1; PREDICTED: ubiquitin-like protein 5 [Setaria italica]}	{sp|Q9FGZ9|UBL5_ARATH; Ubiquitin-like protein 5 OS=Arabidopsis thaliana GN=UBL5 PE=3 SV=1}	{eus:EUTSA_v10002757mg; K13113 UBL5, HUB1 ubiquitin-like protein 5 - ko04212; Organismal Systems; Aging; Longevity regulating pathway - worm}	{At5g42300; KOG3493 Ubiquitin-like protein O Posttranslational modification, protein turnover, chaperones ;}	{GO:0005515; protein binding; molecular_function}	{XM_016018158.1; PREDICTED: Ziziphus jujuba ubiquitin-like protein 5 (LOC107410695), mRNA}	{PF14560:Ubiquitin-like domain PF00240:Ubiquitin family}
i0_HQ_PLCLR_c1289/f15p4/779	{XP_010542333.1; PREDICTED: 60S ribosomal protein L18a isoform X1 [Tarenaya hassleriana]}	{sp|P51418|R18A2_ARATH; 60S ribosomal protein L18a-2 OS=Arabidopsis thaliana GN=RPL18AB PE=1 SV=2}	{egr:104442187; K02882 RP-L18Ae, RPL18A large subunit ribosomal protein L18Ae - ko03010; Genetic Information Processing; Translation; Ribosome}	{At2g34480; KOG0829 60S ribosomal protein L18A J Translation, ribosomal structure and biogenesis ;}	{GO:0006412; translation; biological_process GO:0005840; ribosome; cellular_component GO:0003735; structural constituent of ribosome; molecular_function}	{XM_010668068.2; PREDICTED: Beta vulgaris subsp. vulgaris 60S ribosomal protein L18a (LOC104883526), mRNA}	{PF01775:Ribosomal proteins 50S-L18Ae/60S-L20/60S-L18A}
i0_HQ_PLCLR_c12891/f2p4/439	{XP_013446994.1; transmembrane protein, putative [Medicago truncatula]}	{NA}	{mtr:MTR_8g096840; - - - - -}	{NA}	{GO:0055114; oxidation-reduction process; biological_process GO:0008137; NADH dehydrogenase (ubiquinone) activity; molecular_function}	{NA}	{PF00499:NADH-ubiquinone/plastoquinone oxidoreductase chain 6}
i0_HQ_PLCLR_c12909/f2p0/667	{XP_017634884.1; PREDICTED: protein transport protein Sec61 subunit gamma-1-like [Gossypium arboreum]}	{sp|P0DI74|S61G1_ARATH; Protein transport protein Sec61 subunit gamma-1 OS=Arabidopsis thaliana GN=SEC61G1 PE=1 SV=1}	{pop:POPTR_0001s33700g; K07342 SEC61G, SSS1, secE protein transport protein SEC61 subunit gamma and related proteins - ko03060; Genetic Information Processing; Folding, sorting and degradation; Protein export | ko04141; Genetic Information Processing; Folding, sorting and degradation; Protein processing in endoplasmic reticulum | ko04145; Cellular Processes; Transport and catabolism; Phagosome | …	{At4g24920; KOG3498 Preprotein translocase, gamma subunit U Intracellular trafficking, secretion, and vesicular transport ;}	{GO:0006886; intracellular protein transport; biological_process GO:0006605; protein targeting; biological_process GO:0016020; membrane; cellular_component}	{XM_009345860.2; PREDICTED: Pyrus x bretschneideri protein transport protein Sec61 subunit gamma (LOC103936028), mRNA}	{PF00584:SecE/Sec61-gamma subunits of protein translocation complex}
i0_HQ_PLCLR_c12910/f3p0/752	{XP_010680568.1; PREDICTED: PLAT domain-containing protein 3 [Beta vulgaris subsp. vulgaris]}	{sp|O65660|PLAT1_ARATH; PLAT domain-containing protein 1 OS=Arabidopsis thaliana GN=PLAT1 PE=1 SV=1}	{cmo:103484981; - - - - -}	{NA}	{GO:0005515; protein binding; molecular_function}	{NA}	{PF01477:PLAT/LH2 domain}
i0_HQ_PLCLR_c13025/f3p0/433	{XP_011096466.1; PREDICTED: eukaryotic translation initiation factor 4E-1-like [Sesamum indicum]}	{sp|P48599|IF4E1_ORYSJ; Eukaryotic translation initiation factor 4E-1 OS=Oryza sativa subsp. japonica GN=Os01g0970400 PE=2 SV=1}	{vvi:100262414; K03259 EIF4E translation initiation factor 4E - ko03013; Genetic Information Processing; Translation; RNA transport | ko04066; Environmental Information Processing; Signal transduction; HIF-1 signaling pathway | ko04151; Environmental Information Processing; Signal transduction; PI3K-Akt signaling pathway | ko04150; Environmental Information Processing; Signal transduction; mTOR s…	{At4g18040; KOG1670 Translation initiation factor 4F, cap-binding subunit (eIF-4E) and related cap-binding proteins J Translation, ribosomal structure and biogenesis ;}	{GO:0003723; RNA binding; molecular_function GO:0005737; cytoplasm; cellular_component GO:0003743; translation initiation factor activity; molecular_function GO:0006413; translational initiation; biological_process}	{XM_009610068.2; PREDICTED: Nicotiana tomentosiformis eukaryotic translation initiation factor 4E-1-like (LOC104102368), mRNA}	{PF01652:Eukaryotic initiation factor 4E}
i0_HQ_PLCLR_c1306/f8p113/920	{XP_010694269.1; PREDICTED: photosynthetic NDH subunit of lumenal location 3, chloroplastic [Beta vulgaris subsp. vulgaris]}	{sp|Q9SGH4|PNSL3_ARATH; Photosynthetic NDH subunit of lumenal location 3, chloroplastic OS=Arabidopsis thaliana GN=PNSL3 PE=1 SV=1}	{csv:101215878; K08901 psbQ photosystem II oxygen-evolving enhancer protein 3 - ko00195; Metabolism; Energy metabolism; Photosynthesis}	{NA}	{NA}	{XM_010695967.2; PREDICTED: Beta vulgaris subsp. vulgaris photosynthetic NDH subunit of lumenal location 3, chloroplastic (LOC104907092), mRNA}	{NA}
i0_HQ_PLCLR_c13060/f2p0/609	{XP_010107323.1; hypothetical protein L484_009457 [Morus notabilis]}	{NA}	{bvg:104893654; - - - - -}	{NA}	{GO:0051082; unfolded protein binding; molecular_function GO:0031072; heat shock protein binding; molecular_function}	{NA}	{PF00684:DnaJ central domain}
i0_HQ_PLCLR_c13073/f7p0/619	{XP_010061058.1; PREDICTED: snakin-2 isoform X1 [Eucalyptus grandis]}	{sp|Q93X17|SNAK2_SOLTU; Snakin-2 OS=Solanum tuberosum GN=SN2 PE=1 SV=1}	{atr:18436953; - - - - -}	{NA}	{NA}	{XM_010062760.2; PREDICTED: Eucalyptus grandis snakin-2 (LOC104448843), transcript variant X2, mRNA}	{NA}
i0_HQ_PLCLR_c1309/f6p9/720	{OAY45760.1; hypothetical protein MANES_07G089100 [Manihot esculenta]}	{sp|O82089|CCH_ARATH; Copper transport protein CCH OS=Arabidopsis thaliana GN=CCH PE=1 SV=1}	{pda:103703074; K07213 ATOX1, ATX1, copZ, golB copper chaperone - ko04978; Organismal Systems; Digestive system; Mineral absorption}	{At3g56240; KOG1603 Copper chaperone P Inorganic ion transport and metabolism ;}	{GO:0030001; metal ion transport; biological_process GO:0046872; metal ion binding; molecular_function}	{XM_006361385.2; PREDICTED: Solanum tuberosum copper transport protein ATX1-like (LOC102597804), mRNA}	{PF00403:Heavy-metal-associated domain}
i0_HQ_PLCLR_c13104/f2p3/386	{XP_003609753.2; 60S ribosomal protein L29-1 [Medicago truncatula]}	{sp|Q9M7X7|RL291_ARATH; 60S ribosomal protein L29-1 OS=Arabidopsis thaliana GN=RPL29A PE=1 SV=1}	{bvg:104888406; K02905 RP-L29e, RPL29 large subunit ribosomal protein L29e - ko03010; Genetic Information Processing; Translation; Ribosome}	{At3g06700; KOG3504 60S ribosomal protein L29 J Translation, ribosomal structure and biogenesis ;}	{NA}	{XM_016342529.1; PREDICTED: Arachis ipaensis 60S ribosomal protein L29-1-like (LOC107639106), transcript variant X1, mRNA}	{NA}
i0_HQ_PLCLR_c1313/f7p7/783	{KNA21510.1; hypothetical protein SOVF_042570 [Spinacia oleracea]}	{sp|Q9M812|CUT1C_ARATH; Protein CURVATURE THYLAKOID 1C, chloroplastic OS=Arabidopsis thaliana GN=CURT1C PE=1 SV=1}	{cic:CICLE_v10026714mg; - - - - -}	{NA}	{NA}	{NA}	{NA}
i0_HQ_PLCLR_c13148/f3p3/536	{NA}	{NA}	{NA}	{NA}	{NA}	{NA}	{NA}
i0_HQ_PLCLR_c1316/f5p0/624	{NA}	{NA}	{NA}	{NA}	{NA}	{NA}	{NA}
i0_HQ_PLCLR_c1317/f10p8/563	{KMT03216.1; hypothetical protein BVRB_8g197650 [Beta vulgaris subsp. vulgaris]}	{NA}	{vvi:100266350; - - - - -}	{NA}	{NA}	{XM_010112572.1; Morus notabilis hypothetical protein partial mRNA}	{NA}
i0_HQ_PLCLR_c1318/f5p5/524	{NA}	{NA}	{NA}	{NA}	{NA}	{NA}	{NA}
i0_HQ_PLCLR_c13205/f4p1/357	{NA}	{NA}	{NA}	{NA}	{GO:0005515; protein binding; molecular_function GO:0031083; BLOC-1 complex; cellular_component}	{NA}	{PF06320:GCN5-like protein 1 (GCN5L1) PF02151:UvrB/uvrC motif}
i0_HQ_PLCLR_c1322/f3p11/550	{ACG30602.1; histone H4 [Zea mays]}	{sp|Q6PMI5|H4_CHEMJ; Histone H4 OS=Chelidonium majus PE=3 SV=3}	{egr:104455106; K11254 H4 histone H4 - ko05203; Human Diseases; Cancers: Overview; Viral carcinogenesis | ko05322; Human Diseases; Immune diseases; Systemic lupus erythematosus | ko05034; Human Diseases; Substance dependence; Alcoholism}	{At1g07820; KOG3467 Histone H4 B Chromatin structure and dynamics ;}	{NA}	{XM_013787088.1; PREDICTED: Brassica napus histone H4 (LOC106347525), mRNA}	{NA}
i0_HQ_PLCLR_c1324/f6p0/699	{NA}	{NA}	{NA}	{NA}	{NA}	{NA}	{NA}
i0_HQ_PLCLR_c13264/f2p0/810	{GAQ84032.1; hypothetical protein KFL_001730250 [Klebsormidium flaccidum]}	{sp|Q9M1B5|RBL13_ARATH; RHOMBOID-like protein 13 OS=Arabidopsis thaliana GN=RBL13 PE=3 SV=1}	{ppp:PHYPADRAFT_176369; - - - - -}	{At3g59520; KOG2632 Rhomboid family proteins S Function unknown ;}	{GO:0004252; serine-type endopeptidase activity; molecular_function GO:0006890; retrograde vesicle-mediated transport, Golgi to ER; biological_process GO:0016021; integral to membrane; cellular_component}	{NA}	{PF01694:Rhomboid family PF08551:Eukaryotic integral membrane protein (DUF1751)}
i0_HQ_PLCLR_c13265/f2p0/320	{NA}	{NA}	{NA}	{NA}	{NA}	{NA}	{NA}
i0_HQ_PLCLR_c1327/f9p0/873	{KNA21297.1; hypothetical protein SOVF_044560 [Spinacia oleracea]}	{NA}	{sly:101259039; - - - - -}	{NA}	{GO:0004866; endopeptidase inhibitor activity; molecular_function}	{NA}	{PF00197:Trypsin and protease inhibitor}
i0_HQ_PLCLR_c13285/f2p0/896	{XP_019105028.1; PREDICTED: soluble inorganic pyrophosphatase 1 isoform X1 [Beta vulgaris subsp. vulgaris]}	{sp|O82793|IPYR3_ARATH; Soluble inorganic pyrophosphatase 3 OS=Arabidopsis thaliana GN=PPA3 PE=2 SV=1}	{bvg:104892651; K01507 ppa inorganic pyrophosphatase 3.6.1.1 ko00190; Metabolism; Energy metabolism; Oxidative phosphorylation}	{At2g46860; KOG1626 Inorganic pyrophosphatase/Nucleosome remodeling factor, subunit NURF38 C Energy production and conversion ;}	{GO:0005737; cytoplasm; cellular_component GO:0000287; magnesium ion binding; molecular_function GO:0004427; inorganic diphosphatase activity; molecular_function GO:0006796; phosphate metabolic process; biological_process}	{AJ344157.1; Beta vulgaris mRNA for soluble pyrophosphatase (ppa1 gene)}	{PF00719:Inorganic pyrophosphatase}
i0_HQ_PLCLR_c13295/f4p4/632	{XP_010694442.1; PREDICTED: uncharacterized protein LOC104907244 [Beta vulgaris subsp. vulgaris]}	{NA}	{vvi:100261290; - - - - -}	{NA}	{NA}	{XM_016651090.1; PREDICTED: Nicotiana tabacum uncharacterized LOC107824341 (LOC107824341), mRNA}	{NA}
i0_HQ_PLCLR_c13307/f3p6/549	{KMT18592.1; hypothetical protein BVRB_2g027230 [Beta vulgaris subsp. vulgaris]}	{sp|P86809|NLTP2_APIGA; Non-specific lipid-transfer protein 2 OS=Apium graveolens var. rapaceum PE=1 SV=1}	{sly:101259614; - - - - -}	{NA}	{NA}	{NA}	{NA}
i0_HQ_PLCLR_c13338/f2p28/809	{XP_010695078.1; PREDICTED: 40S ribosomal protein S17 [Beta vulgaris subsp. vulgaris]}	{sp|P49215|RS17_SOLLC; 40S ribosomal protein S17 OS=Solanum lycopersicum GN=RPS17 PE=2 SV=3}	{crb:CARUB_v10003649mg; K02962 RP-S17e, RPS17 small subunit ribosomal protein S17e - ko03010; Genetic Information Processing; Translation; Ribosome}	{At5g04800; KOG0187 40S ribosomal protein S17 J Translation, ribosomal structure and biogenesis ;}	{GO:0005840; ribosome; cellular_component GO:0005622; intracellular; cellular_component GO:0006412; translation; biological_process GO:0003735; structural constituent of ribosome; molecular_function}	{XM_011017314.1; PREDICTED: Populus euphratica 40S ribosomal protein S17-like (LOC105119199), transcript variant X1, mRNA}	{PF00833:Ribosomal S17}
i0_HQ_PLCLR_c13373/f2p0/528	{NA}	{NA}	{NA}	{NA}	{NA}	{NA}	{NA}
i0_HQ_PLCLR_c13416/f4p0/820	{NP_001290022.1; non-symbiotic hemoglobin 2 [Beta vulgaris subsp. vulgaris]}	{sp|Q93Y92|HBL2_GOSHI; Non-symbiotic hemoglobin 2 OS=Gossypium hirsutum GN=HB2 PE=3 SV=1}	{nta:107775309; - - - - -}	{At3g10520; KOG3378 Globins and related hemoproteins C Energy production and conversion ;}	{GO:0020037; heme binding; molecular_function GO:0019825; oxygen binding; molecular_function}	{XM_002884749.1; Arabidopsis lyrata subsp. lyrata non-symbiotic hemoglobin 2 (AHB2), mRNA}	{PF00042:Globin}
i0_HQ_PLCLR_c13435/f5p1/637	{XP_012461908.1; PREDICTED: histone H2B-like [Gossypium raimondii]}	{sp|O22582|H2B_GOSHI; Histone H2B OS=Gossypium hirsutum GN=HIS2B PE=2 SV=3}	{cic:CICLE_v10029263mg; K11252 H2B histone H2B - ko05203; Human Diseases; Cancers: Overview; Viral carcinogenesis | ko05322; Human Diseases; Immune diseases; Systemic lupus erythematosus | ko05034; Human Diseases; Substance dependence; Alcoholism}	{At1g07790; KOG1744 Histone H2B B Chromatin structure and dynamics ;}	{GO:0003677; DNA binding; molecular_function GO:0055114; oxidation-reduction process; biological_process GO:0005669; transcription factor TFIID complex; cellular_component GO:0006352; transcription initiation, DNA-dependent; biological_process GO:0016620; oxidoreductase activity, acting on the aldehyde or oxo group of donors, NAD or NADP as acceptor; molecular_function}	{XM_011462950.1; PREDICTED: Fragaria vesca subsp. vesca histone H2B-like (LOC101296642), mRNA}	{PF02800:Glyceraldehyde 3-phosphate dehydrogenase, C-terminal domain PF03847:Transcription initiation factor TFIID subunit A PF00125:Core histone H2A/H2B/H3/H4}
i0_HQ_PLCLR_c13474/f2p2/787	{NA}	{NA}	{NA}	{NA}	{GO:0006950; response to stress; biological_process}	{AF054443.1; Mesembryanthemum crystallinum clone RR82 ABA stress ripening protein mRNA, complete cds}	{PF02496:ABA/WDS induced protein}
i0_HQ_PLCLR_c13540/f3p4/715	{NA}	{NA}	{NA}	{NA}	{NA}	{NA}	{NA}
i0_HQ_PLCLR_c13547/f2p0/481	{XP_012850107.1; PREDICTED: uncharacterized protein LOC105969879 [Erythranthe guttata]}	{NA}	{NA}	{NA}	{NA}	{JX131988.1; Bombax environmental sample clone CEss301 18S ribosomal RNA gene, partial sequence}	{NA}
i0_HQ_PLCLR_c1355/f18p0/466	{XP_016579462.1; PREDICTED: proteinase inhibitor PSI-1.2-like [Capsicum annuum]}	{NA}	{NA}	{NA}	{GO:0004867; serine-type endopeptidase inhibitor activity; molecular_function}	{NA}	{PF02428:Potato type II proteinase inhibitor family}
i0_HQ_PLCLR_c13569/f3p0/833	{KNA16589.1; hypothetical protein SOVF_087850 [Spinacia oleracea]}	{sp|P30707|RL9_PEA; 60S ribosomal protein L9 OS=Pisum sativum GN=RPL9 PE=2 SV=1}	{ini:109175062; K02940 RP-L9e, RPL9 large subunit ribosomal protein L9e - ko03010; Genetic Information Processing; Translation; Ribosome}	{At4g10450; KOG3255 60S ribosomal protein L9 J Translation, ribosomal structure and biogenesis ;}	{GO:0005840; ribosome; cellular_component GO:0006412; translation; biological_process GO:0003735; structural constituent of ribosome; molecular_function GO:0019843; rRNA binding; molecular_function}	{XM_002276749.4; PREDICTED: Vitis vinifera 60S ribosomal protein L9 (LOC100253227), mRNA}	{PF00347:Ribosomal protein L6}
i0_HQ_PLCLR_c13590/f3p0/776	{KNA23140.1; hypothetical protein SOVF_027380 [Spinacia oleracea]}	{NA}	{bvg:104894777; - - - - -}	{NA}	{NA}	{NA}	{NA}
i0_HQ_PLCLR_c1361/f5p0/574	{NA}	{NA}	{NA}	{NA}	{NA}	{NA}	{NA}
i0_HQ_PLCLR_c13613/f3p3/901	{XP_006355022.1; PREDICTED: 60S ribosomal protein L15 [Solanum tuberosum]}	{sp|O82528|RL15_PETHY; 60S ribosomal protein L15 OS=Petunia hybrida GN=RPL15 PE=2 SV=1}	{cann:107879735; - - - - -}	{At4g16720; KOG1678 60s ribosomal protein L15 J Translation, ribosomal structure and biogenesis ;}	{GO:0003735; structural constituent of ribosome; molecular_function GO:0005840; ribosome; cellular_component GO:0006412; translation; biological_process}	{XM_018642584.1; PREDICTED: Pyrus x bretschneideri 60S ribosomal protein L15-1 (LOC103927364), mRNA}	{PF00827:Ribosomal L15}
i0_HQ_PLCLR_c13625/f4p0/808	{KNA11577.1; hypothetical protein SOVF_133900 [Spinacia oleracea]}	{NA}	{atr:18442338; - - - - -}	{NA}	{NA}	{NA}	{NA}
i0_HQ_PLCLR_c1364/f9p30/666	{XP_007043537.1; PREDICTED: photosystem II repair protein PSB27-H1, chloroplastic [Theobroma cacao]}	{sp|Q9LR64|PB27A_ARATH; Photosystem II repair protein PSB27-H1, chloroplastic OS=Arabidopsis thaliana GN=PSB27-1 PE=1 SV=1}	{gra:105774035; K08902 psb27 photosystem II Psb27 protein - ko00195; Metabolism; Energy metabolism; Photosynthesis}	{NA}	{GO:0010207; photosystem II assembly; biological_process}	{NA}	{PF13326:Photosystem II Pbs27}
i0_HQ_PLCLR_c13663/f3p0/735	{KNA19790.1; hypothetical protein SOVF_058160 [Spinacia oleracea]}	{sp|D9HP26|CNR10_MAIZE; Cell number regulator 10 OS=Zea mays GN=CNR10 PE=2 SV=1}	{bvg:104905792; - - - - -}	{NA}	{NA}	{NA}	{NA}
i0_HQ_PLCLR_c13668/f4p0/502	{XP_010690754.1; PREDICTED: 30S ribosomal protein S31, mitochondrial [Beta vulgaris subsp. vulgaris]}	{sp|Q9SJU8|RT31_ARATH; 30S ribosomal protein S31, mitochondrial OS=Arabidopsis thaliana GN=At2g21290 PE=3 SV=1}	{fve:105349682; K19033 PSRP4 RPS31 - -}	{NA}	{GO:0005840; ribosome; cellular_component}	{XM_002306103.2; Populus trichocarpa hypothetical protein (POPTR_0004s17000g) mRNA, complete cds}	{PF17070:30S ribosomal protein Thx}
i0_HQ_PLCLR_c13670/f4p3/396	{NA}	{NA}	{NA}	{NA}	{NA}	{NA}	{NA}
i0_HQ_PLCLR_c13683/f2p5/708	{XP_010666855.1; PREDICTED: copper transporter 5 [Beta vulgaris subsp. vulgaris]}	{sp|Q93VM8|COPT5_ARATH; Copper transporter 5 OS=Arabidopsis thaliana GN=COPT5 PE=1 SV=1}	{pda:103703291; K14686 SLC31A1, CTR1 solute carrier family 31 (copper transporter), member 1 - ko04978; Organismal Systems; Digestive system; Mineral absorption | ko01524; Human Diseases; Drug resistance: Antineoplastic; Platinum drug resistance}	{At5g20650; KOG3386 Copper transporter P Inorganic ion transport and metabolism ;}	{GO:0005375; copper ion transmembrane transporter activity; molecular_function GO:0016021; integral to membrane; cellular_component GO:0035434; copper ion transmembrane transport; biological_process}	{XM_019582280.1; PREDICTED: Lupinus angustifolius copper transporter 5.1 (LOC109343802), mRNA}	{PF05975:Bacterial ABC transporter protein EcsB PF04145:Ctr copper transporter family}
i0_HQ_PLCLR_c1369/f7p0/593	{NP_001106258.1; AN1-type zinc finger protein 2B [Zea mays]}	{sp|Q0D5B9|SAP16_ORYSJ; Zinc finger AN1 and C2H2 domain-containing stress-associated protein 16 OS=Oryza sativa subsp. japonica GN=SAP16 PE=2 SV=2}	{sbi:SORBI_02g036840; - - - - -}	{CE18786; KOG3183 Predicted Zn-finger protein R General function prediction only ;}	{GO:0008270; zinc ion binding; molecular_function}	{NA}	{PF01428:AN1-like Zinc finger}
i0_HQ_PLCLR_c1370/f6p0/955	{XP_011006452.1; PREDICTED: acylpyruvase FAHD1, mitochondrial [Populus euphratica]}	{sp|Q86I22|FAHD1_DICDI; Acylpyruvase FAHD1, mitochondrial OS=Dictyostelium discoideum GN=fahd1 PE=3 SV=1}	{pmum:103323041; K01557 FAHD1 acylpyruvate hydrolase 3.7.1.5 ko00350; Metabolism; Amino acid metabolism; Tyrosine metabolism}	{At4g15940; KOG1535 Predicted fumarylacetoacetate hydralase R General function prediction only ;}	{GO:0003824; NA GO:0008152; NA}	{XM_006488979.1; PREDICTED: Citrus sinensis acylpyruvase FAHD1, mitochondrial (LOC102606702), mRNA}	{PF01557:Fumarylacetoacetate (FAA) hydrolase family}
i0_HQ_PLCLR_c1372/f10p0/624	{BAS81551.1; Os02g0814700, partial [Oryza sativa Japonica Group]}	{sp|P49690|RL23_ARATH; 60S ribosomal protein L23 OS=Arabidopsis thaliana GN=RPL23A PE=2 SV=3}	{dosa:Os02t0814700-01; K02894 RP-L23e, RPL23 large subunit ribosomal protein L23e - ko03010; Genetic Information Processing; Translation; Ribosome}	{At3g04400; KOG0901 60S ribosomal protein L14/L17/L23 J Translation, ribosomal structure and biogenesis ;}	{GO:0003735; structural constituent of ribosome; molecular_function GO:0005840; ribosome; cellular_component GO:0006412; translation; biological_process}	{XM_010672645.2; PREDICTED: Beta vulgaris subsp. vulgaris 60S ribosomal protein L23 (LOC104887877), mRNA}	{PF00238:Ribosomal protein L14p/L23e}
i0_HQ_PLCLR_c1375/f5p34/729	{XP_010686005.1; PREDICTED: ferredoxin, root R-B1 [Beta vulgaris subsp. vulgaris]}	{sp|P27788|FER3_MAIZE; Ferredoxin-3, chloroplastic OS=Zea mays GN=FDX3 PE=2 SV=1}	{fve:101312585; K02639 petF ferredoxin - ko00195; Metabolism; Energy metabolism; Photosynthesis}	{NA}	{GO:0051536; iron-sulfur cluster binding; molecular_function GO:0009055; NA}	{AK362309.1; Hordeum vulgare subsp. vulgare mRNA for predicted protein, complete cds, clone: NIASHv2004C16}	{PF00111:2Fe-2S iron-sulfur cluster binding domain}
i0_HQ_PLCLR_c1376/f13p0/544	{XP_008805749.1; PREDICTED: 40S ribosomal protein S21 [Phoenix dactylifera]}	{sp|P35687|RS21_ORYSJ; 40S ribosomal protein S21 OS=Oryza sativa subsp. japonica GN=RPS21 PE=3 SV=1}	{bvg:104890498; K02971 RP-S21e, RPS21 small subunit ribosomal protein S21e - ko03010; Genetic Information Processing; Translation; Ribosome}	{At5g27700; KOG3486 40S ribosomal protein S21 J Translation, ribosomal structure and biogenesis ;}	{GO:0005622; intracellular; cellular_component GO:0006412; translation; biological_process GO:0005840; ribosome; cellular_component GO:0003735; structural constituent of ribosome; molecular_function}	{XM_010676008.2; PREDICTED: Beta vulgaris subsp. vulgaris 40S ribosomal protein S21 (LOC104890498), mRNA}	{PF01249:Ribosomal protein S21e }
i0_HQ_PLCLR_c1387/f15p0/984	{KRH17766.1; hypothetical protein GLYMA_13G013900 [Glycine max]}	{NA}	{mtr:MTR_0055s0130; - - - - -}	{NA}	{NA}	{AF206986.1; Pereskia aculeata 18S ribosomal RNA gene, complete sequence}	{NA}
i0_HQ_PLCLR_c13916/f8p0/791	{KNA08205.1; hypothetical protein SOVF_164650 [Spinacia oleracea]}	{sp|O04616|CUT1A_ARATH; Protein CURVATURE THYLAKOID 1A, chloroplastic OS=Arabidopsis thaliana GN=CURT1A PE=1 SV=1}	{bvg:104886732; - - - - -}	{NA}	{NA}	{XM_017381483.1; PREDICTED: Daucus carota subsp. sativus protein CURVATURE THYLAKOID 1A, chloroplastic-like (LOC108210194), mRNA}	{NA}
i0_HQ_PLCLR_c1393/f9p0/678	{KMS98370.1; hypothetical protein BVRB_4g093260 [Beta vulgaris subsp. vulgaris]}	{NA}	{gra:105779702; - - - - -}	{NA}	{NA}	{AB818394.1; Delphinium grandiflorum var. chinense F3'5'H mRNA for flavonoid 3',5'-hydroxylase, complete cds, cultivar: Super Chiffon Blue}	{NA}
i0_HQ_PLCLR_c13971/f2p0/679	{KMS95171.1; hypothetical protein BVRB_011670 isoform B [Beta vulgaris subsp. vulgaris]}	{sp|Q8KFI4|PHS_CHLTE; Putative pterin-4-alpha-carbinolamine dehydratase OS=Chlorobium tepidum (strain ATCC 49652 / DSM 12025 / NBRC 103806 / TLS) GN=CT0342 PE=3 SV=1}	{vvi:100255626; K01724 PCBD, phhB 4a-hydroxytetrahydrobiopterin dehydratase 4.2.1.96 -}	{At1g29810; KOG4073 Pterin carbinolamine dehydratase PCBD/dimerization cofactor of HNF1 K Transcription ;}	{GO:0006729; tetrahydrobiopterin biosynthetic process; biological_process GO:0008124; 4-alpha-hydroxytetrahydrobiopterin dehydratase activity; molecular_function}	{XM_018964176.1; PREDICTED: Juglans regia putative pterin-4-alpha-carbinolamine dehydratase (LOC108990267), transcript variant X3, mRNA}	{PF01329:Pterin 4 alpha carbinolamine dehydratase}
i0_HQ_PLCLR_c14073/f2p0/404	{NA}	{NA}	{NA}	{NA}	{GO:0005840; ribosome; cellular_component GO:0006412; translation; biological_process GO:0003735; structural constituent of ribosome; molecular_function}	{XR_001535908.1; PREDICTED: Ricinus communis uncharacterized LOC8265377 (LOC8265377), ncRNA}	{PF05162:Ribosomal protein L41}
i0_HQ_PLCLR_c14080/f2p0/959	{XP_010669327.1; PREDICTED: NAD(P)H-quinone oxidoreductase subunit U, chloroplastic [Beta vulgaris subsp. vulgaris]}	{sp|Q84VQ4|NDHU_ARATH; NAD(P)H-quinone oxidoreductase subunit U, chloroplastic OS=Arabidopsis thaliana GN=ndhU PE=1 SV=1}	{bvg:104886572; - - - - -}	{NA}	{NA}	{NA}	{NA}
i0_HQ_PLCLR_c14082/f2p0/962	{XP_010696508.1; PREDICTED: uncharacterized protein LOC104909030 [Beta vulgaris subsp. vulgaris]}	{sp|Q1AU63|RL13_RUBXD; 50S ribosomal protein L13 OS=Rubrobacter xylanophilus (strain DSM 9941 / NBRC 16129) GN=rplM PE=3 SV=2}	{nta:107801585; - - - - -}	{At3g01790; KOG3203 Mitochondrial/chloroplast ribosomal protein L13 J Translation, ribosomal structure and biogenesis ;}	{GO:0005840; ribosome; cellular_component GO:0006412; translation; biological_process GO:0003735; structural constituent of ribosome; molecular_function}	{XM_010698206.2; PREDICTED: Beta vulgaris subsp. vulgaris 50S ribosomal protein L13 (LOC104909030), mRNA}	{PF00572:Ribosomal protein L13}
i0_HQ_PLCLR_c14093/f2p5/475	{OMO54104.1; Ribosomal protein L37e [Corchorus capsularis]}	{sp|Q8LEM8|RL373_ARATH; 60S ribosomal protein L37-3 OS=Arabidopsis thaliana GN=RPL37C PE=3 SV=1}	{gra:105778048; K02922 RP-L37e, RPL37 large subunit ribosomal protein L37e - ko03010; Genetic Information Processing; Translation; Ribosome}	{At3g16080; KOG3475 60S ribosomal protein L37 J Translation, ribosomal structure and biogenesis ;}	{GO:0055114; oxidation-reduction process; biological_process GO:0003735; structural constituent of ribosome; molecular_function GO:0006412; translation; biological_process GO:0005622; intracellular; cellular_component GO:0033743; peptide-methionine (R)-S-oxide reductase activity; molecular_function GO:0005840; ribosome; cellular_component}	{NA}	{PF01907:Ribosomal protein L37e PF01641:SelR domain}
i0_HQ_PLCLR_c1412/f9p24/973	{XP_010685359.1; PREDICTED: coatomer subunit zeta-2 [Beta vulgaris subsp. vulgaris]}	{sp|Q940S5|COPZ1_ARATH; Coatomer subunit zeta-1 OS=Arabidopsis thaliana GN=At1g60970 PE=2 SV=1}	{spen:107012281; K20472 COPZ, RET3 coatomer subunit zeta - -}	{At1g60970; KOG3343 Vesicle coat complex COPI, zeta subunit U Intracellular trafficking, secretion, and vesicular transport ;}	{GO:0016197; endosome transport; biological_process GO:0030119; AP-type membrane coat adaptor complex; cellular_component GO:0000724; double-strand break repair via homologous recombination; biological_process}	{XM_016021574.1; PREDICTED: Ziziphus jujuba coatomer subunit zeta-1-like (LOC107413583), mRNA}	{PF15001:AP-5 complex subunit sigma-1}
i0_HQ_PLCLR_c14189/f2p3/990	{XP_010696251.1; PREDICTED: putative ER lumen protein-retaining receptor C28H8.4 [Beta vulgaris subsp. vulgaris]}	{sp|Q09473|ERD22_CAEEL; Putative ER lumen protein-retaining receptor C28H8.4 OS=Caenorhabditis elegans GN=C28H8.4 PE=3 SV=1}	{pxb:103961233; - - - - -}	{At3g25160; KOG3106 ER lumen protein retaining receptor U Intracellular trafficking, secretion, and vesicular transport ;}	{GO:0046923; ER retention sequence binding; molecular_function GO:0016021; integral to membrane; cellular_component GO:0006621; protein retention in ER lumen; biological_process}	{XM_010697954.2; PREDICTED: Beta vulgaris subsp. vulgaris ER lumen protein-retaining receptor-like (LOC104908801), transcript variant X3, mRNA}	{PF00810:ER lumen protein retaining receptor}
i0_HQ_PLCLR_c1420/f4p3/815	{KNA13755.1; hypothetical protein SOVF_114100 [Spinacia oleracea]}	{sp|Q9SX29|CLPS1_ARATH; ATP-dependent Clp protease adapter protein CLPS1, chloroplastic OS=Arabidopsis thaliana GN=CPLS1 PE=1 SV=1}	{pmum:103341446; K06891 clpS ATP-dependent Clp protease adaptor protein ClpS - -}	{NA}	{GO:0003824; NA GO:0030163; protein catabolic process; biological_process}	{XM_009129412.2; PREDICTED: Brassica rapa ATP-dependent Clp protease adapter protein CLPS1, chloroplastic-like (LOC103852515), mRNA}	{PF02784:Pyridoxal-dependent decarboxylase, pyridoxal binding domain PF02617:ATP-dependent Clp protease adaptor protein ClpS}
i0_HQ_PLCLR_c14214/f2p0/795	{KNA21906.1; hypothetical protein SOVF_038930 [Spinacia oleracea]}	{NA}	{bvg:104892960; - - - - -}	{NA}	{NA}	{XM_002519794.2; PREDICTED: Ricinus communis uncharacterized LOC8283023 (LOC8283023), mRNA}	{NA}
i0_HQ_PLCLR_c14245/f3p0/841	{XP_008218471.1; PREDICTED: acyl carrier protein 2, mitochondrial [Prunus mume]}	{sp|O80800|ACPM2_ARATH; Acyl carrier protein 2, mitochondrial OS=Arabidopsis thaliana GN=MTACP2 PE=1 SV=1}	{pmum:103318813; K03955 NDUFAB1 NADH dehydrogenase (ubiquinone) 1 alpha/beta subcomplex 1 - ko00190; Metabolism; Energy metabolism; Oxidative phosphorylation | ko05010; Human Diseases; Neurodegenerative diseases; Alzheimer's disease | ko05012; Human Diseases; Neurodegenerative diseases; Parkinson's disease | ko05016; Human Diseases; Neurodegenerative diseases; Huntington's disease | ko04932; Huma…	{At1g65290; KOG1748 Acyl carrier protein/NADH-ubiquinone oxidoreductase, NDUFAB1/SDAP subunit CIQ Energy production and conversion ; Lipid transport and metabolism ; Secondary metabolites biosynthesis, transport and catabolism ;}	{NA}	{NA}	{NA}
i0_HQ_PLCLR_c14260/f3p0/659	{KNA11301.1; hypothetical protein SOVF_136470 [Spinacia oleracea]}	{sp|Q8VY88|LTD_ARATH; Protein LHCP TRANSLOCATION DEFECT OS=Arabidopsis thaliana GN=LTD PE=1 SV=1}	{fve:101302730; - - - - -}	{NA}	{NA}	{XM_010695896.2; PREDICTED: Beta vulgaris subsp. vulgaris protein LHCP TRANSLOCATION DEFECT (LOC104907041), mRNA}	{NA}
i0_HQ_PLCLR_c1430/f8p0/842	{NA}	{NA}	{NA}	{NA}	{NA}	{NA}	{NA}
i0_HQ_PLCLR_c1433/f8p3/1009	{AEH25638.1; pathogenesis-related protein 1-23 [Triticum aestivum]}	{sp|Q00008|PRMS_MAIZE; Pathogenesis-related protein PRMS OS=Zea mays GN=PRMS PE=2 SV=1}	{osa:4325422; K13449 PR1 pathogenesis-related protein 1 - ko04016; Environmental Information Processing; Signal transduction; MAPK signaling pathway - plant | ko04075; Environmental Information Processing; Signal transduction; Plant hormone signal transduction | ko04626; Organismal Systems; Environmental adaptation; Plant-pathogen interaction}	{At5g26130; KOG3017 Defense-related protein containing SCP domain S Function unknown ;}	{NA}	{NA}	{NA}
i0_HQ_PLCLR_c14348/f2p3/243	{NA}	{NA}	{NA}	{NA}	{NA}	{NA}	{NA}
i0_HQ_PLCLR_c14358/f2p1148/234	{NA}	{NA}	{NA}	{NA}	{NA}	{NA}	{NA}
i0_HQ_PLCLR_c14394/f2p2/244	{NA}	{NA}	{NA}	{NA}	{NA}	{CT837767.1; Oryza sativa (indica cultivar-group) cDNA clone:OSIGCRA115O12, full insert sequence}	{NA}
i0_HQ_PLCLR_c14417/f5p11/270	{NA}	{NA}	{NA}	{NA}	{NA}	{AB571099.1; Mesembryanthemum crystallinum UBI1 mRNA for polyubiquitin, complete cds}	{NA}
i0_HQ_PLCLR_c1442/f9p0/707	{NA}	{NA}	{NA}	{NA}	{NA}	{NA}	{NA}
i0_HQ_PLCLR_c14421/f2p2/222	{NA}	{NA}	{NA}	{NA}	{NA}	{NA}	{NA}
i0_HQ_PLCLR_c1445/f7p14/708	{KMS94323.1; hypothetical protein BVRB_022560 [Beta vulgaris subsp. vulgaris]}	{NA}	{NA}	{NA}	{NA}	{NA}	{NA}
i0_HQ_PLCLR_c14550/f6p0/457	{NA}	{NA}	{NA}	{NA}	{NA}	{NA}	{NA}
i0_HQ_PLCLR_c1458/f13p0/516	{NA}	{NA}	{NA}	{NA}	{NA}	{NA}	{NA}
i0_HQ_PLCLR_c1460/f7p7/730	{XP_010674249.1; PREDICTED: uncharacterized protein LOC104890449 [Beta vulgaris subsp. vulgaris]}	{NA}	{bvg:104890449; - - - - -}	{NA}	{NA}	{NA}	{NA}
i0_HQ_PLCLR_c1461/f12p11/940	{NA}	{NA}	{NA}	{NA}	{NA}	{NA}	{NA}
i0_HQ_PLCLR_c14615/f4p0/280	{NA}	{NA}	{NA}	{NA}	{NA}	{NA}	{NA}
i0_HQ_PLCLR_c14709/f2p13/370	{KRH17742.1; hypothetical protein GLYMA_13G011700 [Glycine max]}	{sp|Q6CQE5|TAR1_KLULA; Protein TAR1 OS=Kluyveromyces lactis (strain ATCC 8585 / CBS 2359 / DSM 70799 / NBRC 1267 / NRRL Y-1140 / WM37) GN=TAR1-A PE=4 SV=2}	{crb:CARUB_v10012765mg; - - - - -}	{NA}	{NA}	{KT390143.1; Ostreococcus lucimarinus CCE9901 clone kj56-0.2-42 18S ribosomal RNA gene, partial sequence; internal transcribed spacer 1, 5.8S ribosomal RNA gene, and internal transcribed spacer 2, complete sequence; and 28S ribosomal RNA gene, partial sequence}	{NA}
i0_HQ_PLCLR_c14808/f2p77/290	{NA}	{NA}	{NA}	{NA}	{NA}	{NA}	{NA}
i0_HQ_PLCLR_c1485/f3p4/887	{KNA17923.1; hypothetical protein SOVF_075470 [Spinacia oleracea]}	{sp|P58684|SPCS2_ARATH; Probable signal peptidase complex subunit 2 OS=Arabidopsis thaliana GN=At2g39960 PE=2 SV=1}	{bvg:104883206; K12947 SPCS2, SPC2 signal peptidase complex subunit 2 3.4.-.- ko03060; Genetic Information Processing; Folding, sorting and degradation; Protein export}	{NA}	{GO:0005787; signal peptidase complex; cellular_component GO:0006465; signal peptide processing; biological_process GO:0008233; peptidase activity; molecular_function GO:0016021; integral to membrane; cellular_component}	{EF147454.1; Populus trichocarpa clone WS01231_F17 unknown mRNA}	{PF06703:Microsomal signal peptidase 25 kDa subunit (SPC25)}
i0_HQ_PLCLR_c1490/f4p0/659	{KNA20860.1; hypothetical protein SOVF_048160 [Spinacia oleracea]}	{sp|Q9CPU4|MGST3_MOUSE; Microsomal glutathione S-transferase 3 OS=Mus musculus GN=Mgst3 PE=1 SV=1}	{bvg:104891240; K00799 GST, gst glutathione S-transferase 2.5.1.18 ko00480; Metabolism; Metabolism of other amino acids; Glutathione metabolism | ko00980; Metabolism; Xenobiotics biodegradation and metabolism; Metabolism of xenobiotics by cytochrome P450 | ko00982; Metabolism; Xenobiotics biodegradation and metabolism; Drug metabolism - cytochrome P450 | ko05204; Human Diseases; Cancers: Overview…	{NA}	{NA}	{XM_010676902.2; PREDICTED: Beta vulgaris subsp. vulgaris microsomal glutathione S-transferase 3 (LOC104891240), mRNA}	{NA}
i0_HQ_PLCLR_c1493/f10p0/490	{GAU27156.1; hypothetical protein TSUD_104650 [Trifolium subterraneum]}	{NA}	{adu:107478130; - - - - -}	{NA}	{NA}	{NA}	{NA}
i0_HQ_PLCLR_c14969/f2p1/285	{ONM51870.1; 40S ribosomal protein S15-4 [Zea mays]}	{sp|P31674|RS15_ORYSJ; 40S ribosomal protein S15 OS=Oryza sativa subsp. japonica GN=RPS15 PE=2 SV=2}	{var:108331820; K02958 RP-S15e, RPS15 small subunit ribosomal protein S15e - ko03010; Genetic Information Processing; Translation; Ribosome}	{At1g04270; KOG0898 40S ribosomal protein S15 J Translation, ribosomal structure and biogenesis ;}	{NA}	{XM_006849814.2; PREDICTED: Amborella trichopoda 40S ribosomal protein S15 (LOC18439654), mRNA}	{NA}
i0_HQ_PLCLR_c1499/f5p18/992	{XP_010683542.1; PREDICTED: prosaposin [Beta vulgaris subsp. vulgaris]}	{NA}	{mdm:103450732; K12382 PSAP, SGP1 saposin - ko04142; Cellular Processes; Transport and catabolism; Lysosome}	{At3g51730; KOG1340 Prosaposin IG Lipid transport and metabolism ; Carbohydrate transport and metabolism ;}	{GO:0006508; proteolysis; biological_process GO:0004185; serine-type carboxypeptidase activity; molecular_function GO:0006629; lipid metabolic process; biological_process}	{NA}	{PF05184:Saposin-like type B, region 1 PF00450:Serine carboxypeptidase}
i0_HQ_PLCLR_c15153/f2p23/741	{XP_010688049.1; PREDICTED: uncharacterized protein LOC104902081 [Beta vulgaris subsp. vulgaris]}	{NA}	{egr:104436655; - - - - -}	{At2g26700_1; KOG4198 RNA-binding Ran Zn-finger protein and related proteins R General function prediction only ;}	{GO:0008270; zinc ion binding; molecular_function}	{XM_017396381.1; PREDICTED: Daucus carota subsp. sativus zinc finger Ran-binding domain-containing protein 2-like (LOC108222462), transcript variant X1, mRNA}	{PF00641:Zn-finger in Ran binding protein and others}
i0_HQ_PLCLR_c15268/f3p0/691	{KYP39148.1; putative non-specific lipid-transfer protein AKCS9, partial [Cajanus cajan]}	{sp|P82353|NLTP2_PRUAR; Non-specific lipid-transfer protein 2 OS=Prunus armeniaca PE=1 SV=1}	{vra:106766780; - - - - -}	{NA}	{NA}	{NA}	{NA}
i0_HQ_PLCLR_c15313/f2p10/274	{XP_010246961.1; PREDICTED: xyloglucan endotransglucosylase/hydrolase 2-like [Nelumbo nucifera]}	{sp|P35694|XTH2_SOYBN; Xyloglucan endotransglucosylase/hydrolase 2 OS=Glycine max PE=2 SV=1}	{nnu:104590122; K08235 E2.4.1.207 xyloglucan:xyloglucosyl transferase 2.4.1.207 -}	{NA}	{NA}	{XM_013821736.1; PREDICTED: Brassica napus probable xyloglucan endotransglucosylase/hydrolase protein 16 (LOC106381804), mRNA}	{NA}
i0_HQ_PLCLR_c15453/f2p0/281	{NA}	{NA}	{NA}	{NA}	{NA}	{NA}	{NA}
i0_HQ_PLCLR_c1546/f15p0/580	{XP_010696542.1; PREDICTED: 60S ribosomal protein L36-2 [Beta vulgaris subsp. vulgaris]}	{sp|Q9M352|RL362_ARATH; 60S ribosomal protein L36-2 OS=Arabidopsis thaliana GN=RPL36B PE=2 SV=1}	{bvg:104909054; K02920 RP-L36e, RPL36 large subunit ribosomal protein L36e - ko03010; Genetic Information Processing; Translation; Ribosome}	{At3g53740; KOG3452 60S ribosomal protein L36 J Translation, ribosomal structure and biogenesis ;}	{GO:0005840; ribosome; cellular_component GO:0005622; intracellular; cellular_component GO:0006412; translation; biological_process GO:0003735; structural constituent of ribosome; molecular_function}	{XM_002317387.2; Populus trichocarpa hypothetical protein (POPTR_0011s07390g) mRNA, complete cds}	{PF01158:Ribosomal protein L36e}
i0_HQ_PLCLR_c1567/f3p14/588	{NA}	{NA}	{NA}	{NA}	{NA}	{NA}	{NA}
i0_HQ_PLCLR_c1573/f5p0/940	{XP_018828970.1; PREDICTED: S-norcoclaurine synthase 2-like [Juglans regia]}	{sp|Q4QTJ1|NCS2_PAPSO; S-norcoclaurine synthase 2 OS=Papaver somniferum GN=NCS2 PE=1 SV=1}	{csv:101204313; - - - - -}	{NA}	{GO:0009607; response to biotic stimulus; biological_process GO:0006952; defense response; biological_process}	{NA}	{PF00407:Pathogenesis-related protein Bet v I family}
i0_HQ_PLCLR_c1577/f5p0/554	{XP_016578748.1; PREDICTED: uncharacterized protein LOC107876315 [Capsicum annuum]}	{NA}	{ath:AT1G30260; - - - - -}	{NA}	{NA}	{NA}	{NA}
i0_HQ_PLCLR_c1578/f4p0/753	{KNA18384.1; hypothetical protein SOVF_070750 [Spinacia oleracea]}	{sp|P82024|RR21_SPIOL; 30S ribosomal protein S21, chloroplastic (Fragment) OS=Spinacia oleracea GN=rps21 PE=1 SV=1}	{spen:107011528; - - - - -}	{NA}	{GO:0003735; structural constituent of ribosome; molecular_function GO:0005840; ribosome; cellular_component GO:0006412; translation; biological_process}	{NA}	{PF01165:Ribosomal protein S21}
i0_HQ_PLCLR_c1579/f7p6/672	{XP_010695078.1; PREDICTED: 40S ribosomal protein S17 [Beta vulgaris subsp. vulgaris]}	{sp|P49215|RS17_SOLLC; 40S ribosomal protein S17 OS=Solanum lycopersicum GN=RPS17 PE=2 SV=3}	{nta:107775156; - - - - -}	{At5g04800; KOG0187 40S ribosomal protein S17 J Translation, ribosomal structure and biogenesis ;}	{GO:0005622; intracellular; cellular_component GO:0006412; translation; biological_process GO:0005840; ribosome; cellular_component GO:0003735; structural constituent of ribosome; molecular_function}	{XM_010037236.2; PREDICTED: Eucalyptus grandis 40S ribosomal protein S17-4-like (LOC104424738), mRNA}	{PF00833:Ribosomal S17}
i0_HQ_PLCLR_c1581/f3p0/805	{BAA11854.1; extensin like protein [Populus nigra]}	{sp|Q39176|ERLI1_ARATH; Lipid transfer protein EARLI 1 OS=Arabidopsis thaliana GN=EARLI1 PE=1 SV=1}	{pop:POPTR_0001s15850g; - - - - -}	{NA}	{NA}	{XM_002270733.4; PREDICTED: Vitis vinifera 14 kDa proline-rich protein DC2.15-like (LOC100265935), mRNA}	{NA}
i0_HQ_PLCLR_c15897/f3p0/396	{XP_015868669.1; PREDICTED: 60S ribosomal protein L3 [Ziziphus jujuba]}	{sp|P35684|RL3_ORYSJ; 60S ribosomal protein L3 OS=Oryza sativa subsp. japonica GN=RPL3 PE=2 SV=2}	{egu:105038030; K02925 RP-L3e, RPL3 large subunit ribosomal protein L3e - ko03010; Genetic Information Processing; Translation; Ribosome}	{At1g43170; KOG0746 60S ribosomal protein L3 and related proteins J Translation, ribosomal structure and biogenesis ;}	{GO:0006412; translation; biological_process GO:0005622; intracellular; cellular_component GO:0005840; ribosome; cellular_component GO:0003735; structural constituent of ribosome; molecular_function}	{XM_010682000.2; PREDICTED: Beta vulgaris subsp. vulgaris 60S ribosomal protein L3 (LOC104895480), mRNA}	{PF00297:Ribosomal protein L3}
i0_HQ_PLCLR_c1594/f10p3/482	{XP_016579462.1; PREDICTED: proteinase inhibitor PSI-1.2-like [Capsicum annuum]}	{NA}	{cann:107855896; - - - - -}	{NA}	{GO:0004867; serine-type endopeptidase inhibitor activity; molecular_function}	{NA}	{PF02428:Potato type II proteinase inhibitor family}
i0_HQ_PLCLR_c16032/f2p0/255	{NA}	{NA}	{NA}	{NA}	{NA}	{NA}	{NA}
i0_HQ_PLCLR_c1610/f5p2/667	{XP_018815474.1; PREDICTED: cyclin-B1-2-like [Juglans regia]}	{sp|Q0DWQ7|CCB12_ORYSJ; Cyclin-B1-2 OS=Oryza sativa subsp. japonica GN=CYCB1-2 PE=3 SV=1}	{bvg:104893390; K11599 POMP, UMP1 proteasome maturation protein - ko03050; Genetic Information Processing; Folding, sorting and degradation; Proteasome}	{At5g38650; KOG3061 Proteasome maturation factor O Posttranslational modification, protein turnover, chaperones ;}	{NA}	{XM_018956533.1; PREDICTED: Juglans regia cyclin-B1-2-like (LOC108984544), mRNA}	{NA}
i0_HQ_PLCLR_c16138/f2p0/236	{NA}	{NA}	{NA}	{NA}	{NA}	{NA}	{NA}
i0_HQ_PLCLR_c1614/f8p9/823	{XP_002445020.1; hypothetical protein SORBIDRAFT_07g002960 [Sorghum bicolor]}	{sp|Q9FZ84|RBG6_ARATH; Glycine-rich RNA-binding protein 6, mitochondrial OS=Arabidopsis thaliana GN=RBG6 PE=2 SV=1}	{mus:103971808; - - - - -}	{At5g54580; KOG0118 FOG: RRM domain R General function prediction only ;}	{GO:0003676; nucleic acid binding; molecular_function GO:0003723; RNA binding; molecular_function}	{NA}	{PF00076:RNA recognition motif. (a.k.a. RRM, RBD, or RNP domain) PF08777:RNA binding motif}
i0_HQ_PLCLR_c1615/f4p0/957	{NA}	{NA}	{NA}	{NA}	{NA}	{KF060939.1; Monomastix sp. OKE-1 mitochondrion, complete genome}	{NA}
i0_HQ_PLCLR_c1616/f3p9/420	{GAQ84515.1; hypothetical protein KFL_001920150 [Klebsormidium flaccidum]}	{sp|Q9UW02|THIO_COPCM; Thioredoxin OS=Coprinus comatus PE=1 SV=1}	{ccp:CHC_T00010277001; - - - - -}	{CE25493; KOG0908 Thioredoxin-like protein O Posttranslational modification, protein turnover, chaperones ;}	{GO:0016209; NA GO:0000398; nuclear mRNA splicing, via spliceosome; biological_process GO:0005681; spliceosomal complex; cellular_component GO:0055114; oxidation-reduction process; biological_process GO:0045454; cell redox homeostasis; biological_process GO:0016491; oxidoreductase activity; molecular_function}	{NA}	{PF00578:AhpC/TSA family PF08534:Redoxin PF02966:Mitosis protein DIM1 PF00085:Thioredoxin}
i0_HQ_PLCLR_c1620/f8p0/953	{XP_010669316.1; PREDICTED: ylmG homolog protein 2, chloroplastic [Beta vulgaris subsp. vulgaris]}	{sp|Q9C595|YLMG2_ARATH; YlmG homolog protein 2, chloroplastic OS=Arabidopsis thaliana GN=YLMG2 PE=2 SV=1}	{bvg:104886561; K02221 yggT YggT family protein - -}	{NA}	{GO:0016020; membrane; cellular_component}	{XM_016791829.1; PREDICTED: Prunus mume ylmG homolog protein 2, chloroplastic (LOC103320643), mRNA}	{PF02325:YGGT family}
i0_HQ_PLCLR_c16248/f2p0/270	{NA}	{NA}	{NA}	{NA}	{NA}	{XM_010685389.2; PREDICTED: Beta vulgaris subsp. vulgaris 40S ribosomal protein S14-2 (LOC104898332), mRNA}	{NA}
i0_HQ_PLCLR_c1627/f4p3/617	{XP_009606509.1; PREDICTED: uncharacterized protein LOC104100863 [Nicotiana tomentosiformis]}	{NA}	{jcu:105632444; - - - - -}	{NA}	{NA}	{NA}	{NA}
i0_HQ_PLCLR_c1636/f10p5/749	{XP_010691367.1; PREDICTED: photosynthetic NDH subunit of subcomplex B 3, chloroplastic isoform X2 [Beta vulgaris subsp. vulgaris]}	{sp|Q9LU21|PNSB3_ARATH; Photosynthetic NDH subunit of subcomplex B 3, chloroplastic OS=Arabidopsis thaliana GN=PNSB3 PE=2 SV=1}	{jcu:105635030; - - - - -}	{NA}	{GO:0009055; NA GO:0051536; iron-sulfur cluster binding; molecular_function}	{XM_016039096.1; PREDICTED: Ziziphus jujuba photosynthetic NDH subunit of subcomplex B 3, chloroplastic-like (LOC107428545), mRNA}	{PF00111:2Fe-2S iron-sulfur cluster binding domain}
i0_HQ_PLCLR_c1641/f11p0/753	{NA}	{NA}	{NA}	{NA}	{NA}	{NA}	{NA}
i0_HQ_PLCLR_c16438/f52p0/581	{ADD69946.1; cysteine protease inhibitor [Knorringia sibirica]}	{sp|P37842|CYTM_SOLTU; Multicystatin OS=Solanum tuberosum PE=1 SV=1}	{egr:104443748; - - - - -}	{NA}	{GO:0004869; cysteine-type endopeptidase inhibitor activity; molecular_function}	{NA}	{PF16845:Aspartic acid proteinase inhibitor}
i0_HQ_PLCLR_c16440/f39p0/834	{XP_016542545.1; PREDICTED: actin-depolymerizing factor 1 [Capsicum annuum]}	{sp|Q9FVI1|ADF2_PETHY; Actin-depolymerizing factor 2 OS=Petunia hybrida GN=ADF2 PE=2 SV=1}	{sot:102585767; K05765 CFL cofilin - ko04810; Cellular Processes; Cell motility; Regulation of actin cytoskeleton | ko04666; Organismal Systems; Immune system; Fc gamma R-mediated phagocytosis | ko04360; Organismal Systems; Development; Axon guidance | ko05133; Human Diseases; Infectious diseases: Bacterial; Pertussis}	{At3g46010; KOG1735 Actin depolymerizing factor Z Cytoskeleton ;}	{GO:0003779; actin binding; molecular_function GO:0005622; intracellular; cellular_component}	{XM_009340104.2; PREDICTED: Pyrus x bretschneideri actin-depolymerizing factor 1-like (LOC103930729), transcript variant X2, mRNA}	{PF00241:Cofilin/tropomyosin-type actin-binding protein}
i0_HQ_PLCLR_c16445/f36p0/431	{NA}	{NA}	{NA}	{NA}	{NA}	{NA}	{NA}
i0_HQ_PLCLR_c16464/f37p0/604	{XP_011075897.1; PREDICTED: 60S acidic ribosomal protein P1-like [Sesamum indicum]}	{sp|P52855|RLA1_MAIZE; 60S acidic ribosomal protein P1 OS=Zea mays GN=RPP1A PE=1 SV=1}	{sind:105160280; K02942 RP-LP1, RPLP1 large subunit ribosomal protein LP1 - ko03010; Genetic Information Processing; Translation; Ribosome}	{At5g24510; KOG1762 60s acidic ribosomal protein P1 J Translation, ribosomal structure and biogenesis ;}	{NA}	{XM_006659002.2; PREDICTED: Oryza brachyantha 60S acidic ribosomal protein P1-like (LOC102719977), mRNA}	{NA}
i0_HQ_PLCLR_c16467/f34p0/750	{ADP23916.1; late embryogenesis abundant protein [Sesuvium portulacastrum]}	{sp|Q39644|LEA5_CITSI; Late embryogenesis abundant protein Lea5 OS=Citrus sinensis GN=LEA5 PE=2 SV=1}	{gra:105791443; - - - - -}	{NA}	{GO:0006950; response to stress; biological_process}	{NA}	{PF03242:Late embryogenesis abundant protein}
i0_HQ_PLCLR_c16468/f38p0/743	{NA}	{NA}	{NA}	{NA}	{GO:0008200; ion channel inhibitor activity; molecular_function GO:0009405; pathogenesis; biological_process GO:0005576; NA}	{NA}	{PF07740:Ion channel inhibitory toxin}
i0_HQ_PLCLR_c16469/f34p0/430	{CDP02331.1; unnamed protein product [Coffea canephora]}	{sp|P51426|RL392_ORYSJ; 60S ribosomal protein L39-2 OS=Oryza sativa subsp. japonica GN=RPL39B PE=3 SV=2}	{osa:4331011; K02924 RP-L39e, RPL39 large subunit ribosomal protein L39e - ko03010; Genetic Information Processing; Translation; Ribosome}	{At2g25210; KOG0002 60s ribosomal protein L39 J Translation, ribosomal structure and biogenesis ;}	{GO:0005840; ribosome; cellular_component GO:0005622; intracellular; cellular_component GO:0006412; translation; biological_process GO:0003735; structural constituent of ribosome; molecular_function}	{XM_011019664.1; PREDICTED: Populus euphratica 60S ribosomal protein L39 (LOC105121135), mRNA}	{PF00832:Ribosomal L39 protein}
i0_HQ_PLCLR_c16497/f29p0/627	{KMT10451.1; hypothetical protein BVRB_5g115780 [Beta vulgaris subsp. vulgaris]}	{sp|A3FPF2|DEF_NELNU; Defensin-like protein OS=Nelumbo nucifera PE=3 SV=1}	{mtr:MTR_8g070790; - - - - -}	{NA}	{GO:0009405; pathogenesis; biological_process GO:0005576; NA GO:0008200; ion channel inhibitor activity; molecular_function GO:0006952; defense response; biological_process}	{NA}	{PF01097:Arthropod defensin PF00451:Scorpion short toxin, BmKK2}
i0_HQ_PLCLR_c16518/f40p0/374	{NA}	{NA}	{NA}	{NA}	{NA}	{NA}	{NA}
i0_HQ_PLCLR_c16534/f7p0/941	{P34091.1; RecName: Full=60S ribosomal protein L6; AltName: Full=YL16-like}	{sp|P34091|RL6_MESCR; 60S ribosomal protein L6 OS=Mesembryanthemum crystallinum GN=RPL6 PE=2 SV=1}	{nnu:104591219; K02934 RP-L6e, RPL6 large subunit ribosomal protein L6e - ko03010; Genetic Information Processing; Translation; Ribosome}	{At1g18540; KOG1694 60s ribosomal protein L6 J Translation, ribosomal structure and biogenesis ;}	{GO:0005840; ribosome; cellular_component GO:0006412; translation; biological_process GO:0005622; intracellular; cellular_component GO:0003735; structural constituent of ribosome; molecular_function}	{X69378.1; M.crystallinum mRNA for ribosomal protein YL16}	{PF03868:Ribosomal protein L6, N-terminal domain PF01159:Ribosomal protein L6e }
i0_HQ_PLCLR_c16556/f8p0/813	{AMB72438.1; hypothetical protein [Mesembryanthemum crystallinum]}	{sp|P42764|JIPH_ATRCA; Jasmonate-induced protein homolog OS=Atriplex canescens PE=2 SV=1}	{bvg:104888428; - - - - -}	{NA}	{NA}	{NA}	{NA}
i0_HQ_PLCLR_c1658/f5p3/780	{KNA18503.1; hypothetical protein SOVF_070150 [Spinacia oleracea]}	{sp|Q9FFY3|VAS_ARATH; Lipid transfer-like protein VAS OS=Arabidopsis thaliana GN=VAS PE=2 SV=1}	{bvg:104892081; - - - - -}	{NA}	{GO:0055114; oxidation-reduction process; biological_process GO:0016730; oxidoreductase activity, acting on iron-sulfur proteins as donors; molecular_function}	{NA}	{PF02943:Ferredoxin thioredoxin reductase catalytic beta chain}
i0_HQ_PLCLR_c16628/f10p0/713	{BAE00073.1; PGR5 [Portulaca oleracea]}	{sp|Q9SL05|PGR5_ARATH; Protein PROTON GRADIENT REGULATION 5, chloroplastic OS=Arabidopsis thaliana GN=PGR5 PE=1 SV=1}	{bvg:104887881; - - - - -}	{NA}	{NA}	{AB218880.1; Portulaca oleracea mRNA for PGR5, complete cds}	{NA}
i0_HQ_PLCLR_c16642/f12p0/634	{XP_008343134.1; PREDICTED: 60S ribosomal protein L22-2-like [Malus domestica]}	{sp|Q9M9W1|RL222_ARATH; 60S ribosomal protein L22-2 OS=Arabidopsis thaliana GN=RPL22B PE=2 SV=1}	{var:108345968; K02891 RP-L22e, RPL22 large subunit ribosomal protein L22e - ko03010; Genetic Information Processing; Translation; Ribosome}	{At3g05560; KOG3434 60S ribosomal protein L22 J Translation, ribosomal structure and biogenesis ;}	{GO:0005840; ribosome; cellular_component GO:0006412; translation; biological_process GO:0005622; intracellular; cellular_component GO:0003735; structural constituent of ribosome; molecular_function GO:0016491; oxidoreductase activity; molecular_function GO:0055114; oxidation-reduction process; biological_process}	{XM_010695305.2; PREDICTED: Beta vulgaris subsp. vulgaris 60S ribosomal protein L22-3 (LOC104906536), mRNA}	{PF00070:Pyridine nucleotide-disulphide oxidoreductase PF01776:Ribosomal L22e protein family}
i0_HQ_PLCLR_c16684/f8p0/892	{XP_010683542.1; PREDICTED: prosaposin [Beta vulgaris subsp. vulgaris]}	{NA}	{pper:PRUPEppa009037m1g; K12382 PSAP, SGP1 saposin - ko04142; Cellular Processes; Transport and catabolism; Lysosome}	{At3g51730; KOG1340 Prosaposin IG Lipid transport and metabolism ; Carbohydrate transport and metabolism ;}	{GO:0006629; lipid metabolic process; biological_process}	{NA}	{PF05184:Saposin-like type B, region 1}
i0_HQ_PLCLR_c16693/f7p0/899	{XP_018852096.1; PREDICTED: NAD(P)H dehydrogenase (quinone) FQR1 [Juglans regia]}	{sp|Q9LSQ5|FQR1_ARATH; NAD(P)H dehydrogenase (quinone) FQR1 OS=Arabidopsis thaliana GN=FQR1 PE=1 SV=1}	{rcu:8259333; K03809 wrbA NAD(P)H dehydrogenase (quinone) 1.6.5.2 ko00130; Metabolism; Metabolism of cofactors and vitamins; Ubiquinone and other terpenoid-quinone biosynthesis}	{At5g54500; KOG3135 1,4-benzoquinone reductase-like; Trp repressor binding protein-like/protoplast-secreted protein R General function prediction only ;}	{GO:0016491; oxidoreductase activity; molecular_function GO:0010181; FMN binding; molecular_function}	{XM_006475188.2; PREDICTED: Citrus sinensis probable NAD(P)H dehydrogenase (quinone) FQR1-like 1 (LOC102619203), mRNA}	{PF00258:Flavodoxin PF03358:NADPH-dependent FMN reductase}
i0_HQ_PLCLR_c1671/f5p4/806	{XP_010694274.1; PREDICTED: 50S ribosomal protein L24, chloroplastic [Beta vulgaris subsp. vulgaris]}	{sp|P27683|RK24_SPIOL; 50S ribosomal protein L24, chloroplastic OS=Spinacia oleracea GN=RPL24 PE=1 SV=1}	{cit:102608232; K02895 RP-L24, MRPL24, rplX large subunit ribosomal protein L24 - ko03010; Genetic Information Processing; Translation; Ribosome}	{At5g54600; KOG1708 Mitochondrial/chloroplast ribosomal protein L24 J Translation, ribosomal structure and biogenesis ;}	{GO:0006412; translation; biological_process GO:0005622; intracellular; cellular_component GO:0005840; ribosome; cellular_component GO:0003735; structural constituent of ribosome; molecular_function}	{XM_010695972.2; PREDICTED: Beta vulgaris subsp. vulgaris 50S ribosomal protein L24, chloroplastic (LOC104907098), mRNA}	{PF17136:Ribosomal proteins 50S L24/mitochondrial 39S L24}
i0_HQ_PLCLR_c16713/f5p0/606	{XP_010685530.1; PREDICTED: MICOS complex subunit Mic10 [Beta vulgaris subsp. vulgaris]}	{NA}	{bvg:104899902; K17784 MINOS1, MOS1 mitochondrial inner membrane organizing system protein 1 - -}	{At1g72170; KOG4604 Uncharacterized conserved protein S Function unknown ;}	{NA}	{XM_018978078.1; PREDICTED: Juglans regia uncharacterized LOC109000983 (LOC109000983), mRNA}	{NA}
i0_HQ_PLCLR_c16728/f8p0/584	{OMO70729.1; hypothetical protein COLO4_28531 [Corchorus olitorius]}	{sp|O64818|Y2309_ARATH; Uncharacterized protein At2g23090 OS=Arabidopsis thaliana GN=At2g23090 PE=1 SV=1}	{pda:103700811; - - - - -}	{NA}	{GO:0006464; protein modification process; biological_process GO:0016151; nickel ion binding; molecular_function}	{XM_017789801.1; PREDICTED: Gossypium arboreum uncharacterized protein At2g23090-like (LOC108485965), mRNA}	{PF01155:Hydrogenase/urease nickel incorporation, metallochaperone, hypA}
i0_HQ_PLCLR_c16733/f4p0/674	{XP_011095631.1; PREDICTED: cytochrome c [Sesamum indicum]}	{sp|P00070|CYC_HELAN; Cytochrome c OS=Helianthus annuus GN=CYTC1 PE=1 SV=3}	{sind:105175025; K08738 CYC cytochrome c - ko00920; Metabolism; Energy metabolism; Sulfur metabolism | ko02020; Environmental Information Processing; Signal transduction; Two-component system | ko04210; Cellular Processes; Cell growth and death; Apoptosis | ko04214; Cellular Processes; Cell growth and death; Apoptosis - fly | ko04215; Cellular Processes; Cell growth and death; Apoptosis - multipl…	{At1g22840; KOG3453 Cytochrome c C Energy production and conversion ;}	{GO:0009055; NA GO:0020037; heme binding; molecular_function}	{XM_010693211.2; PREDICTED: Beta vulgaris subsp. vulgaris cytochrome c (LOC104904819), mRNA}	{PF00034:Cytochrome c PF13442:Cytochrome C oxidase, cbb3-type, subunit III }
i0_HQ_PLCLR_c16755/f4p0/572	{KNA19983.1; hypothetical protein SOVF_056450 [Spinacia oleracea]}	{NA}	{bvg:104894854; - - - - -}	{NA}	{GO:0004129; cytochrome-c oxidase activity; molecular_function}	{XM_010681227.2; PREDICTED: Beta vulgaris subsp. vulgaris hypothetical protein (LOC104894854), mRNA}	{PF02935:Cytochrome c oxidase subunit VIIc}
i0_HQ_PLCLR_c16769/f4p0/971	{KNA20127.1; hypothetical protein SOVF_055280 [Spinacia oleracea]}	{sp|Q6NYP0|TM208_DANRE; Transmembrane protein 208 OS=Danio rerio GN=tmem208 PE=2 SV=1}	{thj:104803530; - - - - -}	{At2g23940; KOG3269 Predicted membrane protein S Function unknown ;}	{NA}	{XM_010686808.2; PREDICTED: Beta vulgaris subsp. vulgaris transmembrane protein 208 (LOC104899592), mRNA}	{NA}
i0_HQ_PLCLR_c16777/f4p0/825	{XP_010691144.1; PREDICTED: thylakoid lumenal 15 kDa protein 1, chloroplastic [Beta vulgaris subsp. vulgaris]}	{sp|O22160|TL15A_ARATH; Thylakoid lumenal 15 kDa protein 1, chloroplastic OS=Arabidopsis thaliana GN=At2g44920 PE=1 SV=2}	{bvg:104904561; - - - - -}	{NA}	{NA}	{XM_010692859.2; PREDICTED: Beta vulgaris subsp. vulgaris thylakoid lumenal 15 kDa protein 1, chloroplastic (LOC104904561), transcript variant X3, mRNA}	{NA}
i0_HQ_PLCLR_c16785/f2p0/470	{AGV54793.1; hypothetical protein [Phaseolus vulgaris]}	{NA}	{mtr:MTR_0052s0070; - - - - -}	{NA}	{NA}	{HQ843450.1; Halophytum ameghinoi 26S ribosomal RNA gene, partial sequence}	{NA}
i0_HQ_PLCLR_c16789/f6p0/574	{KNA22310.1; hypothetical protein SOVF_035500 [Spinacia oleracea]}	{sp|Q39779|ACBP_GOSHI; Acyl-CoA-binding protein OS=Gossypium hirsutum PE=3 SV=1}	{bvg:104893114; K08762 DBI, ACBP diazepam-binding inhibitor (GABA receptor modulator, acyl-CoA-binding protein) - ko03320; Organismal Systems; Endocrine system; PPAR signaling pathway}	{At1g31812; KOG0817 Acyl-CoA-binding protein I Lipid transport and metabolism ;}	{GO:0000062; fatty-acyl-CoA binding; molecular_function}	{NA}	{PF00887:Acyl CoA binding protein}
i0_HQ_PLCLR_c16791/f3p0/583	{XP_016453468.1; PREDICTED: uncharacterized protein LOC107777831 [Nicotiana tabacum]}	{NA}	{gra:105784633; - - - - -}	{NA}	{NA}	{XM_017386003.1; PREDICTED: Daucus carota subsp. sativus uncharacterized LOC108214171 (LOC108214171), mRNA}	{NA}
i0_HQ_PLCLR_c16799/f4p0/653	{KNA20448.1; hypothetical protein SOVF_052250 isoform B [Spinacia oleracea]}	{NA}	{nnu:104593054; - - - - -}	{NA}	{NA}	{XM_002318390.2; Populus trichocarpa hypothetical protein (POPTR_0012s02280g) mRNA, complete cds}	{NA}
i0_HQ_PLCLR_c16802/f3p0/272	{NA}	{NA}	{NA}	{NA}	{NA}	{NA}	{NA}
i0_HQ_PLCLR_c1681/f5p0/962	{XP_010683178.1; PREDICTED: ribonuclease 1 [Beta vulgaris subsp. vulgaris]}	{sp|P42813|RNS1_ARATH; Ribonuclease 1 OS=Arabidopsis thaliana GN=RNS1 PE=1 SV=1}	{thj:104805163; K01166 E3.1.27.1 ribonuclease T2 3.1.27.1 -}	{At2g02990; KOG1642 Ribonuclease, T2 family A RNA processing and modification ;}	{GO:0033897; ribonuclease T2 activity; molecular_function GO:0003723; RNA binding; molecular_function}	{NA}	{PF00445:Ribonuclease T2 family}
i0_HQ_PLCLR_c16813/f3p0/358	{XP_012833952.1; PREDICTED: 60S ribosomal protein L37a-like [Erythranthe guttata]}	{sp|O61462|RL37A_CRYST; 60S ribosomal protein L37a OS=Cryptochiton stelleri GN=RPL37A PE=3 SV=3}	{sind:105167587; K02921 RP-L37Ae, RPL37A large subunit ribosomal protein L37Ae - ko03010; Genetic Information Processing; Translation; Ribosome}	{Hs4506643; KOG0402 60S ribosomal protein L37 J Translation, ribosomal structure and biogenesis ;}	{GO:0005622; intracellular; cellular_component GO:0046983; protein dimerization activity; molecular_function GO:0008270; zinc ion binding; molecular_function GO:0006412; translation; biological_process GO:0005840; ribosome; cellular_component GO:0046872; metal ion binding; molecular_function GO:0003735; structural constituent of ribosome; molecular_function}	{NA}	{PF13465:Zinc-finger double domain PF06689:ClpX C4-type zinc finger PF01780:Ribosomal L37ae protein family}
i0_HQ_PLCLR_c16814/f3p0/389	{XP_015867587.1; PREDICTED: 60S ribosomal protein L37-3 [Ziziphus jujuba]}	{sp|Q8LEM8|RL373_ARATH; 60S ribosomal protein L37-3 OS=Arabidopsis thaliana GN=RPL37C PE=3 SV=1}	{gsl:Gasu_50890; K02922 RP-L37e, RPL37 large subunit ribosomal protein L37e - ko03010; Genetic Information Processing; Translation; Ribosome}	{At1g52300; KOG3475 60S ribosomal protein L37 J Translation, ribosomal structure and biogenesis ;}	{GO:0003735; structural constituent of ribosome; molecular_function GO:0005622; intracellular; cellular_component GO:0006412; translation; biological_process GO:0005840; ribosome; cellular_component}	{NA}	{PF01907:Ribosomal protein L37e}
i0_HQ_PLCLR_c16845/f3p0/271	{NA}	{NA}	{NA}	{NA}	{NA}	{NA}	{NA}
i0_HQ_PLCLR_c16869/f2p0/243	{NA}	{NA}	{NA}	{NA}	{NA}	{NA}	{NA}
i0_HQ_PLCLR_c16881/f2p0/409	{NA}	{NA}	{NA}	{NA}	{NA}	{NA}	{NA}
i0_HQ_PLCLR_c1689/f4p0/653	{XP_011076314.1; PREDICTED: 40S ribosomal protein S20-2 [Sesamum indicum]}	{sp|P49200|RS201_ARATH; 40S ribosomal protein S20-1 OS=Arabidopsis thaliana GN=RPS20A PE=2 SV=2}	{sind:105160574; K02969 RP-S20e, RPS20 small subunit ribosomal protein S20e - ko03010; Genetic Information Processing; Translation; Ribosome}	{At5g62300; KOG0900 40S ribosomal protein S20 J Translation, ribosomal structure and biogenesis ;}	{NA}	{XM_009610523.2; PREDICTED: Nicotiana tomentosiformis 40S ribosomal protein S20-2-like (LOC104102722), transcript variant X2, mRNA}	{NA}
i0_HQ_PLCLR_c1693/f10p0/340	{NA}	{NA}	{NA}	{NA}	{NA}	{NA}	{NA}
i0_HQ_PLCLR_c16932/f2p0/226	{NA}	{NA}	{NA}	{NA}	{NA}	{NA}	{NA}
i0_HQ_PLCLR_c1694/f8p4/393	{NA}	{NA}	{NA}	{NA}	{NA}	{NA}	{NA}
i0_HQ_PLCLR_c1696/f6p0/480	{XP_010031491.1; PREDICTED: 60S acidic ribosomal protein P2-1 [Eucalyptus grandis]}	{sp|P41099|RLA2_PARAR; 60S acidic ribosomal protein P2 OS=Parthenium argentatum PE=3 SV=1}	{sind:105161773; K02943 RP-LP2, RPLP2 large subunit ribosomal protein LP2 - ko03010; Genetic Information Processing; Translation; Ribosome}	{At2g27720; KOG3449 60S acidic ribosomal protein P2 J Translation, ribosomal structure and biogenesis ;}	{NA}	{XM_011092061.1; PREDICTED: Sesamum indicum 60S acidic ribosomal protein P2B-like (LOC105171055), mRNA}	{NA}
i0_HQ_PLCLR_c1699/f7p0/475	{XP_010673809.1; PREDICTED: cysteine proteinase inhibitor A [Beta vulgaris subsp. vulgaris]}	{sp|Q06445|CYTI_VIGUN; Cysteine proteinase inhibitor OS=Vigna unguiculata PE=1 SV=1}	{bvg:104890130; - - - - -}	{NA}	{GO:0004869; cysteine-type endopeptidase inhibitor activity; molecular_function}	{GU562861.1; Polygonum sibiricum cysteine protease inhibitor mRNA, complete cds}	{PF00031:Cystatin domain PF16845:Aspartic acid proteinase inhibitor}
i0_HQ_PLCLR_c1702/f10p6/877	{XP_018812240.1; PREDICTED: 21 kDa protein-like [Juglans regia]}	{sp|P17407|21KD_DAUCA; 21 kDa protein OS=Daucus carota PE=2 SV=1}	{pop:POPTR_0003s11320g; - - - - -}	{NA}	{GO:0004857; enzyme inhibitor activity; molecular_function}	{NA}	{PF04043:Plant invertase/pectin methylesterase inhibitor}
i0_HQ_PLCLR_c1703/f5p0/680	{XP_019106914.1; PREDICTED: 50S ribosomal protein L35, chloroplastic [Beta vulgaris subsp. vulgaris]}	{sp|P23326|RK35_SPIOL; 50S ribosomal protein L35, chloroplastic OS=Spinacia oleracea GN=RPL35 PE=1 SV=1}	{egu:105045120; K02916 RP-L35, MRPL35, rpmI large subunit ribosomal protein L35 - ko03010; Genetic Information Processing; Translation; Ribosome}	{NA}	{GO:0003735; structural constituent of ribosome; molecular_function GO:0005840; ribosome; cellular_component GO:0005622; intracellular; cellular_component GO:0006412; translation; biological_process}	{M60449.1; Spinach chloroplast ribosomal protein L35 mRNA, complete cds}	{PF01632:Ribosomal protein L35}
i0_HQ_PLCLR_c1704/f5p0/712	{XP_010673717.1; PREDICTED: protein GAST1 isoform X1 [Beta vulgaris subsp. vulgaris]}	{sp|P27057|GAST1_SOLLC; Protein GAST1 OS=Solanum lycopersicum GN=GAST1 PE=2 SV=1}	{bvg:104890057; - - - - -}	{NA}	{NA}	{XM_010675415.2; PREDICTED: Beta vulgaris subsp. vulgaris protein GAST1 (LOC104890057), transcript variant X1, mRNA}	{NA}
i0_HQ_PLCLR_c1712/f18p0/745	{XP_002323893.1; 40S ribosomal protein S19 [Populus trichocarpa]}	{sp|Q9SGA6|RS191_ARATH; 40S ribosomal protein S19-1 OS=Arabidopsis thaliana GN=RPS19A PE=2 SV=1}	{pop:POPTR_0004s11780g; K02966 RP-S19e, RPS19 small subunit ribosomal protein S19e - ko03010; Genetic Information Processing; Translation; Ribosome}	{At3g02080; KOG3411 40S ribosomal protein S19 J Translation, ribosomal structure and biogenesis ;}	{GO:0003735; structural constituent of ribosome; molecular_function GO:0006412; translation; biological_process GO:0005840; ribosome; cellular_component}	{XM_019400619.1; PREDICTED: Nicotiana attenuata 40S ribosomal protein S19-3-like (LOC109234576), mRNA}	{PF01090:Ribosomal protein S19e}
i0_HQ_PLCLR_c1717/f5p30/920	{XP_010679930.1; PREDICTED: chaperone protein dnaJ 11, chloroplastic [Beta vulgaris subsp. vulgaris]}	{sp|Q9FYB5|DNJ11_ARATH; Chaperone protein dnaJ 11, chloroplastic OS=Arabidopsis thaliana GN=ATJ11 PE=1 SV=2}	{cann:107859879; - - - - -}	{At4g36040; KOG0712 Molecular chaperone (DnaJ superfamily) O Posttranslational modification, protein turnover, chaperones ;}	{NA}	{XM_004974083.2; PREDICTED: Setaria italica chaperone protein dnaJ 11, chloroplastic-like (LOC101785575), mRNA}	{NA}
i0_HQ_PLCLR_c1719/f4p0/453	{XP_010086894.1; 40S ribosomal protein S30 [Morus notabilis]}	{sp|P49689|RS30_ARATH; 40S ribosomal protein S30 OS=Arabidopsis thaliana GN=RPS30A PE=3 SV=3}	{cmo:103498374; K02983 RP-S30e, RPS30 small subunit ribosomal protein S30e - ko03010; Genetic Information Processing; Translation; Ribosome}	{At4g29390; KOG0009 Ubiquitin-like/40S ribosomal S30 protein fusion JO Translation, ribosomal structure and biogenesis ; Posttranslational modification, protein turnover, chaperones ;}	{GO:0005840; ribosome; cellular_component GO:0005622; intracellular; cellular_component GO:0006412; translation; biological_process GO:0003735; structural constituent of ribosome; molecular_function}	{XR_758019.2; PREDICTED: Camelina sativa 40S ribosomal protein S30 (LOC104726209), ncRNA}	{PF04758:Ribosomal protein S30}
i0_HQ_PLCLR_c1720/f4p0/283	{NA}	{NA}	{NA}	{NA}	{NA}	{NA}	{NA}
i0_HQ_PLCLR_c1724/f7p3/671	{NA}	{NA}	{NA}	{NA}	{NA}	{NA}	{NA}
i0_HQ_PLCLR_c1725/f3p0/461	{KRH17742.1; hypothetical protein GLYMA_13G011700 [Glycine max]}	{NA}	{NA}	{NA}	{NA}	{NA}	{NA}
i0_HQ_PLCLR_c1740/f4p7/585	{KMT10074.1; hypothetical protein BVRB_5g118370 [Beta vulgaris subsp. vulgaris]}	{sp|Q8W453|DIRL1_ARATH; Putative lipid-transfer protein DIR1 OS=Arabidopsis thaliana GN=DIR1 PE=1 SV=1}	{jcu:105631948; - - - - -}	{NA}	{NA}	{NA}	{NA}
i0_HQ_PLCLR_c1750/f4p1/634	{XP_010692176.1; PREDICTED: putative lipid-binding protein At4g00165 [Beta vulgaris subsp. vulgaris]}	{sp|Q8RW93|LBP65_ARATH; Putative lipid-binding protein At4g00165 OS=Arabidopsis thaliana GN=At4g00165 PE=2 SV=1}	{lang:109341100; - - - - -}	{NA}	{NA}	{NA}	{NA}
i0_HQ_PLCLR_c1752/f4p8/553	{NA}	{NA}	{NA}	{NA}	{NA}	{AY833008.1; Oryza officinalis metallothionein-like protein (MT1) mRNA, complete cds}	{NA}
i0_HQ_PLCLR_c1755/f15p2/368	{NA}	{NA}	{NA}	{NA}	{NA}	{NA}	{NA}
i0_HQ_PLCLR_c1767/f4p2/556	{NA}	{NA}	{NA}	{NA}	{NA}	{HG975450.1; Solanum pennellii chromosome ch11, complete genome}	{NA}
i0_HQ_PLCLR_c1769/f10p2/844	{XP_004299171.1; PREDICTED: peptide methionine sulfoxide reductase [Fragaria vesca subsp. vesca]}	{sp|P54152|MSRA_FRAAN; Peptide methionine sulfoxide reductase OS=Fragaria ananassa PE=2 SV=2}	{mdm:103455058; K07304 msrA peptide-methionine (S)-S-oxide reductase 1.8.4.11 -}	{At5g61640; KOG1635 Peptide methionine sulfoxide reductase O Posttranslational modification, protein turnover, chaperones ;}	{GO:0055114; oxidation-reduction process; biological_process GO:0008113; peptide-methionine-(S)-S-oxide reductase activity; molecular_function}	{XM_010697677.2; PREDICTED: Beta vulgaris subsp. vulgaris peptide methionine sulfoxide reductase (LOC104908559), mRNA}	{PF01625:Peptide methionine sulfoxide reductase}
i0_HQ_PLCLR_c1770/f4p0/923	{XP_010683225.1; PREDICTED: uncharacterized protein LOC104897945 [Beta vulgaris subsp. vulgaris]}	{NA}	{ath:AT1G26920; - - - - -}	{NA}	{NA}	{NA}	{NA}
i0_HQ_PLCLR_c1773/f6p0/382	{NA}	{NA}	{NA}	{NA}	{NA}	{NA}	{NA}
i0_HQ_PLCLR_c1774/f6p0/642	{KMT10074.1; hypothetical protein BVRB_5g118370 [Beta vulgaris subsp. vulgaris]}	{sp|Q8W453|DIRL1_ARATH; Putative lipid-transfer protein DIR1 OS=Arabidopsis thaliana GN=DIR1 PE=1 SV=1}	{jcu:105631948; - - - - -}	{NA}	{NA}	{NA}	{NA}
i0_HQ_PLCLR_c1779/f11p16/521	{KMS65589.1; hypothetical protein BVRB_034430 [Beta vulgaris subsp. vulgaris]}	{NA}	{NA}	{NA}	{NA}	{NA}	{NA}
i0_HQ_PLCLR_c17810/f3p1/472	{NA}	{NA}	{NA}	{NA}	{NA}	{NA}	{NA}
i0_HQ_PLCLR_c17829/f4p0/475	{KNA21711.1; hypothetical protein SOVF_040920 [Spinacia oleracea]}	{NA}	{cic:CICLE_v10013313mg; - - - - -}	{NA}	{NA}	{NA}	{NA}
i0_HQ_PLCLR_c1786/f7p8/947	{XP_010672286.1; PREDICTED: peptidyl-prolyl cis-trans isomerase FKBP16-3, chloroplastic isoform X2 [Beta vulgaris subsp. vulgaris]}	{sp|O22870|FK163_ARATH; Peptidyl-prolyl cis-trans isomerase FKBP16-3, chloroplastic OS=Arabidopsis thaliana GN=FKBP16-3 PE=1 SV=2}	{bvg:104888868; - - - - -}	{At2g43560; KOG0552 FKBP-type peptidyl-prolyl cis-trans isomerase O Posttranslational modification, protein turnover, chaperones ;}	{NA}	{XM_016013722.1; PREDICTED: Ziziphus jujuba peptidyl-prolyl cis-trans isomerase FKBP16-3, chloroplastic (LOC107406574), mRNA}	{NA}
i0_HQ_PLCLR_c17909/f6p0/851	{XP_013644763.1; PREDICTED: 60S ribosomal protein L8-3-like [Brassica napus]}	{sp|Q6PBF0|RL8_XENTR; 60S ribosomal protein L8 OS=Xenopus tropicalis GN=rpl8 PE=2 SV=3}	{gsl:Gasu_34490; K02938 RP-L8e, RPL8 large subunit ribosomal protein L8e - ko03010; Genetic Information Processing; Translation; Ribosome}	{Hs4506663; KOG2309 60s ribosomal protein L2/L8 J Translation, ribosomal structure and biogenesis ;}	{GO:0003735; structural constituent of ribosome; molecular_function GO:0005840; ribosome; cellular_component GO:0006412; translation; biological_process GO:0005622; intracellular; cellular_component}	{EU830108.1; Linum usitatissimum clone LU0016C05 mRNA sequence}	{PF00181:Ribosomal Proteins L2, RNA binding domain PF03947:Ribosomal Proteins L2, C-terminal domain}
i0_HQ_PLCLR_c17930/f6p2/499	{NA}	{NA}	{NA}	{NA}	{GO:0008270; zinc ion binding; molecular_function GO:0006886; intracellular protein transport; biological_process GO:0006888; ER to Golgi vesicle-mediated transport; biological_process GO:0030127; COPII vesicle coat; cellular_component}	{NA}	{PF04810:Sec23/Sec24 zinc finger}
i0_HQ_PLCLR_c1795/f14p0/443	{KQK19296.1; hypothetical protein BRADI_1g47501 [Brachypodium distachyon]}	{sp|P51426|RL392_ORYSJ; 60S ribosomal protein L39-2 OS=Oryza sativa subsp. japonica GN=RPL39B PE=3 SV=2}	{bdi:100829077; K02924 RP-L39e, RPL39 large subunit ribosomal protein L39e - ko03010; Genetic Information Processing; Translation; Ribosome}	{At2g25210; KOG0002 60s ribosomal protein L39 J Translation, ribosomal structure and biogenesis ;}	{NA}	{XM_017761933.1; PREDICTED: Gossypium arboreum 60S ribosomal protein L39-3-like (LOC108461940), mRNA}	{NA}
i0_HQ_PLCLR_c1799/f4p0/844	{XP_010671131.1; PREDICTED: probable NADH dehydrogenase [ubiquinone] 1 alpha subcomplex subunit 12 [Beta vulgaris subsp. vulgaris]}	{sp|Q9M9M9|NDUAC_ARATH; Probable NADH dehydrogenase [ubiquinone] 1 alpha subcomplex subunit 12 OS=Arabidopsis thaliana GN=At3g03100 PE=1 SV=1}	{bvg:104888020; K11352 NDUFA12 NADH dehydrogenase (ubiquinone) 1 alpha subcomplex subunit 12 - ko00190; Metabolism; Energy metabolism; Oxidative phosphorylation | ko05010; Human Diseases; Neurodegenerative diseases; Alzheimer's disease | ko05012; Human Diseases; Neurodegenerative diseases; Parkinson's disease | ko05016; Human Diseases; Neurodegenerative diseases; Huntington's disease | ko04932; H…	{At3g03100; KOG3382 NADH:ubiquinone oxidoreductase, B17.2 subunit C Energy production and conversion ;}	{GO:0008137; NADH dehydrogenase (ubiquinone) activity; molecular_function GO:0009055; NA GO:0016020; membrane; cellular_component}	{XM_006478847.2; PREDICTED: Citrus sinensis probable NADH dehydrogenase [ubiquinone] 1 alpha subcomplex subunit 12 (LOC102610487), mRNA}	{PF05071:NADH ubiquinone oxidoreductase subunit NDUFA12}
i0_HQ_PLCLR_c18067/f7p0/717	{XP_010520392.1; PREDICTED: histone H2B.10 isoform X1 [Tarenaya hassleriana]}	{sp|Q9LQQ4|H2B1_ARATH; Histone H2B.1 OS=Arabidopsis thaliana GN=At1g07790 PE=1 SV=3}	{eus:EUTSA_v10002705mg; K11252 H2B histone H2B - ko05203; Human Diseases; Cancers: Overview; Viral carcinogenesis | ko05322; Human Diseases; Immune diseases; Systemic lupus erythematosus | ko05034; Human Diseases; Substance dependence; Alcoholism}	{At5g59910; KOG1744 Histone H2B B Chromatin structure and dynamics ;}	{GO:0003677; DNA binding; molecular_function GO:0005669; transcription factor TFIID complex; cellular_component GO:0006352; transcription initiation, DNA-dependent; biological_process}	{XM_008224859.2; PREDICTED: Prunus mume probable histone H2B.1 (LOC103322902), mRNA}	{PF00125:Core histone H2A/H2B/H3/H4 PF03847:Transcription initiation factor TFIID subunit A}
i0_HQ_PLCLR_c18079/f4p0/650	{KDO57435.1; hypothetical protein CISIN_1g027502mg [Citrus sinensis]}	{sp|P37842|CYTM_SOLTU; Multicystatin OS=Solanum tuberosum PE=1 SV=1}	{sly:543570; - - - - -}	{NA}	{GO:0004869; cysteine-type endopeptidase inhibitor activity; molecular_function}	{NA}	{PF16845:Aspartic acid proteinase inhibitor PF00031:Cystatin domain}
i0_HQ_PLCLR_c18083/f2p0/601	{GAU14971.1; hypothetical protein TSUD_47660 [Trifolium subterraneum]}	{NA}	{cam:101515656; - - - - -}	{NA}	{GO:0009522; photosystem I; cellular_component GO:0015979; photosynthesis; biological_process}	{NA}	{PF05479:Photosystem I reaction centre subunit N (PSAN or PSI-N)}
i0_HQ_PLCLR_c18105/f5p0/785	{XP_010692226.1; PREDICTED: 40S ribosomal protein S18 [Beta vulgaris subsp. vulgaris]}	{sp|P34788|RS18_ARATH; 40S ribosomal protein S18 OS=Arabidopsis thaliana GN=RPS18A PE=1 SV=1}	{ini:109157050; K02964 RP-S18e, RPS18 small subunit ribosomal protein S18e - ko03010; Genetic Information Processing; Translation; Ribosome}	{At1g22780; KOG3311 Ribosomal protein S18 J Translation, ribosomal structure and biogenesis ;}	{GO:0003723; RNA binding; molecular_function GO:0005840; ribosome; cellular_component GO:0005622; intracellular; cellular_component GO:0006412; translation; biological_process GO:0003735; structural constituent of ribosome; molecular_function}	{XM_006489323.2; PREDICTED: Citrus sinensis 40S ribosomal protein S18 (LOC102628952), mRNA}	{PF00416:Ribosomal protein S13/S18}
i0_HQ_PLCLR_c18115/f4p1/640	{XP_010690756.1; PREDICTED: NADH dehydrogenase [ubiquinone] 1 beta subcomplex subunit 9 [Beta vulgaris subsp. vulgaris]}	{sp|Q945M1|NDUB9_ARATH; NADH dehydrogenase [ubiquinone] 1 beta subcomplex subunit 9 OS=Arabidopsis thaliana GN=CIB22 PE=1 SV=1}	{vra:106760947; K03965 NDUFB9 NADH dehydrogenase (ubiquinone) 1 beta subcomplex subunit 9 - ko00190; Metabolism; Energy metabolism; Oxidative phosphorylation | ko05010; Human Diseases; Neurodegenerative diseases; Alzheimer's disease | ko05012; Human Diseases; Neurodegenerative diseases; Parkinson's disease | ko05016; Human Diseases; Neurodegenerative diseases; Huntington's disease | ko04932; Huma…	{At4g34700; KOG3466 NADH:ubiquinone oxidoreductase, NDUFB9/B22 subunit C Energy production and conversion ;}	{NA}	{XM_015217207.1; PREDICTED: Solanum pennellii NADH dehydrogenase [ubiquinone] 1 beta subcomplex subunit 9 (LOC107016851), mRNA}	{NA}
i0_HQ_PLCLR_c18125/f4p168/718	{XP_015898424.1; PREDICTED: zinc finger protein 593 [Ziziphus jujuba]}	{sp|Q08004|BUD20_YEAST; Bud site selection protein 20 OS=Saccharomyces cerevisiae (strain ATCC 204508 / S288c) GN=BUD20 PE=1 SV=1}	{sind:105161361; K14821 BUD20 bud site selection protein 20 - -}	{At2g36930; KOG3408 U1-like Zn-finger-containing protein, probabl erole in RNA processing/splicing A RNA processing and modification ;}	{GO:0008270; zinc ion binding; molecular_function}	{XM_002519443.2; PREDICTED: Ricinus communis bud site selection protein 20 (LOC8284005), transcript variant X1, mRNA}	{PF06220:U1 zinc finger}
i0_HQ_PLCLR_c18127/f7p0/884	{XP_010247010.1; PREDICTED: oxygen-evolving enhancer protein 3-2, chloroplastic-like [Nelumbo nucifera]}	{sp|P12301|PSBQ_SPIOL; Oxygen-evolving enhancer protein 3, chloroplastic OS=Spinacia oleracea GN=PSBQ PE=1 SV=1}	{pxb:103956260; K08901 psbQ photosystem II oxygen-evolving enhancer protein 3 - ko00195; Metabolism; Energy metabolism; Photosynthesis}	{NA}	{GO:0009654; oxygen evolving complex; cellular_component GO:0005509; calcium ion binding; molecular_function GO:0019898; extrinsic to membrane; cellular_component GO:0009523; photosystem II; cellular_component GO:0015979; photosynthesis; biological_process}	{XM_008795523.2; PREDICTED: Phoenix dactylifera oxygen-evolving enhancer protein 3-1, chloroplastic-like (LOC103709971), mRNA}	{PF05757:Oxygen evolving enhancer protein 3 (PsbQ)}
i0_HQ_PLCLR_c18149/f7p1/832	{KMS94491.1; hypothetical protein BVRB_020880 [Beta vulgaris subsp. vulgaris]}	{NA}	{NA}	{NA}	{NA}	{NA}	{NA}
i0_HQ_PLCLR_c18161/f4p0/760	{XP_010676150.1; PREDICTED: 14 kDa proline-rich protein DC2.15 [Beta vulgaris subsp. vulgaris]}	{sp|Q9SU34|ERLL2_ARATH; pEARLI1-like lipid transfer protein 2 OS=Arabidopsis thaliana GN=At4g12490 PE=2 SV=1}	{bvg:104892034; - - - - -}	{NA}	{GO:0016020; membrane; cellular_component}	{FQ379858.1; Vitis vinifera clone SS0AEA1YC12}	{PF05887:Procyclic acidic repetitive protein (PARP)}
i0_HQ_PLCLR_c1819/f3p0/331	{NA}	{NA}	{NA}	{NA}	{GO:0044237; cellular metabolic process; biological_process GO:0003824; NA}	{NA}	{PF04961:Formiminotransferase-cyclodeaminase}
i0_HQ_PLCLR_c18225/f4p4/426	{JAT65147.1; 60S ribosomal protein L34-B [Anthurium amnicola]}	{sp|P87262|RL34A_YEAST; 60S ribosomal protein L34-A OS=Saccharomyces cerevisiae (strain ATCC 204508 / S288c) GN=RPL34A PE=1 SV=1}	{mus:103972877; K02915 RP-L34e, RPL34 large subunit ribosomal protein L34e - ko03010; Genetic Information Processing; Translation; Ribosome}	{YER056c-a; KOG1790 60s ribosomal protein L34 J Translation, ribosomal structure and biogenesis ;}	{GO:0003735; structural constituent of ribosome; molecular_function GO:0016491; oxidoreductase activity; molecular_function GO:0005840; ribosome; cellular_component GO:0005622; intracellular; cellular_component GO:0051537; 2 iron, 2 sulfur cluster binding; molecular_function GO:0055114; oxidation-reduction process; biological_process GO:0016209; NA GO:0006412; translation; biological_process}	{NA}	{PF01199:Ribosomal protein L34e PF00578:AhpC/TSA family PF11575:FhuF 2Fe-2S C-terminal domain}
i0_HQ_PLCLR_c1823/f10p3/879	{CAA56654.1; E24 ASN [Spinacia oleracea]}	{NA}	{bvg:104891484; - - - - -}	{NA}	{GO:0016020; membrane; cellular_component GO:0015081; sodium ion transmembrane transporter activity; molecular_function GO:0071436; sodium ion export; biological_process GO:0008948; oxaloacetate decarboxylase activity; molecular_function}	{NA}	{PF04277:Oxaloacetate decarboxylase, gamma chain }
i0_HQ_PLCLR_c18238/f6p0/613	{XP_010691984.1; PREDICTED: 10 kDa chaperonin 1, chloroplastic [Beta vulgaris subsp. vulgaris]}	{sp|Q9M1C2|CH101_ARATH; 10 kDa chaperonin 1, chloroplastic OS=Arabidopsis thaliana GN=CPN10-1 PE=2 SV=1}	{sly:101246758; K04078 groES, HSPE1 chaperonin GroES - -}	{At3g60210; KOG1641 Mitochondrial chaperonin O Posttranslational modification, protein turnover, chaperones ;}	{GO:0006457; protein folding; biological_process GO:0005737; cytoplasm; cellular_component}	{XM_010091478.1; Morus notabilis 10 kDa chaperonin partial mRNA}	{PF00166:Chaperonin 10 Kd subunit}
i0_HQ_PLCLR_c18245/f3p0/971	{O81332.1; RecName: Full=Thioredoxin F-type, chloroplastic; Short=Trx-F; Flags: Precursor}	{sp|O81332|TRXF_MESCR; Thioredoxin F-type, chloroplastic OS=Mesembryanthemum crystallinum PE=2 SV=1}	{lang:109338781; K03671 trxA thioredoxin 1 - ko04621; Organismal Systems; Immune system; NOD-like receptor signaling pathway | ko05418; Human Diseases; Cardiovascular diseases; Fluid shear stress and atherosclerosis; lang:109338781; - - - - -}	{At5g16400; KOG0907 Thioredoxin O Posttranslational modification, protein turnover, chaperones ;}	{GO:0045454; cell redox homeostasis; biological_process GO:0055114; oxidation-reduction process; biological_process GO:0016491; oxidoreductase activity; molecular_function GO:0016209; NA}	{XM_017560480.1; PREDICTED: Vigna angularis thioredoxin F-type, chloroplastic (LOC108326886), mRNA}	{PF00085:Thioredoxin PF08534:Redoxin PF00578:AhpC/TSA family}
i0_HQ_PLCLR_c18258/f3p9/343	{NA}	{NA}	{NA}	{NA}	{GO:0003677; DNA binding; molecular_function GO:0019082; viral protein processing; biological_process}	{AM490842.1; Klebsormidium crenulatum 18S rRNA gene, ITS1, 5.8S rRNA gene, ITS2 and 26S rRNA gene (partial), strain SAG 6.96}	{PF04767:DNA-binding 11 kDa phosphoprotein}
i0_HQ_PLCLR_c18268/f7p21/853	{XP_010669522.1; PREDICTED: protein CURVATURE THYLAKOID 1A, chloroplastic [Beta vulgaris subsp. vulgaris]}	{sp|O04616|CUT1A_ARATH; Protein CURVATURE THYLAKOID 1A, chloroplastic OS=Arabidopsis thaliana GN=CURT1A PE=1 SV=1}	{bvg:104886732; - - - - -}	{NA}	{NA}	{XM_017361040.1; PREDICTED: Daucus carota subsp. sativus protein CURVATURE THYLAKOID 1A, chloroplastic-like (LOC108194135), mRNA}	{NA}
i0_HQ_PLCLR_c18272/f3p0/466	{NA}	{NA}	{NA}	{NA}	{GO:0005887; integral to plasma membrane; cellular_component}	{NA}	{PF06305:Protein of unknown function (DUF1049)}
i0_HQ_PLCLR_c18282/f3p34/904	{CDO98217.1; unnamed protein product [Coffea canephora]}	{sp|P50890|RSSA_CHICK; 40S ribosomal protein SA OS=Gallus gallus GN=RPSA PE=3 SV=1}	{jcu:105631346; K02998 RP-SAe, RPSA small subunit ribosomal protein SAe - ko03010; Genetic Information Processing; Translation; Ribosome}	{Hs9845502; KOG0830 40S ribosomal protein SA (P40)/Laminin receptor 1 J Translation, ribosomal structure and biogenesis ;}	{GO:0005622; intracellular; cellular_component GO:0006412; translation; biological_process GO:0005840; ribosome; cellular_component GO:0003735; structural constituent of ribosome; molecular_function}	{NA}	{PF00318:Ribosomal protein S2}
i0_HQ_PLCLR_c18283/f3p48/488	{AFK33335.1; unknown [Lotus japonicus]}	{sp|O23262|RLF32_ARATH; Protein RALF-like 32 OS=Arabidopsis thaliana GN=RALFL32 PE=3 SV=1}	{bvg:104889820; - - - - -}	{NA}	{GO:0044156; host cell junction; cellular_component GO:0046740; spread of virus in host, cell to cell; biological_process}	{NA}	{PF01573:Bromovirus movement protein}
i0_HQ_PLCLR_c18297/f3p0/899	{KNA18820.1; hypothetical protein SOVF_066860 [Spinacia oleracea]}	{NA}	{bvg:104887584; K02911 RP-L32, MRPL32, rpmF large subunit ribosomal protein L32 - ko03010; Genetic Information Processing; Translation; Ribosome}	{NA}	{GO:0003735; structural constituent of ribosome; molecular_function GO:0006412; translation; biological_process GO:0015934; large ribosomal subunit; cellular_component}	{NA}	{PF01783:Ribosomal L32p protein family}
i0_HQ_PLCLR_c18307/f3p4/385	{NA}	{NA}	{NA}	{NA}	{NA}	{NA}	{NA}
i0_HQ_PLCLR_c1831/f4p3/554	{NA}	{NA}	{NA}	{NA}	{NA}	{NA}	{NA}
i0_HQ_PLCLR_c18317/f2p0/625	{XP_009335098.2; PREDICTED: LOW QUALITY PROTEIN: AP-2 complex subunit sigma [Pyrus x bretschneideri]}	{sp|Q84WL9|AP2S_ARATH; AP-2 complex subunit sigma OS=Arabidopsis thaliana GN=AP17 PE=2 SV=1}	{pxb:103927856; K11827 AP2S1 AP-2 complex subunit sigma-1 - ko04144; Cellular Processes; Transport and catabolism; Endocytosis | ko04961; Organismal Systems; Excretory system; Endocrine and other factor-regulated calcium reabsorption | ko04721; Organismal Systems; Nervous system; Synaptic vesicle cycle | ko05016; Human Diseases; Neurodegenerative diseases; Huntington's disease}	{At1g47830; KOG0935 Clathrin adaptor complex, small subunit U Intracellular trafficking, secretion, and vesicular transport ;}	{NA}	{XM_010681640.1; PREDICTED: Beta vulgaris subsp. vulgaris AP-2 complex subunit sigma (LOC104895200), mRNA}	{NA}
i0_HQ_PLCLR_c18321/f4p54/507	{JAU75982.1; 40S ribosomal protein S18, partial [Noccaea caerulescens]}	{sp|P0CX56|RS18B_YEAST; 40S ribosomal protein S18-B OS=Saccharomyces cerevisiae (strain ATCC 204508 / S288c) GN=RPS18B PE=1 SV=1}	{ccp:CHC_T00002940001; K02964 RP-S18e, RPS18 small subunit ribosomal protein S18e - ko03010; Genetic Information Processing; Translation; Ribosome}	{YDR450w; KOG3311 Ribosomal protein S18 J Translation, ribosomal structure and biogenesis ;}	{GO:0006412; translation; biological_process GO:0005622; intracellular; cellular_component GO:0005840; ribosome; cellular_component GO:0003723; RNA binding; molecular_function GO:0003735; structural constituent of ribosome; molecular_function}	{DQ244384.1; Zea mays clone 6761 mRNA sequence}	{PF00416:Ribosomal protein S13/S18}
i0_HQ_PLCLR_c1833/f4p6/426	{XP_010666151.1; PREDICTED: uncharacterized protein LOC104883345 [Beta vulgaris subsp. vulgaris]}	{NA}	{pxb:103943367; - - - - -}	{NA}	{NA}	{NA}	{NA}
i0_HQ_PLCLR_c18341/f4p0/581	{KNA23284.1; hypothetical protein SOVF_026290 [Spinacia oleracea]}	{sp|Q9SA68|GRXS1_ARATH; Monothiol glutaredoxin-S1 OS=Arabidopsis thaliana GN=GRXS1 PE=3 SV=1}	{mdm:103451549; K03676 grxC, GLRX, GLRX2 glutaredoxin 3 - -}	{At1g03020; KOG1752 Glutaredoxin and related proteins O Posttranslational modification, protein turnover, chaperones ;}	{GO:0045454; cell redox homeostasis; biological_process GO:0009055; NA GO:0015035; protein disulfide oxidoreductase activity; molecular_function}	{NA}	{PF00462:Glutaredoxin}
i0_HQ_PLCLR_c18354/f3p15/283	{NA}	{NA}	{NA}	{NA}	{NA}	{NA}	{NA}
i0_HQ_PLCLR_c18369/f5p2/934	{XP_002285175.1; PREDICTED: actin-depolymerizing factor [Vitis vinifera]}	{sp|Q8SAG3|ADF_VITVI; Actin-depolymerizing factor OS=Vitis vinifera PE=2 SV=1}	{ini:109176476; K05765 CFL cofilin - ko04810; Cellular Processes; Cell motility; Regulation of actin cytoskeleton | ko04666; Organismal Systems; Immune system; Fc gamma R-mediated phagocytosis | ko04360; Organismal Systems; Development; Axon guidance | ko05133; Human Diseases; Infectious diseases: Bacterial; Pertussis}	{At2g31200; KOG1735 Actin depolymerizing factor Z Cytoskeleton ;}	{GO:0003779; actin binding; molecular_function GO:0005622; intracellular; cellular_component}	{XM_010672732.2; PREDICTED: Beta vulgaris subsp. vulgaris actin-depolymerizing factor (LOC104887942), mRNA}	{PF00241:Cofilin/tropomyosin-type actin-binding protein}
i0_HQ_PLCLR_c1841/f2p0/401	{NA}	{NA}	{NA}	{NA}	{NA}	{NA}	{NA}
i0_HQ_PLCLR_c18429/f2p2/471	{NA}	{NA}	{NA}	{NA}	{NA}	{NA}	{NA}
i0_HQ_PLCLR_c18430/f3p14/461	{KNA09101.1; hypothetical protein SOVF_156590 [Spinacia oleracea]}	{NA}	{NA}	{NA}	{NA}	{NA}	{NA}
i0_HQ_PLCLR_c18435/f2p0/819	{KNA23765.1; hypothetical protein SOVF_022290 [Spinacia oleracea]}	{NA}	{bvg:104894524; - - - - -}	{NA}	{NA}	{NA}	{NA}
i0_HQ_PLCLR_c18437/f2p3/610	{XP_010679739.1; PREDICTED: protein RADIALIS-like 1 [Beta vulgaris subsp. vulgaris]}	{sp|F4JVB8|RADL1_ARATH; Protein RADIALIS-like 1 OS=Arabidopsis thaliana GN=RL1 PE=2 SV=1}	{mtr:MTR_8g077420; - - - - -}	{At4g39250; KOG0724 Zuotin and related molecular chaperones (DnaJ superfamily), contains DNA-binding domains O Posttranslational modification, protein turnover, chaperones ;}	{GO:0043565; sequence-specific DNA binding; molecular_function GO:0006511; ubiquitin-dependent protein catabolic process; biological_process GO:0006355; regulation of transcription, DNA-dependent; biological_process}	{NA}	{PF13404:AsnC-type helix-turn-helix domain PF01466:Skp1 family, dimerisation domain}
i0_HQ_PLCLR_c18438/f2p13/672	{JAU86177.1; Histone H3.2, partial [Noccaea caerulescens]}	{sp|P59226|H32_ARATH; Histone H3.2 OS=Arabidopsis thaliana GN=HTR2 PE=1 SV=2}	{ota:Ot11g02340; K11253 H3 histone H3 - ko05202; Human Diseases; Cancers: Overview; Transcriptional misregulation in cancer | ko05322; Human Diseases; Immune diseases; Systemic lupus erythematosus | ko05034; Human Diseases; Substance dependence; Alcoholism}	{At5g10400; KOG1745 Histones H3 and H4 B Chromatin structure and dynamics ;}	{GO:0006352; transcription initiation, DNA-dependent; biological_process GO:0071821; FANCM-MHF complex; cellular_component GO:0003677; DNA binding; molecular_function}	{XM_018589732.1; PREDICTED: Raphanus sativus histone H3.2 (LOC108817125), mRNA}	{PF02291:Transcription initiation factor IID, 31kD subunit PF15630:CENP-S protein PF00125:Core histone H2A/H2B/H3/H4}
i0_HQ_PLCLR_c18439/f3p12/418	{NA}	{NA}	{NA}	{NA}	{NA}	{NA}	{NA}
i0_HQ_PLCLR_c18441/f3p4/740	{XP_010666838.1; PREDICTED: MLP-like protein 43 [Beta vulgaris subsp. vulgaris]}	{sp|Q9SSK9|MLP28_ARATH; MLP-like protein 28 OS=Arabidopsis thaliana GN=MLP28 PE=1 SV=1}	{bvg:104892050; - - - - -}	{NA}	{GO:0009607; response to biotic stimulus; biological_process GO:0006952; defense response; biological_process}	{NA}	{PF00407:Pathogenesis-related protein Bet v I family}
i0_HQ_PLCLR_c18444/f3p0/531	{XP_020105575.1; uncharacterized protein LOC109722102 [Ananas comosus]}	{sp|P12331|CB22_ORYSJ; Chlorophyll a-b binding protein 2, chloroplastic OS=Oryza sativa subsp. japonica GN=CAB2R PE=2 SV=2}	{spen:107010042; K08912 LHCB1 light-harvesting complex II chlorophyll a/b binding protein 1 - ko00196; Metabolism; Energy metabolism; Photosynthesis - antenna proteins}	{NA}	{NA}	{XM_007158899.1; Phaseolus vulgaris hypothetical protein (PHAVU_002G196400g) mRNA, complete cds}	{NA}
i0_HQ_PLCLR_c1845/f6p1/786	{KNA18384.1; hypothetical protein SOVF_070750 [Spinacia oleracea]}	{sp|P82024|RR21_SPIOL; 30S ribosomal protein S21, chloroplastic (Fragment) OS=Spinacia oleracea GN=rps21 PE=1 SV=1}	{pop:POPTR_0001s33910g; - - - - -}	{NA}	{GO:0003735; structural constituent of ribosome; molecular_function GO:0006412; translation; biological_process GO:0005840; ribosome; cellular_component}	{NA}	{PF01165:Ribosomal protein S21}
i0_HQ_PLCLR_c18450/f2p0/948	{XP_010679717.1; PREDICTED: germin-like protein 5-1 [Beta vulgaris subsp. vulgaris]}	{sp|Q9S8P4|RHRE_PEA; Rhicadhesin receptor OS=Pisum sativum GN=GER1 PE=1 SV=2}	{gra:105791499; - - - - -}	{NA}	{GO:0045735; NA}	{NA}	{PF00190:Cupin}
i0_HQ_PLCLR_c18455/f3p0/862	{XP_017434955.1; PREDICTED: glycine-rich protein 5-like [Vigna angularis]}	{NA}	{vvi:104878317; - - - - -}	{NA}	{NA}	{NA}	{NA}
i0_HQ_PLCLR_c18459/f2p0/594	{XP_010670700.1; PREDICTED: cytochrome b-c1 complex subunit 7-2 [Beta vulgaris subsp. vulgaris]}	{sp|F4JWS8|QCR72_ARATH; Cytochrome b-c1 complex subunit 7-2 OS=Arabidopsis thaliana GN=QCR7-2 PE=1 SV=1}	{bvg:104887693; K00417 QCR7, UQCRB ubiquinol-cytochrome c reductase subunit 7 - ko00190; Metabolism; Energy metabolism; Oxidative phosphorylation | ko04260; Organismal Systems; Circulatory system; Cardiac muscle contraction | ko05010; Human Diseases; Neurodegenerative diseases; Alzheimer's disease | ko05012; Human Diseases; Neurodegenerative diseases; Parkinson's disease | ko05016; Human Diseases…	{At5g25450; KOG3440 Ubiquinol cytochrome c reductase, subunit QCR7 C Energy production and conversion ;}	{GO:0005750; mitochondrial respiratory chain complex III; cellular_component GO:0006122; mitochondrial electron transport, ubiquinol to cytochrome c; biological_process}	{NA}	{PF02271:Ubiquinol-cytochrome C reductase complex 14kD subunit}
i0_HQ_PLCLR_c18460/f2p0/311	{NA}	{NA}	{NA}	{NA}	{NA}	{NA}	{NA}
i0_HQ_PLCLR_c18461/f2p7/545	{KNA11346.1; hypothetical protein SOVF_135980 [Spinacia oleracea]}	{sp|Q9FMR5|VA714_ARATH; Vesicle-associated membrane protein 714 OS=Arabidopsis thaliana GN=VAMP714 PE=1 SV=1}	{bna:106384687; K08515 VAMP7 vesicle-associated membrane protein 7 - ko04130; Genetic Information Processing; Folding, sorting and degradation; SNARE interactions in vesicular transport}	{At5g22360; KOG0859 Synaptobrevin/VAMP-like protein U Intracellular trafficking, secretion, and vesicular transport ;}	{NA}	{NA}	{NA}
i0_HQ_PLCLR_c18465/f2p2/619	{KNA24011.1; hypothetical protein SOVF_020010 [Spinacia oleracea]}	{NA}	{nnu:104599343; - - - - -}	{NA}	{GO:0008137; NADH dehydrogenase (ubiquinone) activity; molecular_function GO:0042773; ATP synthesis coupled electron transport; biological_process GO:0005743; mitochondrial inner membrane; cellular_component}	{NA}	{PF07347:NADH:ubiquinone oxidoreductase subunit B14.5a (Complex I-B14.5a)}
i0_HQ_PLCLR_c18467/f2p421/723	{KNA19296.1; hypothetical protein SOVF_062790 [Spinacia oleracea]}	{sp|Q05B51|FDX2_BOVIN; Ferredoxin-2, mitochondrial OS=Bos taurus GN=FDX2 PE=2 SV=1}	{ini:109173622; - - - - -}	{At3g07480; KOG3309 Ferredoxin C Energy production and conversion ;}	{NA}	{XM_016038203.1; PREDICTED: Ziziphus jujuba putidaredoxin-like (LOC107427810), mRNA}	{NA}
i0_HQ_PLCLR_c1847/f14p0/399	{ONM57091.1; Histone H4 [Zea mays]}	{sp|P62787|H4_MAIZE; Histone H4 OS=Zea mays GN=H4C7 PE=1 SV=2}	{aip:107625146; K11254 H4 histone H4 - ko05203; Human Diseases; Cancers: Overview; Viral carcinogenesis | ko05322; Human Diseases; Immune diseases; Systemic lupus erythematosus | ko05034; Human Diseases; Substance dependence; Alcoholism}	{At1g07820; KOG3467 Histone H4 B Chromatin structure and dynamics ;}	{GO:0003677; DNA binding; molecular_function GO:0006352; transcription initiation, DNA-dependent; biological_process GO:0071821; FANCM-MHF complex; cellular_component}	{XM_003625433.2; Medicago truncatula histone H4 domain protein mRNA}	{PF00125:Core histone H2A/H2B/H3/H4 PF15630:CENP-S protein PF02291:Transcription initiation factor IID, 31kD subunit PF02969:TATA box binding protein associated factor (TAF)}
i0_HQ_PLCLR_c18470/f2p8/671	{XP_006352374.1; PREDICTED: mitochondrial pyruvate carrier 4 [Solanum tuberosum]}	{sp|O49636|MPC4_ARATH; Mitochondrial pyruvate carrier 4 OS=Arabidopsis thaliana GN=MPC4 PE=3 SV=1}	{vvi:100247570; - - - - -}	{At4g22310; KOG1589 Uncharacterized conserved protein S Function unknown ;}	{GO:0005743; mitochondrial inner membrane; cellular_component GO:0006850; mitochondrial pyruvate transport; biological_process}	{XM_016696477.1; PREDICTED: Capsicum annuum mitochondrial pyruvate carrier 4 (LOC107851453), mRNA}	{PF03650:Uncharacterised protein family (UPF0041)}
i0_HQ_PLCLR_c18477/f2p3/416	{KZV37343.1; hypothetical protein F511_01211 [Dorcoceras hygrometricum]}	{sp|D9J034|WHY2_SOLTU; Single-stranded DNA-bindig protein WHY2, mitochondrial OS=Solanum tuberosum GN=WHY2 PE=1 SV=1}	{NA}	{NA}	{NA}	{NA}	{NA}
i0_HQ_PLCLR_c18491/f2p0/502	{XP_019189100.1; PREDICTED: phenylalanine--tRNA ligase, chloroplastic/mitochondrial-like isoform X2 [Ipomoea nil]}	{sp|Q94K73|SYFM_ARATH; Phenylalanine--tRNA ligase, chloroplastic/mitochondrial OS=Arabidopsis thaliana GN=At3g58140 PE=1 SV=1}	{ini:109177224; K01889 FARSA, pheS phenylalanyl-tRNA synthetase alpha chain 6.1.1.20 ko00970; Genetic Information Processing; Translation; Aminoacyl-tRNA biosynthesis}	{At3g58140; KOG2783 Phenylalanyl-tRNA synthetase J Translation, ribosomal structure and biogenesis ;}	{NA}	{NA}	{NA}
i0_HQ_PLCLR_c18497/f3p3/664	{NA}	{NA}	{NA}	{NA}	{NA}	{NA}	{NA}
i0_HQ_PLCLR_c18511/f2p0/937	{KNA23724.1; hypothetical protein SOVF_021500 [Spinacia oleracea]}	{sp|Q9FIJ4|RD522_ARATH; DNA repair RAD52-like protein 2, chloroplastic OS=Arabidopsis thaliana GN=RAD52-2 PE=1 SV=1}	{ini:109175694; - - - - -}	{NA}	{NA}	{XM_010684326.2; PREDICTED: Beta vulgaris subsp. vulgaris hypothetical protein (LOC104897449), mRNA}	{NA}
i0_HQ_PLCLR_c18514/f3p9/896	{XP_019193586.1; PREDICTED: trans-resveratrol di-O-methyltransferase-like isoform X2 [Ipomoea nil]}	{sp|B6VJS4|ROMT_VITVI; Trans-resveratrol di-O-methyltransferase OS=Vitis vinifera GN=ROMT PE=1 SV=2}	{vvi:100254011; K16040 ROMT trans-resveratrol di-O-methyltransferase 2.1.1.240 ko00945; Metabolism; Biosynthesis of other secondary metabolites; Stilbenoid, diarylheptanoid and gingerol biosynthesis}	{At1g51990; KOG3178 Hydroxyindole-O-methyltransferase and related SAM-dependent methyltransferases R General function prediction only ;}	{GO:0008152; NA GO:0008168; methyltransferase activity; molecular_function GO:0008171; O-methyltransferase activity; molecular_function}	{NA}	{PF08241:Methyltransferase domain PF00891:O-methyltransferase}
i0_HQ_PLCLR_c18517/f2p6/609	{NA}	{NA}	{NA}	{NA}	{GO:0006952; defense response; biological_process}	{NA}	{PF01097:Arthropod defensin}
i0_HQ_PLCLR_c18518/f2p0/755	{XP_010688168.1; PREDICTED: probable serine incorporator [Beta vulgaris subsp. vulgaris]}	{sp|Q3MHV9|SERC1_BOVIN; Serine incorporator 1 OS=Bos taurus GN=SERINC1 PE=2 SV=1}	{thj:104804578; - - - - -}	{At3g24460; KOG2592 Tumor differentially expressed (TDE) protein S Function unknown ;}	{GO:0016020; membrane; cellular_component}	{XM_010090552.1; Morus notabilis putative serine incorporator partial mRNA}	{PF03348:Serine incorporator (Serinc)}
i0_HQ_PLCLR_c18530/f2p3/755	{XP_010671617.1; PREDICTED: heavy metal-associated isoprenylated plant protein 39 [Beta vulgaris subsp. vulgaris]}	{sp|O03982|HIP39_ARATH; Heavy metal-associated isoprenylated plant protein 39 OS=Arabidopsis thaliana GN=HIPP39 PE=2 SV=1}	{bvg:104888366; - - - - -}	{At1g01490; KOG1603 Copper chaperone P Inorganic ion transport and metabolism ;}	{GO:0046872; metal ion binding; molecular_function GO:0015081; sodium ion transmembrane transporter activity; molecular_function GO:0016020; membrane; cellular_component GO:0071436; sodium ion export; biological_process GO:0030001; metal ion transport; biological_process GO:0008948; oxaloacetate decarboxylase activity; molecular_function}	{NA}	{PF00403:Heavy-metal-associated domain PF04277:Oxaloacetate decarboxylase, gamma chain }
i0_HQ_PLCLR_c18538/f2p81/360	{NA}	{NA}	{NA}	{NA}	{NA}	{NA}	{NA}
i0_HQ_PLCLR_c18540/f2p248/560	{XP_010667529.1; PREDICTED: uncharacterized protein LOC104884553 [Beta vulgaris subsp. vulgaris]}	{NA}	{var:108339560; - - - - -}	{NA}	{NA}	{NA}	{NA}
i0_HQ_PLCLR_c18548/f2p0/702	{KNA12376.1; hypothetical protein SOVF_126490 [Spinacia oleracea]}	{NA}	{bvg:104888297; - - - - -}	{NA}	{NA}	{NA}	{NA}
i0_HQ_PLCLR_c18560/f2p0/729	{NA}	{sp|Q9UA35|S28A3_EPTST; Solute carrier family 28 member 3 OS=Eptatretus stoutii GN=SLC28A3 PE=2 SV=1}	{NA}	{Hs11545853; KOG3747 Concentrative Na+-nucleoside cotransporter CNT1/CNT2 FP Nucleotide transport and metabolism ; Inorganic ion transport and metabolism ;}	{NA}	{NA}	{NA}
i0_HQ_PLCLR_c18563/f2p2/706	{KYP54405.1; UPF0133 protein Synpcc7942-0464, partial [Cajanus cajan]}	{sp|O82230|EBFC2_ARATH; Nucleoid-associated protein At2g24020, chloroplastic OS=Arabidopsis thaliana GN=At2g24020 PE=2 SV=2}	{aip:107641308; - - - - -}	{NA}	{NA}	{XM_010672511.2; PREDICTED: Beta vulgaris subsp. vulgaris hypothetical protein (LOC104887773), mRNA}	{NA}
i0_HQ_PLCLR_c18565/f2p0/428	{XP_010693975.1; PREDICTED: small acidic protein 1 [Beta vulgaris subsp. vulgaris]}	{NA}	{vvi:100247768; - - - - -}	{NA}	{NA}	{NA}	{NA}
i0_HQ_PLCLR_c18571/f2p1/469	{NA}	{NA}	{NA}	{NA}	{NA}	{NA}	{NA}
i0_HQ_PLCLR_c18574/f4p35/667	{NA}	{NA}	{NA}	{NA}	{NA}	{NA}	{NA}
i0_HQ_PLCLR_c18578/f3p1/707	{KNA14166.1; hypothetical protein SOVF_109610 [Spinacia oleracea]}	{sp|Q8GY31|CDC25_ARATH; Dual specificity phosphatase Cdc25 OS=Arabidopsis thaliana GN=CDC25 PE=1 SV=1}	{sly:101257112; K18065 CDC25 Cdc25 family phosphatase [EC:3.1.3.48 1.20.4.-] 3.1.3.48,1.20.4.- -}	{At5g03460; KOG3772 M-phase inducer phosphatase D Cell cycle control, cell division, chromosome partitioning ;}	{NA}	{XM_011020486.1; PREDICTED: Populus euphratica dual specificity phosphatase Cdc25-like (LOC105121726), mRNA}	{NA}
i0_HQ_PLCLR_c18581/f2p15/304	{NA}	{NA}	{NA}	{NA}	{NA}	{NA}	{NA}
i0_HQ_PLCLR_c18591/f2p0/458	{KRH17742.1; hypothetical protein GLYMA_13G011700 [Glycine max]}	{sp|Q8TGM6|TAR1_YEAST; Protein TAR1 OS=Saccharomyces cerevisiae (strain ATCC 204508 / S288c) GN=TAR1 PE=2 SV=1}	{cvr:CHLNCDRAFT_20170; - - - - -}	{NA}	{NA}	{KM514845.1; Chloroidium saccharophilum isolate 729_3 18S ribosomal RNA gene, partial sequence; internal transcribed spacer 1, 5.8S ribosomal RNA gene, and internal transcribed spacer 2, complete sequence; and 28S ribosomal RNA gene, partial sequence}	{NA}
i0_HQ_PLCLR_c18600/f3p1300/688	{NP_001290022.1; non-symbiotic hemoglobin 2 [Beta vulgaris subsp. vulgaris]}	{sp|Q93Y92|HBL2_GOSHI; Non-symbiotic hemoglobin 2 OS=Gossypium hirsutum GN=HB2 PE=3 SV=1}	{nta:107775309; - - - - -}	{At3g10520; KOG3378 Globins and related hemoproteins C Energy production and conversion ;}	{GO:0020037; heme binding; molecular_function GO:0019825; oxygen binding; molecular_function}	{XM_002884749.1; Arabidopsis lyrata subsp. lyrata non-symbiotic hemoglobin 2 (AHB2), mRNA}	{PF00042:Globin}
i0_HQ_PLCLR_c18602/f2p23/326	{XP_011016700.1; PREDICTED: uncharacterized protein LOC105120210 [Populus euphratica]}	{NA}	{jcu:105632880; - - - - -}	{NA}	{NA}	{XM_010502377.2; PREDICTED: Camelina sativa uncharacterized LOC104778021 (LOC104778021), mRNA}	{NA}
i0_HQ_PLCLR_c18615/f2p0/900	{XP_010675679.1; PREDICTED: uncharacterized protein LOC104891651 isoform X1 [Beta vulgaris subsp. vulgaris]}	{NA}	{bvg:104891651; - - - - -}	{NA}	{NA}	{XM_010677384.2; PREDICTED: Beta vulgaris subsp. vulgaris hypothetical protein (LOC104891651), transcript variant X2, mRNA}	{NA}
i0_HQ_PLCLR_c18616/f3p0/950	{XP_010104439.1; hypothetical protein L484_016038 [Morus notabilis]}	{sp|Q8GSJ6|LQY1_ARATH; Protein disulfide-isomerase LQY1, chloroplastic OS=Arabidopsis thaliana GN=LQY1 PE=1 SV=1}	{jcu:105635356; - - - - -}	{NA}	{GO:0016020; membrane; cellular_component GO:0031072; heat shock protein binding; molecular_function GO:0051082; unfolded protein binding; molecular_function}	{XM_011085222.1; PREDICTED: Sesamum indicum protein disulfide-isomerase LQY1 (LOC105166026), mRNA}	{PF04650:YSIRK type signal peptide PF00684:DnaJ central domain}
i0_HQ_PLCLR_c18617/f2p0/304	{NA}	{NA}	{NA}	{NA}	{NA}	{NA}	{NA}
i0_HQ_PLCLR_c18621/f3p0/716	{NA}	{NA}	{NA}	{NA}	{NA}	{GQ339576.1; Helicosporidium sp. ex Simulium jonesi mitochondrion, complete genome}	{NA}
i0_HQ_PLCLR_c18622/f2p0/613	{XP_011092908.1; PREDICTED: uncharacterized protein LOC105172976 [Sesamum indicum]}	{NA}	{sind:105172976; - - - - -}	{NA}	{NA}	{XM_002454819.1; Sorghum bicolor hypothetical protein, mRNA}	{NA}
i0_HQ_PLCLR_c18634/f4p0/727	{NA}	{NA}	{NA}	{NA}	{GO:0046872; metal ion binding; molecular_function GO:0008270; zinc ion binding; molecular_function}	{NM_001247117.2; Solanum lycopersicum Metallothionein-like protein type 2 B (MTB), mRNA}	{PF01439:Metallothionein PF02068:Plant PEC family metallothionein}
i0_HQ_PLCLR_c18640/f2p0/518	{KNA09101.1; hypothetical protein SOVF_156590 [Spinacia oleracea]}	{NA}	{NA}	{NA}	{NA}	{NA}	{NA}
i0_HQ_PLCLR_c18642/f2p0/894	{KNA25597.1; hypothetical protein SOVF_005290 [Spinacia oleracea]}	{sp|Q9CAV7|STKLJ_ARATH; Probable transcription factor At3g04930 OS=Arabidopsis thaliana GN=At3g04930 PE=2 SV=1}	{bvg:104890963; - - - - -}	{NA}	{NA}	{XM_006471674.2; PREDICTED: Citrus sinensis uncharacterized SDCCAG3 family protein (LOC102610045), mRNA}	{NA}
i0_HQ_PLCLR_c18646/f2p0/331	{KZV19436.1; RmlC-like cupins superfamily protein [Dorcoceras hygrometricum]}	{sp|Q2QXJ4|GL121_ORYSJ; Germin-like protein 12-1 OS=Oryza sativa subsp. japonica GN=Os12g0154700 PE=2 SV=1}	{nnu:104593621; - - - - -}	{NA}	{NA}	{NA}	{NA}
i0_HQ_PLCLR_c18655/f2p8/605	{XP_010692986.1; PREDICTED: uncharacterized protein At1g32220, chloroplastic [Beta vulgaris subsp. vulgaris]}	{NA}	{egr:104437095; - - - - -}	{At5g10730; KOG4288 Predicted oxidoreductase R General function prediction only ;}	{NA}	{NA}	{NA}
i0_HQ_PLCLR_c18656/f2p19/908	{XP_010694068.1; PREDICTED: uncharacterized protein LOC104906934 [Beta vulgaris subsp. vulgaris]}	{sp|Q9C5W0|DGAT3_ARATH; Diacylglycerol O-acyltransferase 3, cytosolic OS=Arabidopsis thaliana GN=DGAT3 PE=1 SV=1}	{adu:107473479; - - - - -}	{NA}	{NA}	{NA}	{NA}
i0_HQ_PLCLR_c18658/f2p11/764	{NA}	{NA}	{NA}	{NA}	{NA}	{NA}	{NA}
i0_HQ_PLCLR_c18677/f2p0/722	{XP_010677580.1; PREDICTED: uncharacterized protein LOC104893187 [Beta vulgaris subsp. vulgaris]}	{NA}	{bvg:104893187; - - - - -}	{NA}	{GO:0042720; mitochondrial inner membrane peptidase complex; cellular_component}	{NA}	{PF11093:Mitochondrial export protein Som1}
i0_HQ_PLCLR_c18681/f2p7/409	{NA}	{NA}	{NA}	{NA}	{NA}	{NA}	{NA}
i0_HQ_PLCLR_c18685/f2p2/751	{NA}	{NA}	{NA}	{NA}	{NA}	{NA}	{NA}
i0_HQ_PLCLR_c18691/f2p0/326	{XP_010549430.1; PREDICTED: uncharacterized protein LOC104820614 [Tarenaya hassleriana]}	{NA}	{cit:102630898; - - - - -}	{NA}	{GO:0004674; protein serine/threonine kinase activity; molecular_function}	{XM_007025114.2; PREDICTED: Theobroma cacao uncharacterized LOC18596562 (LOC18596562), mRNA}	{PF08587:Ubiquitin associated domain (UBA) }
i0_HQ_PLCLR_c18694/f3p3/502	{XP_010687560.1; PREDICTED: uncharacterized protein LOC104901667 [Beta vulgaris subsp. vulgaris]}	{NA}	{sind:105161957; - - - - -}	{NA}	{NA}	{NA}	{NA}
i0_HQ_PLCLR_c18695/f2p0/658	{KNA20043.1; hypothetical protein SOVF_056020 isoform B [Spinacia oleracea]}	{sp|Q9FK76|SBT56_ARATH; Subtilisin-like protease SBT5.6 OS=Arabidopsis thaliana GN=SBT5.6 PE=2 SV=1}	{mdm:103444855; - - - - -}	{NA}	{NA}	{NA}	{NA}
i0_HQ_PLCLR_c18701/f2p0/439	{KNA16155.1; hypothetical protein SOVF_091910 [Spinacia oleracea]}	{sp|P51823|ARF2_ORYSJ; ADP-ribosylation factor 2 OS=Oryza sativa subsp. japonica GN=ARF PE=2 SV=2}	{sot:102590846; K07937 ARF1 ADP-ribosylation factor 1 - ko04072; Environmental Information Processing; Signal transduction; Phospholipase D signaling pathway | ko04144; Cellular Processes; Transport and catabolism; Endocytosis | ko05110; Human Diseases; Infectious diseases: Bacterial; Vibrio cholerae infection | ko05134; Human Diseases; Infectious diseases: Bacterial; Legionellosis}	{At3g62290; KOG0070 GTP-binding ADP-ribosylation factor Arf1 U Intracellular trafficking, secretion, and vesicular transport ;}	{GO:0005525; GTP binding; molecular_function}	{NM_001337251.1; Arabidopsis thaliana Ras-related small GTP-binding family protein (ARF1A1C), mRNA}	{PF00025:ADP-ribosylation factor family}
i0_HQ_PLCLR_c18707/f2p4/826	{XP_010676774.1; PREDICTED: early light-induced protein 2, chloroplastic isoform X1 [Beta vulgaris subsp. vulgaris]}	{sp|P93735|ELIP1_ARATH; Early light-induced protein 1, chloroplastic OS=Arabidopsis thaliana GN=ELIP1 PE=1 SV=1}	{bvg:104892517; - - - - -}	{NA}	{NA}	{NA}	{NA}
i0_HQ_PLCLR_c18714/f2p10/464	{KHN42697.1; Protein transport protein Sec16B [Glycine soja]}	{sp|P49689|RS30_ARATH; 40S ribosomal protein S30 OS=Arabidopsis thaliana GN=RPS30A PE=3 SV=3}	{cmo:103498374; K02983 RP-S30e, RPS30 small subunit ribosomal protein S30e - ko03010; Genetic Information Processing; Translation; Ribosome}	{At4g29390; KOG0009 Ubiquitin-like/40S ribosomal S30 protein fusion JO Translation, ribosomal structure and biogenesis ; Posttranslational modification, protein turnover, chaperones ;}	{GO:0005622; intracellular; cellular_component GO:0006412; translation; biological_process GO:0005840; ribosome; cellular_component GO:0003735; structural constituent of ribosome; molecular_function}	{XM_009356947.2; PREDICTED: Pyrus x bretschneideri 40S ribosomal protein S30 (LOC103946293), mRNA}	{PF04758:Ribosomal protein S30}
i0_HQ_PLCLR_c18716/f2p2/643	{NA}	{NA}	{bvg:104891578; - - - - -}	{NA}	{NA}	{NA}	{NA}
i0_HQ_PLCLR_c18723/f2p6/408	{NA}	{NA}	{NA}	{NA}	{NA}	{NA}	{NA}
i0_HQ_PLCLR_c18726/f2p5/842	{KNA09270.1; hypothetical protein SOVF_155260 [Spinacia oleracea]}	{sp|Q84TH6|DIR23_ARATH; Dirigent protein 23 OS=Arabidopsis thaliana GN=DIR23 PE=2 SV=1}	{thj:104807788; - - - - -}	{NA}	{NA}	{NA}	{NA}
i0_HQ_PLCLR_c18731/f2p1/319	{NA}	{NA}	{NA}	{NA}	{NA}	{NA}	{NA}
i0_HQ_PLCLR_c18734/f3p7/336	{NA}	{NA}	{NA}	{NA}	{NA}	{NA}	{NA}
i0_HQ_PLCLR_c18735/f2p0/537	{KNA13039.1; hypothetical protein SOVF_119870 [Spinacia oleracea]}	{NA}	{pper:PRUPE_ppa014191mg; - - - - -}	{NA}	{NA}	{NA}	{NA}
i0_HQ_PLCLR_c18736/f3p4/569	{XP_019265716.1; PREDICTED: ubiquitin-fold modifier 1 isoform X2 [Nicotiana attenuata]}	{sp|Q94DM8|UFM1_ORYSJ; Ubiquitin-fold modifier 1 OS=Oryza sativa subsp. japonica GN=Os01g0962400 PE=3 SV=1}	{cann:107870609; - - - - -}	{At1g77710; KOG3483 Uncharacterized conserved protein S Function unknown ;}	{NA}	{XM_010692228.2; PREDICTED: Beta vulgaris subsp. vulgaris ubiquitin-fold modifier 1 (LOC104903767), mRNA}	{NA}
i0_HQ_PLCLR_c18746/f2p0/885	{XP_010695529.1; PREDICTED: LOW QUALITY PROTEIN: peroxidase 44 [Beta vulgaris subsp. vulgaris]}	{sp|Q43729|PER57_ARATH; Peroxidase 57 OS=Arabidopsis thaliana GN=PER57 PE=1 SV=1}	{pxb:103944346; K00430 E1.11.1.7 peroxidase 1.11.1.7 ko00940; Metabolism; Biosynthesis of other secondary metabolites; Phenylpropanoid biosynthesis}	{NA}	{GO:0004601; peroxidase activity; molecular_function GO:0020037; heme binding; molecular_function GO:0055114; oxidation-reduction process; biological_process GO:0006979; response to oxidative stress; biological_process}	{NA}	{PF00141:Peroxidase}
i0_HQ_PLCLR_c18749/f4p1/335	{NA}	{NA}	{NA}	{NA}	{NA}	{NA}	{NA}
i0_HQ_PLCLR_c18753/f2p971/804	{ABY75806.1; SUI1 A protein [Opuntia streptacantha]}	{sp|Q0D5W6|SUI1_ORYSJ; Protein translation factor SUI1 homolog OS=Oryza sativa subsp. japonica GN=GOS2 PE=3 SV=1}	{cann:107856344; - - - - -}	{At1g54290; KOG1770 Translation initiation factor 1 (eIF-1/SUI1) J Translation, ribosomal structure and biogenesis ;}	{GO:0006413; translational initiation; biological_process GO:0003743; translation initiation factor activity; molecular_function}	{EU239956.1; Opuntia streptacantha SUI1 A protein mRNA, complete cds}	{PF01253:Translation initiation factor SUI1}
i0_HQ_PLCLR_c18763/f2p13/505	{NA}	{NA}	{NA}	{NA}	{GO:0016021; integral to membrane; cellular_component}	{NA}	{PF06783:Uncharacterised protein family (UPF0239)}
i0_HQ_PLCLR_c18768/f2p0/731	{KNA20602.1; hypothetical protein SOVF_050840 [Spinacia oleracea]}	{sp|Q9SSK5|MLP43_ARATH; MLP-like protein 43 OS=Arabidopsis thaliana GN=MLP43 PE=1 SV=1}	{bvg:104896161; - - - - -}	{NA}	{GO:0009607; response to biotic stimulus; biological_process GO:0008152; NA GO:0006952; defense response; biological_process GO:0016746; transferase activity, transferring acyl groups; molecular_function}	{NA}	{PF00407:Pathogenesis-related protein Bet v I family PF00198:2-oxoacid dehydrogenases acyltransferase (catalytic domain)}
i0_HQ_PLCLR_c18777/f2p3/596	{KMT00334.1; hypothetical protein BVRB_9g216480 [Beta vulgaris subsp. vulgaris]}	{NA}	{NA}	{NA}	{NA}	{NA}	{NA}
i0_HQ_PLCLR_c18781/f2p0/512	{KMT14812.1; hypothetical protein BVRB_3g065370 [Beta vulgaris subsp. vulgaris]}	{NA}	{NA}	{NA}	{NA}	{NA}	{NA}
i0_HQ_PLCLR_c18785/f5p0/986	{XP_006304215.1; hypothetical protein CARUB_v10010325mg [Capsella rubella]}	{sp|Q96473|VATL_KALDA; V-type proton ATPase 16 kDa proteolipid subunit OS=Kalanchoe daigremontiana PE=2 SV=1}	{cmo:103488019; K02155 ATPeV0C, ATP6L V-type H+-transporting ATPase 16kDa proteolipid subunit - ko00190; Metabolism; Energy metabolism; Oxidative phosphorylation | ko04145; Cellular Processes; Transport and catabolism; Phagosome | ko04142; Cellular Processes; Transport and catabolism; Lysosome | ko04966; Organismal Systems; Excretory system; Collecting duct acid secretion | ko04721; Organismal Sy…	{At1g19910; KOG0232 Vacuolar H+-ATPase V0 sector, subunits c/c' C Energy production and conversion ;}	{GO:0015078; hydrogen ion transmembrane transporter activity; molecular_function GO:0015991; ATP hydrolysis coupled proton transport; biological_process GO:0033177; proton-transporting two-sector ATPase complex, proton-transporting domain; cellular_component}	{XM_016836950.1; PREDICTED: Gossypium hirsutum V-type proton ATPase 16 kDa proteolipid subunit (LOC107909439), mRNA}	{PF00137:ATP synthase subunit C}
i0_HQ_PLCLR_c18786/f2p7/706	{KNA15584.1; hypothetical protein SOVF_096960 [Spinacia oleracea]}	{sp|A2YEZ6|SAP8_ORYSI; Zinc finger A20 and AN1 domain-containing stress-associated protein 8 OS=Oryza sativa subsp. indica GN=SAP8 PE=2 SV=2}	{bvg:104889258; - - - - -}	{At1g51200; KOG3173 Predicted Zn-finger protein R General function prediction only ;}	{GO:0003677; DNA binding; molecular_function GO:0008270; zinc ion binding; molecular_function}	{NA}	{PF01754:A20-like zinc finger PF01428:AN1-like Zinc finger}
i0_HQ_PLCLR_c18795/f4p2/563	{JAT67822.1; Cofilin, partial [Anthurium amnicola]}	{sp|P37167|ACTP_ACACA; Actophorin OS=Acanthamoeba castellanii PE=1 SV=2}	{adu:107479976; K05765 CFL cofilin - ko04810; Cellular Processes; Cell motility; Regulation of actin cytoskeleton | ko04666; Organismal Systems; Immune system; Fc gamma R-mediated phagocytosis | ko04360; Organismal Systems; Development; Axon guidance | ko05133; Human Diseases; Infectious diseases: Bacterial; Pertussis}	{At5g52360; KOG1735 Actin depolymerizing factor Z Cytoskeleton ;}	{GO:0009982; pseudouridine synthase activity; molecular_function GO:0001522; pseudouridine synthesis; biological_process GO:0005622; intracellular; cellular_component GO:0003779; actin binding; molecular_function GO:0009451; RNA modification; biological_process GO:0003723; RNA binding; molecular_function}	{NA}	{PF00849:RNA pseudouridylate synthase PF00241:Cofilin/tropomyosin-type actin-binding protein}
i0_HQ_PLCLR_c18800/f2p2/840	{XP_010672695.1; PREDICTED: outer envelope pore protein 16-3, chloroplastic/mitochondrial [Beta vulgaris subsp. vulgaris]}	{sp|O48528|OP163_ARATH; Outer envelope pore protein 16-3, chloroplastic/mitochondrial OS=Arabidopsis thaliana GN=OEP163 PE=1 SV=1}	{bvg:104889221; - - - - -}	{At2g42210; KOG3225 Mitochondrial import inner membrane translocase, subunit TIM22 U Intracellular trafficking, secretion, and vesicular transport ;}	{GO:0016021; integral to membrane; cellular_component GO:0017004; cytochrome complex assembly; biological_process GO:0015886; heme transport; biological_process}	{XM_006492831.2; PREDICTED: Citrus sinensis outer envelope pore protein 16-3, chloroplastic/mitochondrial (LOC102611647), transcript variant X2, mRNA}	{PF04995:Heme exporter protein D (CcmD)}
i0_HQ_PLCLR_c18807/f2p0/437	{NA}	{NA}	{NA}	{NA}	{NA}	{NA}	{NA}
i0_HQ_PLCLR_c18813/f2p0/813	{NA}	{NA}	{NA}	{NA}	{NA}	{NA}	{NA}
i0_HQ_PLCLR_c18817/f3p0/975	{NA}	{NA}	{NA}	{NA}	{NA}	{NA}	{NA}
i0_HQ_PLCLR_c18828/f2p0/517	{XP_015896751.1; PREDICTED: uncharacterized protein LOC107430432 [Ziziphus jujuba]}	{NA}	{pop:POPTR_0001s02960g; - - - - -}	{At3g59840; KOG1196 Predicted NAD-dependent oxidoreductase R General function prediction only ;}	{NA}	{NA}	{NA}
i0_HQ_PLCLR_c18829/f2p2/976	{KNA25164.1; hypothetical protein SOVF_008900 [Spinacia oleracea]}	{NA}	{bvg:104889904; K07018 K07018 uncharacterized protein - -}	{NA}	{GO:0006631; fatty acid metabolic process; biological_process GO:0008236; serine-type peptidase activity; molecular_function GO:0006508; proteolysis; biological_process GO:0008152; NA GO:0016787; hydrolase activity; molecular_function GO:0016746; transferase activity, transferring acyl groups; molecular_function}	{NA}	{PF02129:X-Pro dipeptidyl-peptidase (S15 family) PF00326:Prolyl oligopeptidase family PF02273:Acyl transferase PF07859:alpha/beta hydrolase fold PF01738:Dienelactone hydrolase family}
i0_HQ_PLCLR_c18831/f2p0/362	{NA}	{NA}	{NA}	{NA}	{NA}	{NA}	{NA}
i0_HQ_PLCLR_c18832/f2p1/653	{JAT40679.1; 60S ribosomal protein L16 [Anthurium amnicola]}	{sp|P93099|RL13A_CYAPA; 60S ribosomal protein L13a OS=Cyanophora paradoxa PE=2 SV=1}	{egu:105044607; K02872 RP-L13Ae, RPL13A large subunit ribosomal protein L13Ae - ko03010; Genetic Information Processing; Translation; Ribosome}	{At3g24830; KOG3204 60S ribosomal protein L13a J Translation, ribosomal structure and biogenesis ;}	{GO:0003735; structural constituent of ribosome; molecular_function GO:0006412; translation; biological_process GO:0005840; ribosome; cellular_component}	{NA}	{PF00572:Ribosomal protein L13}
i0_HQ_PLCLR_c18839/f2p0/700	{ONK68259.1; uncharacterized protein A4U43_C05F9380 [Asparagus officinalis]}	{sp|Q43582|LSM4_TOBAC; Probable U6 snRNA-associated Sm-like protein LSm4 OS=Nicotiana tabacum PE=2 SV=1}	{mdm:103449152; K12623 LSM4 U6 snRNA-associated Sm-like protein LSm4 - ko03040; Genetic Information Processing; Transcription; Spliceosome | ko03018; Genetic Information Processing; Folding, sorting and degradation; RNA degradation}	{At5g27720; KOG3293 Small nuclear ribonucleoprotein (snRNP) A RNA processing and modification ;}	{NA}	{NA}	{NA}
i0_HQ_PLCLR_c18840/f2p24/586	{KNA03558.1; hypothetical protein SOVF_207890 [Spinacia oleracea]}	{NA}	{pda:103703984; - - - - -}	{NA}	{NA}	{XM_008459719.2; PREDICTED: Cucumis melo uncharacterized LOC103497503 (LOC103497503), mRNA}	{NA}
i0_HQ_PLCLR_c18844/f3p1/465	{XP_019224348.1; PREDICTED: proteinase inhibitor PSI-1.2-like [Nicotiana attenuata]}	{NA}	{nta:107772591; - - - - -}	{NA}	{GO:0004867; serine-type endopeptidase inhibitor activity; molecular_function}	{NA}	{PF02428:Potato type II proteinase inhibitor family}
i0_HQ_PLCLR_c18847/f2p0/878	{XP_010690970.1; PREDICTED: cold-regulated 413 plasma membrane protein 2 [Beta vulgaris subsp. vulgaris]}	{sp|Q9SVL6|CRPM2_ARATH; Cold-regulated 413 plasma membrane protein 2 OS=Arabidopsis thaliana GN=COR413PM2 PE=2 SV=1}	{jcu:105631756; - - - - -}	{NA}	{GO:0016021; integral to membrane; cellular_component}	{NA}	{PF05562:Cold acclimation protein WCOR413}
i0_HQ_PLCLR_c18849/f2p1/924	{KNA22685.1; hypothetical protein SOVF_032030 isoform A [Spinacia oleracea]}	{sp|Q9LJD7|COP10_ARATH; Constitutive photomorphogenesis protein 10 OS=Arabidopsis thaliana GN=COP10 PE=1 SV=1}	{bvg:104889351; K20217 UBE2E ubiquitin-conjugating enzyme E2 E 2.3.2.23 ko04120; Genetic Information Processing; Folding, sorting and degradation; Ubiquitin mediated proteolysis}	{At3g13550; KOG0417 Ubiquitin-protein ligase O Posttranslational modification, protein turnover, chaperones ;}	{GO:0005515; protein binding; molecular_function GO:0015031; protein transport; biological_process GO:0006464; protein modification process; biological_process}	{NA}	{PF05743:UEV domain PF05773:RWD domain}
i0_HQ_PLCLR_c1886/f2p0/611	{KMT16937.1; hypothetical protein BVRB_2g044070 [Beta vulgaris subsp. vulgaris]}	{NA}	{NA}	{NA}	{NA}	{NA}	{NA}
i0_HQ_PLCLR_c18866/f6p7/553	{NA}	{NA}	{NA}	{NA}	{NA}	{NA}	{NA}
i0_HQ_PLCLR_c18869/f2p0/973	{KNA12996.1; hypothetical protein SOVF_120770 [Spinacia oleracea]}	{NA}	{nnu:104592069; - - - - -}	{NA}	{GO:0003712; transcription cofactor activity; molecular_function GO:0006355; regulation of transcription, DNA-dependent; biological_process}	{NA}	{PF16987:KIX domain}
i0_HQ_PLCLR_c18874/f3p6/420	{XP_011082823.1; PREDICTED: DNA-directed RNA polymerases II, IV and V subunit 12-like [Sesamum indicum]}	{sp|Q9FLM8|NRPBC_ARATH; DNA-directed RNA polymerases II, IV and V subunit 12 OS=Arabidopsis thaliana GN=NRPB12 PE=1 SV=1}	{bvg:104893387; K03009 RPB12, POLR2K DNA-directed RNA polymerases I, II, and III subunit RPABC4 - ko00230; Metabolism; Nucleotide metabolism; Purine metabolism | ko00240; Metabolism; Nucleotide metabolism; Pyrimidine metabolism | ko03020; Genetic Information Processing; Transcription; RNA polymerase | ko04623; Organismal Systems; Immune system; Cytosolic DNA-sensing pathway | ko05016; Human Disea…	{At5g41010; KOG3507 DNA-directed RNA polymerase, subunit RPB7.0 K Transcription ;}	{GO:0006351; transcription, DNA-dependent; biological_process GO:0051536; iron-sulfur cluster binding; molecular_function GO:0003899; DNA-directed RNA polymerase activity; molecular_function GO:0006464; protein modification process; biological_process GO:0003677; DNA binding; molecular_function GO:0005515; protein binding; molecular_function GO:0016151; nickel ion binding; molecular_function}	{XM_018594054.1; PREDICTED: Raphanus sativus DNA-directed RNA polymerases II, IV and V subunit 12 (LOC108821008), mRNA}	{PF01155:Hydrogenase/urease nickel incorporation, metallochaperone, hypA PF04060:Putative Fe-S cluster PF03604:DNA directed RNA polymerase, 7 kDa subunit PF00628:PHD-finger}
i0_HQ_PLCLR_c18876/f2p0/881	{XP_010685187.1; PREDICTED: uncharacterized protein LOC104899657 [Beta vulgaris subsp. vulgaris]}	{NA}	{pvu:PHAVU_009G260600g; - - - - -}	{NA}	{NA}	{NA}	{NA}
i0_HQ_PLCLR_c18889/f5p0/547	{NA}	{NA}	{NA}	{NA}	{GO:0019013; viral nucleocapsid; cellular_component GO:0003723; RNA binding; molecular_function}	{NA}	{PF05733:Tenuivirus/Phlebovirus nucleocapsid protein}
i0_HQ_PLCLR_c1890/f2p22/505	{XP_010090691.1; Pyruvate dehydrogenase E1 component subunit beta [Morus notabilis]}	{sp|Q6Z1G7|ODPB1_ORYSJ; Pyruvate dehydrogenase E1 component subunit beta-1, mitochondrial OS=Oryza sativa subsp. japonica GN=Os08g0536000 PE=2 SV=1}	{nnu:104591799; K00162 PDHB, pdhB pyruvate dehydrogenase E1 component beta subunit 1.2.4.1 ko01200; Metabolism; Global and overview maps; Carbon metabolism | ko00010; Metabolism; Carbohydrate metabolism; Glycolysis / Gluconeogenesis | ko00020; Metabolism; Carbohydrate metabolism; Citrate cycle (TCA cycle) | ko00620; Metabolism; Carbohydrate metabolism; Pyruvate metabolism | ko04066; Environmental…	{At5g50850; KOG0524 Pyruvate dehydrogenase E1, beta subunit C Energy production and conversion ;}	{NA}	{XM_010680010.2; PREDICTED: Beta vulgaris subsp. vulgaris pyruvate dehydrogenase E1 component subunit beta-1, mitochondrial (LOC104893881), mRNA}	{NA}
i0_HQ_PLCLR_c1899/f6p0/554	{XP_002525607.1; PREDICTED: uncharacterized protein LOC8276373 [Ricinus communis]}	{NA}	{rcu:8276373; - - - - -}	{NA}	{NA}	{NA}	{NA}
i0_HQ_PLCLR_c1906/f6p3/886	{XP_010693095.1; PREDICTED: 50S ribosomal protein L10, chloroplastic [Beta vulgaris subsp. vulgaris]}	{sp|O80362|RK10_TOBAC; 50S ribosomal protein L10, chloroplastic OS=Nicotiana tabacum GN=RPL10 PE=2 SV=1}	{cmo:103488738; K02864 RP-L10, MRPL10, rplJ large subunit ribosomal protein L10 - ko03010; Genetic Information Processing; Translation; Ribosome}	{NA}	{NA}	{XM_009371202.2; PREDICTED: Pyrus x bretschneideri 50S ribosomal protein L10, chloroplastic (LOC103958881), mRNA}	{NA}
i0_HQ_PLCLR_c1909/f4p0/837	{XP_010678481.1; PREDICTED: peptidyl-prolyl cis-trans isomerase NIMA-interacting 4 [Beta vulgaris subsp. vulgaris]}	{sp|Q9Y237|PIN4_HUMAN; Peptidyl-prolyl cis-trans isomerase NIMA-interacting 4 OS=Homo sapiens GN=PIN4 PE=1 SV=1}	{bvg:104894021; K09579 PIN4 peptidyl-prolyl cis-trans isomerase NIMA-interacting 4 5.2.1.8 -}	{At1g26550; KOG3258 Parvulin-like peptidyl-prolyl cis-trans isomerase O Posttranslational modification, protein turnover, chaperones ;}	{GO:0016853; isomerase activity; molecular_function}	{NA}	{PF13145:PPIC-type PPIASE domain PF00639:PPIC-type PPIASE domain}
i0_HQ_PLCLR_c19091/f2p0/414	{NA}	{NA}	{NA}	{NA}	{NA}	{NM_001248385.2; Glycine max Ribulose bisphosphate carboxylase small chain 1, chloroplastic (RBCS-1), mRNA}	{NA}
i0_HQ_PLCLR_c19093/f2p219/620	{XP_010509275.1; PREDICTED: uncharacterized protein LOC104785709 [Camelina sativa]}	{NA}	{aly:ARALYDRAFT_655602; - - - - -}	{NA}	{GO:0035556; intracellular signal transduction; biological_process}	{NA}	{PF00130:Phorbol esters/diacylglycerol binding domain (C1 domain)}
i0_HQ_PLCLR_c1911/f3p0/646	{KVI07855.1; Electron transport accessory protein-like domain-containing protein [Cynara cardunculus var. scolymus]}	{sp|P12354|PSAE_SPIOL; Photosystem I reaction center subunit IV, chloroplastic OS=Spinacia oleracea GN=PSAE-1 PE=1 SV=1}	{ini:109173720; K02693 psaE photosystem I subunit IV - ko00195; Metabolism; Energy metabolism; Photosynthesis}	{NA}	{GO:0015979; photosynthesis; biological_process GO:0009522; photosystem I; cellular_component GO:0009538; photosystem I reaction center; cellular_component}	{XM_014655502.1; PREDICTED: Vigna radiata var. radiata photosystem I reaction center subunit IV, chloroplastic (LOC106769759), mRNA}	{PF02427:Photosystem I reaction centre subunit IV / PsaE}
i0_HQ_PLCLR_c19125/f2p1/579	{XP_018845588.1; PREDICTED: two-on-two hemoglobin-3-like [Juglans regia]}	{sp|Q67XG0|GLB3_ARATH; Two-on-two hemoglobin-3 OS=Arabidopsis thaliana GN=GLB3 PE=1 SV=1}	{nnu:104592238; - - - - -}	{NA}	{GO:0019825; oxygen binding; molecular_function}	{NM_001303089.1; Beta vulgaris subsp. vulgaris two-on-two hemoglobin-3 (LOC104887758), mRNA}	{PF01152:Bacterial-like globin}
i0_HQ_PLCLR_c1917/f5p0/523	{CBI17596.3; unnamed protein product, partial [Vitis vinifera]}	{sp|O22860|RL38_ARATH; 60S ribosomal protein L38 OS=Arabidopsis thaliana GN=RPL38A PE=3 SV=1}	{bvg:104888855; K02923 RP-L38e, RPL38 large subunit ribosomal protein L38e - ko03010; Genetic Information Processing; Translation; Ribosome}	{At2g43460; KOG3499 60S ribosomal protein L38 J Translation, ribosomal structure and biogenesis ;}	{NA}	{AC253894.1; Aquilegia coerulea clone COL02-M12, complete sequence}	{NA}
i0_HQ_PLCLR_c19198/f2p0/400	{KNA25304.1; hypothetical protein SOVF_007870 [Spinacia oleracea]}	{NA}	{bvg:104888308; - - - - -}	{NA}	{NA}	{NA}	{NA}
i0_HQ_PLCLR_c1926/f2p0/740	{XP_010679663.1; PREDICTED: uncharacterized protein LOC104894971 [Beta vulgaris subsp. vulgaris]}	{NA}	{fve:105352032; - - - - -}	{NA}	{GO:0019028; viral capsid; cellular_component}	{XM_010681361.2; PREDICTED: Beta vulgaris subsp. vulgaris hypothetical protein (LOC104894971), mRNA}	{PF04496:Herpesvirus UL35 family }
i0_HQ_PLCLR_c19308/f2p1/340	{NA}	{NA}	{NA}	{NA}	{NA}	{NA}	{NA}
i0_HQ_PLCLR_c19315/f2p0/515	{XP_006381709.1; hypothetical protein POPTR_0006s16210g [Populus trichocarpa]}	{NA}	{NA}	{NA}	{NA}	{NA}	{NA}
i0_HQ_PLCLR_c19574/f2p0/551	{KMT20121.1; hypothetical protein BVRB_1g001380 [Beta vulgaris subsp. vulgaris]}	{NA}	{NA}	{NA}	{GO:0004867; serine-type endopeptidase inhibitor activity; molecular_function}	{NA}	{PF02428:Potato type II proteinase inhibitor family}
i0_HQ_PLCLR_c19579/f2p0/623	{NA}	{NA}	{NA}	{NA}	{NA}	{NA}	{NA}
i0_HQ_PLCLR_c1968/f6p4/832	{AMB72438.1; hypothetical protein [Mesembryanthemum crystallinum]}	{NA}	{bvg:104888430; - - - - -}	{NA}	{NA}	{NA}	{NA}
i0_HQ_PLCLR_c1971/f2p0/895	{KNA16585.1; hypothetical protein SOVF_087880 [Spinacia oleracea]}	{sp|Q9SIP1|UP3_ARATH; Stress-response A/B barrel domain-containing protein UP3 OS=Arabidopsis thaliana GN=UP3 PE=2 SV=1}	{vvi:100249118; - - - - -}	{NA}	{NA}	{XM_016347218.1; PREDICTED: Arachis ipaensis uncharacterized LOC107643535 (LOC107643535), mRNA}	{NA}
i0_HQ_PLCLR_c1974/f5p1/726	{XP_010696457.1; PREDICTED: 60S ribosomal protein L19-3 [Beta vulgaris subsp. vulgaris]}	{sp|P49693|RL193_ARATH; 60S ribosomal protein L19-3 OS=Arabidopsis thaliana GN=RPL19C PE=2 SV=3}	{csv:101203604; K02885 RP-L19e, RPL19 large subunit ribosomal protein L19e - ko03010; Genetic Information Processing; Translation; Ribosome}	{At4g02230; KOG1696 60s ribosomal protein L19 J Translation, ribosomal structure and biogenesis ;}	{GO:0005622; intracellular; cellular_component GO:0006412; translation; biological_process GO:0005840; ribosome; cellular_component GO:0003735; structural constituent of ribosome; molecular_function}	{XM_016349739.1; PREDICTED: Arachis ipaensis 60S ribosomal protein L19-1 (LOC107645667), mRNA}	{PF01280:Ribosomal protein L19e}
i0_HQ_PLCLR_c1978/f2p1/422	{NA}	{NA}	{NA}	{NA}	{NA}	{NA}	{NA}
i0_HQ_PLCLR_c1984/f6p7/351	{XP_010694442.1; PREDICTED: uncharacterized protein LOC104907244 [Beta vulgaris subsp. vulgaris]}	{NA}	{vvi:100252779; - - - - -}	{NA}	{NA}	{XM_010696139.2; PREDICTED: Beta vulgaris subsp. vulgaris hypothetical protein (LOC104907243), mRNA}	{NA}
i0_HQ_PLCLR_c1985/f10p8/779	{XP_010680568.1; PREDICTED: PLAT domain-containing protein 3 [Beta vulgaris subsp. vulgaris]}	{sp|O65660|PLAT1_ARATH; PLAT domain-containing protein 1 OS=Arabidopsis thaliana GN=PLAT1 PE=1 SV=1}	{cmo:103484981; - - - - -}	{NA}	{GO:0005515; protein binding; molecular_function}	{NA}	{PF01477:PLAT/LH2 domain}
i0_HQ_PLCLR_c1986/f4p1/634	{NA}	{NA}	{NA}	{NA}	{NA}	{NA}	{NA}
i0_HQ_PLCLR_c1989/f5p2/609	{XP_010690126.1; PREDICTED: NADH dehydrogenase [ubiquinone] 1 alpha subcomplex subunit 8-B [Beta vulgaris subsp. vulgaris]}	{sp|Q8LGE7|NDA8B_ARATH; NADH dehydrogenase [ubiquinone] 1 alpha subcomplex subunit 8-B OS=Arabidopsis thaliana GN=At5g18800 PE=1 SV=1}	{jcu:105631852; K03952 NDUFA8 NADH dehydrogenase (ubiquinone) 1 alpha subcomplex subunit 8 - ko00190; Metabolism; Energy metabolism; Oxidative phosphorylation | ko05010; Human Diseases; Neurodegenerative diseases; Alzheimer's disease | ko05012; Human Diseases; Neurodegenerative diseases; Parkinson's disease | ko05016; Human Diseases; Neurodegenerative diseases; Huntington's disease | ko04932; Hum…	{At5g18800; KOG3458 NADH:ubiquinone oxidoreductase, NDUFA8/PGIV/19 kDa subunit C Energy production and conversion ;}	{GO:0005739; mitochondrion; cellular_component GO:0004867; serine-type endopeptidase inhibitor activity; molecular_function GO:0004129; cytochrome-c oxidase activity; molecular_function}	{XM_019251904.1; PREDICTED: Beta vulgaris subsp. vulgaris NADH dehydrogenase [ubiquinone] 1 alpha subcomplex subunit 8-B (LOC104903718), transcript variant X2, mRNA}	{PF02297:Cytochrome oxidase c subunit VIb PF02428:Potato type II proteinase inhibitor family}
i0_HQ_PLCLR_c1992/f2p2/998	{KNA16122.1; hypothetical protein SOVF_092120 isoform A [Spinacia oleracea]}	{sp|Q54CU7|TPC2L_DICDI; Trafficking protein particle complex subunit 2-like protein OS=Dictyostelium discoideum GN=trappc2l PE=3 SV=1}	{pper:PRUPE_ppa012181mg; K20301 TRAPPC2, TRS20 trafficking protein particle complex subunit 2 - -}	{At2g20930; KOG3444 Uncharacterized conserved protein S Function unknown ;}	{GO:0030008; TRAPP complex; cellular_component GO:0006810; transport; biological_process GO:0005622; intracellular; cellular_component GO:0006888; ER to Golgi vesicle-mediated transport; biological_process}	{XM_010692040.2; PREDICTED: Beta vulgaris subsp. vulgaris trafficking protein particle complex subunit 2-like protein (LOC104903904), mRNA}	{PF04628:Sedlin, N-terminal conserved region PF04099:Sybindin-like family }
i0_HQ_PLCLR_c19954/f2p0/932	{OMO61665.1; ATP synthase [Corchorus capsularis]}	{sp|P31853|ATPX_SPIOL; ATP synthase subunit b', chloroplastic OS=Spinacia oleracea GN=ATPG PE=1 SV=2}	{gra:105803296; - - - - -}	{NA}	{GO:0005198; NA GO:0015986; ATP synthesis coupled proton transport; biological_process GO:0051082; unfolded protein binding; molecular_function GO:0007165; signal transduction; biological_process GO:0042157; lipoprotein metabolic process; biological_process GO:0010508; positive regulation of autophagy; biological_process GO:0006396; RNA processing; biological_process GO:0030168; platelet activati…	{XM_010092315.1; Morus notabilis ATP synthase subunit b' partial mRNA}	{PF05529:B-cell receptor-associated protein 31-like PF05531:Nucleopolyhedrovirus P10 protein PF00430:ATP synthase B/B' CF(0) PF12137:RNA polymerase recycling family C-terminal PF10186:Vacuolar sorting 38 and autophagy-related subunit 14 PF03726:Polyribonucleotide nucleotidyltransferase, RNA binding domain PF15499:Ubiquitin-specific peptidase-like, SUMO isopeptidase PF07851:TMPIT-like protein PF01…
i0_HQ_PLCLR_c1996/f2p6/927	{XP_010263911.1; PREDICTED: histone H1-like [Nelumbo nucifera]}	{sp|P40267|H1_SOLPN; Histone H1 OS=Solanum pennellii PE=2 SV=1}	{ini:109172704; K11275 H1_5 histone H1/5 - -}	{NA}	{GO:0005634; nucleus; cellular_component GO:0006334; nucleosome assembly; biological_process GO:0003677; DNA binding; molecular_function GO:0000786; nucleosome; cellular_component}	{XM_010681555.2; PREDICTED: Beta vulgaris subsp. vulgaris histone H1 (LOC104895130), mRNA}	{PF00538:linker histone H1 and H5 family}
i0_HQ_PLCLR_c1997/f2p12/956	{XP_010671393.1; PREDICTED: rhodanese-like domain-containing protein 14, chloroplastic [Beta vulgaris subsp. vulgaris]}	{sp|Q94A65|STR14_ARATH; Rhodanese-like domain-containing protein 14, chloroplastic OS=Arabidopsis thaliana GN=At4g27700 PE=2 SV=1}	{bvg:104888197; - - - - -}	{NA}	{GO:0040001; establishment of mitotic spindle localization; biological_process GO:0005874; microtubule; cellular_component GO:0000226; microtubule cytoskeleton organization; biological_process GO:0000281; cytokinesis after mitosis; biological_process GO:0005819; spindle; cellular_component}	{XM_010673091.2; PREDICTED: Beta vulgaris subsp. vulgaris rhodanese-like domain-containing protein 14, chloroplastic (LOC104888197), mRNA}	{PF16006:Nucleolar and spindle-associated protein}
i0_HQ_PLCLR_c19982/f2p3/281	{XP_002443602.1; hypothetical protein SORBIDRAFT_08g022260 [Sorghum bicolor]}	{sp|Q94BT9|ATOX1_ARATH; Copper transport protein ATX1 OS=Arabidopsis thaliana GN=ATX1 PE=1 SV=2}	{atr:18441355; K07213 ATOX1, ATX1, copZ, golB copper chaperone - ko04978; Organismal Systems; Digestive system; Mineral absorption}	{At3g56240; KOG1603 Copper chaperone P Inorganic ion transport and metabolism ;}	{GO:0030001; metal ion transport; biological_process GO:0046872; metal ion binding; molecular_function}	{NA}	{PF00403:Heavy-metal-associated domain}
i0_HQ_PLCLR_c2005/f5p4/873	{XP_010676290.1; PREDICTED: NAD(P)H-quinone oxidoreductase subunit S, chloroplastic [Beta vulgaris subsp. vulgaris]}	{sp|Q9T0A4|NDHS_ARATH; NAD(P)H-quinone oxidoreductase subunit S, chloroplastic OS=Arabidopsis thaliana GN=ndhS PE=1 SV=1}	{bvg:104892149; - - - - -}	{NA}	{GO:0009767; photosynthetic electron transport chain; biological_process}	{NM_001248631.2; Glycine max uncharacterized LOC100527145 (LOC100527145), mRNA}	{PF11623:Protein of unknown function (DUF3252)}
i0_HQ_PLCLR_c2012/f4p0/693	{AGE12483.1; non-symbiotic hemoglobin [Spinacia oleracea]}	{sp|Q9FVL0|HBL1_MEDSA; Non-symbiotic hemoglobin 1 OS=Medicago sativa GN=MHB1 PE=2 SV=1}	{jcu:105631821; - - - - -}	{At2g16060; KOG3378 Globins and related hemoproteins C Energy production and conversion ;}	{GO:0020037; heme binding; molecular_function GO:0019825; oxygen binding; molecular_function}	{NA}	{PF00042:Globin}
i0_HQ_PLCLR_c20120/f2p7/595	{XP_010678985.1; PREDICTED: probable calcium-binding protein CML44 [Beta vulgaris subsp. vulgaris]}	{sp|Q9LPK5|CML44_ARATH; Probable calcium-binding protein CML44 OS=Arabidopsis thaliana GN=CML44 PE=2 SV=2}	{bvg:104894452; K13448 CML calcium-binding protein CML - ko04626; Organismal Systems; Environmental adaptation; Plant-pathogen interaction}	{At1g21550; KOG0027 Calmodulin and related proteins (EF-Hand superfamily) T Signal transduction mechanisms ;}	{GO:0005509; calcium ion binding; molecular_function}	{NA}	{PF13202:EF hand PF13405:EF-hand domain PF13499:EF-hand domain pair PF00036:EF hand PF13833:EF-hand domain pair}
i0_HQ_PLCLR_c2015/f4p3/526	{XP_009765524.1; PREDICTED: transmembrane protein 258-like [Nicotiana sylvestris]}	{NA}	{nta:107768061; - - - - -}	{NA}	{NA}	{NA}	{NA}
i0_HQ_PLCLR_c20158/f2p0/579	{NA}	{NA}	{NA}	{NA}	{NA}	{NA}	{NA}
i0_HQ_PLCLR_c2016/f5p2/840	{XP_010684349.1; PREDICTED: 60S ribosomal protein L18-2 [Beta vulgaris subsp. vulgaris]}	{sp|Q940B0|RL183_ARATH; 60S ribosomal protein L18-3 OS=Arabidopsis thaliana GN=RPL18C PE=2 SV=1}	{cam:101488396; K02883 RP-L18e, RPL18 large subunit ribosomal protein L18e - ko03010; Genetic Information Processing; Translation; Ribosome}	{At5g27850; KOG1714 60s ribosomal protein L18 J Translation, ribosomal structure and biogenesis ;}	{NA}	{XM_010686047.2; PREDICTED: Beta vulgaris subsp. vulgaris 60S ribosomal protein L18-2 (LOC104898921), mRNA}	{NA}
i0_HQ_PLCLR_c20172/f2p0/651	{KNA10934.1; hypothetical protein SOVF_139750 [Spinacia oleracea]}	{sp|Q94AU9|RBCX1_ARATH; Chaperonin-like RBCX protein 1, chloroplastic OS=Arabidopsis thaliana GN=RBCX1 PE=1 SV=1}	{vvi:100252097; - - - - -}	{NA}	{GO:0004379; glycylpeptide N-tetradecanoyltransferase activity; molecular_function}	{NA}	{PF01233:Myristoyl-CoA:protein N-myristoyltransferase, N-terminal domain}
i0_HQ_PLCLR_c20176/f2p0/876	{KNA17923.1; hypothetical protein SOVF_075470 [Spinacia oleracea]}	{sp|P58684|SPCS2_ARATH; Probable signal peptidase complex subunit 2 OS=Arabidopsis thaliana GN=At2g39960 PE=2 SV=1}	{bvg:104883206; K12947 SPCS2, SPC2 signal peptidase complex subunit 2 3.4.-.- ko03060; Genetic Information Processing; Folding, sorting and degradation; Protein export}	{NA}	{GO:0005787; signal peptidase complex; cellular_component GO:0006465; signal peptide processing; biological_process GO:0008233; peptidase activity; molecular_function GO:0016021; integral to membrane; cellular_component}	{XM_019583861.1; PREDICTED: Lupinus angustifolius probable signal peptidase complex subunit 2 (LOC109345081), transcript variant X2, mRNA}	{PF06703:Microsomal signal peptidase 25 kDa subunit (SPC25)}
i0_HQ_PLCLR_c2021/f3p1/896	{XP_016679624.1; PREDICTED: 60S ribosomal protein L17-2-like [Gossypium hirsutum]}	{sp|P51413|RL172_ARATH; 60S ribosomal protein L17-2 OS=Arabidopsis thaliana GN=RPL17B PE=2 SV=2}	{cmo:103488496; K02880 RP-L17e, RPL17 large subunit ribosomal protein L17e - ko03010; Genetic Information Processing; Translation; Ribosome}	{At1g67430; KOG3353 60S ribosomal protein L22 J Translation, ribosomal structure and biogenesis ;}	{GO:0003735; structural constituent of ribosome; molecular_function GO:0006412; translation; biological_process GO:0005840; ribosome; cellular_component}	{XM_018981180.1; PREDICTED: Juglans regia 60S ribosomal protein L17-2 (LOC109003161), mRNA}	{PF00237:Ribosomal protein L22p/L17e}
i0_HQ_PLCLR_c2025/f2p65/500	{XP_016713278.1; PREDICTED: cytochrome c oxidase subunit 5C-like [Gossypium hirsutum]}	{sp|Q9SXX7|COX5C_ORYSJ; Cytochrome c oxidase subunit 5C OS=Oryza sativa subsp. japonica GN=COX5C PE=3 SV=3}	{gra:105791461; - - - - -}	{NA}	{NA}	{XM_010676353.2; PREDICTED: Beta vulgaris subsp. vulgaris cytochrome c oxidase subunit 5C (LOC104890764), mRNA}	{NA}
i0_HQ_PLCLR_c2028/f2p3/663	{XP_010691154.1; PREDICTED: signal peptidase complex catalytic subunit SEC11A [Beta vulgaris subsp. vulgaris]}	{sp|Q9R0P6|SC11A_MOUSE; Signal peptidase complex catalytic subunit SEC11A OS=Mus musculus GN=Sec11a PE=1 SV=1}	{vra:106760948; K13280 SEC11, sipW signal peptidase, endoplasmic reticulum-type 3.4.-.- ko03060; Genetic Information Processing; Folding, sorting and degradation; Protein export}	{At1g52600; KOG3342 Signal peptidase I U Intracellular trafficking, secretion, and vesicular transport ;}	{NA}	{XM_010692852.2; PREDICTED: Beta vulgaris subsp. vulgaris signal peptidase complex catalytic subunit SEC11A (LOC104904570), mRNA}	{NA}
i0_HQ_PLCLR_c20314/f2p0/338	{NA}	{NA}	{NA}	{NA}	{NA}	{NA}	{NA}
i0_HQ_PLCLR_c2034/f4p5/884	{XP_003630524.1; glutathione S-transferase theta [Medicago truncatula]}	{sp|Q9ZRT5|GSTT1_ARATH; Glutathione S-transferase T1 OS=Arabidopsis thaliana GN=GSTT1 PE=2 SV=1}	{mtr:MTR_8g098420; K00799 GST, gst glutathione S-transferase 2.5.1.18 ko00480; Metabolism; Metabolism of other amino acids; Glutathione metabolism | ko00980; Metabolism; Xenobiotics biodegradation and metabolism; Metabolism of xenobiotics by cytochrome P450 | ko00982; Metabolism; Xenobiotics biodegradation and metabolism; Drug metabolism - cytochrome P450 | ko05204; Human Diseases; Cancers: Overv…	{At5g41210; KOG0867 Glutathione S-transferase O Posttranslational modification, protein turnover, chaperones ;}	{GO:0005515; protein binding; molecular_function}	{NA}	{PF13417:Glutathione S-transferase, N-terminal domain PF13409:Glutathione S-transferase, N-terminal domain PF02798:Glutathione S-transferase, N-terminal domain}
i0_HQ_PLCLR_c2035/f4p7/698	{XP_010692871.1; PREDICTED: basic blue protein [Beta vulgaris subsp. vulgaris]}	{sp|P60496|BABL_LILLO; Chemocyanin OS=Lilium longiflorum PE=1 SV=1}	{pvu:PHAVU_009G133600g; - - - - -}	{NA}	{GO:0055114; oxidation-reduction process; biological_process GO:0009055; NA GO:0005507; copper ion binding; molecular_function}	{NA}	{PF06525:Sulfocyanin (SoxE) domain PF02298:Plastocyanin-like domain}
i0_HQ_PLCLR_c2040/f2p0/816	{JAU69830.1; ADP-ribosylation factor 2-B, partial [Noccaea caerulescens]}	{sp|P36397|ARF1_ARATH; ADP-ribosylation factor 1 OS=Arabidopsis thaliana GN=ARF1 PE=1 SV=2}	{spen:107003338; K07937 ARF1 ADP-ribosylation factor 1 - ko04072; Environmental Information Processing; Signal transduction; Phospholipase D signaling pathway | ko04144; Cellular Processes; Transport and catabolism; Endocytosis | ko05110; Human Diseases; Infectious diseases: Bacterial; Vibrio cholerae infection | ko05134; Human Diseases; Infectious diseases: Bacterial; Legionellosis}	{At2g47170; KOG0070 GTP-binding ADP-ribosylation factor Arf1 U Intracellular trafficking, secretion, and vesicular transport ;}	{GO:0003924; GTPase activity; molecular_function GO:0004871; signal transducer activity; molecular_function GO:0031683; G-protein beta/gamma-subunit complex binding; molecular_function GO:0006000; fructose metabolic process; biological_process GO:0003873; 6-phosphofructo-2-kinase activity; molecular_function GO:0005524; ATP binding; molecular_function GO:0007186; G-protein coupled receptor protei…	{XM_010681155.2; PREDICTED: Beta vulgaris subsp. vulgaris ADP-ribosylation factor 2-B (LOC104894820), transcript variant X2, mRNA}	{PF00025:ADP-ribosylation factor family PF01926:50S ribosome-binding GTPase PF00503:G-protein alpha subunit PF01591:6-phosphofructo-2-kinase PF08477:Ras of Complex, Roc, domain of DAPkinase PF04670:Gtr1/RagA G protein conserved region PF00071:Ras family}
i0_HQ_PLCLR_c2041/f2p1/396	{KNA22203.1; hypothetical protein SOVF_036040 [Spinacia oleracea]}	{sp|Q8W110|FRO4_ARATH; Ferric reduction oxidase 4 OS=Arabidopsis thaliana GN=FRO4 PE=2 SV=1}	{bvg:104888387; K00521 E1.16.1.7 ferric-chelate reductase 1.16.1.7 -}	{At5g23980; KOG0039 Ferric reductase, NADH/NADPH oxidase and related proteins PQ Inorganic ion transport and metabolism ; Secondary metabolites biosynthesis, transport and catabolism ;}	{GO:0016491; oxidoreductase activity; molecular_function GO:0055114; oxidation-reduction process; biological_process}	{NA}	{PF08030:Ferric reductase NAD binding domain}
i0_HQ_PLCLR_c2043/f3p3/321	{JAU21630.1; 40S ribosomal protein S21-1, partial [Noccaea caerulescens]}	{sp|P35687|RS21_ORYSJ; 40S ribosomal protein S21 OS=Oryza sativa subsp. japonica GN=RPS21 PE=3 SV=1}	{egu:105045280; K02971 RP-S21e, RPS21 small subunit ribosomal protein S21e - ko03010; Genetic Information Processing; Translation; Ribosome}	{At5g27700; KOG3486 40S ribosomal protein S21 J Translation, ribosomal structure and biogenesis ;}	{GO:0005840; ribosome; cellular_component GO:0006412; translation; biological_process GO:0005622; intracellular; cellular_component GO:0003735; structural constituent of ribosome; molecular_function}	{NA}	{PF01249:Ribosomal protein S21e }
i0_HQ_PLCLR_c20456/f2p21/473	{XP_002533928.1; PREDICTED: uncharacterized protein LOC8263583 [Ricinus communis]}	{NA}	{rcu:8263583; - - - - -}	{NA}	{NA}	{NA}	{NA}
i0_HQ_PLCLR_c2047/f3p35/785	{BAM64848.1; hypothetical protein [Beta vulgaris]}	{NA}	{bvg:104888103; - - - - -}	{NA}	{GO:0003857; 3-hydroxyacyl-CoA dehydrogenase activity; molecular_function GO:0006631; fatty acid metabolic process; biological_process GO:0016491; oxidoreductase activity; molecular_function GO:0055114; oxidation-reduction process; biological_process}	{NA}	{PF02737:3-hydroxyacyl-CoA dehydrogenase, NAD binding domain}
i0_HQ_PLCLR_c2051/f4p3/599	{XP_006374132.1; hypothetical protein POPTR_0015s02310g [Populus trichocarpa]}	{sp|B3H4X8|TCL2_ARATH; MYB-like transcription factor TCL2 OS=Arabidopsis thaliana GN=TCL2 PE=1 SV=1}	{cic:CICLE_v10006315mg; K09422 MYBP myb proto-oncogene protein, plant - -}	{NA}	{GO:0006511; ubiquitin-dependent protein catabolic process; biological_process}	{NA}	{PF01466:Skp1 family, dimerisation domain}
i0_HQ_PLCLR_c2052/f2p8/830	{AID16037.1; putative universal stress protein [Catharanthus roseus]}	{sp|Q8L4N1|PHO34_ARATH; Universal stress protein PHOS34 OS=Arabidopsis thaliana GN=PHOS34 PE=1 SV=1}	{nta:107810745; - - - - -}	{NA}	{GO:0006950; response to stress; biological_process}	{XM_019372146.1; PREDICTED: Nicotiana attenuata universal stress protein PHOS32 (LOC109208982), mRNA}	{PF00582:Universal stress protein family}
i0_HQ_PLCLR_c2056/f2p4/765	{XP_010930497.1; PREDICTED: cytochrome c [Elaeis guineensis]}	{sp|Q0DI31|CYC_ORYSJ; Cytochrome c OS=Oryza sativa subsp. japonica GN=CC-1 PE=1 SV=1}	{pda:103704775; K08738 CYC cytochrome c - ko00920; Metabolism; Energy metabolism; Sulfur metabolism | ko02020; Environmental Information Processing; Signal transduction; Two-component system | ko04210; Cellular Processes; Cell growth and death; Apoptosis | ko04214; Cellular Processes; Cell growth and death; Apoptosis - fly | ko04215; Cellular Processes; Cell growth and death; Apoptosis - multiple…	{At1g22840; KOG3453 Cytochrome c C Energy production and conversion ;}	{NA}	{XM_010693211.2; PREDICTED: Beta vulgaris subsp. vulgaris cytochrome c (LOC104904819), mRNA}	{NA}
i0_HQ_PLCLR_c20566/f2p0/539	{Q41387.1; RecName: Full=Photosystem II reaction center W protein, chloroplastic; AltName: Full=PSII 6.1 kDa protein; Flags: Precursor}	{sp|Q41387|PSBW_SPIOL; Photosystem II reaction center W protein, chloroplastic OS=Spinacia oleracea GN=psbW PE=1 SV=1}	{bvg:104894597; K02721 psbW photosystem II PsbW protein - ko00195; Metabolism; Energy metabolism; Photosynthesis}	{NA}	{GO:0009507; chloroplast; cellular_component GO:0015979; photosynthesis; biological_process GO:0009523; photosystem II; cellular_component}	{AK286057.1; Glycine max cDNA, clone: GMFL01-21-A03}	{PF07123:Photosystem II reaction centre W protein (PsbW)}
i0_HQ_PLCLR_c2062/f2p10/962	{XP_008218249.1; PREDICTED: PITH domain-containing protein At3g04780 [Prunus mume]}	{sp|Q9SQZ9|PITH1_ARATH; PITH domain-containing protein At3g04780 OS=Arabidopsis thaliana GN=At3g04780 PE=1 SV=2}	{pmum:103318625; - - - - -}	{At3g04780; KOG0908 Thioredoxin-like protein O Posttranslational modification, protein turnover, chaperones ;}	{NA}	{XM_010676769.2; PREDICTED: Beta vulgaris subsp. vulgaris PITH domain-containing protein At3g04780 (LOC104891120), mRNA}	{NA}
i0_HQ_PLCLR_c2067/f5p11/732	{NA}	{NA}	{NA}	{NA}	{GO:0030246; carbohydrate binding; molecular_function}	{NA}	{PF02140:Galactose binding lectin domain}
i0_HQ_PLCLR_c2075/f2p4/840	{AHB08878.1; BTF3-like transcription factor [Suaeda glauca]}	{sp|Q9SMW7|BTF3_ARATH; Basic transcription factor 3 OS=Arabidopsis thaliana GN=BTF3 PE=1 SV=1}	{bvg:104889680; K01527 EGD1, BTF3 nascent polypeptide-associated complex subunit beta - ko04214; Cellular Processes; Cell growth and death; Apoptosis - fly}	{At1g17880; KOG2240 RNA polymerase II general transcription factor BTF3 and related proteins K Transcription ;}	{NA}	{KF594407.1; Suaeda glauca BTF3-like transcription factor mRNA, complete cds}	{NA}
i0_HQ_PLCLR_c20780/f3p0/786	{KNA20448.1; hypothetical protein SOVF_052250 isoform B [Spinacia oleracea]}	{NA}	{nnu:104593054; - - - - -}	{NA}	{NA}	{XM_002318390.2; Populus trichocarpa hypothetical protein (POPTR_0012s02280g) mRNA, complete cds}	{NA}
i0_HQ_PLCLR_c20812/f4p0/540	{XP_003625846.1; small nuclear ribonucleoprotein [Medicago truncatula]}	{sp|O82221|RUXG_ARATH; Probable small nuclear ribonucleoprotein G OS=Arabidopsis thaliana GN=At2g23930 PE=2 SV=1}	{gmx:100305530; K11099 SNRPG, SMG small nuclear ribonucleoprotein G - ko03040; Genetic Information Processing; Transcription; Spliceosome}	{At2g23930; KOG1780 Small Nuclear ribonucleoprotein G A RNA processing and modification ;}	{NA}	{XM_008245308.2; PREDICTED: Prunus mume probable small nuclear ribonucleoprotein G (LOC103341760), mRNA}	{NA}
i0_HQ_PLCLR_c2084/f3p5/470	{YP_001152215.1; ORF44l [Pinus koraiensis]}	{NA}	{NA}	{NA}	{NA}	{KU646497.1; Klebsormidium sp. SAG 51.86 chloroplast, partial genome}	{NA}
i0_HQ_PLCLR_c2088/f2p2/944	{KNA08376.1; hypothetical protein SOVF_163220 [Spinacia oleracea]}	{NA}	{bvg:104890422; - - - - -}	{NA}	{NA}	{NA}	{NA}
i0_HQ_PLCLR_c20889/f2p4/795	{XP_010667285.1; PREDICTED: uncharacterized protein LOC104884345 [Beta vulgaris subsp. vulgaris]}	{NA}	{cit:102627261; - - - - -}	{NA}	{NA}	{NA}	{NA}
i0_HQ_PLCLR_c2094/f7p2/742	{XP_010685106.1; PREDICTED: peptidyl-prolyl cis-trans isomerase FKBP15-1 [Beta vulgaris subsp. vulgaris]}	{sp|Q38935|FK151_ARATH; Peptidyl-prolyl cis-trans isomerase FKBP15-1 OS=Arabidopsis thaliana GN=FKBP15-1 PE=2 SV=2}	{jcu:105644461; K09569 FKBP2 FK506-binding protein 2 5.2.1.8 -}	{At3g25220; KOG0549 FKBP-type peptidyl-prolyl cis-trans isomerase O Posttranslational modification, protein turnover, chaperones ;}	{NA}	{XM_004510180.1; PREDICTED: Cicer arietinum FK506-binding protein 2 (LOC101515288), mRNA}	{NA}
i0_HQ_PLCLR_c20943/f2p25/879	{KNA14636.1; hypothetical protein SOVF_105660 [Spinacia oleracea]}	{sp|Q9FLF0|RS92_ARATH; 40S ribosomal protein S9-2 OS=Arabidopsis thaliana GN=RPS9C PE=1 SV=1}	{gra:105766202; K02997 RP-S9e, RPS9 small subunit ribosomal protein S9e - ko03010; Genetic Information Processing; Translation; Ribosome}	{At5g39850; KOG3301 Ribosomal protein S4 J Translation, ribosomal structure and biogenesis ;}	{GO:0005622; intracellular; cellular_component GO:0003723; RNA binding; molecular_function GO:0019843; rRNA binding; molecular_function}	{AJ749993.1; Catharanthus roseus mRNA for 40S ribosomal protein S9 (rps9 gene)}	{PF00163:Ribosomal protein S4/S9 N-terminal domain PF01479:S4 domain}
i0_HQ_PLCLR_c2095/f2p2/757	{XP_010681562.1; PREDICTED: uncharacterized protein LOC104896512 [Beta vulgaris subsp. vulgaris]}	{NA}	{cam:101501056; - - - - -}	{NA}	{NA}	{NA}	{NA}
i0_HQ_PLCLR_c20971/f2p46/883	{XP_010679887.1; PREDICTED: NAD(P)H-quinone oxidoreductase subunit T, chloroplastic [Beta vulgaris subsp. vulgaris]}	{sp|Q9SMS0|NDHT_ARATH; NAD(P)H-quinone oxidoreductase subunit T, chloroplastic OS=Arabidopsis thaliana GN=ndhT PE=1 SV=1}	{sind:105163176; - - - - -}	{At4g09350; KOG0715 Molecular chaperone (DnaJ superfamily) O Posttranslational modification, protein turnover, chaperones ;}	{NA}	{NA}	{NA}
i0_HQ_PLCLR_c2100/f3p2/982	{KNA25497.1; hypothetical protein SOVF_006340 [Spinacia oleracea]}	{sp|P97765|WBP2_MOUSE; WW domain-binding protein 2 OS=Mus musculus GN=Wbp2 PE=1 SV=1}	{cic:CICLE_v10005917mg; - - - - -}	{At5g11680; KOG3294 WW domain binding protein WBP-2, contains GRAM domain T Signal transduction mechanisms ;}	{NA}	{XM_010686062.2; PREDICTED: Beta vulgaris subsp. vulgaris hypothetical protein (LOC104898932), mRNA}	{NA}
i0_HQ_PLCLR_c2101/f3p0/822	{XP_010674074.1; PREDICTED: 60S ribosomal protein L18-2 [Beta vulgaris subsp. vulgaris]}	{sp|P42791|RL182_ARATH; 60S ribosomal protein L18-2 OS=Arabidopsis thaliana GN=RPL18B PE=1 SV=2}	{bvg:104890331; K02883 RP-L18e, RPL18 large subunit ribosomal protein L18e - ko03010; Genetic Information Processing; Translation; Ribosome}	{At3g05590; KOG1714 60s ribosomal protein L18 J Translation, ribosomal structure and biogenesis ;}	{NA}	{XM_010675772.2; PREDICTED: Beta vulgaris subsp. vulgaris 60S ribosomal protein L18-2 (LOC104890331), mRNA}	{NA}
i0_HQ_PLCLR_c2103/f2p3/796	{XP_011651290.1; PREDICTED: uncharacterized protein LOC101222658 [Cucumis sativus]}	{NA}	{csv:101222658; - - - - -}	{NA}	{GO:0016021; integral to membrane; cellular_component}	{NA}	{PF07947:YhhN-like protein}
i0_HQ_PLCLR_c2106/f6p0/332	{NA}	{NA}	{NA}	{NA}	{NA}	{NA}	{NA}
i0_HQ_PLCLR_c2108/f4p1/750	{NA}	{NA}	{NA}	{NA}	{GO:0006950; response to stress; biological_process}	{NA}	{PF02496:ABA/WDS induced protein}
i0_HQ_PLCLR_c2109/f2p0/390	{XP_014522274.1; PREDICTED: oxygen-evolving enhancer protein 2, chloroplastic [Vigna radiata var. radiata]}	{sp|P16059|PSBP_PEA; Oxygen-evolving enhancer protein 2, chloroplastic OS=Pisum sativum GN=PSBP PE=1 SV=1}	{pop:POPTR_0002s05660g; K02717 psbP photosystem II oxygen-evolving enhancer protein 2 - ko00195; Metabolism; Energy metabolism; Photosynthesis}	{NA}	{NA}	{XM_002307534.2; Populus trichocarpa photosystem II oxygen-evolving complex protein 2 precursor (POPTR_0005s22830g) mRNA, complete cds}	{NA}
i0_HQ_PLCLR_c2113/f7p0/621	{XP_010676244.1; PREDICTED: putative lipid-binding protein AIR1 [Beta vulgaris subsp. vulgaris]}	{sp|Q9SU33|ERLL3_ARATH; pEARLI1-like lipid transfer protein 3 OS=Arabidopsis thaliana GN=At4g12500 PE=2 SV=1}	{bvg:104892109; - - - - -}	{NA}	{NA}	{XM_010677942.1; PREDICTED: Beta vulgaris subsp. vulgaris putative lipid-binding protein AIR1 (LOC104892109), mRNA}	{NA}
i0_HQ_PLCLR_c2118/f3p20/888	{XP_010693759.1; PREDICTED: 50S ribosomal protein L12, chloroplastic [Beta vulgaris subsp. vulgaris]}	{sp|P02398|RK12_SPIOL; 50S ribosomal protein L12, chloroplastic OS=Spinacia oleracea GN=RPL12 PE=1 SV=2}	{gra:105768770; K02935 RP-L7, MRPL12, rplL large subunit ribosomal protein L7/L12 - ko03010; Genetic Information Processing; Translation; Ribosome}	{At3g27830; KOG1715 Mitochondrial/chloroplast ribosomal protein L12 J Translation, ribosomal structure and biogenesis ;}	{GO:0003735; structural constituent of ribosome; molecular_function GO:0006412; translation; biological_process GO:0005622; intracellular; cellular_component GO:0005840; ribosome; cellular_component}	{XM_010555744.2; PREDICTED: Tarenaya hassleriana 50S ribosomal protein L12-3, chloroplastic-like (LOC104823944), mRNA}	{PF16320:Ribosomal protein L7/L12 dimerisation domain PF00542:Ribosomal protein L7/L12 C-terminal domain}
i0_HQ_PLCLR_c21187/f4p0/547	{CDP02170.1; unnamed protein product [Coffea canephora]}	{NA}	{spen:107009006; - - - - -}	{NA}	{NA}	{XM_016012463.1; PREDICTED: Ziziphus jujuba uncharacterized LOC107405414 (LOC107405414), mRNA}	{NA}
i0_HQ_PLCLR_c2125/f5p44/757	{AQL04633.1; 40S ribosomal protein S14 [Zea mays]}	{sp|P19951|RS142_MAIZE; 40S ribosomal protein S14 OS=Zea mays PE=3 SV=1}	{cit:102618006; K01000 mraY phospho-N-acetylmuramoyl-pentapeptide-transferase 2.7.8.13 ko00550; Metabolism; Glycan biosynthesis and metabolism; Peptidoglycan biosynthesis | ko01502; Human Diseases; Drug resistance: Antimicrobial; Vancomycin resistance}	{At3g52580; KOG0407 40S ribosomal protein S14 J Translation, ribosomal structure and biogenesis ;}	{GO:0006412; translation; biological_process GO:0005840; ribosome; cellular_component GO:2001070; NA GO:0003735; structural constituent of ribosome; molecular_function}	{XM_010685389.2; PREDICTED: Beta vulgaris subsp. vulgaris 40S ribosomal protein S14-2 (LOC104898332), mRNA}	{PF03423:Carbohydrate binding domain (family 25) PF00411:Ribosomal protein S11}
i0_HQ_PLCLR_c2133/f4p16/911	{XP_010674068.1; PREDICTED: dormancy-associated protein homolog 3 isoform X1 [Beta vulgaris subsp. vulgaris]}	{sp|Q8LD26|DRMH3_ARATH; Dormancy-associated protein homolog 3 OS=Arabidopsis thaliana GN=At1g56220 PE=1 SV=1}	{bvg:104890326; - - - - -}	{NA}	{NA}	{NA}	{NA}
i0_HQ_PLCLR_c2134/f2p3/886	{KMT10560.1; hypothetical protein BVRB_5g116830 [Beta vulgaris subsp. vulgaris]}	{sp|Q9SLC3|ATL41_ARATH; E3 ubiquitin-protein ligase ATL41 OS=Arabidopsis thaliana GN=ATL41 PE=1 SV=1}	{bvg:104894254; - - - - -}	{At2g42360; KOG0800 FOG: Predicted E3 ubiquitin ligase O Posttranslational modification, protein turnover, chaperones ;}	{GO:0046872; metal ion binding; molecular_function GO:0005680; anaphase-promoting complex; cellular_component GO:0004842; ubiquitin-protein ligase activity; molecular_function GO:0005515; protein binding; molecular_function GO:0008270; zinc ion binding; molecular_function}	{NA}	{PF14634:zinc-RING finger domain PF12678:RING-H2 zinc finger domain PF12861:Anaphase-promoting complex subunit 11 RING-H2 finger PF17123:RING-like zinc finger PF13639:Ring finger domain PF00097:Zinc finger, C3HC4 type (RING finger)}
i0_HQ_PLCLR_c2135/f3p30/810	{KNA18503.1; hypothetical protein SOVF_070150 [Spinacia oleracea]}	{sp|Q9FFY3|VAS_ARATH; Lipid transfer-like protein VAS OS=Arabidopsis thaliana GN=VAS PE=2 SV=1}	{bvg:104892080; - - - - -}	{NA}	{GO:0055114; oxidation-reduction process; biological_process GO:0016730; oxidoreductase activity, acting on iron-sulfur proteins as donors; molecular_function}	{NA}	{PF02943:Ferredoxin thioredoxin reductase catalytic beta chain}
i0_HQ_PLCLR_c21359/f2p1/756	{NA}	{sp|Q60648|SAP3_MOUSE; Ganglioside GM2 activator OS=Mus musculus GN=Gm2a PE=1 SV=2}	{NA}	{NA}	{NA}	{NA}	{NA}
i0_HQ_PLCLR_c2136/f2p1/392	{NA}	{NA}	{NA}	{NA}	{NA}	{NA}	{NA}
i0_HQ_PLCLR_c2142/f3p2/613	{NP_001323764.1; Ribosomal protein L18ae/LX family protein [Arabidopsis thaliana]}	{sp|P51418|R18A2_ARATH; 60S ribosomal protein L18a-2 OS=Arabidopsis thaliana GN=RPL18AB PE=1 SV=2}	{sind:105156627; K02882 RP-L18Ae, RPL18A large subunit ribosomal protein L18Ae - ko03010; Genetic Information Processing; Translation; Ribosome}	{At2g34480; KOG0829 60S ribosomal protein L18A J Translation, ribosomal structure and biogenesis ;}	{GO:0003735; structural constituent of ribosome; molecular_function GO:0005840; ribosome; cellular_component GO:0006412; translation; biological_process}	{XM_002458234.1; Sorghum bicolor hypothetical protein, mRNA}	{PF01775:Ribosomal proteins 50S-L18Ae/60S-L20/60S-L18A}
i0_HQ_PLCLR_c2143/f8p1/346	{XP_009781633.1; PREDICTED: uncharacterized protein LOC104230505 [Nicotiana sylvestris]}	{NA}	{spen:107008613; - - - - -}	{NA}	{NA}	{NA}	{NA}
i0_HQ_PLCLR_c2144/f4p2/809	{KNA06494.1; hypothetical protein SOVF_180190 [Spinacia oleracea]}	{sp|Q9XGX7|TIM9_ORYSJ; Mitochondrial import inner membrane translocase subunit Tim9 OS=Oryza sativa subsp. japonica GN=TIM9 PE=3 SV=2}	{bvg:104893616; K17777 TIM9 mitochondrial import inner membrane translocase subunit TIM9 - -}	{At3g46560; KOG3479 Mitochondrial import inner membrane translocase, subunit TIM9 U Intracellular trafficking, secretion, and vesicular transport ;}	{GO:0046677; response to antibiotic; biological_process}	{XM_012998597.1; PREDICTED: Erythranthe guttatus mitochondrial import inner membrane translocase subunit Tim9-like (LOC105973561), mRNA}	{PF08057:Erythromycin resistance leader peptide}
i0_HQ_PLCLR_c2145/f2p6/778	{KNA04121.1; hypothetical protein SOVF_202630 [Spinacia oleracea]}	{sp|Q9ZQH1|CML48_ARATH; Probable calcium-binding protein CML48 OS=Arabidopsis thaliana GN=CML48 PE=2 SV=2}	{rcu:8271938; K13448 CML calcium-binding protein CML - ko04626; Organismal Systems; Environmental adaptation; Plant-pathogen interaction}	{At2g27480; KOG0037 Ca2+-binding protein, EF-Hand protein superfamily T Signal transduction mechanisms ;}	{GO:0005509; calcium ion binding; molecular_function}	{NA}	{PF13202:EF hand PF13499:EF-hand domain pair PF13405:EF-hand domain PF00036:EF hand PF13833:EF-hand domain pair}
i0_HQ_PLCLR_c2146/f6p15/637	{XP_010680315.1; PREDICTED: small nuclear ribonucleoprotein E [Beta vulgaris subsp. vulgaris]}	{sp|Q7ZUG0|RUXE_DANRE; Small nuclear ribonucleoprotein E OS=Danio rerio GN=snrpe PE=3 SV=1}	{csv:101214173; K11097 SNRPE, SME small nuclear ribonucleoprotein E - ko03040; Genetic Information Processing; Transcription; Spliceosome}	{At4g30330; KOG1774 Small nuclear ribonucleoprotein E A RNA processing and modification ;}	{NA}	{XM_010682013.2; PREDICTED: Beta vulgaris subsp. vulgaris small nuclear ribonucleoprotein E (LOC104895490), mRNA}	{NA}
i0_HQ_PLCLR_c2155/f7p7/724	{KMT12523.1; hypothetical protein BVRB_5g097740 [Beta vulgaris subsp. vulgaris]}	{sp|Q39176|ERLI1_ARATH; Lipid transfer protein EARLI 1 OS=Arabidopsis thaliana GN=EARLI1 PE=1 SV=1}	{bvg:104892036; - - - - -}	{NA}	{NA}	{XM_008438891.2; PREDICTED: Cucumis melo pEARLI1-like lipid transfer protein 1 (LOC103482630), mRNA}	{NA}
i0_HQ_PLCLR_c2157/f3p0/928	{XP_017970012.1; PREDICTED: HMG-Y-related protein B [Theobroma cacao]}	{sp|Q9FYS5|HMGYA_MAIZE; HMG-Y-related protein A OS=Zea mays GN=HMGIY2 PE=1 SV=1}	{cit:102619266; - - - - -}	{NA}	{GO:0000786; nucleosome; cellular_component GO:0005634; nucleus; cellular_component GO:0006334; nucleosome assembly; biological_process GO:0003677; DNA binding; molecular_function}	{NA}	{PF02178:AT hook motif PF00538:linker histone H1 and H5 family}
i0_HQ_PLCLR_c2158/f3p5/300	{NA}	{NA}	{NA}	{NA}	{NA}	{NA}	{NA}
i0_HQ_PLCLR_c21698/f2p0/678	{XP_019173063.1; PREDICTED: uncharacterized protein LOC109168489 [Ipomoea nil]}	{sp|P26861|RM06_MARPO; 60S ribosomal protein L6, mitochondrial OS=Marchantia polymorpha GN=RPL6 PE=3 SV=2}	{sly:101259499; K02933 RP-L6, MRPL6, rplF large subunit ribosomal protein L6 - ko03010; Genetic Information Processing; Translation; Ribosome}	{At2g18400; KOG3254 Mitochondrial/chloroplast ribosomal protein L6 J Translation, ribosomal structure and biogenesis ;}	{GO:0005840; ribosome; cellular_component GO:0006412; translation; biological_process GO:0003735; structural constituent of ribosome; molecular_function GO:0019843; rRNA binding; molecular_function}	{NA}	{PF00347:Ribosomal protein L6}
i0_HQ_PLCLR_c2170/f2p0/961	{XP_010668727.1; PREDICTED: uncharacterized protein LOC104885818 [Beta vulgaris subsp. vulgaris]}	{NA}	{NA}	{NA}	{GO:0008061; chitin binding; molecular_function}	{NA}	{PF00187:Chitin recognition protein}
i0_HQ_PLCLR_c2180/f3p0/358	{KMS65341.1; hypothetical protein BVRB_036970, partial [Beta vulgaris subsp. vulgaris]}	{sp|Q8TGM6|TAR1_YEAST; Protein TAR1 OS=Saccharomyces cerevisiae (strain ATCC 204508 / S288c) GN=TAR1 PE=2 SV=1}	{lang:109337461; - - - - -}	{NA}	{NA}	{FR865755.1; Pseudendocloniopsis botryoides genomic DNA containing 18S rRNA gene, ITS1, 5.8S rRNA gene, ITS2, 28S rRNA gene, culture collection CCAP 465/1}	{NA}
i0_HQ_PLCLR_c2182/f5p9/428	{KMS94351.1; hypothetical protein BVRB_022280 [Beta vulgaris subsp. vulgaris]}	{sp|P02402|RLA1_ARTSA; 60S acidic ribosomal protein P1 OS=Artemia salina PE=1 SV=2}	{csl:COCSUDRAFT_53031; K02942 RP-LP1, RPLP1 large subunit ribosomal protein LP1 - ko03010; Genetic Information Processing; Translation; Ribosome}	{Hs4506669; KOG1762 60s acidic ribosomal protein P1 J Translation, ribosomal structure and biogenesis ;}	{NA}	{NA}	{NA}
i0_HQ_PLCLR_c21826/f2p0/721	{KNA08600.1; hypothetical protein SOVF_161170, partial [Spinacia oleracea]}	{NA}	{bvg:104905726; - - - - -}	{NA}	{NA}	{XM_010455454.2; PREDICTED: Camelina sativa myb-like protein P (LOC104735627), transcript variant X4, mRNA}	{NA}
i0_HQ_PLCLR_c2184/f4p0/584	{XP_010670833.1; PREDICTED: probable steroid-binding protein 3 [Beta vulgaris subsp. vulgaris]}	{sp|Q9SK39|SBP3_ARATH; Probable steroid-binding protein 3 OS=Arabidopsis thaliana GN=MP3 PE=1 SV=1}	{bvg:104887787; K17278 PGRMC1_2 membrane-associated progesterone receptor component - -}	{At2g24940; KOG1110 Putative steroid membrane receptor Hpr6.6/25-Dx R General function prediction only ;}	{NA}	{LT669793.1; Arabis alpina genome assembly, chromosome: chr6}	{NA}
i0_HQ_PLCLR_c2188/f4p11/668	{NA}	{NA}	{NA}	{NA}	{NA}	{NA}	{NA}
i0_HQ_PLCLR_c2190/f4p35/895	{KNA11242.1; hypothetical protein SOVF_136910 [Spinacia oleracea]}	{NA}	{jcu:105645498; - - - - -}	{NA}	{NA}	{NA}	{NA}
i0_HQ_PLCLR_c22079/f2p0/345	{NA}	{NA}	{NA}	{NA}	{NA}	{NA}	{NA}
i0_HQ_PLCLR_c22150/f2p0/513	{KMT00334.1; hypothetical protein BVRB_9g216480 [Beta vulgaris subsp. vulgaris]}	{NA}	{NA}	{NA}	{NA}	{NA}	{NA}
i0_HQ_PLCLR_c22180/f3p0/468	{KNA21711.1; hypothetical protein SOVF_040920 [Spinacia oleracea]}	{NA}	{cic:CICLE_v10013313mg; - - - - -}	{NA}	{NA}	{NA}	{NA}
i0_HQ_PLCLR_c2221/f4p3/736	{XP_017231588.1; PREDICTED: 28 kDa heat- and acid-stable phosphoprotein isoform X1 [Daucus carota subsp. sativus]}	{sp|Q13442|HAP28_HUMAN; 28 kDa heat- and acid-stable phosphoprotein OS=Homo sapiens GN=PDAP1 PE=1 SV=1}	{cam:101488789; - - - - -}	{At5g46020; KOG3375 Phosphoprotein/predicted coiled-coil protein R General function prediction only ;}	{NA}	{XM_019380464.1; PREDICTED: Nicotiana attenuata 28 kDa heat- and acid-stable phosphoprotein-like (LOC109216322), mRNA}	{NA}
i0_HQ_PLCLR_c22211/f2p0/471	{AFK45486.1; unknown [Lotus japonicus]}	{NA}	{mus:103973122; - - - - -}	{NA}	{NA}	{NA}	{NA}
i0_HQ_PLCLR_c22221/f2p7/939	{XP_004248369.1; PREDICTED: protein translation factor SUI1 homolog [Solanum lycopersicum]}	{sp|Q0D5W6|SUI1_ORYSJ; Protein translation factor SUI1 homolog OS=Oryza sativa subsp. japonica GN=GOS2 PE=3 SV=1}	{cann:107856344; - - - - -}	{At1g54290; KOG1770 Translation initiation factor 1 (eIF-1/SUI1) J Translation, ribosomal structure and biogenesis ;}	{GO:0003743; translation initiation factor activity; molecular_function GO:0006413; translational initiation; biological_process}	{EU239956.1; Opuntia streptacantha SUI1 A protein mRNA, complete cds}	{PF01253:Translation initiation factor SUI1}
i0_HQ_PLCLR_c2223/f5p2/750	{KNA10552.1; hypothetical protein SOVF_143280 [Spinacia oleracea]}	{NA}	{NA}	{NA}	{NA}	{NA}	{NA}
i0_HQ_PLCLR_c2225/f6p9/787	{KNA09270.1; hypothetical protein SOVF_155260 [Spinacia oleracea]}	{sp|Q84TH6|DIR23_ARATH; Dirigent protein 23 OS=Arabidopsis thaliana GN=DIR23 PE=2 SV=1}	{bvg:104890204; - - - - -}	{NA}	{NA}	{NA}	{NA}
i0_HQ_PLCLR_c2228/f3p2/465	{NA}	{NA}	{NA}	{NA}	{NA}	{NA}	{NA}
i0_HQ_PLCLR_c22280/f2p11/1000	{XP_010665741.1; PREDICTED: serum factor response D [Beta vulgaris subsp. vulgaris]}	{NA}	{pxb:103945887; - - - - -}	{NA}	{NA}	{NA}	{NA}
i0_HQ_PLCLR_c2229/f2p3/713	{XP_017979164.1; PREDICTED: DNA-binding protein DDB_G0278111 [Theobroma cacao]}	{NA}	{var:108319379; K06875 PDCD5, TFAR19 programmed cell death protein 5 - -}	{At1g29850; KOG3431 Apoptosis-related protein/predicted DNA-binding protein D Cell cycle control, cell division, chromosome partitioning ;}	{NA}	{XM_006369829.1; Populus trichocarpa double-stranded DNA-binding family protein (POPTR_0001s34500g) mRNA, complete cds}	{NA}
i0_HQ_PLCLR_c22306/f2p0/287	{NA}	{NA}	{NA}	{NA}	{NA}	{NA}	{NA}
i0_HQ_PLCLR_c22335/f2p0/864	{KNA24041.1; hypothetical protein SOVF_019380 [Spinacia oleracea]}	{sp|Q9MA83|RLP30_ARATH; Receptor like protein 30 OS=Arabidopsis thaliana GN=RLP30 PE=2 SV=1}	{bvg:104894544; - - - - -}	{At1g45616; KOG0619 FOG: Leucine rich repeat R General function prediction only ;}	{NA}	{NA}	{NA}
i0_HQ_PLCLR_c22345/f2p22/588	{AFZ45982.1; hypothetical protein [Salicornia brachiata]}	{NA}	{eus:EUTSA_v10006420mg; - - - - -}	{NA}	{NA}	{NA}	{NA}
i0_HQ_PLCLR_c2237/f2p1/684	{JAT45491.1; 40S ribosomal protein S8, partial [Anthurium amnicola]}	{sp|P62247|RS8_DANRE; 40S ribosomal protein S8 OS=Danio rerio GN=rps8 PE=2 SV=2}	{aip:107624240; K02995 RP-S8e, RPS8 small subunit ribosomal protein S8e - ko03010; Genetic Information Processing; Translation; Ribosome}	{Hs4506743; KOG3283 40S ribosomal protein S8 J Translation, ribosomal structure and biogenesis ;}	{NA}	{NA}	{NA}
i0_HQ_PLCLR_c2239/f4p4/860	{XP_010690359.1; PREDICTED: SKP1-like protein 1B [Beta vulgaris subsp. vulgaris]}	{sp|Q9FHW7|SKP1B_ARATH; SKP1-like protein 1B OS=Arabidopsis thaliana GN=SKP1B PE=1 SV=1}	{gra:105785926; K03094 SKP1, CBF3D S-phase kinase-associated protein 1 - ko04141; Genetic Information Processing; Folding, sorting and degradation; Protein processing in endoplasmic reticulum | ko04120; Genetic Information Processing; Folding, sorting and degradation; Ubiquitin mediated proteolysis | ko04310; Environmental Information Processing; Signal transduction; Wnt signaling pathway | ko043…	{At5g42190; KOG1724 SCF ubiquitin ligase, Skp1 component O Posttranslational modification, protein turnover, chaperones ;}	{GO:0006511; ubiquitin-dependent protein catabolic process; biological_process}	{XM_012974094.1; PREDICTED: Erythranthe guttatus SKP1-like protein 1A (LOC105950727), mRNA}	{PF03931:Skp1 family, tetramerisation domain PF01466:Skp1 family, dimerisation domain}
i0_HQ_PLCLR_c2241/f4p0/933	{KNA11068.1; hypothetical protein SOVF_138590 [Spinacia oleracea]}	{sp|P13087|MIRA_SYNDU; Miraculin OS=Synsepalum dulcificum PE=1 SV=3}	{egu:105042796; - - - - -}	{NA}	{GO:0004866; endopeptidase inhibitor activity; molecular_function}	{NA}	{PF00197:Trypsin and protease inhibitor}
i0_HQ_PLCLR_c22472/f2p0/487	{XP_008352640.1; PREDICTED: protein BOLA2-like [Malus domestica]}	{sp|Q9FIC3|BOLA2_ARATH; Protein BOLA2 OS=Arabidopsis thaliana GN=BOLA2 PE=1 SV=1}	{gra:105787902; - - - - -}	{At5g09830; KOG3348 BolA (bacterial stress-induced morphogen)-related protein T Signal transduction mechanisms ;}	{NA}	{NA}	{NA}
i0_HQ_PLCLR_c2248/f3p0/597	{XP_019105578.1; PREDICTED: uncharacterized protein LOC104894897 isoform X1 [Beta vulgaris subsp. vulgaris]}	{NA}	{nnu:104607453; - - - - -}	{NA}	{NA}	{NA}	{NA}
i0_HQ_PLCLR_c2250/f4p0/909	{XP_010682990.1; PREDICTED: translocon-associated protein subunit beta [Beta vulgaris subsp. vulgaris]}	{sp|Q5E9E4|SSRB_BOVIN; Translocon-associated protein subunit beta OS=Bos taurus GN=SSR2 PE=2 SV=1}	{vra:106758109; K13250 SSR2 translocon-associated protein subunit beta - ko04141; Genetic Information Processing; Folding, sorting and degradation; Protein processing in endoplasmic reticulum}	{At5g14030; KOG3317 Translocon-associated complex TRAP, beta subunit U Intracellular trafficking, secretion, and vesicular transport ;}	{NA}	{XM_017399040.1; PREDICTED: Daucus carota subsp. sativus translocon-associated protein subunit beta (LOC108224419), mRNA}	{NA}
i0_HQ_PLCLR_c2253/f4p2/624	{NA}	{NA}	{NA}	{NA}	{NA}	{NA}	{NA}
i0_HQ_PLCLR_c22595/f2p0/747	{BAE00073.1; PGR5 [Portulaca oleracea]}	{sp|Q9SL05|PGR5_ARATH; Protein PROTON GRADIENT REGULATION 5, chloroplastic OS=Arabidopsis thaliana GN=PGR5 PE=1 SV=1}	{bvg:104887881; - - - - -}	{NA}	{NA}	{AB218880.1; Portulaca oleracea mRNA for PGR5, complete cds}	{NA}
i0_HQ_PLCLR_c226/f36p0/627	{NA}	{NA}	{NA}	{NA}	{NA}	{NA}	{NA}
i0_HQ_PLCLR_c22601/f2p0/852	{XP_010673943.1; PREDICTED: putative 4-hydroxy-4-methyl-2-oxoglutarate aldolase 2 [Beta vulgaris subsp. vulgaris]}	{sp|Q9FFE0|RRAA2_ARATH; Putative 4-hydroxy-4-methyl-2-oxoglutarate aldolase 2 OS=Arabidopsis thaliana GN=At5g16450 PE=1 SV=1}	{bvg:104890233; - - - - -}	{NA}	{NA}	{XM_012993908.1; PREDICTED: Erythranthe guttatus putative 4-hydroxy-4-methyl-2-oxoglutarate aldolase 3 (LOC105969163), mRNA}	{NA}
i0_HQ_PLCLR_c22610/f2p3/530	{KMS96297.1; hypothetical protein BVRB_000110 [Beta vulgaris subsp. vulgaris]}	{NA}	{rcu:8269529; - - - - -}	{NA}	{NA}	{NA}	{NA}
i0_HQ_PLCLR_c2262/f2p14/681	{NA}	{NA}	{NA}	{NA}	{GO:0005576; NA GO:0042600; chorion; cellular_component GO:0007010; cytoskeleton organization; biological_process GO:0003779; actin binding; molecular_function GO:0007304; chorion-containing eggshell formation; biological_process GO:0005213; structural constituent of chorion; molecular_function}	{NA}	{PF04625:DEC-1 protein, N-terminal region PF01213:Adenylate cyclase associated (CAP) N terminal}
i0_HQ_PLCLR_c2263/f2p0/738	{XP_010696106.1; PREDICTED: reticulon-like protein B23 [Beta vulgaris subsp. vulgaris]}	{sp|Q8GWH5|RTNLT_ARATH; Reticulon-like protein B22 OS=Arabidopsis thaliana GN=RTNLB22 PE=2 SV=1}	{cic:CICLE_v10032913mg; - - - - -}	{At1g16830; KOG4197 FOG: PPR repeat R General function prediction only ;}	{NA}	{XM_011034767.1; PREDICTED: Populus euphratica reticulon-like protein B22 (LOC105131683), mRNA}	{NA}
i0_HQ_PLCLR_c2274/f4p2/655	{NA}	{NA}	{NA}	{NA}	{NA}	{KR738029.1; Portulaca oleracea trnL-trnF intergenic spacer, partial sequence; chloroplast}	{NA}
i0_HQ_PLCLR_c22758/f2p1/847	{KNA14233.1; hypothetical protein SOVF_109280 [Spinacia oleracea]}	{sp|Q8H7F6|GRS16_ARATH; Bifunctional monothiol glutaredoxin-S16, chloroplastic OS=Arabidopsis thaliana GN=GRXS16 PE=1 SV=2}	{bvg:104892507; - - - - -}	{At2g38270; KOG0911 Glutaredoxin-related protein O Posttranslational modification, protein turnover, chaperones ;}	{GO:0015035; protein disulfide oxidoreductase activity; molecular_function GO:0045454; cell redox homeostasis; biological_process GO:0005515; protein binding; molecular_function GO:0009055; NA}	{NA}	{PF00462:Glutaredoxin PF13409:Glutathione S-transferase, N-terminal domain}
i0_HQ_PLCLR_c2283/f3p2/462	{XP_010691982.1; PREDICTED: acyl carrier protein 1, mitochondrial [Beta vulgaris subsp. vulgaris]}	{sp|P53665|ACPM1_ARATH; Acyl carrier protein 1, mitochondrial OS=Arabidopsis thaliana GN=MTACP1 PE=2 SV=1}	{cam:101495415; K03955 NDUFAB1 NADH dehydrogenase (ubiquinone) 1 alpha/beta subcomplex 1 - ko00190; Metabolism; Energy metabolism; Oxidative phosphorylation | ko05010; Human Diseases; Neurodegenerative diseases; Alzheimer's disease | ko05012; Human Diseases; Neurodegenerative diseases; Parkinson's disease | ko05016; Human Diseases; Neurodegenerative diseases; Huntington's disease | ko04932; Human…	{At2g44620; KOG1748 Acyl carrier protein/NADH-ubiquinone oxidoreductase, NDUFAB1/SDAP subunit CIQ Energy production and conversion ; Lipid transport and metabolism ; Secondary metabolites biosynthesis, transport and catabolism ;}	{NA}	{NA}	{NA}
i0_HQ_PLCLR_c2291/f2p10/903	{XP_016679624.1; PREDICTED: 60S ribosomal protein L17-2-like [Gossypium hirsutum]}	{sp|P51413|RL172_ARATH; 60S ribosomal protein L17-2 OS=Arabidopsis thaliana GN=RPL17B PE=2 SV=2}	{cmo:103488496; K02880 RP-L17e, RPL17 large subunit ribosomal protein L17e - ko03010; Genetic Information Processing; Translation; Ribosome}	{At1g67430; KOG3353 60S ribosomal protein L22 J Translation, ribosomal structure and biogenesis ;}	{GO:0005840; ribosome; cellular_component GO:0006412; translation; biological_process GO:0003735; structural constituent of ribosome; molecular_function}	{XM_017757244.1; PREDICTED: Gossypium arboreum 60S ribosomal protein L17-2 (LOC108458015), mRNA}	{PF00237:Ribosomal protein L22p/L17e}
i0_HQ_PLCLR_c2294/f4p4/531	{KMS98439.1; hypothetical protein BVRB_4g091370 [Beta vulgaris subsp. vulgaris]}	{NA}	{NA}	{NA}	{GO:0005576; NA GO:0009405; pathogenesis; biological_process GO:0008200; ion channel inhibitor activity; molecular_function}	{NA}	{PF07740:Ion channel inhibitory toxin}
i0_HQ_PLCLR_c2298/f2p0/837	{OAY53735.1; hypothetical protein MANES_03G019600 [Manihot esculenta]}	{NA}	{cit:102611769; - - - - -}	{NA}	{NA}	{NA}	{NA}
i0_HQ_PLCLR_c2299/f2p0/447	{XP_016497894.1; PREDICTED: uncharacterized protein LOC107816674 [Nicotiana tabacum]}	{NA}	{spen:107004438; - - - - -}	{NA}	{NA}	{XM_010673035.2; PREDICTED: Beta vulgaris subsp. vulgaris bZIP transcription factor 11 (LOC104888155), mRNA}	{NA}
i0_HQ_PLCLR_c2306/f2p5/316	{XP_019235563.1; PREDICTED: heavy metal-associated isoprenylated plant protein 16 [Nicotiana attenuata]}	{NA}	{NA}	{NA}	{NA}	{XR_843032.1; PREDICTED: Populus euphratica uncharacterized LOC105129228 (LOC105129228), ncRNA}	{NA}
i0_HQ_PLCLR_c23065/f2p9/495	{XP_012436894.1; PREDICTED: succinate dehydrogenase [ubiquinone] flavoprotein subunit 1, mitochondrial isoform X1 [Gossypium raimondii]}	{sp|Q6ZDY8|SDHA_ORYSJ; Succinate dehydrogenase [ubiquinone] flavoprotein subunit, mitochondrial OS=Oryza sativa subsp. japonica GN=SDH1 PE=1 SV=1}	{gmx:100800175; - - - - -}	{At5g66760; KOG2403 Succinate dehydrogenase, flavoprotein subunit C Energy production and conversion ;}	{NA}	{XM_001780288.1; Physcomitrella patens subsp. patens predicted protein (PHYPADRAFT_196863) mRNA, complete cds}	{NA}
i0_HQ_PLCLR_c23069/f2p75/586	{NA}	{sp|P26514|XYNA_STRLI; Endo-1,4-beta-xylanase A OS=Streptomyces lividans GN=xlnA PE=1 SV=2}	{NA}	{NA}	{NA}	{NA}	{NA}
i0_HQ_PLCLR_c2310/f2p2/749	{XP_010693759.1; PREDICTED: 50S ribosomal protein L12, chloroplastic [Beta vulgaris subsp. vulgaris]}	{sp|P02398|RK12_SPIOL; 50S ribosomal protein L12, chloroplastic OS=Spinacia oleracea GN=RPL12 PE=1 SV=2}	{lang:109359267; K02935 RP-L7, MRPL12, rplL large subunit ribosomal protein L7/L12 - ko03010; Genetic Information Processing; Translation; Ribosome; lang:109359267; - - - - -}	{At3g27830; KOG1715 Mitochondrial/chloroplast ribosomal protein L12 J Translation, ribosomal structure and biogenesis ;}	{GO:0005840; ribosome; cellular_component GO:0006412; translation; biological_process GO:0005622; intracellular; cellular_component GO:0003735; structural constituent of ribosome; molecular_function}	{XM_004304582.2; PREDICTED: Fragaria vesca subsp. vesca 50S ribosomal protein L12-1, chloroplastic-like (LOC101297758), mRNA}	{PF16320:Ribosomal protein L7/L12 dimerisation domain PF00542:Ribosomal protein L7/L12 C-terminal domain}
i0_HQ_PLCLR_c23109/f3p6/1005	{P34091.1; RecName: Full=60S ribosomal protein L6; AltName: Full=YL16-like}	{sp|P34091|RL6_MESCR; 60S ribosomal protein L6 OS=Mesembryanthemum crystallinum GN=RPL6 PE=2 SV=1}	{nnu:104591219; K02934 RP-L6e, RPL6 large subunit ribosomal protein L6e - ko03010; Genetic Information Processing; Translation; Ribosome}	{At1g18540; KOG1694 60s ribosomal protein L6 J Translation, ribosomal structure and biogenesis ;}	{GO:0003735; structural constituent of ribosome; molecular_function GO:0005622; intracellular; cellular_component GO:0006412; translation; biological_process GO:0005840; ribosome; cellular_component}	{X69378.1; M.crystallinum mRNA for ribosomal protein YL16}	{PF01159:Ribosomal protein L6e PF03868:Ribosomal protein L6, N-terminal domain}
i0_HQ_PLCLR_c2312/f6p0/622	{XP_009401060.1; PREDICTED: probable small nuclear ribonucleoprotein F [Musa acuminata subsp. malaccensis]}	{sp|Q9SUM2|RUXF_ARATH; Probable small nuclear ribonucleoprotein F OS=Arabidopsis thaliana GN=At4g30220 PE=2 SV=1}	{nnu:104598314; K11098 SNRPF, SMF small nuclear ribonucleoprotein F - ko03040; Genetic Information Processing; Transcription; Spliceosome}	{At4g30220; KOG3482 Small nuclear ribonucleoprotein (snRNP) SMF A RNA processing and modification ;}	{NA}	{XM_010669910.2; PREDICTED: Beta vulgaris subsp. vulgaris probable small nuclear ribonucleoprotein F (LOC104885208), transcript variant X2, mRNA}	{NA}
i0_HQ_PLCLR_c23145/f2p7/353	{NA}	{NA}	{NA}	{NA}	{NA}	{NA}	{NA}
i0_HQ_PLCLR_c2319/f2p28/711	{KNA06236.1; hypothetical protein SOVF_182740 [Spinacia oleracea]}	{sp|Q945T0|RALF_TOBAC; Rapid alkalinization factor OS=Nicotiana tabacum GN=RALF PE=1 SV=1}	{ini:109160339; - - - - -}	{NA}	{NA}	{NA}	{NA}
i0_HQ_PLCLR_c2323/f3p4/557	{NA}	{NA}	{NA}	{NA}	{NA}	{NA}	{NA}
i0_HQ_PLCLR_c2326/f5p5/552	{NA}	{NA}	{NA}	{NA}	{NA}	{NA}	{NA}
i0_HQ_PLCLR_c2328/f7p2/918	{XP_010242344.1; PREDICTED: uncharacterized protein LOC104586728 [Nelumbo nucifera]}	{NA}	{bvg:104894111; - - - - -}	{NA}	{NA}	{XM_006578524.2; PREDICTED: Glycine max uncharacterized LOC100816458 (LOC100816458), transcript variant X2, mRNA}	{NA}
i0_HQ_PLCLR_c2332/f2p2/570	{XP_011089785.1; PREDICTED: transcription elongation factor B polypeptide 1 isoform X2 [Sesamum indicum]}	{NA}	{ini:109173866; K03872 TCEB1 transcription elongation factor B, polypeptide 1 - ko04120; Genetic Information Processing; Folding, sorting and degradation; Ubiquitin mediated proteolysis | ko04066; Environmental Information Processing; Signal transduction; HIF-1 signaling pathway | ko05200; Human Diseases; Cancers: Overview; Pathways in cancer | ko05211; Human Diseases; Cancers: Specific types; Re…	{At5g59140; KOG3473 RNA polymerase II transcription elongation factor Elongin/SIII, subunit elongin C K Transcription ;}	{NA}	{XM_010924898.1; PREDICTED: Elaeis guineensis transcription elongation factor B polypeptide 1 (LOC105046342), mRNA}	{NA}
i0_HQ_PLCLR_c2335/f4p2/972	{XP_010673688.1; PREDICTED: RNA-binding protein 8A [Beta vulgaris subsp. vulgaris]}	{sp|Q5D018|RBM8A_DANRE; RNA-binding protein 8A OS=Danio rerio GN=rbm8a PE=2 SV=1}	{bvg:104890031; K12876 RBM8A, Y14 RNA-binding protein 8A - ko03040; Genetic Information Processing; Transcription; Spliceosome | ko03013; Genetic Information Processing; Translation; RNA transport | ko03015; Genetic Information Processing; Translation; mRNA surveillance pathway}	{At1g51510; KOG0130 RNA-binding protein RBM8/Tsunagi (RRM superfamily) R General function prediction only ;}	{GO:0003676; nucleic acid binding; molecular_function GO:0003723; RNA binding; molecular_function}	{XM_012234649.1; PREDICTED: Jatropha curcas RNA-binding protein 8A (LOC105648305), mRNA}	{PF08777:RNA binding motif PF00076:RNA recognition motif. (a.k.a. RRM, RBD, or RNP domain)}
i0_HQ_PLCLR_c2337/f6p0/840	{KNA23629.1; hypothetical protein SOVF_023290 [Spinacia oleracea]}	{sp|Q9M7N6|MAF1_SOLLC; MFP1 attachment factor 1 OS=Solanum lycopersicum GN=MAF1 PE=1 SV=1}	{bvg:104902387; - - - - -}	{NA}	{GO:0006355; regulation of transcription, DNA-dependent; biological_process GO:0003712; transcription cofactor activity; molecular_function}	{XM_008369430.2; PREDICTED: Malus x domestica MFP1 attachment factor 1-like (LOC103431292), mRNA}	{PF16987:KIX domain}
i0_HQ_PLCLR_c23383/f3p75/646	{KNA14020.1; hypothetical protein SOVF_109650 [Spinacia oleracea]}	{NA}	{vra:106757326; - - - - -}	{NA}	{NA}	{NA}	{NA}
i0_HQ_PLCLR_c2342/f4p3/931	{XP_010035120.1; PREDICTED: membrane steroid-binding protein 2 [Eucalyptus grandis]}	{sp|Q9M2Z4|MSBP2_ARATH; Membrane steroid-binding protein 2 OS=Arabidopsis thaliana GN=MSBP2 PE=1 SV=1}	{mus:103970360; K17278 PGRMC1_2 membrane-associated progesterone receptor component - -}	{At3g48890; KOG1110 Putative steroid membrane receptor Hpr6.6/25-Dx R General function prediction only ;}	{NA}	{XM_010695222.2; PREDICTED: Beta vulgaris subsp. vulgaris membrane steroid-binding protein 2 (LOC104906466), mRNA}	{NA}
i0_HQ_PLCLR_c2348/f2p4/860	{JAU11770.1; 60S ribosomal protein L7a-2 [Noccaea caerulescens]}	{sp|P49692|RL7A1_ARATH; 60S ribosomal protein L7a-1 OS=Arabidopsis thaliana GN=RPL7AA PE=2 SV=2}	{crb:CARUB_v10005551mg; K02936 RP-L7Ae, RPL7A large subunit ribosomal protein L7Ae - ko03010; Genetic Information Processing; Translation; Ribosome}	{At2g47610; KOG3166 60S ribosomal protein L7A J Translation, ribosomal structure and biogenesis ;}	{NA}	{NA}	{NA}
i0_HQ_PLCLR_c23522/f2p0/755	{XP_010679052.1; PREDICTED: protein BUD31 homolog 2 [Beta vulgaris subsp. vulgaris]}	{sp|Q65WT0|BD31B_ORYSJ; Protein BUD31 homolog 2 OS=Oryza sativa subsp. japonica GN=Os05g0446300 PE=2 SV=1}	{bvg:104894502; K12873 BUD31, G10 bud site selection protein 31 - ko03040; Genetic Information Processing; Transcription; Spliceosome}	{At4g21110; KOG3404 G10 protein/predicted nuclear transcription regulator K Transcription ;}	{GO:0019028; viral capsid; cellular_component GO:0005634; nucleus; cellular_component}	{XM_010680750.2; PREDICTED: Beta vulgaris subsp. vulgaris protein BUD31 homolog 2 (LOC104894502), mRNA}	{PF01125:G10 protein PF02993:Minor capsid protein VI}
i0_HQ_PLCLR_c2354/f3p0/698	{KNA17576.1; hypothetical protein SOVF_078120 [Spinacia oleracea]}	{NA}	{gra:105785862; - - - - -}	{NA}	{NA}	{NA}	{NA}
i0_HQ_PLCLR_c23566/f2p0/926	{KNA13701.1; hypothetical protein SOVF_114340 [Spinacia oleracea]}	{sp|O80845|PX11D_ARATH; Peroxisomal membrane protein 11D OS=Arabidopsis thaliana GN=PEX11D PE=1 SV=2}	{thj:104802013; - - - - -}	{At1g01820; KOG4186 Peroxisomal biogenesis protein (peroxin) U Intracellular trafficking, secretion, and vesicular transport ;}	{GO:0016559; peroxisome fission; biological_process GO:0005779; integral to peroxisomal membrane; cellular_component}	{XM_010694072.2; PREDICTED: Beta vulgaris subsp. vulgaris peroxisomal membrane protein 11C (LOC104905500), transcript variant X2, mRNA}	{PF05648:Peroxisomal biogenesis factor 11 (PEX11)}
i0_HQ_PLCLR_c2357/f3p329/359	{XP_002878348.1; 40S ribosomal protein S13 [Arabidopsis lyrata subsp. lyrata]}	{sp|P59224|RS132_ARATH; 40S ribosomal protein S13-2 OS=Arabidopsis thaliana GN=RPS13B PE=2 SV=1}	{gmx:100781750; K02953 RP-S13e, RPS13 small subunit ribosomal protein S13e - ko03010; Genetic Information Processing; Translation; Ribosome}	{At3g60770; KOG0400 40S ribosomal protein S13 J Translation, ribosomal structure and biogenesis ;}	{NA}	{XM_010671364.2; PREDICTED: Beta vulgaris subsp. vulgaris 40S ribosomal protein S13 (LOC104886837), mRNA}	{NA}
i0_HQ_PLCLR_c2359/f4p0/972	{XP_019264836.1; PREDICTED: 50S ribosomal protein L6, chloroplastic [Nicotiana attenuata]}	{sp|O23049|RK6_ARATH; 50S ribosomal protein L6, chloroplastic OS=Arabidopsis thaliana GN=RPL6 PE=2 SV=1}	{vra:106774979; K02933 RP-L6, MRPL6, rplF large subunit ribosomal protein L6 - ko03010; Genetic Information Processing; Translation; Ribosome}	{At1g05190; KOG3254 Mitochondrial/chloroplast ribosomal protein L6 J Translation, ribosomal structure and biogenesis ;}	{GO:0006412; translation; biological_process GO:0005840; ribosome; cellular_component GO:0003735; structural constituent of ribosome; molecular_function GO:0019843; rRNA binding; molecular_function}	{XM_010691433.2; PREDICTED: Beta vulgaris subsp. vulgaris 50S ribosomal protein L6, chloroplastic (LOC104903409), mRNA}	{PF00347:Ribosomal protein L6}
i0_HQ_PLCLR_c2360/f2p2/368	{NA}	{NA}	{NA}	{NA}	{NA}	{NA}	{NA}
i0_HQ_PLCLR_c2361/f3p0/662	{XP_010688000.1; PREDICTED: uncharacterized protein LOC104902040 [Beta vulgaris subsp. vulgaris]}	{NA}	{fve:101296704; - - - - -}	{NA}	{GO:0051082; unfolded protein binding; molecular_function GO:0031072; heat shock protein binding; molecular_function}	{NA}	{PF00684:DnaJ central domain}
i0_HQ_PLCLR_c2365/f3p3/1006	{KNA16606.1; hypothetical protein SOVF_087720 [Spinacia oleracea]}	{sp|Q9FJH5|HIP3_ARATH; Heavy metal-associated isoprenylated plant protein 3 OS=Arabidopsis thaliana GN=HIPP03 PE=1 SV=1}	{eus:EUTSA_v10014256mg; - - - - -}	{At5g60800; KOG1603 Copper chaperone P Inorganic ion transport and metabolism ;}	{GO:0046872; metal ion binding; molecular_function GO:0030001; metal ion transport; biological_process}	{NA}	{PF00403:Heavy-metal-associated domain}
i0_HQ_PLCLR_c2369/f5p0/833	{KNA19790.1; hypothetical protein SOVF_058160 [Spinacia oleracea]}	{sp|B6TYV8|CNR2_MAIZE; Cell number regulator 2 OS=Zea mays GN=CNR2 PE=2 SV=1}	{bvg:104905792; - - - - -}	{NA}	{NA}	{NA}	{NA}
i0_HQ_PLCLR_c23696/f2p0/586	{NA}	{NA}	{NA}	{NA}	{NA}	{NA}	{NA}
i0_HQ_PLCLR_c23699/f3p162/882	{KRH47498.1; hypothetical protein GLYMA_07G032800 [Glycine max]}	{sp|Q9SSB8|CX5B2_ARATH; Cytochrome c oxidase subunit 5b-2, mitochondrial OS=Arabidopsis thaliana GN=COX5B-2 PE=2 SV=1}	{pda:103721271; K02265 COX5B cytochrome c oxidase subunit 5b - ko00190; Metabolism; Energy metabolism; Oxidative phosphorylation | ko04260; Organismal Systems; Circulatory system; Cardiac muscle contraction | ko05010; Human Diseases; Neurodegenerative diseases; Alzheimer's disease | ko05012; Human Diseases; Neurodegenerative diseases; Parkinson's disease | ko05016; Human Diseases; Neurodegenerati…	{At1g80230; KOG3352 Cytochrome c oxidase, subunit Vb/COX4 C Energy production and conversion ;}	{GO:0016237; microautophagy; biological_process GO:0005740; mitochondrial envelope; cellular_component GO:0007165; signal transduction; biological_process GO:0004129; cytochrome-c oxidase activity; molecular_function GO:0034448; EGO complex; cellular_component}	{XM_010692897.2; PREDICTED: Beta vulgaris subsp. vulgaris cytochrome c oxidase subunit 5b-2, mitochondrial (LOC104904603), mRNA}	{PF16818:Protein SLM4 PF01215:Cytochrome c oxidase subunit Vb}
i0_HQ_PLCLR_c2372/f2p10/954	{XP_010674563.1; PREDICTED: uncharacterized protein LOC104890684 [Beta vulgaris subsp. vulgaris]}	{NA}	{bvg:104890684; - - - - -}	{NA}	{NA}	{NA}	{NA}
i0_HQ_PLCLR_c2376/f6p1/397	{XP_011098141.1; PREDICTED: DNA-directed RNA polymerases II, IV and V subunit 12 [Sesamum indicum]}	{sp|Q9FLM8|NRPBC_ARATH; DNA-directed RNA polymerases II, IV and V subunit 12 OS=Arabidopsis thaliana GN=NRPB12 PE=1 SV=1}	{bvg:104893387; K03009 RPB12, POLR2K DNA-directed RNA polymerases I, II, and III subunit RPABC4 - ko00230; Metabolism; Nucleotide metabolism; Purine metabolism | ko00240; Metabolism; Nucleotide metabolism; Pyrimidine metabolism | ko03020; Genetic Information Processing; Transcription; RNA polymerase | ko04623; Organismal Systems; Immune system; Cytosolic DNA-sensing pathway | ko05016; Human Disea…	{At5g41010; KOG3507 DNA-directed RNA polymerase, subunit RPB7.0 K Transcription ;}	{GO:0003677; DNA binding; molecular_function GO:0006464; protein modification process; biological_process GO:0016151; nickel ion binding; molecular_function GO:0005515; protein binding; molecular_function GO:0051536; iron-sulfur cluster binding; molecular_function GO:0006351; transcription, DNA-dependent; biological_process GO:0003899; DNA-directed RNA polymerase activity; molecular_function}	{XM_016659627.1; PREDICTED: Nicotiana tabacum DNA-directed RNA polymerases II, IV and V subunit 12 (LOC107831832), mRNA}	{PF04060:Putative Fe-S cluster PF03604:DNA directed RNA polymerase, 7 kDa subunit PF00628:PHD-finger PF01155:Hydrogenase/urease nickel incorporation, metallochaperone, hypA}
i0_HQ_PLCLR_c2378/f3p0/769	{XP_017975980.1; PREDICTED: photosystem I reaction center subunit IV B, chloroplastic [Theobroma cacao]}	{sp|P12354|PSAE_SPIOL; Photosystem I reaction center subunit IV, chloroplastic OS=Spinacia oleracea GN=PSAE-1 PE=1 SV=1}	{ini:109173720; K02693 psaE photosystem I subunit IV - ko00195; Metabolism; Energy metabolism; Photosynthesis}	{NA}	{GO:0015979; photosynthesis; biological_process GO:0009522; photosystem I; cellular_component GO:0009538; photosystem I reaction center; cellular_component}	{XM_014655502.1; PREDICTED: Vigna radiata var. radiata photosystem I reaction center subunit IV, chloroplastic (LOC106769759), mRNA}	{PF02427:Photosystem I reaction centre subunit IV / PsaE}
i0_HQ_PLCLR_c2381/f2p0/424	{XP_017626605.1; PREDICTED: long chain acyl-CoA synthetase 4-like [Gossypium arboreum]}	{sp|Q9T0A0|LACS4_ARATH; Long chain acyl-CoA synthetase 4 OS=Arabidopsis thaliana GN=LACS4 PE=2 SV=1}	{pop:POPTR_0003s13950g; K01897 ACSL, fadD long-chain acyl-CoA synthetase 6.2.1.3 ko01212; Metabolism; Global and overview maps; Fatty acid metabolism | ko00061; Metabolism; Lipid metabolism; Fatty acid biosynthesis | ko00071; Metabolism; Lipid metabolism; Fatty acid degradation | ko04146; Cellular Processes; Transport and catabolism; Peroxisome | ko02024; Cellular Processes; Cellular community - …	{At4g23850; KOG1256 Long-chain acyl-CoA synthetases (AMP-forming) I Lipid transport and metabolism ;}	{NA}	{KP996689.1; Vernicia fordii long-chain acyl-CoA synthetase 4 (LACS4) mRNA, complete cds}	{NA}
i0_HQ_PLCLR_c2382/f4p1/888	{XP_010669825.1; PREDICTED: photosynthetic NDH subunit of lumenal location 1, chloroplastic isoform X2 [Beta vulgaris subsp. vulgaris]}	{sp|O80634|PNSL1_ARATH; Photosynthetic NDH subunit of lumenal location 1, chloroplastic OS=Arabidopsis thaliana GN=PNSL1 PE=1 SV=2}	{bvg:104886958; K02717 psbP photosystem II oxygen-evolving enhancer protein 2 - ko00195; Metabolism; Energy metabolism; Photosynthesis}	{NA}	{GO:0009654; oxygen evolving complex; cellular_component GO:0005509; calcium ion binding; molecular_function GO:0019898; extrinsic to membrane; cellular_component GO:0009523; photosystem II; cellular_component GO:0015979; photosynthesis; biological_process}	{XM_010044246.2; PREDICTED: Eucalyptus grandis photosynthetic NDH subunit of lumenal location 1, chloroplastic-like (LOC104431650), mRNA}	{PF01789:PsbP}
i0_HQ_PLCLR_c23822/f2p0/841	{XP_010249496.1; PREDICTED: probable prefoldin subunit 5 [Nelumbo nucifera]}	{sp|P57742|PFD5_ARATH; Probable prefoldin subunit 5 OS=Arabidopsis thaliana GN=At5g23290 PE=2 SV=1}	{nnu:104592049; K04797 pfdA, PFDN5 prefoldin alpha subunit - -}	{At5g23290; KOG3048 Molecular chaperone Prefoldin, subunit 5 O Posttranslational modification, protein turnover, chaperones ;}	{NA}	{NA}	{NA}
i0_HQ_PLCLR_c2387/f3p4/917	{GAQ80896.1; polypeptide N-acetylglucosaminyltransferase [Klebsormidium flaccidum]}	{sp|Q04737|Y751_SYNY3; TPR repeat-containing protein slr0751 OS=Synechocystis sp. (strain PCC 6803 / Kazusa) GN=slr0751 PE=4 SV=1}	{mpp:MICPUCDRAFT_4303; - - - - -}	{7299214; KOG0624 dsRNA-activated protein kinase inhibitor P58, contains TPR and DnaJ domains V Defense mechanisms ;}	{GO:0005515; protein binding; molecular_function}	{NA}	{PF13174:Tetratricopeptide repeat PF13181:Tetratricopeptide repeat PF13371:Tetratricopeptide repeat PF13414:TPR repeat PF13374:Tetratricopeptide repeat PF13176:Tetratricopeptide repeat PF00515:Tetratricopeptide repeat}
i0_HQ_PLCLR_c2392/f2p3/513	{XP_018719283.1; PREDICTED: gibberellin-regulated protein 11-like [Eucalyptus grandis]}	{NA}	{NA}	{NA}	{NA}	{NA}	{NA}
i0_HQ_PLCLR_c2394/f2p2/527	{NA}	{NA}	{NA}	{NA}	{NA}	{NA}	{NA}
i0_HQ_PLCLR_c23950/f2p64/288	{NA}	{NA}	{NA}	{NA}	{NA}	{NA}	{NA}
i0_HQ_PLCLR_c2398/f3p4/827	{XP_010687260.1; PREDICTED: major allergen Pru ar 1 [Beta vulgaris subsp. vulgaris]}	{sp|P17641|PRS1_SOLTU; Pathogenesis-related protein STH-21 OS=Solanum tuberosum GN=STH-21 PE=2 SV=1}	{bvg:104887019; - - - - -}	{NA}	{GO:0006952; defense response; biological_process GO:0009607; response to biotic stimulus; biological_process}	{NA}	{PF00407:Pathogenesis-related protein Bet v I family}
i0_HQ_PLCLR_c2405/f3p6/580	{XP_010689551.1; PREDICTED: uncharacterized protein LOC104903242 [Beta vulgaris subsp. vulgaris]}	{NA}	{ini:109173287; - - - - -}	{NA}	{NA}	{NA}	{NA}
i0_HQ_PLCLR_c24115/f3p5/798	{XP_011043200.1; PREDICTED: uncharacterized protein LOC105138723 [Populus euphratica]}	{NA}	{pmum:103343661; - - - - -}	{At2g27290; KOG4526 Predicted membrane protein S Function unknown ;}	{NA}	{XM_011044898.1; PREDICTED: Populus euphratica uncharacterized LOC105138723 (LOC105138723), mRNA}	{NA}
i0_HQ_PLCLR_c2419/f2p0/601	{NA}	{NA}	{NA}	{NA}	{NA}	{NA}	{NA}
i0_HQ_PLCLR_c2420/f4p3/523	{KMS65187.1; hypothetical protein BVRB_038530, partial [Beta vulgaris subsp. vulgaris]}	{NA}	{NA}	{NA}	{NA}	{NA}	{NA}
i0_HQ_PLCLR_c2421/f4p69/549	{NA}	{NA}	{NA}	{NA}	{NA}	{NA}	{NA}
i0_HQ_PLCLR_c24259/f2p0/337	{XP_012857132.1; PREDICTED: uncharacterized protein LOC105976406 [Erythranthe guttata]}	{sp|Q6CQE5|TAR1_KLULA; Protein TAR1 OS=Kluyveromyces lactis (strain ATCC 8585 / CBS 2359 / DSM 70799 / NBRC 1267 / NRRL Y-1140 / WM37) GN=TAR1-A PE=4 SV=2}	{lang:109337460; - - - - -}	{NA}	{NA}	{AF479092.1; Pereskia aculeata 26S ribosomal RNA gene, complete sequence}	{NA}
i0_HQ_PLCLR_c2426/f3p10/421	{ACG30677.1; histone H4 [Zea mays]}	{sp|Q9U7D0|H4_MASBA; Histone H4 OS=Mastigamoeba balamuthi PE=3 SV=3}	{bpg:Bathy13g00810; K11254 H4 histone H4 - ko05203; Human Diseases; Cancers: Overview; Viral carcinogenesis | ko05322; Human Diseases; Immune diseases; Systemic lupus erythematosus | ko05034; Human Diseases; Substance dependence; Alcoholism}	{At1g07820; KOG3467 Histone H4 B Chromatin structure and dynamics ;}	{GO:0003677; DNA binding; molecular_function GO:0071821; FANCM-MHF complex; cellular_component GO:0006352; transcription initiation, DNA-dependent; biological_process}	{BT101409.1; Picea glauca clone GQ01303_L02 mRNA sequence}	{PF00125:Core histone H2A/H2B/H3/H4 PF02291:Transcription initiation factor IID, 31kD subunit PF02969:TATA box binding protein associated factor (TAF) PF15630:CENP-S protein}
i0_HQ_PLCLR_c2427/f2p0/988	{KNA16174.1; hypothetical protein SOVF_091350 [Spinacia oleracea]}	{sp|Q8VYI0|LSM8_ARATH; Sm-like protein LSM8 OS=Arabidopsis thaliana GN=LSM8 PE=1 SV=1}	{vra:106763024; K12627 LSM8 U6 snRNA-associated Sm-like protein LSm8 - ko03040; Genetic Information Processing; Transcription; Spliceosome | ko03018; Genetic Information Processing; Folding, sorting and degradation; RNA degradation}	{At1g65700; KOG1784 Small Nuclear ribonucleoprotein splicing factor A RNA processing and modification ;}	{NA}	{XR_002105853.1; PREDICTED: Lupinus angustifolius uncharacterized LOC109331865 (LOC109331865), ncRNA}	{NA}
i0_HQ_PLCLR_c2429/f4p4/655	{NA}	{NA}	{NA}	{NA}	{GO:0006950; response to stress; biological_process}	{NA}	{PF02496:ABA/WDS induced protein}
i0_HQ_PLCLR_c2432/f3p27/770	{XP_010680579.1; PREDICTED: major pollen allergen Lol p 11 [Beta vulgaris subsp. vulgaris]}	{sp|Q9LX15|DFC_ARATH; Protein DOWNSTREAM OF FLC OS=Arabidopsis thaliana GN=DFC PE=2 SV=1}	{vvi:100244652; - - - - -}	{NA}	{NA}	{NA}	{NA}
i0_HQ_PLCLR_c24343/f3p3/662	{XP_018859049.1; PREDICTED: uncharacterized protein LOC109020967 [Juglans regia]}	{NA}	{vvi:100260603; - - - - -}	{NA}	{GO:0006351; transcription, DNA-dependent; biological_process GO:0003899; DNA-directed RNA polymerase activity; molecular_function GO:0005634; nucleus; cellular_component}	{XM_007223772.1; Prunus persica hypothetical protein (PRUPE_ppa014047mg) mRNA, complete cds}	{PF06883:RNA polymerase I, Rpa2 specific domain }
i0_HQ_PLCLR_c24356/f2p0/484	{KMT10276.1; hypothetical protein BVRB_5g120320 [Beta vulgaris subsp. vulgaris]}	{sp|P0C132|IAA30_ORYSJ; Auxin-responsive protein IAA30 OS=Oryza sativa subsp. japonica GN=IAA30 PE=2 SV=1}	{bvg:104894592; K14484 IAA auxin-responsive protein IAA - ko04075; Environmental Information Processing; Signal transduction; Plant hormone signal transduction}	{NA}	{NA}	{XM_010680863.2; PREDICTED: Beta vulgaris subsp. vulgaris auxin-responsive protein IAA14 (LOC104894592), mRNA}	{NA}
i0_HQ_PLCLR_c2437/f2p0/401	{NA}	{NA}	{NA}	{NA}	{NA}	{NA}	{NA}
i0_HQ_PLCLR_c24381/f2p7/784	{XP_010681766.1; PREDICTED: transcription factor PRE3 [Beta vulgaris subsp. vulgaris]}	{sp|Q8GW32|PRE6_ARATH; Transcription factor PRE6 OS=Arabidopsis thaliana GN=PRE6 PE=1 SV=1}	{sind:105156549; - - - - -}	{NA}	{GO:0070193; synaptonemal complex organization; biological_process GO:0046983; protein dimerization activity; molecular_function GO:0000795; synaptonemal complex; cellular_component GO:0007128; meiotic prophase I; biological_process GO:0007130; synaptonemal complex assembly; biological_process}	{NA}	{PF00010:Helix-loop-helix DNA-binding domain PF15233:Synaptonemal complex central element protein 1}
i0_HQ_PLCLR_c2439/f2p5/935	{XP_016497967.1; PREDICTED: probable calcium-binding protein CML13 [Nicotiana tabacum]}	{sp|Q94AZ4|CML13_ARATH; Probable calcium-binding protein CML13 OS=Arabidopsis thaliana GN=CML13 PE=2 SV=1}	{bvg:104888659; K13448 CML calcium-binding protein CML - ko04626; Organismal Systems; Environmental adaptation; Plant-pathogen interaction}	{At1g12310; KOG0027 Calmodulin and related proteins (EF-Hand superfamily) T Signal transduction mechanisms ;}	{GO:0005515; protein binding; molecular_function GO:0005509; calcium ion binding; molecular_function GO:0005578; proteinaceous extracellular matrix; cellular_component GO:0007165; signal transduction; biological_process}	{LT669793.1; Arabis alpina genome assembly, chromosome: chr6}	{PF13833:EF-hand domain pair PF00036:EF hand PF12763:Cytoskeletal-regulatory complex EF hand PF10591:Secreted protein acidic and rich in cysteine Ca binding region PF13202:EF hand PF13405:EF-hand domain PF13499:EF-hand domain pair}
i0_HQ_PLCLR_c2440/f2p0/713	{NA}	{NA}	{NA}	{NA}	{NA}	{NA}	{NA}
i0_HQ_PLCLR_c2441/f4p0/729	{XP_010691599.1; PREDICTED: 40S ribosomal protein S12 [Beta vulgaris subsp. vulgaris]}	{sp|Q9XHS0|RS12_HORVU; 40S ribosomal protein S12 OS=Hordeum vulgare GN=RPS12 PE=2 SV=1}	{cic:CICLE_v10026727mg; K02951 RP-S12e, RPS12 small subunit ribosomal protein S12e - ko03010; Genetic Information Processing; Translation; Ribosome}	{At1g15930; KOG3406 40S ribosomal protein S12 J Translation, ribosomal structure and biogenesis ;}	{NA}	{XM_011027907.1; PREDICTED: Populus euphratica 40S ribosomal protein S12-like (LOC105126889), mRNA}	{NA}
i0_HQ_PLCLR_c2442/f2p2/600	{NA}	{NA}	{NA}	{NA}	{NA}	{NA}	{NA}
i0_HQ_PLCLR_c2445/f2p1/914	{XP_010692132.1; PREDICTED: probable plastid-lipid-associated protein 11 isoform X1 [Beta vulgaris subsp. vulgaris]}	{sp|O81304|PAP11_ARATH; Probable plastid-lipid-associated protein 11 OS=Arabidopsis thaliana GN=PAP11 PE=2 SV=1}	{ini:109183231; - - - - -}	{NA}	{NA}	{NA}	{NA}
i0_HQ_PLCLR_c2446/f3p0/920	{XP_007205707.1; hypothetical protein PRUPE_ppa009897mg [Prunus persica]}	{sp|A7RP64|PNO1_NEMVE; RNA-binding protein pno1 OS=Nematostella vectensis GN=pno1 PE=3 SV=1}	{pper:PRUPE_ppa009897mg; K11884 PNO1, DIM2 RNA-binding protein PNO1 - -}	{At3g13230; KOG3273 Predicted RNA-binding protein Pno1p interacting with Nob1p and involved in 26S proteasome assembly O Posttranslational modification, protein turnover, chaperones ;}	{GO:0003723; RNA binding; molecular_function}	{NA}	{PF00013:KH domain}
i0_HQ_PLCLR_c2448/f10p2/685	{XP_011099521.1; PREDICTED: 60S ribosomal protein L26-1-like [Sesamum indicum]}	{sp|Q9FJX2|RL262_ARATH; 60S ribosomal protein L26-2 OS=Arabidopsis thaliana GN=RPL26B PE=2 SV=1}	{bvg:104906448; K02898 RP-L26e, RPL26 large subunit ribosomal protein L26e - ko03010; Genetic Information Processing; Translation; Ribosome}	{At5g67510; KOG3401 60S ribosomal protein L26 J Translation, ribosomal structure and biogenesis ;}	{GO:0003735; structural constituent of ribosome; molecular_function GO:0015934; large ribosomal subunit; cellular_component GO:0006412; translation; biological_process}	{XM_008801086.2; PREDICTED: Phoenix dactylifera 60S ribosomal protein L26-2-like (LOC103713997), transcript variant X2, mRNA}	{PF16906:Ribosomal proteins L26 eukaryotic, L24P archaeal}
i0_HQ_PLCLR_c24483/f2p34/593	{XP_008347578.1; PREDICTED: autophagy-related protein 8f [Malus domestica]}	{sp|Q8VYK7|ATG8F_ARATH; Autophagy-related protein 8f OS=Arabidopsis thaliana GN=ATG8F PE=1 SV=1}	{cic:CICLE_v10022858mg; K08341 GABARAP, ATG8, LC3 GABA(A) receptor-associated protein - ko04371; Environmental Information Processing; Signal transduction; Apelin signaling pathway | ko04068; Environmental Information Processing; Signal transduction; FoxO signaling pathway | ko04140; Cellular Processes; Transport and catabolism; Autophagy - animal | ko04138; Cellular Processes; Transport and cata…	{At2g45170; KOG1654 Microtubule-associated anchor protein involved in autophagy and membrane trafficking Z Cytoskeleton ;}	{NA}	{XM_014763794.1; PREDICTED: Glycine max autophagy-related protein 8f (LOC100781703), transcript variant X5, mRNA}	{NA}
i0_HQ_PLCLR_c2452/f3p76/865	{XP_009401190.1; PREDICTED: nascent polypeptide-associated complex subunit alpha-like protein 1 [Musa acuminata subsp. malaccensis]}	{sp|Q9LHG9|NACA1_ARATH; Nascent polypeptide-associated complex subunit alpha-like protein 1 OS=Arabidopsis thaliana GN=At3g12390 PE=1 SV=1}	{jcu:105631283; K03626 EGD2, NACA nascent polypeptide-associated complex subunit alpha - -}	{At3g12390; KOG2239 Transcription factor containing NAC and TS-N domains K Transcription ;}	{GO:0008270; zinc ion binding; molecular_function GO:0005681; spliceosomal complex; cellular_component GO:0000398; nuclear mRNA splicing, via spliceosome; biological_process GO:0005634; nucleus; cellular_component}	{KU845324.1; Haloxylon ammodendron NAC transcription factor 43 mRNA, complete cds}	{PF04889:Cwf15/Cwc15 cell cycle control protein PF06524:NOA36 protein}
i0_HQ_PLCLR_c24538/f2p2/518	{NA}	{NA}	{NA}	{NA}	{NA}	{NA}	{NA}
i0_HQ_PLCLR_c2455/f2p4/398	{XP_015954747.1; PREDICTED: aldehyde dehydrogenase family 7 member A1 [Arachis duranensis]}	{sp|P25795|AL7A1_PEA; Aldehyde dehydrogenase family 7 member A1 OS=Pisum sativum PE=1 SV=3}	{sind:105157813; K14085 ALDH7A1 aldehyde dehydrogenase family 7 member A1 [EC:1.2.1.31 1.2.1.8 1.2.1.3] 1.2.1.31,1.2.1.8,1.2.1.3 ko01230; Metabolism; Global and overview maps; Biosynthesis of amino acids | ko00010; Metabolism; Carbohydrate metabolism; Glycolysis / Gluconeogenesis | ko00053; Metabolism; Carbohydrate metabolism; Ascorbate and aldarate metabolism | ko00620; Metabolism; Carbohydrate …	{At1g54100; KOG2453 Aldehyde dehydrogenase C Energy production and conversion ;}	{GO:0016491; oxidoreductase activity; molecular_function GO:0055114; oxidation-reduction process; biological_process GO:0008152; NA}	{XM_009361448.2; PREDICTED: Pyrus x bretschneideri aldehyde dehydrogenase family 7 member A1-like (LOC103950259), mRNA}	{PF00171:Aldehyde dehydrogenase family}
i0_HQ_PLCLR_c2457/f3p3/853	{AIR75142.1; chloroplast ribulose-1,5-bisphosphate carboxylase/oxygenase small subunit, partial [Chenopodium album]}	{sp|Q9XGX4|RBS3_AMAHP; Ribulose bisphosphate carboxylase small chain 3, chloroplastic OS=Amaranthus hypochondriacus GN=RBCS3 PE=2 SV=1}	{nta:107771723; - - - - -}	{NA}	{NA}	{XM_016107461.1; PREDICTED: Arachis duranensis ribulose bisphosphate carboxylase small chain 1, chloroplastic (LOC107486888), mRNA}	{NA}
i0_HQ_PLCLR_c24579/f2p0/907	{KNA13391.1; hypothetical protein SOVF_117460 [Spinacia oleracea]}	{sp|Q9SUS5|RHA1B_ARATH; E3 ubiquitin-protein ligase RHA1B OS=Arabidopsis thaliana GN=RHA1B PE=2 SV=1}	{sot:102588863; K16281 RHA1 RING-H2 zinc finger protein RHA1 - -}	{At3g61460; KOG0800 FOG: Predicted E3 ubiquitin ligase O Posttranslational modification, protein turnover, chaperones ;}	{GO:0005680; anaphase-promoting complex; cellular_component GO:0046872; metal ion binding; molecular_function GO:0004842; ubiquitin-protein ligase activity; molecular_function GO:0005515; protein binding; molecular_function GO:0008270; zinc ion binding; molecular_function}	{NA}	{PF12678:RING-H2 zinc finger domain PF17121:Zinc finger, C3HC4 type (RING finger) PF00097:Zinc finger, C3HC4 type (RING finger) PF14634:zinc-RING finger domain PF12906:RING-variant domain PF12861:Anaphase-promoting complex subunit 11 RING-H2 finger PF17122:Zinc-finger PF13639:Ring finger domain PF17123:RING-like zinc finger PF00628:PHD-finger PF11789:Zinc-finger of the MIZ type in Nse subunit}
i0_HQ_PLCLR_c2467/f3p13/991	{XP_010690318.1; PREDICTED: uncharacterized protein LOC104903886 [Beta vulgaris subsp. vulgaris]}	{NA}	{gra:105787432; - - - - -}	{NA}	{GO:0003779; actin binding; molecular_function GO:0007010; cytoskeleton organization; biological_process}	{XM_009414890.1; PREDICTED: Musa acuminata subsp. malaccensis uncharacterized LOC103994527 (LOC103994527), mRNA}	{PF01213:Adenylate cyclase associated (CAP) N terminal}
i0_HQ_PLCLR_c2472/f7p241/770	{KNA17901.1; hypothetical protein SOVF_075690 [Spinacia oleracea]}	{sp|P51418|R18A2_ARATH; 60S ribosomal protein L18a-2 OS=Arabidopsis thaliana GN=RPL18AB PE=1 SV=2}	{eus:EUTSA_v10017304mg; K02882 RP-L18Ae, RPL18A large subunit ribosomal protein L18Ae - ko03010; Genetic Information Processing; Translation; Ribosome}	{At2g34480; KOG0829 60S ribosomal protein L18A J Translation, ribosomal structure and biogenesis ;}	{GO:0003735; structural constituent of ribosome; molecular_function GO:0005840; ribosome; cellular_component GO:0006412; translation; biological_process}	{XM_010539944.1; PREDICTED: Tarenaya hassleriana 60S ribosomal protein L18a-like (LOC104812668), mRNA}	{PF01775:Ribosomal proteins 50S-L18Ae/60S-L20/60S-L18A}
i0_HQ_PLCLR_c2483/f5p4/565	{XP_002302765.2; hypothetical protein POPTR_0002s19690g [Populus trichocarpa]}	{sp|Q9SXX7|COX5C_ORYSJ; Cytochrome c oxidase subunit 5C OS=Oryza sativa subsp. japonica GN=COX5C PE=3 SV=3}	{pop:POPTR_0002s19690g; - - - - -}	{NA}	{NA}	{XM_012227507.1; PREDICTED: Jatropha curcas cytochrome c oxidase subunit 5C (LOC105642624), mRNA}	{NA}
i0_HQ_PLCLR_c2487/f4p2/818	{KNA17377.1; hypothetical protein SOVF_080550 [Spinacia oleracea]}	{sp|Q570U6|EF4L4_ARATH; Protein ELF4-LIKE 4 OS=Arabidopsis thaliana GN=EFL4 PE=2 SV=1}	{adu:107457700; - - - - -}	{NA}	{GO:0003713; transcription coactivator activity; molecular_function}	{NA}	{PF05030:SSXT protein (N-terminal region)}
i0_HQ_PLCLR_c24883/f2p51/647	{XP_010695604.1; PREDICTED: bidirectional sugar transporter SWEET7 [Beta vulgaris subsp. vulgaris]}	{sp|Q8LBF7|SWET7_ARATH; Bidirectional sugar transporter SWEET7 OS=Arabidopsis thaliana GN=SWEET7 PE=1 SV=1}	{gra:105788159; K15382 SLC50A, SWEET solute carrier family 50 (sugar transporter) - -}	{At4g10850; KOG1623 Multitransmembrane protein R General function prediction only ;}	{GO:0016021; integral to membrane; cellular_component}	{NA}	{PF03083:Sugar efflux transporter for intercellular exchange}
i0_HQ_PLCLR_c2493/f6p7/643	{BAS81551.1; Os02g0814700, partial [Oryza sativa Japonica Group]}	{sp|P49690|RL23_ARATH; 60S ribosomal protein L23 OS=Arabidopsis thaliana GN=RPL23A PE=2 SV=3}	{dosa:Os02t0814700-01; K02894 RP-L23e, RPL23 large subunit ribosomal protein L23e - ko03010; Genetic Information Processing; Translation; Ribosome}	{At3g04400; KOG0901 60S ribosomal protein L14/L17/L23 J Translation, ribosomal structure and biogenesis ;}	{GO:0003735; structural constituent of ribosome; molecular_function GO:0006412; translation; biological_process GO:0005840; ribosome; cellular_component}	{XM_010672645.2; PREDICTED: Beta vulgaris subsp. vulgaris 60S ribosomal protein L23 (LOC104887877), mRNA}	{PF00238:Ribosomal protein L14p/L23e}
i0_HQ_PLCLR_c24939/f2p0/700	{EOY23191.1; Copper transport protein family [Theobroma cacao]}	{sp|O03982|HIP39_ARATH; Heavy metal-associated isoprenylated plant protein 39 OS=Arabidopsis thaliana GN=HIPP39 PE=2 SV=1}	{var:108344949; - - - - -}	{At1g01490; KOG1603 Copper chaperone P Inorganic ion transport and metabolism ;}	{GO:0030001; metal ion transport; biological_process GO:0004252; serine-type endopeptidase activity; molecular_function GO:0005886; plasma membrane; cellular_component GO:0006265; DNA topological change; biological_process GO:0016560; protein import into peroxisome matrix, docking; biological_process GO:0003917; DNA topoisomerase type I activity; molecular_function GO:0005777; peroxisome; cellula…	{XR_002056358.1; PREDICTED: Ipomoea nil heavy metal-associated isoprenylated plant protein 39 (LOC109194008), transcript variant X2, misc_RNA}	{PF08496:Peptidase family S49 N-terminal PF00403:Heavy-metal-associated domain PF02919:Eukaryotic DNA topoisomerase I, DNA binding fragment PF04088:Peroxin 13, N-terminal region}
i0_HQ_PLCLR_c2496/f2p9/936	{KNA20435.1; hypothetical protein SOVF_051600 [Spinacia oleracea]}	{sp|Q9M0I0|LLG3_ARATH; GPI-anchored protein LLG2 OS=Arabidopsis thaliana GN=LLG3 PE=2 SV=1}	{vra:106780338; - - - - -}	{NA}	{NA}	{NA}	{NA}
i0_HQ_PLCLR_c2498/f3p2/514	{XP_010686270.1; PREDICTED: vesicle-associated protein 4-2 [Beta vulgaris subsp. vulgaris]}	{sp|Q8VYN2|VAP42_ARATH; Vesicle-associated protein 4-2 OS=Arabidopsis thaliana GN=PVA42 PE=1 SV=1}	{cann:107856801; - - - - -}	{At4g21450; KOG0439 VAMP-associated protein involved in inositol metabolism U Intracellular trafficking, secretion, and vesicular transport ;}	{NA}	{XM_014776815.1; PREDICTED: Glycine max vesicle-associated protein 4-2-like (LOC100820576), transcript variant X2, mRNA}	{NA}
i0_HQ_PLCLR_c24985/f2p3/787	{XP_010665560.1; PREDICTED: 15.4 kDa class V heat shock protein [Beta vulgaris subsp. vulgaris]}	{sp|O49710|HS154_ARATH; 15.4 kDa class V heat shock protein OS=Arabidopsis thaliana GN=HSP15.4 PE=2 SV=1}	{vvi:100854836; K13993 HSP20 HSP20 family protein - ko04141; Genetic Information Processing; Folding, sorting and degradation; Protein processing in endoplasmic reticulum}	{At4g21870; KOG0710 Molecular chaperone (small heat-shock protein Hsp26/Hsp42) O Posttranslational modification, protein turnover, chaperones ;}	{NA}	{XM_016893974.1; PREDICTED: Gossypium hirsutum 15.4 kDa class V heat shock protein-like (LOC107958262), mRNA}	{NA}
i0_HQ_PLCLR_c2500/f3p1/747	{XP_006434104.1; hypothetical protein CICLE_v10002818mg [Citrus clementina]}	{sp|Q54T60|TMM50_DICDI; Transmembrane protein 50 homolog OS=Dictyostelium discoideum GN=tmem50 PE=3 SV=1}	{cit:102608788; - - - - -}	{At1g36980; KOG3393 Predicted membrane protein S Function unknown ;}	{NA}	{XM_010673430.2; PREDICTED: Beta vulgaris subsp. vulgaris transmembrane protein 50 homolog (LOC104888422), transcript variant X1, mRNA}	{NA}
i0_HQ_PLCLR_c2502/f5p6/423	{JAT50354.1; 60S ribosomal protein L31, partial [Anthurium amnicola]}	{sp|Q9XGL4|RL31_CYAPA; 60S ribosomal protein L31 OS=Cyanophora paradoxa GN=RPL31 PE=3 SV=1}	{smo:SELMODRAFT_268515; K02910 RP-L31e, RPL31 large subunit ribosomal protein L31e - ko03010; Genetic Information Processing; Translation; Ribosome}	{Hs4506633; KOG0893 60S ribosomal protein L31 J Translation, ribosomal structure and biogenesis ;}	{GO:0055114; oxidation-reduction process; biological_process GO:0003735; structural constituent of ribosome; molecular_function GO:0016972; thiol oxidase activity; molecular_function GO:0006412; translation; biological_process GO:0004519; endonuclease activity; molecular_function GO:0006298; mismatch repair; biological_process GO:0005840; ribosome; cellular_component}	{NA}	{PF04805:E10-like protein conserved region PF03852:DNA mismatch endonuclease Vsr PF01198:Ribosomal protein L31e}
i0_HQ_PLCLR_c2504/f3p0/394	{NA}	{NA}	{NA}	{NA}	{NA}	{NA}	{NA}
i0_HQ_PLCLR_c2511/f3p2/600	{KNA04302.1; hypothetical protein SOVF_200940 [Spinacia oleracea]}	{NA}	{bvg:104890322; - - - - -}	{NA}	{NA}	{XM_003591109.2; Medicago truncatula hypoxia-responsive family protein mRNA}	{NA}
i0_HQ_PLCLR_c2514/f3p0/602	{KNA07558.1; hypothetical protein SOVF_170650 [Spinacia oleracea]}	{NA}	{pop:POPTR_0001s20930g; - - - - -}	{NA}	{NA}	{NA}	{NA}
i0_HQ_PLCLR_c2516/f7p5/589	{XP_007015883.1; PREDICTED: 60S acidic ribosomal protein P2B [Theobroma cacao]}	{sp|P46252|RLA2A_MAIZE; 60S acidic ribosomal protein P2A OS=Zea mays GN=RPP2A PE=1 SV=3}	{sind:105161773; K02943 RP-LP2, RPLP2 large subunit ribosomal protein LP2 - ko03010; Genetic Information Processing; Translation; Ribosome}	{At2g27710; KOG3449 60S acidic ribosomal protein P2 J Translation, ribosomal structure and biogenesis ;}	{NA}	{XM_011092061.1; PREDICTED: Sesamum indicum 60S acidic ribosomal protein P2B-like (LOC105171055), mRNA}	{NA}
i0_HQ_PLCLR_c2521/f4p5/964	{XP_010683679.1; PREDICTED: uncharacterized protein LOC104898322 [Beta vulgaris subsp. vulgaris]}	{NA}	{nnu:104589201; - - - - -}	{NA}	{NA}	{NA}	{NA}
i0_HQ_PLCLR_c25242/f2p0/330	{KNA02975.1; hypothetical protein SOVF_213510 isoform B, partial [Spinacia oleracea]}	{sp|P42620|YQJG_ECOLI; Glutathionyl-hydroquinone reductase YqjG OS=Escherichia coli (strain K12) GN=yqjG PE=1 SV=1}	{cann:107858940; - - - - -}	{At4g19880; KOG2903 Predicted glutathione S-transferase O Posttranslational modification, protein turnover, chaperones ;}	{NA}	{NA}	{NA}
i0_HQ_PLCLR_c25249/f2p8/672	{KNA16530.1; hypothetical protein SOVF_088180 [Spinacia oleracea]}	{NA}	{egu:105054870; - - - - -}	{NA}	{NA}	{NA}	{NA}
i0_HQ_PLCLR_c2529/f7p1/579	{KNA22770.1; hypothetical protein SOVF_031540 [Spinacia oleracea]}	{sp|P38389|SC61B_ARATH; Protein transport protein Sec61 subunit beta OS=Arabidopsis thaliana GN=At2g45070 PE=1 SV=1}	{pop:POPTR_0002s14410g; K09481 SEC61B, SBH2 protein transport protein SEC61 subunit beta - ko03060; Genetic Information Processing; Folding, sorting and degradation; Protein export | ko04141; Genetic Information Processing; Folding, sorting and degradation; Protein processing in endoplasmic reticulum | ko04145; Cellular Processes; Transport and catabolism; Phagosome | ko05110; Human Diseases; Inf…	{At2g45070; KOG3457 Sec61 protein translocation complex, beta subunit O Posttranslational modification, protein turnover, chaperones ;}	{NA}	{XM_017768782.1; PREDICTED: Gossypium arboreum protein transport protein Sec61 subunit beta-like (LOC108467952), mRNA}	{NA}
i0_HQ_PLCLR_c25359/f3p14/432	{NA}	{NA}	{NA}	{NA}	{NA}	{NA}	{NA}
i0_HQ_PLCLR_c25368/f2p0/308	{NA}	{NA}	{NA}	{NA}	{NA}	{NA}	{NA}
i0_HQ_PLCLR_c2537/f2p6/674	{XP_010677250.1; PREDICTED: protein TRIGALACTOSYLDIACYLGLYCEROL 5, chloroplastic [Beta vulgaris subsp. vulgaris]}	{NA}	{bvg:104892922; - - - - -}	{NA}	{NA}	{CP019093.1; Spirodela polyrhiza strain 9509 chromosome 1 sequence}	{NA}
i0_HQ_PLCLR_c25372/f2p0/639	{KNA23378.1; hypothetical protein SOVF_024920 [Spinacia oleracea]}	{sp|Q9LKU2|TATA_ARATH; Sec-independent protein translocase protein TATA, chloroplastic OS=Arabidopsis thaliana GN=TATA PE=1 SV=1}	{bvg:104890914; K03116 tatA sec-independent protein translocase protein TatA - ko03060; Genetic Information Processing; Folding, sorting and degradation; Protein export | ko03070; Environmental Information Processing; Membrane transport; Bacterial secretion system}	{NA}	{GO:0015031; protein transport; biological_process GO:0008565; protein transporter activity; molecular_function}	{NA}	{PF02416:mttA/Hcf106 family}
i0_HQ_PLCLR_c25443/f7p0/609	{NA}	{NA}	{csv:101203460; K04733 IRAK4 interleukin-1 receptor-associated kinase 4 2.7.11.1 ko04064; Environmental Information Processing; Signal transduction; NF-kappa B signaling pathway | ko04620; Organismal Systems; Immune system; Toll-like receptor signaling pathway | ko04624; Organismal Systems; Immune system; Toll and Imd signaling pathway | ko04621; Organismal Systems; Immune system; NOD-like recept…	{NA}	{NA}	{NA}	{NA}
i0_HQ_PLCLR_c25485/f2p310/553	{XP_010673676.1; PREDICTED: cinnamoyl-CoA reductase 1 isoform X2 [Beta vulgaris subsp. vulgaris]}	{sp|Q9SAH9|CCR2_ARATH; Cinnamoyl-CoA reductase 2 OS=Arabidopsis thaliana GN=CCR2 PE=1 SV=1}	{bvg:104890017; - - - - -}	{At5g19440; KOG1502 Flavonol reductase/cinnamoyl-CoA reductase V Defense mechanisms ;}	{NA}	{NA}	{NA}
i0_HQ_PLCLR_c2554/f7p1/771	{XP_010675477.1; PREDICTED: 30S ribosomal protein S20, chloroplastic [Beta vulgaris subsp. vulgaris]}	{sp|Q9ASV6|RR20_ARATH; 30S ribosomal protein S20, chloroplastic OS=Arabidopsis thaliana GN=RPS20 PE=2 SV=1}	{bvg:104891480; K02968 RP-S20, rpsT small subunit ribosomal protein S20 - ko03010; Genetic Information Processing; Translation; Ribosome}	{NA}	{GO:0003735; structural constituent of ribosome; molecular_function GO:0003723; RNA binding; molecular_function GO:0005840; ribosome; cellular_component GO:0005622; intracellular; cellular_component GO:0006412; translation; biological_process}	{NA}	{PF01649:Ribosomal protein S20}
i0_HQ_PLCLR_c2556/f2p8/908	{DAA64916.1; TPA_inf: dof protein [Cajanus cajan]}	{sp|Q94AR6|DOF31_ARATH; Dof zinc finger protein DOF3.1 OS=Arabidopsis thaliana GN=DOF3.1 PE=2 SV=2}	{var:108320509; - - - - -}	{NA}	{GO:0006355; regulation of transcription, DNA-dependent; biological_process GO:0003677; DNA binding; molecular_function}	{XM_018604084.1; PREDICTED: Raphanus sativus dof zinc finger protein DOF3.1-like (LOC108830493), mRNA}	{PF02701:Dof domain, zinc finger}
i0_HQ_PLCLR_c2557/f3p1/677	{NA}	{NA}	{NA}	{NA}	{GO:0030176; integral to endoplasmic reticulum membrane; cellular_component GO:0016021; integral to membrane; cellular_component GO:0006874; cellular calcium ion homeostasis; biological_process GO:0016485; protein processing; biological_process GO:0004190; aspartic-type endopeptidase activity; molecular_function GO:0030234; NA}	{XM_013850635.1; PREDICTED: Brassica napus low-temperature-induced 65 kDa protein-like (LOC106410145), transcript variant X3, mRNA}	{PF16965:Ceramide synthase regulator PF01080:Presenilin}
i0_HQ_PLCLR_c2564/f9p4/427	{NA}	{NA}	{NA}	{NA}	{NA}	{NA}	{NA}
i0_HQ_PLCLR_c25652/f3p7/971	{XP_010693136.1; PREDICTED: glutathione S-transferase DHAR2 [Beta vulgaris subsp. vulgaris]}	{sp|Q9FRL8|DHAR2_ARATH; Glutathione S-transferase DHAR2 OS=Arabidopsis thaliana GN=DHAR2 PE=1 SV=1}	{rcu:8260843; - - - - -}	{At1g75270; KOG1422 Intracellular Cl- channel CLIC, contains GST domain P Inorganic ion transport and metabolism ;}	{GO:0005741; mitochondrial outer membrane; cellular_component GO:0006626; protein targeting to mitochondrion; biological_process GO:0015035; protein disulfide oxidoreductase activity; molecular_function GO:0045454; cell redox homeostasis; biological_process GO:0005515; protein binding; molecular_function GO:0009055; NA}	{KT935178.1; Capsella rubella DHAR class glutathione S-transferase (DHAR3) mRNA, complete cds}	{PF02798:Glutathione S-transferase, N-terminal domain PF13409:Glutathione S-transferase, N-terminal domain PF00462:Glutaredoxin PF10568:Outer mitochondrial membrane transport complex protein PF13417:Glutathione S-transferase, N-terminal domain}
i0_HQ_PLCLR_c2570/f3p0/347	{CDO99918.1; unnamed protein product [Coffea canephora]}	{sp|Q9M376|VA727_ARATH; Vesicle-associated membrane protein 727 OS=Arabidopsis thaliana GN=VAMP727 PE=2 SV=1}	{ota:Ot06g03415; K08515 VAMP7 vesicle-associated membrane protein 7 - ko04130; Genetic Information Processing; Folding, sorting and degradation; SNARE interactions in vesicular transport}	{At3g54300; KOG0859 Synaptobrevin/VAMP-like protein U Intracellular trafficking, secretion, and vesicular transport ;}	{GO:0003924; GTPase activity; molecular_function GO:0016020; membrane; cellular_component GO:0005515; protein binding; molecular_function GO:0016021; integral to membrane; cellular_component GO:0006810; transport; biological_process GO:0005741; mitochondrial outer membrane; cellular_component GO:0016192; vesicle-mediated transport; biological_process GO:0008053; mitochondrial fusion; biological_p…	{NA}	{PF00957:Synaptobrevin PF01105:emp24/gp25L/p24 family/GOLD PF05739:SNARE domain PF01956:Integral membrane protein DUF106 PF04799:fzo-like conserved region}
i0_HQ_PLCLR_c25738/f2p11/553	{XP_012080730.1; PREDICTED: uncharacterized protein LOC105640930 [Jatropha curcas]}	{NA}	{bvg:104895943; - - - - -}	{NA}	{GO:0006950; response to stress; biological_process}	{XM_002265554.4; PREDICTED: Vitis vinifera putative transcription factor (LOC100250281), mRNA}	{PF02496:ABA/WDS induced protein}
i0_HQ_PLCLR_c2574/f6p11/533	{XP_010676768.1; PREDICTED: uncharacterized protein LOC104892509 [Beta vulgaris subsp. vulgaris]}	{NA}	{bvg:104892509; - - - - -}	{NA}	{NA}	{NA}	{NA}
i0_HQ_PLCLR_c25752/f2p7/994	{XP_010666076.1; PREDICTED: uncharacterized protein At4g28440 [Beta vulgaris subsp. vulgaris]}	{sp|O49453|Y4844_ARATH; Uncharacterized protein At4g28440 OS=Arabidopsis thaliana GN=At4g28440 PE=1 SV=1}	{vvi:100248803; K07466 RFA1, RPA1, rpa replication factor A1 - ko03030; Genetic Information Processing; Replication and repair; DNA replication | ko03420; Genetic Information Processing; Replication and repair; Nucleotide excision repair | ko03430; Genetic Information Processing; Replication and repair; Mismatch repair | ko03440; Genetic Information Processing; Replication and repair; Homologous …	{NA}	{NA}	{XM_018123279.1; PREDICTED: Theobroma cacao uncharacterized protein At4g28440 (LOC18596796), mRNA}	{NA}
i0_HQ_PLCLR_c2576/f5p38/693	{BAE00073.1; PGR5 [Portulaca oleracea]}	{sp|Q9SL05|PGR5_ARATH; Protein PROTON GRADIENT REGULATION 5, chloroplastic OS=Arabidopsis thaliana GN=PGR5 PE=1 SV=1}	{bvg:104887881; - - - - -}	{NA}	{NA}	{AB218880.1; Portulaca oleracea mRNA for PGR5, complete cds}	{NA}
i0_HQ_PLCLR_c2577/f4p6/635	{OAY29379.1; hypothetical protein MANES_15G140300 [Manihot esculenta]}	{NA}	{vvi:100264479; - - - - -}	{NA}	{GO:0006355; regulation of transcription, DNA-dependent; biological_process GO:0003700; sequence-specific DNA binding transcription factor activity; molecular_function}	{NA}	{PF01418:Helix-turn-helix domain, rpiR family}
i0_HQ_PLCLR_c2586/f5p189/462	{CBI30709.3; unnamed protein product, partial [Vitis vinifera]}	{sp|P46222|RL11_DROME; 60S ribosomal protein L11 OS=Drosophila melanogaster GN=RpL11 PE=1 SV=2}	{vvi:100251464; K02868 RP-L11e, RPL11 large subunit ribosomal protein L11e - ko03010; Genetic Information Processing; Translation; Ribosome}	{7302476; KOG0397 60S ribosomal protein L11 J Translation, ribosomal structure and biogenesis ;}	{NA}	{XM_001689961.1; Chlamydomonas reinhardtii ribosomal protein L11, component of cytosolic 80S ribosome and 60S large subunit (RPL11) mRNA, complete cds}	{NA}
i0_HQ_PLCLR_c25883/f4p0/784	{KNA21906.1; hypothetical protein SOVF_038930 [Spinacia oleracea]}	{NA}	{bvg:104892960; - - - - -}	{NA}	{NA}	{NA}	{NA}
i0_HQ_PLCLR_c25909/f2p18/713	{XP_019158262.1; PREDICTED: uncharacterized protein LOC109154978 [Ipomoea nil]}	{NA}	{bvg:104908518; - - - - -}	{NA}	{NA}	{XM_010697634.2; PREDICTED: Beta vulgaris subsp. vulgaris hypothetical protein (LOC104908518), mRNA}	{NA}
i0_HQ_PLCLR_c2591/f2p2/704	{XP_010673497.1; PREDICTED: DNA-directed RNA polymerases II, IV and V subunit 8B [Beta vulgaris subsp. vulgaris]}	{sp|Q9M1A8|RPB8B_ARATH; DNA-directed RNA polymerases II, IV and V subunit 8B OS=Arabidopsis thaliana GN=NRPB8B PE=1 SV=1}	{bvg:104889864; K03016 RPB8, POLR2H DNA-directed RNA polymerases I, II, and III subunit RPABC3 - ko00230; Metabolism; Nucleotide metabolism; Purine metabolism | ko00240; Metabolism; Nucleotide metabolism; Pyrimidine metabolism | ko03020; Genetic Information Processing; Transcription; RNA polymerase | ko04623; Organismal Systems; Immune system; Cytosolic DNA-sensing pathway | ko05016; Human Diseas…	{At3g59600; KOG3400 RNA polymerase subunit 8 K Transcription ;}	{GO:0006351; transcription, DNA-dependent; biological_process}	{NA}	{PF03870:RNA polymerase Rpb8}
i0_HQ_PLCLR_c2594/f2p19/618	{XP_010686261.1; PREDICTED: selenoprotein K [Beta vulgaris subsp. vulgaris]}	{NA}	{bvg:104900284; - - - - -}	{NA}	{NA}	{XM_010687959.2; PREDICTED: Beta vulgaris subsp. vulgaris selenoprotein K (LOC104900284), mRNA}	{NA}
i0_HQ_PLCLR_c2596/f3p6/978	{KNA04641.1; hypothetical protein SOVF_197750 [Spinacia oleracea]}	{sp|Q9ZUU2|AAED1_ARATH; Thioredoxin-like protein AAED1, chloroplastic OS=Arabidopsis thaliana GN=At2g37240 PE=1 SV=2}	{cmo:103489710; - - - - -}	{At2g37240; KOG4498 Uncharacterized conserved protein S Function unknown ;}	{NA}	{XM_010698052.2; PREDICTED: Beta vulgaris subsp. vulgaris thioredoxin-like protein AAED1, chloroplastic (LOC104908884), transcript variant X3, mRNA}	{NA}
i0_HQ_PLCLR_c26010/f2p0/981	{AIG92831.1; aquaporin PIP2 [Chrysanthemum x morifolium]}	{sp|Q9SV31|PIP25_ARATH; Probable aquaporin PIP2-5 OS=Arabidopsis thaliana GN=PIP2-5 PE=1 SV=1}	{rcu:8264070; K09872 PIP aquaporin PIP - -}	{At3g54820; KOG0223 Aquaporin (major intrinsic protein family) G Carbohydrate transport and metabolism ;}	{GO:0005215; NA GO:0006810; transport; biological_process GO:0016020; membrane; cellular_component}	{KJ697716.1; Vitis vinifera putative aquaporin (PIP2) mRNA, complete cds}	{PF00230:Major intrinsic protein}
i0_HQ_PLCLR_c26052/f2p0/455	{P81373.1; RecName: Full=Ferredoxin-B; Short=Fd B}	{sp|P81373|FERB_ALOMA; Ferredoxin-B OS=Alocasia macrorrhizos PE=1 SV=1}	{pop:POPTR_0003s01090g; K02639 petF ferredoxin - ko00195; Metabolism; Energy metabolism; Photosynthesis}	{NA}	{GO:0009055; NA GO:0051536; iron-sulfur cluster binding; molecular_function}	{CP019104.1; Spirodela polyrhiza strain 9509 chromosome 12 sequence}	{PF00111:2Fe-2S iron-sulfur cluster binding domain}
i0_HQ_PLCLR_c2606/f3p0/746	{XP_010665890.1; PREDICTED: uncharacterized protein LOC104883135 [Beta vulgaris subsp. vulgaris]}	{NA}	{vvi:100249186; - - - - -}	{At5g56550; KOG4210 Nuclear localization sequence binding protein K Transcription ;}	{NA}	{XM_002283501.4; PREDICTED: Vitis vinifera uncharacterized LOC100249745 (LOC100249745), mRNA}	{NA}
i0_HQ_PLCLR_c2608/f3p1/890	{KNA09122.1; hypothetical protein SOVF_156410 [Spinacia oleracea]}	{sp|Q9FEC1|OHP2_ARATH; Light-harvesting complex-like protein OHP2, chloroplastic OS=Arabidopsis thaliana GN=OHP2 PE=2 SV=1}	{fve:101310181; - - - - -}	{NA}	{GO:0005634; nucleus; cellular_component}	{XM_010682930.2; PREDICTED: Beta vulgaris subsp. vulgaris light-harvesting complex-like protein OHP2, chloroplastic (LOC104896210), mRNA}	{PF15163:Meiosis-expressed}
i0_HQ_PLCLR_c2611/f3p4/296	{NA}	{NA}	{NA}	{NA}	{NA}	{NA}	{NA}
i0_HQ_PLCLR_c2612/f3p14/829	{XP_015644534.1; PREDICTED: ubiquitin-conjugating enzyme E2-17 kDa [Oryza sativa Japonica Group]}	{sp|P35135|UBC4_SOLLC; Ubiquitin-conjugating enzyme E2-17 kDa OS=Solanum lycopersicum PE=2 SV=1}	{pmum:103338499; K06689 UBE2D, UBC4, UBC5 ubiquitin-conjugating enzyme E2 D 2.3.2.23 ko04141; Genetic Information Processing; Folding, sorting and degradation; Protein processing in endoplasmic reticulum | ko04120; Genetic Information Processing; Folding, sorting and degradation; Ubiquitin mediated proteolysis | ko04013; Environmental Information Processing; Signal transduction; MAPK signaling pa…	{At5g41700; KOG0417 Ubiquitin-protein ligase O Posttranslational modification, protein turnover, chaperones ;}	{GO:0006464; protein modification process; biological_process GO:0015031; protein transport; biological_process GO:0005515; protein binding; molecular_function}	{XM_010678421.2; PREDICTED: Beta vulgaris subsp. vulgaris ubiquitin-conjugating enzyme E2 8 (LOC104892473), mRNA}	{PF05743:UEV domain PF05773:RWD domain}
i0_HQ_PLCLR_c2618/f3p6/657	{XP_011656185.1; PREDICTED: uncharacterized protein LOC105435656 [Cucumis sativus]}	{NA}	{csv:105435656; - - - - -}	{NA}	{NA}	{NA}	{NA}
i0_HQ_PLCLR_c26195/f2p3/266	{NA}	{NA}	{NA}	{NA}	{NA}	{NA}	{NA}
i0_HQ_PLCLR_c2620/f3p5/448	{KMS64502.1; hypothetical protein BVRB_019630, partial [Beta vulgaris subsp. vulgaris]}	{NA}	{NA}	{NA}	{NA}	{NA}	{NA}
i0_HQ_PLCLR_c26214/f2p0/643	{NA}	{NA}	{NA}	{NA}	{GO:0006952; defense response; biological_process}	{NA}	{PF01097:Arthropod defensin}
i0_HQ_PLCLR_c2623/f2p2/523	{XP_002284445.1; PREDICTED: 60S ribosomal protein L23a [Vitis vinifera]}	{sp|P62751|RL23A_MOUSE; 60S ribosomal protein L23a OS=Mus musculus GN=Rpl23a PE=1 SV=1}	{vvi:100254719; K02893 RP-L23Ae, RPL23A large subunit ribosomal protein L23Ae - ko03010; Genetic Information Processing; Translation; Ribosome}	{Hs17105394; KOG1751 60s ribosomal protein L23 J Translation, ribosomal structure and biogenesis ;}	{GO:0003735; structural constituent of ribosome; molecular_function GO:0005840; ribosome; cellular_component GO:0006412; translation; biological_process}	{XM_006291928.1; Capsella rubella hypothetical protein (CARUB_v10018178mg) mRNA, complete cds}	{PF00276:Ribosomal protein L23}
i0_HQ_PLCLR_c26233/f2p7/551	{XP_010677494.1; PREDICTED: acyl-CoA-binding protein [Beta vulgaris subsp. vulgaris]}	{NA}	{bvg:104893114; K08762 DBI, ACBP diazepam-binding inhibitor (GABA receptor modulator, acyl-CoA-binding protein) - ko03320; Organismal Systems; Endocrine system; PPAR signaling pathway}	{NA}	{NA}	{NA}	{NA}
i0_HQ_PLCLR_c26260/f5p69/733	{XP_012081549.1; PREDICTED: 40S ribosomal protein S15a-1 [Jatropha curcas]}	{sp|P42798|R15A1_ARATH; 40S ribosomal protein S15a-1 OS=Arabidopsis thaliana GN=RPS15AA PE=2 SV=2}	{bvg:104886970; K02957 RP-S15Ae, RPS15A small subunit ribosomal protein S15Ae - ko03010; Genetic Information Processing; Translation; Ribosome}	{At5g59850; KOG1754 40S ribosomal protein S15/S22 J Translation, ribosomal structure and biogenesis ;}	{GO:0005840; ribosome; cellular_component GO:0006412; translation; biological_process GO:0003735; structural constituent of ribosome; molecular_function}	{XM_010671538.2; PREDICTED: Beta vulgaris subsp. vulgaris 40S ribosomal protein S15a-1 (LOC104886970), mRNA}	{PF00410:Ribosomal protein S8}
i0_HQ_PLCLR_c2629/f2p1/645	{XP_010685998.1; PREDICTED: uncharacterized protein At2g27730, mitochondrial [Beta vulgaris subsp. vulgaris]}	{sp|Q9ZUX4|UMP2_ARATH; Uncharacterized protein At2g27730, mitochondrial OS=Arabidopsis thaliana GN=At2g27730 PE=1 SV=1}	{cic:CICLE_v10029605mg; - - - - -}	{NA}	{GO:0042030; ATPase inhibitor activity; molecular_function GO:0032780; negative regulation of ATPase activity; biological_process GO:0005739; mitochondrion; cellular_component}	{XM_010523369.2; PREDICTED: Tarenaya hassleriana uncharacterized protein At2g27730, mitochondrial (LOC104800543), transcript variant X2, mRNA}	{PF04568:Mitochondrial ATPase inhibitor, IATP}
i0_HQ_PLCLR_c2632/f7p2/689	{KNA13105.1; hypothetical protein SOVF_119750 [Spinacia oleracea]}	{sp|Q8RW93|LBP65_ARATH; Putative lipid-binding protein At4g00165 OS=Arabidopsis thaliana GN=At4g00165 PE=2 SV=1}	{aip:107617880; - - - - -}	{NA}	{NA}	{NA}	{NA}
i0_HQ_PLCLR_c2633/f4p8/722	{XP_010033471.1; PREDICTED: peptidyl-prolyl cis-trans isomerase Pin1 [Eucalyptus grandis]}	{sp|Q9SL42|PIN1_ARATH; Peptidyl-prolyl cis-trans isomerase Pin1 OS=Arabidopsis thaliana GN=PIN1 PE=1 SV=1}	{bna:106352090; K09578 PIN1 peptidyl-prolyl cis-trans isomerase NIMA-interacting 1 5.2.1.8 ko04622; Organismal Systems; Immune system; RIG-I-like receptor signaling pathway}	{At2g18040; KOG3259 Peptidyl-prolyl cis-trans isomerase O Posttranslational modification, protein turnover, chaperones ;}	{GO:0016853; isomerase activity; molecular_function}	{XM_010681559.2; PREDICTED: Beta vulgaris subsp. vulgaris peptidyl-prolyl cis-trans isomerase Pin1 (LOC104895133), mRNA}	{PF00639:PPIC-type PPIASE domain PF13145:PPIC-type PPIASE domain}
i0_HQ_PLCLR_c26356/f2p21/378	{NA}	{NA}	{NA}	{NA}	{NA}	{NA}	{NA}
i0_HQ_PLCLR_c2637/f2p26/493	{KHN30432.1; hypothetical protein glysoja_033170 [Glycine soja]}	{sp|Q680P8|RS29_ARATH; 40S ribosomal protein S29 OS=Arabidopsis thaliana GN=RPS29A PE=3 SV=2}	{sot:102592795; K02980 RP-S29e, RPS29 small subunit ribosomal protein S29e - ko03010; Genetic Information Processing; Translation; Ribosome}	{At3g43980; KOG3506 40S ribosomal protein S29 J Translation, ribosomal structure and biogenesis ;}	{NA}	{XM_019385261.1; PREDICTED: Nicotiana attenuata 40S ribosomal protein S29 (LOC109220792), mRNA}	{NA}
i0_HQ_PLCLR_c2640/f2p3/810	{KNA13752.1; hypothetical protein SOVF_113660 [Spinacia oleracea]}	{sp|Q9C889|PR1F2_ARATH; PRA1 family protein F2 OS=Arabidopsis thaliana GN=PRA1F2 PE=1 SV=1}	{gra:105788004; K20359 RABAC1, PRAF1 PRA1 family protein 1 - -}	{At1g55190; KOG3142 Prenylated rab acceptor 1 U Intracellular trafficking, secretion, and vesicular transport ;}	{NA}	{NA}	{NA}
i0_HQ_PLCLR_c2642/f2p2/646	{XP_010671384.1; PREDICTED: protein yippee-like At4g27745 [Beta vulgaris subsp. vulgaris]}	{sp|Q9T096|YIPL6_ARATH; Protein yippee-like At4g27745 OS=Arabidopsis thaliana GN=At4g27745 PE=3 SV=2}	{bvg:104888189; - - - - -}	{At4g27740; KOG3399 Predicted Yippee-type zinc-binding protein R General function prediction only ;}	{GO:0016817; hydrolase activity, acting on acid anhydrides; molecular_function}	{XM_002321350.2; Populus trichocarpa Yippee-like family protein (POPTR_0015s01150g) mRNA, complete cds}	{PF11648:C-terminal domain of RIG-I}
i0_HQ_PLCLR_c26467/f3p33/464	{NA}	{NA}	{NA}	{NA}	{NA}	{NA}	{NA}
i0_HQ_PLCLR_c2648/f5p6/856	{XP_010691224.1; PREDICTED: probable histone H2A variant 3 [Beta vulgaris subsp. vulgaris]}	{sp|Q9C944|H2AV3_ARATH; Probable histone H2A variant 3 OS=Arabidopsis thaliana GN=At1g52740 PE=1 SV=1}	{jcu:105634919; K11251 H2A histone H2A - ko05322; Human Diseases; Immune diseases; Systemic lupus erythematosus | ko05034; Human Diseases; Substance dependence; Alcoholism}	{At1g52740; KOG1757 Histone 2A B Chromatin structure and dynamics ;}	{GO:0003677; DNA binding; molecular_function}	{XM_002285230.2; PREDICTED: Vitis vinifera probable histone H2A variant 3 (LOC100265256), mRNA}	{PF00125:Core histone H2A/H2B/H3/H4}
i0_HQ_PLCLR_c2650/f2p9/943	{NA}	{NA}	{NA}	{NA}	{NA}	{NA}	{NA}
i0_HQ_PLCLR_c26530/f2p4/673	{XP_010671875.1; PREDICTED: ATP synthase subunit O, mitochondrial [Beta vulgaris subsp. vulgaris]}	{sp|P22778|ATPO_IPOBA; ATP synthase subunit O, mitochondrial OS=Ipomoea batatas PE=1 SV=1}	{bvg:104888553; K02137 ATPeF0O, ATP5O, ATP5 F-type H+-transporting ATPase subunit O - ko00190; Metabolism; Energy metabolism; Oxidative phosphorylation | ko05010; Human Diseases; Neurodegenerative diseases; Alzheimer's disease | ko05012; Human Diseases; Neurodegenerative diseases; Parkinson's disease | ko05016; Human Diseases; Neurodegenerative diseases; Huntington's disease}	{At5g13450; KOG1662 Mitochondrial F1F0-ATP synthase, subunit OSCP/ATP5 C Energy production and conversion ;}	{GO:0046933; hydrogen ion transporting ATP synthase activity, rotational mechanism; molecular_function GO:0015986; ATP synthesis coupled proton transport; biological_process}	{XM_010673573.2; PREDICTED: Beta vulgaris subsp. vulgaris ATP synthase subunit O, mitochondrial (LOC104888553), mRNA}	{PF00213:ATP synthase delta (OSCP) subunit}
i0_HQ_PLCLR_c2658/f11p7/554	{NA}	{NA}	{NA}	{NA}	{NA}	{AP014957.1; Oryza sativa Japonica Group DNA, chromosome 1, cultivar: Nipponbare, complete sequence}	{NA}
i0_HQ_PLCLR_c26621/f2p0/607	{XP_018815474.1; PREDICTED: cyclin-B1-2-like [Juglans regia]}	{sp|Q0DWQ7|CCB12_ORYSJ; Cyclin-B1-2 OS=Oryza sativa subsp. japonica GN=CYCB1-2 PE=3 SV=1}	{bvg:104893390; K11599 POMP, UMP1 proteasome maturation protein - ko03050; Genetic Information Processing; Folding, sorting and degradation; Proteasome}	{At5g38650; KOG3061 Proteasome maturation factor O Posttranslational modification, protein turnover, chaperones ;}	{NA}	{FQ385144.1; Vitis vinifera clone SS0AEB3YD20}	{NA}
i0_HQ_PLCLR_c26711/f2p0/756	{XP_009762892.1; PREDICTED: organ-specific protein P4-like [Nicotiana sylvestris]}	{sp|P17772|OSS2_PEA; Organ-specific protein S2 OS=Pisum sativum PE=2 SV=1}	{cann:107852108; - - - - -}	{NA}	{GO:0007155; cell adhesion; biological_process GO:0030246; carbohydrate binding; molecular_function}	{NA}	{PF09458:H-type lectin domain}
i0_HQ_PLCLR_c26740/f3p36/347	{XP_012843204.1; PREDICTED: sm-like protein LSM5 [Erythranthe guttata]}	{sp|Q9FKB0|LSM5_ARATH; Sm-like protein LSM5 OS=Arabidopsis thaliana GN=LSM5 PE=1 SV=1}	{ini:109175822; K12624 LSM5 U6 snRNA-associated Sm-like protein LSm5 - ko03040; Genetic Information Processing; Transcription; Spliceosome | ko03018; Genetic Information Processing; Folding, sorting and degradation; RNA degradation}	{At5g48870; KOG1775 U6 snRNA-associated Sm-like protein A RNA processing and modification ;}	{NA}	{HM363459.1; Hevea brasiliensis U6 snRNA-associated Sm-like protein LSm5 (LSm5) mRNA, complete cds}	{NA}
i0_HQ_PLCLR_c26763/f3p2/354	{OIV92089.1; hypothetical protein TanjilG_08731, partial [Lupinus angustifolius]}	{sp|Q8TGM6|TAR1_YEAST; Protein TAR1 OS=Saccharomyces cerevisiae (strain ATCC 204508 / S288c) GN=TAR1 PE=2 SV=1}	{mtr:MTR_0306s0040; - - - - -}	{NA}	{NA}	{HE610149.1; Dolichomastix tenuilepis partial 28S rRNA gene, strain M1680}	{NA}
i0_HQ_PLCLR_c26807/f2p0/293	{NA}	{NA}	{NA}	{NA}	{NA}	{NA}	{NA}
i0_HQ_PLCLR_c2693/f2p4/941	{XP_010689305.1; PREDICTED: germin-like protein [Beta vulgaris subsp. vulgaris]}	{sp|P45852|GLP1_MESCR; Germin-like protein OS=Mesembryanthemum crystallinum PE=2 SV=1}	{bvg:104888737; - - - - -}	{NA}	{GO:0045735; NA}	{FQ397137.1; Vitis vinifera clone SS0AEB7YL10}	{PF00190:Cupin}
i0_HQ_PLCLR_c26936/f2p14/818	{XP_016722075.1; PREDICTED: uncharacterized protein LOC107934209 [Gossypium hirsutum]}	{NA}	{bvg:104886911; - - - - -}	{At3g12340; KOG0552 FKBP-type peptidyl-prolyl cis-trans isomerase O Posttranslational modification, protein turnover, chaperones ;}	{NA}	{XM_010044568.2; PREDICTED: Eucalyptus grandis uncharacterized LOC104432075 (LOC104432075), mRNA}	{NA}
i0_HQ_PLCLR_c271/f25p0/485	{XP_010694444.1; PREDICTED: uncharacterized protein LOC104907245 [Beta vulgaris subsp. vulgaris]}	{NA}	{vvi:100252779; - - - - -}	{NA}	{NA}	{XM_006469769.2; PREDICTED: Citrus sinensis uncharacterized LOC102611635 (LOC102611635), mRNA}	{NA}
i0_HQ_PLCLR_c27163/f4p17/348	{KRH17823.1; hypothetical protein GLYMA_13G0188001, partial [Glycine max]}	{NA}	{mus:103975022; - - - - -}	{NA}	{NA}	{AF479092.1; Pereskia aculeata 26S ribosomal RNA gene, complete sequence}	{NA}
i0_HQ_PLCLR_c27229/f2p4/761	{EOY23660.1; Ubiquitin supergroup,Ribosomal protein L40e [Theobroma cacao]}	{sp|P49636|RL40_NICSY; Ubiquitin-60S ribosomal protein L40 OS=Nicotiana sylvestris GN=UBICEP52-7 PE=2 SV=2}	{eus:EUTSA_v10010818mg; K02927 RP-L40e, RPL40 large subunit ribosomal protein L40e - ko03010; Genetic Information Processing; Translation; Ribosome}	{At3g52590; KOG0003 Ubiquitin/60s ribosomal protein L40 fusion J Translation, ribosomal structure and biogenesis ;}	{GO:0006412; translation; biological_process GO:0005840; ribosome; cellular_component GO:0005515; protein binding; molecular_function GO:0003735; structural constituent of ribosome; molecular_function}	{XM_010667867.2; PREDICTED: Beta vulgaris subsp. vulgaris ubiquitin-60S ribosomal protein L40 (LOC104883358), mRNA}	{PF00240:Ubiquitin family PF14560:Ubiquitin-like domain PF01020:Ribosomal L40e family}
i0_HQ_PLCLR_c27283/f2p3/1007	{XP_010666938.1; PREDICTED: adenylylsulfatase HINT3 [Beta vulgaris subsp. vulgaris]}	{sp|F4K1R2|HINT3_ARATH; Adenylylsulfatase HINT3 OS=Arabidopsis thaliana GN=HINT3 PE=1 SV=1}	{aly:ARALYDRAFT_494917; - - - - -}	{YDL125c; KOG3275 Zinc-binding protein of the histidine triad (HIT) family T Signal transduction mechanisms ;}	{NA}	{NA}	{NA}
i0_HQ_PLCLR_c27393/f2p114/657	{XP_010674675.1; PREDICTED: uncharacterized protein LOC104890783 [Beta vulgaris subsp. vulgaris]}	{NA}	{bvg:104890783; - - - - -}	{NA}	{NA}	{NA}	{NA}
i0_HQ_PLCLR_c27506/f3p0/311	{NA}	{NA}	{NA}	{NA}	{GO:0003700; sequence-specific DNA binding transcription factor activity; molecular_function GO:0042025; host cell nucleus; cellular_component GO:0006355; regulation of transcription, DNA-dependent; biological_process}	{NA}	{PF00424:REV protein (anti-repression trans-activator protein)}
i0_HQ_PLCLR_c27542/f2p0/705	{NA}	{NA}	{NA}	{NA}	{NA}	{NA}	{NA}
i0_HQ_PLCLR_c2757/f2p0/864	{KMT14452.1; hypothetical protein BVRB_4g072280 [Beta vulgaris subsp. vulgaris]}	{sp|Q9LHJ8|SAP5_ARATH; Zinc finger A20 and AN1 domain-containing stress-associated protein 5 OS=Arabidopsis thaliana GN=SAP5 PE=2 SV=1}	{mtr:MTR_8g036980; - - - - -}	{At3g12630; KOG3173 Predicted Zn-finger protein R General function prediction only ;}	{NA}	{XM_010069581.2; PREDICTED: Eucalyptus grandis zinc finger A20 and AN1 domain-containing stress-associated protein 5 (LOC104454668), mRNA}	{NA}
i0_HQ_PLCLR_c27650/f2p0/797	{CBI32005.3; unnamed protein product, partial [Vitis vinifera]}	{sp|P35130|UBC2_MEDSA; Ubiquitin-conjugating enzyme E2 2 OS=Medicago sativa GN=UBC2 PE=2 SV=1}	{pmum:103321620; K10573 UBE2A, UBC2, RAD6A ubiquitin-conjugating enzyme E2 A 2.3.2.23 ko04120; Genetic Information Processing; Folding, sorting and degradation; Ubiquitin mediated proteolysis}	{At2g02760; KOG0419 Ubiquitin-protein ligase O Posttranslational modification, protein turnover, chaperones ;}	{GO:0005515; protein binding; molecular_function}	{XM_008223446.2; PREDICTED: Prunus mume ubiquitin-conjugating enzyme E2 2-like (LOC103321620), mRNA}	{PF05773:RWD domain}
i0_HQ_PLCLR_c27696/f2p0/366	{NA}	{NA}	{NA}	{NA}	{NA}	{NA}	{NA}
i0_HQ_PLCLR_c27718/f2p3/597	{XP_010676953.1; PREDICTED: putative uncharacterized protein DDB_G0290989 [Beta vulgaris subsp. vulgaris]}	{NA}	{bvg:104892663; - - - - -}	{NA}	{NA}	{NA}	{NA}
i0_HQ_PLCLR_c2774/f3p6/417	{NA}	{NA}	{NA}	{NA}	{NA}	{NA}	{NA}
i0_HQ_PLCLR_c27764/f3p10/670	{XP_005648374.1; ribosomal protein S5 component of cytosolic 80S ribosome and 40S small subunit [Coccomyxa subellipsoidea C-169]}	{sp|P46782|RS5_HUMAN; 40S ribosomal protein S5 OS=Homo sapiens GN=RPS5 PE=1 SV=4}	{csl:COCSUDRAFT_28475; K02989 RP-S5e, RPS5 small subunit ribosomal protein S5e - ko03010; Genetic Information Processing; Translation; Ribosome}	{Hs13904870; KOG3291 Ribosomal protein S7 J Translation, ribosomal structure and biogenesis ;}	{NA}	{NA}	{NA}
i0_HQ_PLCLR_c27784/f2p4/506	{CDP17880.1; unnamed protein product [Coffea canephora]}	{NA}	{NA}	{NA}	{GO:0004867; serine-type endopeptidase inhibitor activity; molecular_function}	{NA}	{PF02428:Potato type II proteinase inhibitor family}
i0_HQ_PLCLR_c2789/f2p0/651	{XP_010035704.1; PREDICTED: photosystem II repair protein PSB27-H1, chloroplastic [Eucalyptus grandis]}	{sp|Q9LR64|PB27A_ARATH; Photosystem II repair protein PSB27-H1, chloroplastic OS=Arabidopsis thaliana GN=PSB27-1 PE=1 SV=1}	{gra:105774035; K08902 psb27 photosystem II Psb27 protein - ko00195; Metabolism; Energy metabolism; Photosynthesis}	{NA}	{GO:0010207; photosystem II assembly; biological_process}	{NA}	{PF13326:Photosystem II Pbs27}
i0_HQ_PLCLR_c27892/f2p1/693	{XP_010680568.1; PREDICTED: PLAT domain-containing protein 3 [Beta vulgaris subsp. vulgaris]}	{sp|O65660|PLAT1_ARATH; PLAT domain-containing protein 1 OS=Arabidopsis thaliana GN=PLAT1 PE=1 SV=1}	{cmo:103484981; - - - - -}	{NA}	{GO:0005515; protein binding; molecular_function}	{NA}	{PF01477:PLAT/LH2 domain}
i0_HQ_PLCLR_c27956/f2p0/836	{XP_010696349.1; PREDICTED: uncharacterized protein LOC104908879 [Beta vulgaris subsp. vulgaris]}	{NA}	{bvg:104908879; - - - - -}	{NA}	{NA}	{NA}	{NA}
i0_HQ_PLCLR_c2806/f3p0/855	{XP_019195300.1; PREDICTED: germin-like protein subfamily 1 member 16 [Ipomoea nil]}	{sp|Q9SFF9|GL17_ARATH; Germin-like protein subfamily 1 member 7 OS=Arabidopsis thaliana GN=At3g05950 PE=2 SV=1}	{bvg:104889130; - - - - -}	{NA}	{GO:0045735; NA}	{NA}	{PF00190:Cupin}
i0_HQ_PLCLR_c2807/f6p5/593	{XP_010672453.1; PREDICTED: uncharacterized protein LOC104889021 [Beta vulgaris subsp. vulgaris]}	{NA}	{bvg:104889021; - - - - -}	{NA}	{GO:0006468; protein phosphorylation; biological_process GO:0007623; circadian rhythm; biological_process}	{NA}	{PF07688:KaiA domain}
i0_HQ_PLCLR_c28087/f2p0/951	{XP_010673688.1; PREDICTED: RNA-binding protein 8A [Beta vulgaris subsp. vulgaris]}	{sp|Q5D018|RBM8A_DANRE; RNA-binding protein 8A OS=Danio rerio GN=rbm8a PE=2 SV=1}	{bvg:104890031; K12876 RBM8A, Y14 RNA-binding protein 8A - ko03040; Genetic Information Processing; Transcription; Spliceosome | ko03013; Genetic Information Processing; Translation; RNA transport | ko03015; Genetic Information Processing; Translation; mRNA surveillance pathway}	{At1g51510; KOG0130 RNA-binding protein RBM8/Tsunagi (RRM superfamily) R General function prediction only ;}	{GO:0003676; nucleic acid binding; molecular_function GO:0003723; RNA binding; molecular_function}	{XM_012234649.1; PREDICTED: Jatropha curcas RNA-binding protein 8A (LOC105648305), mRNA}	{PF00076:RNA recognition motif. (a.k.a. RRM, RBD, or RNP domain) PF08777:RNA binding motif}
i0_HQ_PLCLR_c28089/f2p0/396	{KRH17832.1; hypothetical protein GLYMA_13G019700 [Glycine max]}	{NA}	{NA}	{NA}	{NA}	{FJ431286.1; Uncultured Micromonas clone RA070411P.041 18S ribosomal RNA gene, partial sequence}	{NA}
i0_HQ_PLCLR_c28414/f2p0/432	{NA}	{NA}	{NA}	{NA}	{NA}	{NA}	{NA}
i0_HQ_PLCLR_c2851/f2p15/832	{KNA23907.1; hypothetical protein SOVF_019510 [Spinacia oleracea]}	{sp|O65743|RL24_CICAR; 60S ribosomal protein L24 OS=Cicer arietinum GN=RPL24 PE=2 SV=1}	{gra:105786383; K02896 RP-L24e, RPL24 large subunit ribosomal protein L24e - ko03010; Genetic Information Processing; Translation; Ribosome}	{At3g53020; KOG1722 60s ribosomal protein L24 J Translation, ribosomal structure and biogenesis ;}	{NA}	{XM_010257200.2; PREDICTED: Nelumbo nucifera 60S ribosomal protein L24 (LOC104596154), mRNA}	{NA}
i0_HQ_PLCLR_c28523/f2p22/656	{KCW57414.1; hypothetical protein EUGRSUZ_H00194, partial [Eucalyptus grandis]}	{sp|Q945U1|RS15_ELAOL; 40S ribosomal protein S15 OS=Elaeis oleifera GN=RPS15 PE=2 SV=1}	{csv:101217711; K02958 RP-S15e, RPS15 small subunit ribosomal protein S15e - ko03010; Genetic Information Processing; Translation; Ribosome}	{At5g09510; KOG0898 40S ribosomal protein S15 J Translation, ribosomal structure and biogenesis ;}	{NA}	{XM_010089481.1; Morus notabilis 40S ribosomal protein S15 partial mRNA}	{NA}
i0_HQ_PLCLR_c28531/f2p0/695	{XP_004142984.1; PREDICTED: uncharacterized protein At4g28440 [Cucumis sativus]}	{sp|O49453|Y4844_ARATH; Uncharacterized protein At4g28440 OS=Arabidopsis thaliana GN=At4g28440 PE=1 SV=1}	{cmo:103487687; K07466 RFA1, RPA1, rpa replication factor A1 - ko03030; Genetic Information Processing; Replication and repair; DNA replication | ko03420; Genetic Information Processing; Replication and repair; Nucleotide excision repair | ko03430; Genetic Information Processing; Replication and repair; Mismatch repair | ko03440; Genetic Information Processing; Replication and repair; Homologous …	{NA}	{NA}	{NA}	{NA}
i0_HQ_PLCLR_c28533/f2p0/895	{NP_001078516.1; Histone superfamily protein [Arabidopsis thaliana]}	{sp|Q0JCT1|H33_ORYSJ; Histone H3.3 OS=Oryza sativa subsp. japonica GN=H3 PE=1 SV=2}	{thj:104809364; K11253 H3 histone H3 - ko05202; Human Diseases; Cancers: Overview; Transcriptional misregulation in cancer | ko05322; Human Diseases; Immune diseases; Systemic lupus erythematosus | ko05034; Human Diseases; Substance dependence; Alcoholism}	{At4g40040; KOG1745 Histones H3 and H4 B Chromatin structure and dynamics ;}	{GO:0006352; transcription initiation, DNA-dependent; biological_process GO:0071821; FANCM-MHF complex; cellular_component GO:0006974; response to DNA damage stimulus; biological_process GO:0003677; DNA binding; molecular_function GO:0051726; regulation of cell cycle; biological_process}	{XM_009341313.2; PREDICTED: Pyrus x bretschneideri histone H3.3 (LOC103931785), mRNA}	{PF15715:PCNA-associated factor PF00125:Core histone H2A/H2B/H3/H4 PF15630:CENP-S protein PF02291:Transcription initiation factor IID, 31kD subunit}
i0_HQ_PLCLR_c28596/f2p0/707	{XP_012459305.1; PREDICTED: uncharacterized protein LOC105779883 [Gossypium raimondii]}	{NA}	{vra:106755440; - - - - -}	{NA}	{GO:0051082; unfolded protein binding; molecular_function GO:0031072; heat shock protein binding; molecular_function}	{NA}	{PF00684:DnaJ central domain}
i0_HQ_PLCLR_c28601/f2p3/476	{KZV56338.1; hypothetical protein F511_00335 [Dorcoceras hygrometricum]}	{sp|P62787|H4_MAIZE; Histone H4 OS=Zea mays GN=H4C7 PE=1 SV=2}	{pvu:PHAVU_011G069500g; K11254 H4 histone H4 - ko05203; Human Diseases; Cancers: Overview; Viral carcinogenesis | ko05322; Human Diseases; Immune diseases; Systemic lupus erythematosus | ko05034; Human Diseases; Substance dependence; Alcoholism}	{At1g07820; KOG3467 Histone H4 B Chromatin structure and dynamics ;}	{GO:0006352; transcription initiation, DNA-dependent; biological_process GO:0071821; FANCM-MHF complex; cellular_component GO:0003677; DNA binding; molecular_function}	{XM_002864601.1; Arabidopsis lyrata subsp. lyrata hypothetical protein, mRNA}	{PF00125:Core histone H2A/H2B/H3/H4 PF02969:TATA box binding protein associated factor (TAF) PF02291:Transcription initiation factor IID, 31kD subunit PF15630:CENP-S protein}
i0_HQ_PLCLR_c28610/f2p0/374	{XP_010690624.1; PREDICTED: triosephosphate isomerase, cytosolic [Beta vulgaris subsp. vulgaris]}	{sp|P48494|TPIS_ORYSJ; Triosephosphate isomerase, cytosolic OS=Oryza sativa subsp. japonica GN=TPI PE=1 SV=3}	{bvg:104904128; K01803 TPI, tpiA triosephosphate isomerase (TIM) 5.3.1.1 ko01200; Metabolism; Global and overview maps; Carbon metabolism | ko01230; Metabolism; Global and overview maps; Biosynthesis of amino acids | ko00010; Metabolism; Carbohydrate metabolism; Glycolysis / Gluconeogenesis | ko00051; Metabolism; Carbohydrate metabolism; Fructose and mannose metabolism | ko00562; Metabolism; Carb…	{At3g55440; KOG1643 Triosephosphate isomerase G Carbohydrate transport and metabolism ;}	{NA}	{XM_015532682.1; PREDICTED: Citrus sinensis triosephosphate isomerase, cytosolic (LOC102626726), mRNA}	{NA}
i0_HQ_PLCLR_c2885/f3p11/587	{NA}	{NA}	{NA}	{NA}	{NA}	{NA}	{NA}
i0_HQ_PLCLR_c28864/f3p0/445	{XP_001753289.1; predicted protein [Physcomitrella patens]}	{sp|Q9LR33|R27A2_ARATH; 60S ribosomal protein L27a-2 OS=Arabidopsis thaliana GN=RPL27AB PE=2 SV=1}	{ppp:PHYPADRAFT_202144; K02900 RP-L27Ae, RPL27A large subunit ribosomal protein L27Ae - ko03010; Genetic Information Processing; Translation; Ribosome}	{At1g23290; KOG1742 60s ribosomal protein L15/L27 J Translation, ribosomal structure and biogenesis ;}	{NA}	{AC189492.2; Brassica rapa subsp. pekinensis clone KBrB084M08, complete sequence}	{NA}
i0_HQ_PLCLR_c28891/f5p0/628	{XP_010682741.1; PREDICTED: nuclear transport factor 2 [Beta vulgaris subsp. vulgaris]}	{sp|Q9C7F5|NTF2_ARATH; Nuclear transport factor 2 OS=Arabidopsis thaliana GN=NTF2 PE=1 SV=1}	{csv:101214765; - - - - -}	{At1g27970; KOG2104 Nuclear transport factor 2 U Intracellular trafficking, secretion, and vesicular transport ;}	{GO:0006810; transport; biological_process GO:0005622; intracellular; cellular_component}	{XM_010532823.2; PREDICTED: Tarenaya hassleriana nuclear transport factor 2 (LOC104807512), mRNA}	{PF02136:Nuclear transport factor 2 (NTF2) domain}
i0_HQ_PLCLR_c2903/f2p0/777	{XP_010687260.1; PREDICTED: major allergen Pru ar 1 [Beta vulgaris subsp. vulgaris]}	{sp|P17641|PRS1_SOLTU; Pathogenesis-related protein STH-21 OS=Solanum tuberosum GN=STH-21 PE=2 SV=1}	{bvg:104887022; - - - - -}	{NA}	{GO:0006952; defense response; biological_process GO:0009607; response to biotic stimulus; biological_process}	{NA}	{PF00407:Pathogenesis-related protein Bet v I family}
i0_HQ_PLCLR_c29166/f3p0/791	{NA}	{NA}	{NA}	{NA}	{NA}	{NA}	{NA}
i0_HQ_PLCLR_c2919/f2p0/536	{YP_654205.1; photosystem II M protein (chloroplast) [Oryza sativa Indica Group]}	{NA}	{NA}	{NA}	{NA}	{KT164771.1; Carnegiea gigantea chloroplast, complete genome}	{NA}
i0_HQ_PLCLR_c2930/f2p0/416	{XP_013901987.1; Protein PRY1 [Monoraphidium neglectum]}	{sp|P47032|PRY1_YEAST; Protein PRY1 OS=Saccharomyces cerevisiae (strain ATCC 204508 / S288c) GN=PRY1 PE=1 SV=1}	{gsl:Gasu_26420; - - - - -}	{7295972; KOG3017 Defense-related protein containing SCP domain S Function unknown ;}	{NA}	{NA}	{NA}
i0_HQ_PLCLR_c29514/f3p0/847	{XP_010685463.1; PREDICTED: putative phosphatidylglycerol/phosphatidylinositol transfer protein DDB_G0282179 [Beta vulgaris subsp. vulgaris]}	{NA}	{cic:CICLE_v10029501mg; - - - - -}	{At3g44100; KOG4680 Uncharacterized conserved protein, contains ML domain R General function prediction only ;}	{NA}	{NA}	{NA}
i0_HQ_PLCLR_c29646/f2p0/454	{XP_006387989.1; hypothetical protein POPTR_0425s00200g [Populus trichocarpa]}	{NA}	{bdi:100830142; - - - - -}	{NA}	{NA}	{NA}	{NA}
i0_HQ_PLCLR_c29707/f3p0/762	{P82412.1; RecName: Full=30S ribosomal protein 3, chloroplastic; AltName: Full=Plastid-specific 30S ribosomal protein 3; Short=PSRP-3; Flags: Precursor}	{sp|P82412|RRP3_SPIOL; 30S ribosomal protein 3, chloroplastic OS=Spinacia oleracea GN=PSRP3 PE=1 SV=1}	{bvg:104905926; K19032 PSRP3 30S ribosomal protein 3 - -}	{NA}	{GO:0003735; structural constituent of ribosome; molecular_function GO:0005840; ribosome; cellular_component GO:0006412; translation; biological_process}	{XM_010694585.2; PREDICTED: Beta vulgaris subsp. vulgaris 30S ribosomal protein 3, chloroplastic (LOC104905926), mRNA}	{PF04839:Plastid and cyanobacterial ribosomal protein (PSRP-3 / Ycf65)}
i0_HQ_PLCLR_c2976/f2p142/306	{NA}	{NA}	{NA}	{NA}	{NA}	{NA}	{NA}
i0_HQ_PLCLR_c29899/f2p19/567	{KFK43138.1; hypothetical protein AALP_AA1G085000 [Arabis alpina]}	{sp|Q9SGD6|AROD6_ARATH; Arogenate dehydratase/prephenate dehydratase 6, chloroplastic OS=Arabidopsis thaliana GN=ADT6 PE=1 SV=1}	{csv:101222151; K05359 ADT, PDT arogenate/prephenate dehydratase [EC:4.2.1.91 4.2.1.51] 4.2.1.91,4.2.1.51 ko01230; Metabolism; Global and overview maps; Biosynthesis of amino acids | ko00400; Metabolism; Amino acid metabolism; Phenylalanine, tyrosine and tryptophan biosynthesis}	{At1g08250; KOG2797 Prephenate dehydratase E Amino acid transport and metabolism ;}	{NA}	{NA}	{NA}
i0_HQ_PLCLR_c3020/f3p3/812	{XP_017233204.1; PREDICTED: glycine cleavage system H protein 2, mitochondrial-like isoform X2 [Daucus carota subsp. sativus]}	{sp|O82179|GCSH2_ARATH; Glycine cleavage system H protein 2, mitochondrial OS=Arabidopsis thaliana GN=GDH2 PE=2 SV=1}	{lang:109341397; K02437 gcvH, GCSH glycine cleavage system H protein - ko00630; Metabolism; Carbohydrate metabolism; Glyoxylate and dicarboxylate metabolism | ko00260; Metabolism; Amino acid metabolism; Glycine, serine and threonine metabolism; lang:109341397; - - - - -}	{At2g35120; KOG3373 Glycine cleavage system H protein (lipoate-binding) E Amino acid transport and metabolism ;}	{NA}	{NA}	{NA}
i0_HQ_PLCLR_c30207/f8p2/764	{XP_010690079.1; PREDICTED: 60S ribosomal protein L28-1 [Beta vulgaris subsp. vulgaris]}	{sp|O82204|RL281_ARATH; 60S ribosomal protein L28-1 OS=Arabidopsis thaliana GN=RPL28A PE=1 SV=1}	{vra:106760851; K02903 RP-L28e, RPL28 large subunit ribosomal protein L28e - ko03010; Genetic Information Processing; Translation; Ribosome}	{At2g19730; KOG3412 60S ribosomal protein L28 J Translation, ribosomal structure and biogenesis ;}	{NA}	{XM_016011112.1; PREDICTED: Ziziphus jujuba 60S ribosomal protein L28-2-like (LOC107404159), mRNA}	{NA}
i0_HQ_PLCLR_c30219/f2p0/499	{CDY20228.1; BnaC09g30110D [Brassica napus]}	{NA}	{mtr:MTR_0002s0250; - - - - -}	{NA}	{NA}	{HQ621644.1; Portulaca oleracea voucher Nyffeler n.a. (BRU) 23S ribosomal RNA (rrn23) gene, partial sequence; chloroplast}	{NA}
i0_HQ_PLCLR_c3026/f6p0/793	{KNA08528.1; hypothetical protein SOVF_161780 [Spinacia oleracea]}	{sp|Q39096|ERD15_ARATH; Protein EARLY RESPONSIVE TO DEHYDRATION 15 OS=Arabidopsis thaliana GN=ERD15 PE=1 SV=1}	{bvg:104889431; - - - - -}	{NA}	{NA}	{NA}	{NA}
i0_HQ_PLCLR_c30299/f5p3/869	{XP_010685506.1; PREDICTED: uncharacterized protein LOC104899914 [Beta vulgaris subsp. vulgaris]}	{NA}	{lang:109358775; - - - - -}	{NA}	{GO:0005515; protein binding; molecular_function}	{XM_010687204.2; PREDICTED: Beta vulgaris subsp. vulgaris uncharacterized LOC104899914 (LOC104899914), mRNA}	{PF00498:FHA domain}
i0_HQ_PLCLR_c30310/f4p0/576	{NA}	{NA}	{NA}	{NA}	{NA}	{NA}	{NA}
i0_HQ_PLCLR_c3033/f3p0/708	{XP_010683292.1; PREDICTED: uncharacterized protein LOC104898000 [Beta vulgaris subsp. vulgaris]}	{sp|Q8UBR6|RL27_AGRFC; 50S ribosomal protein L27 OS=Agrobacterium fabrum (strain C58 / ATCC 33970) GN=rpmA PE=3 SV=1}	{vra:106762739; K02899 RP-L27, MRPL27, rpmA large subunit ribosomal protein L27 - ko03010; Genetic Information Processing; Translation; Ribosome}	{At5g15220; KOG4600 Mitochondrial ribosomal protein MRP7 (L2) J Translation, ribosomal structure and biogenesis ;}	{GO:0005840; ribosome; cellular_component GO:0006412; translation; biological_process GO:0005622; intracellular; cellular_component GO:0003735; structural constituent of ribosome; molecular_function GO:0005515; protein binding; molecular_function}	{NA}	{PF00622:SPRY domain PF01016:Ribosomal L27 protein}
i0_HQ_PLCLR_c30363/f3p0/215	{KZM80319.1; hypothetical protein DCAR_031801 [Daucus carota subsp. sativus]}	{sp|P93276|M030_ARATH; Uncharacterized mitochondrial protein AtMg00030 OS=Arabidopsis thaliana GN=AtMg00030 PE=4 SV=1}	{NA}	{NA}	{NA}	{KT959112.1; Castilleja paramensis mitochondrion, complete genome}	{NA}
i0_HQ_PLCLR_c30381/f3p0/248	{KMS94744.1; hypothetical protein BVRB_015730 [Beta vulgaris subsp. vulgaris]}	{sp|Q8TGM6|TAR1_YEAST; Protein TAR1 OS=Saccharomyces cerevisiae (strain ATCC 204508 / S288c) GN=TAR1 PE=2 SV=1}	{NA}	{NA}	{NA}	{EF135615.1; Rafflesia keithii 26S ribosomal RNA gene, partial sequence}	{NA}
i0_HQ_PLCLR_c30405/f3p0/261	{NA}	{NA}	{NA}	{NA}	{NA}	{NA}	{NA}
i0_HQ_PLCLR_c30409/f3p0/233	{NA}	{NA}	{NA}	{NA}	{NA}	{NA}	{NA}
i0_HQ_PLCLR_c30434/f3p0/265	{NA}	{NA}	{NA}	{NA}	{NA}	{NA}	{NA}
i0_HQ_PLCLR_c30451/f3p0/276	{XP_013894545.1; hypothetical protein MNEG_12437 [Monoraphidium neglectum]}	{sp|P49689|RS30_ARATH; 40S ribosomal protein S30 OS=Arabidopsis thaliana GN=RPS30A PE=3 SV=3}	{cit:102624924; K02983 RP-S30e, RPS30 small subunit ribosomal protein S30e - ko03010; Genetic Information Processing; Translation; Ribosome}	{CE06878_2; KOG0009 Ubiquitin-like/40S ribosomal S30 protein fusion JO Translation, ribosomal structure and biogenesis ; Posttranslational modification, protein turnover, chaperones ;}	{NA}	{XM_008808570.2; PREDICTED: Phoenix dactylifera 40S ribosomal protein S30 (LOC103719362), mRNA}	{NA}
i0_HQ_PLCLR_c30471/f3p0/229	{NA}	{NA}	{NA}	{NA}	{NA}	{NA}	{NA}
i0_HQ_PLCLR_c30489/f3p0/531	{KNA14628.1; hypothetical protein SOVF_105560 [Spinacia oleracea]}	{sp|Q8LDK3|NDUB2_ARATH; NADH dehydrogenase [ubiquinone] 1 beta subcomplex subunit 2 OS=Arabidopsis thaliana GN=At1g76200 PE=3 SV=1}	{fve:101290720; - - - - -}	{NA}	{NA}	{XM_010690451.2; PREDICTED: Beta vulgaris subsp. vulgaris NADH dehydrogenase [ubiquinone] 1 beta subcomplex subunit 2 (LOC104902616), mRNA}	{NA}
i0_HQ_PLCLR_c30491/f2p0/300	{NA}	{NA}	{NA}	{NA}	{NA}	{NA}	{NA}
i0_HQ_PLCLR_c30517/f2p0/220	{NA}	{NA}	{NA}	{NA}	{NA}	{NA}	{NA}
i0_HQ_PLCLR_c30519/f2p0/258	{NA}	{NA}	{NA}	{NA}	{NA}	{NA}	{NA}
i0_HQ_PLCLR_c30524/f2p0/256	{NA}	{NA}	{NA}	{NA}	{NA}	{NA}	{NA}
i0_HQ_PLCLR_c30534/f2p0/249	{NA}	{NA}	{NA}	{NA}	{NA}	{NA}	{NA}
i0_HQ_PLCLR_c3054/f7p10/770	{XP_010683257.1; PREDICTED: MLP-like protein 34 [Beta vulgaris subsp. vulgaris]}	{sp|Q9SSK7|MLP34_ARATH; MLP-like protein 34 OS=Arabidopsis thaliana GN=MLP34 PE=2 SV=1}	{vvi:100245649; - - - - -}	{NA}	{GO:0006952; defense response; biological_process GO:0009607; response to biotic stimulus; biological_process}	{NA}	{PF00407:Pathogenesis-related protein Bet v I family}
i0_HQ_PLCLR_c30565/f2p0/242	{NA}	{NA}	{NA}	{NA}	{NA}	{NA}	{NA}
i0_HQ_PLCLR_c30571/f2p0/234	{NA}	{NA}	{NA}	{NA}	{NA}	{NA}	{NA}
i0_HQ_PLCLR_c30580/f2p0/244	{NA}	{NA}	{NA}	{NA}	{NA}	{NA}	{NA}
i0_HQ_PLCLR_c30582/f2p0/268	{NA}	{NA}	{NA}	{NA}	{NA}	{NA}	{NA}
i0_HQ_PLCLR_c30589/f2p0/228	{XP_005649931.1; ribosomal protein S17 component of cytosolic 80S ribosome and 40S small subunit [Coccomyxa subellipsoidea C-169]}	{sp|Q9SJ36|RS172_ARATH; 40S ribosomal protein S17-2 OS=Arabidopsis thaliana GN=RPS17B PE=2 SV=3}	{csl:COCSUDRAFT_27982; K02962 RP-S17e, RPS17 small subunit ribosomal protein S17e - ko03010; Genetic Information Processing; Translation; Ribosome}	{At2g05220; KOG0187 40S ribosomal protein S17 J Translation, ribosomal structure and biogenesis ;}	{GO:0005840; ribosome; cellular_component GO:0005622; intracellular; cellular_component GO:0006412; translation; biological_process GO:0003735; structural constituent of ribosome; molecular_function}	{NA}	{PF00833:Ribosomal S17}
i0_HQ_PLCLR_c30591/f4p0/578	{XP_010685599.1; PREDICTED: uncharacterized protein LOC104899990 [Beta vulgaris subsp. vulgaris]}	{NA}	{mus:103983369; - - - - -}	{NA}	{NA}	{NA}	{NA}
i0_HQ_PLCLR_c30593/f2p0/325	{NA}	{NA}	{NA}	{NA}	{NA}	{NA}	{NA}
i0_HQ_PLCLR_c30627/f5p3/652	{KMS98370.1; hypothetical protein BVRB_4g093260 [Beta vulgaris subsp. vulgaris]}	{NA}	{jcu:105632824; - - - - -}	{NA}	{GO:0042600; chorion; cellular_component GO:0007275; multicellular organismal development; biological_process}	{NA}	{PF03964:Chorion family 2}
i0_HQ_PLCLR_c30628/f2p0/229	{NA}	{sp|Q6CQE5|TAR1_KLULA; Protein TAR1 OS=Kluyveromyces lactis (strain ATCC 8585 / CBS 2359 / DSM 70799 / NBRC 1267 / NRRL Y-1140 / WM37) GN=TAR1-A PE=4 SV=2}	{NA}	{NA}	{NA}	{NA}	{NA}
i0_HQ_PLCLR_c30639/f2p0/256	{NA}	{NA}	{NA}	{NA}	{GO:0016021; integral to membrane; cellular_component GO:0035556; intracellular signal transduction; biological_process}	{NA}	{PF00335:Tetraspanin family PF00779:BTK motif}
i0_HQ_PLCLR_c30650/f3p1/270	{NA}	{NA}	{NA}	{NA}	{NA}	{NA}	{NA}
i0_HQ_PLCLR_c30679/f3p2/513	{KNA13408.1; hypothetical protein SOVF_117290 [Spinacia oleracea]}	{sp|P82010|DFAX2_BETVU; Defensin-like protein AX2 OS=Beta vulgaris PE=1 SV=1}	{bvg:104891640; - - - - -}	{NA}	{GO:0004197; cysteine-type endopeptidase activity; molecular_function GO:0008200; ion channel inhibitor activity; molecular_function GO:0005576; NA GO:0009405; pathogenesis; biological_process}	{NA}	{PF00451:Scorpion short toxin, BmKK2 PF12131:Protein of unknown function (DUF3586)}
i0_HQ_PLCLR_c3090/f2p0/750	{XP_011006063.1; PREDICTED: 40S ribosomal protein S14 [Populus euphratica]}	{sp|P42036|RS143_ARATH; 40S ribosomal protein S14-3 OS=Arabidopsis thaliana GN=RPS14C PE=2 SV=2}	{cic:CICLE_v10013022mg; K02955 RP-S14e, RPS14 small subunit ribosomal protein S14e - ko03010; Genetic Information Processing; Translation; Ribosome}	{At3g52580; KOG0407 40S ribosomal protein S14 J Translation, ribosomal structure and biogenesis ;}	{GO:0006412; translation; biological_process GO:2001070; NA GO:0005840; ribosome; cellular_component GO:0003735; structural constituent of ribosome; molecular_function}	{XM_010685389.2; PREDICTED: Beta vulgaris subsp. vulgaris 40S ribosomal protein S14-2 (LOC104898332), mRNA}	{PF03423:Carbohydrate binding domain (family 25) PF00411:Ribosomal protein S11}
i0_HQ_PLCLR_c30943/f2p0/752	{NA}	{NA}	{NA}	{NA}	{NA}	{NA}	{NA}
i0_HQ_PLCLR_c3109/f3p11/291	{XP_015078589.1; PREDICTED: uncharacterized protein LOC107022503 [Solanum pennellii]}	{sp|Q9U7D0|H4_MASBA; Histone H4 OS=Mastigamoeba balamuthi PE=3 SV=3}	{bpg:Bathy13g00810; K11254 H4 histone H4 - ko05203; Human Diseases; Cancers: Overview; Viral carcinogenesis | ko05322; Human Diseases; Immune diseases; Systemic lupus erythematosus | ko05034; Human Diseases; Substance dependence; Alcoholism}	{At1g07820; KOG3467 Histone H4 B Chromatin structure and dynamics ;}	{GO:0006352; transcription initiation, DNA-dependent; biological_process GO:0071821; FANCM-MHF complex; cellular_component GO:0003677; DNA binding; molecular_function}	{NA}	{PF02291:Transcription initiation factor IID, 31kD subunit PF02969:TATA box binding protein associated factor (TAF) PF15630:CENP-S protein PF00125:Core histone H2A/H2B/H3/H4}
i0_HQ_PLCLR_c3135/f7p8/588	{XP_020079704.1; probable aquaporin PIP1-2 [Ananas comosus]}	{sp|Q9SXF8|PIP13_ORYSJ; Aquaporin PIP 1-3 OS=Oryza sativa subsp. japonica GN=PIP1-3 PE=2 SV=2}	{dosa:Os02t0823100-01; K09872 PIP aquaporin PIP - -}	{At1g01620; KOG0223 Aquaporin (major intrinsic protein family) G Carbohydrate transport and metabolism ;}	{NA}	{KR012930.1; Prunus cerasifera x Prunus munsoniana aquaporin PIP 1.2 mRNA, complete cds}	{NA}
i0_HQ_PLCLR_c314/f17p0/618	{XP_019104760.1; PREDICTED: putative lipid-binding protein AIR1 [Beta vulgaris subsp. vulgaris]}	{sp|P14009|14KD_DAUCA; 14 kDa proline-rich protein DC2.15 OS=Daucus carota PE=2 SV=1}	{bvg:104892110; - - - - -}	{NA}	{NA}	{NA}	{NA}
i0_HQ_PLCLR_c3149/f2p0/654	{NA}	{NA}	{NA}	{NA}	{NA}	{NA}	{NA}
i0_HQ_PLCLR_c3151/f2p4/483	{NA}	{NA}	{NA}	{NA}	{NA}	{NA}	{NA}
i0_HQ_PLCLR_c31534/f2p0/666	{XP_008343134.1; PREDICTED: 60S ribosomal protein L22-2-like [Malus domestica]}	{sp|Q9M9W1|RL222_ARATH; 60S ribosomal protein L22-2 OS=Arabidopsis thaliana GN=RPL22B PE=2 SV=1}	{var:108345968; K02891 RP-L22e, RPL22 large subunit ribosomal protein L22e - ko03010; Genetic Information Processing; Translation; Ribosome}	{At3g05560; KOG3434 60S ribosomal protein L22 J Translation, ribosomal structure and biogenesis ;}	{GO:0005622; intracellular; cellular_component GO:0006412; translation; biological_process GO:0005840; ribosome; cellular_component GO:0055114; oxidation-reduction process; biological_process GO:0016491; oxidoreductase activity; molecular_function GO:0003735; structural constituent of ribosome; molecular_function}	{XM_010695305.2; PREDICTED: Beta vulgaris subsp. vulgaris 60S ribosomal protein L22-3 (LOC104906536), mRNA}	{PF01776:Ribosomal L22e protein family PF00070:Pyridine nucleotide-disulphide oxidoreductase}
i0_HQ_PLCLR_c31635/f2p0/224	{NA}	{NA}	{NA}	{NA}	{NA}	{NA}	{NA}
i0_HQ_PLCLR_c3168/f8p1/693	{KNA12376.1; hypothetical protein SOVF_126490 [Spinacia oleracea]}	{sp|Q9M373|AGP20_ARATH; Arabinogalactan peptide 20 OS=Arabidopsis thaliana GN=AGP20 PE=3 SV=1}	{bvg:104888297; - - - - -}	{NA}	{NA}	{NA}	{NA}
i0_HQ_PLCLR_c3179/f2p16/486	{XP_002524002.1; PREDICTED: uncharacterized protein LOC8284260 [Ricinus communis]}	{NA}	{rcu:8284260; - - - - -}	{NA}	{GO:0006457; protein folding; biological_process GO:0051082; unfolded protein binding; molecular_function GO:0016272; prefoldin complex; cellular_component}	{NA}	{PF01920:Prefoldin subunit}
i0_HQ_PLCLR_c3182/f2p1/514	{NA}	{NA}	{NA}	{NA}	{NA}	{NA}	{NA}
i0_HQ_PLCLR_c32034/f2p75/713	{KNA15713.1; hypothetical protein SOVF_095630 [Spinacia oleracea]}	{sp|Q9FFY3|VAS_ARATH; Lipid transfer-like protein VAS OS=Arabidopsis thaliana GN=VAS PE=2 SV=1}	{bvg:104892081; - - - - -}	{NA}	{NA}	{NA}	{NA}
i0_HQ_PLCLR_c32245/f2p3/687	{KNA08528.1; hypothetical protein SOVF_161780 [Spinacia oleracea]}	{sp|Q39096|ERD15_ARATH; Protein EARLY RESPONSIVE TO DEHYDRATION 15 OS=Arabidopsis thaliana GN=ERD15 PE=1 SV=1}	{bvg:104889431; - - - - -}	{NA}	{NA}	{NA}	{NA}
i0_HQ_PLCLR_c3225/f4p8/589	{XP_010671121.1; PREDICTED: NADH dehydrogenase [ubiquinone] iron-sulfur protein 6, mitochondrial [Beta vulgaris subsp. vulgaris]}	{sp|Q9M9M6|NDUS6_ARATH; NADH dehydrogenase [ubiquinone] iron-sulfur protein 6, mitochondrial OS=Arabidopsis thaliana GN=At3g03070 PE=3 SV=1}	{bvg:104888012; K03939 NDUFS6 NADH dehydrogenase (ubiquinone) Fe-S protein 6 - ko00190; Metabolism; Energy metabolism; Oxidative phosphorylation | ko05010; Human Diseases; Neurodegenerative diseases; Alzheimer's disease | ko05012; Human Diseases; Neurodegenerative diseases; Parkinson's disease | ko05016; Human Diseases; Neurodegenerative diseases; Huntington's disease | ko04932; Human Diseases; E…	{At3g03070; KOG3456 NADH:ubiquinone oxidoreductase, NDUFS6/13 kDa subunit C Energy production and conversion ;}	{GO:0005634; nucleus; cellular_component}	{XM_011086310.1; PREDICTED: Sesamum indicum NADH dehydrogenase [ubiquinone] iron-sulfur protein 6, mitochondrial-like (LOC105166822), mRNA}	{PF04618:HD-ZIP protein N terminus}
i0_HQ_PLCLR_c3231/f4p0/739	{NA}	{NA}	{NA}	{NA}	{GO:0019013; viral nucleocapsid; cellular_component}	{NA}	{PF00937:Coronavirus nucleocapsid protein}
i0_HQ_PLCLR_c3238/f2p6/345	{NA}	{NA}	{NA}	{NA}	{NA}	{NA}	{NA}
i0_HQ_PLCLR_c32568/f5p0/256	{NA}	{NA}	{NA}	{NA}	{NA}	{NA}	{NA}
i0_HQ_PLCLR_c33049/f4p0/417	{NA}	{NA}	{NA}	{NA}	{NA}	{NA}	{NA}
i0_HQ_PLCLR_c33119/f2p7/582	{KZV14917.1; hypothetical protein F511_40309 [Dorcoceras hygrometricum]}	{NA}	{vvi:100247775; - - - - -}	{NA}	{NA}	{NA}	{NA}
i0_HQ_PLCLR_c3336/f2p10/920	{KNA14636.1; hypothetical protein SOVF_105660 [Spinacia oleracea]}	{sp|Q9FLF0|RS92_ARATH; 40S ribosomal protein S9-2 OS=Arabidopsis thaliana GN=RPS9C PE=1 SV=1}	{gra:105766202; K02997 RP-S9e, RPS9 small subunit ribosomal protein S9e - ko03010; Genetic Information Processing; Translation; Ribosome}	{At5g39850; KOG3301 Ribosomal protein S4 J Translation, ribosomal structure and biogenesis ;}	{GO:0005622; intracellular; cellular_component GO:0003723; RNA binding; molecular_function GO:0019843; rRNA binding; molecular_function}	{AJ749993.1; Catharanthus roseus mRNA for 40S ribosomal protein S9 (rps9 gene)}	{PF01479:S4 domain PF00163:Ribosomal protein S4/S9 N-terminal domain}
i0_HQ_PLCLR_c3353/f2p0/305	{NA}	{NA}	{NA}	{NA}	{NA}	{NA}	{NA}
i0_HQ_PLCLR_c33705/f2p0/275	{NA}	{NA}	{NA}	{NA}	{NA}	{NA}	{NA}
i0_HQ_PLCLR_c33722/f31p6/798	{AMB72438.1; hypothetical protein [Mesembryanthemum crystallinum]}	{sp|P42764|JIPH_ATRCA; Jasmonate-induced protein homolog OS=Atriplex canescens PE=2 SV=1}	{bvg:104888429; - - - - -}	{NA}	{NA}	{NA}	{NA}
i0_HQ_PLCLR_c33724/f49p0/695	{XP_006488031.1; PREDICTED: ubiquitin-40S ribosomal protein S27a-like [Citrus sinensis]}	{sp|P62980|RS27A_SOLLC; Ubiquitin-40S ribosomal protein S27a OS=Solanum lycopersicum GN=UBI3 PE=3 SV=2}	{cann:107854152; - - - - -}	{At2g47110; KOG0004 Ubiquitin/40S ribosomal protein S27a fusion J Translation, ribosomal structure and biogenesis ;}	{GO:0003735; structural constituent of ribosome; molecular_function GO:0005515; protein binding; molecular_function GO:0005840; ribosome; cellular_component GO:0006412; translation; biological_process}	{XM_002270134.4; PREDICTED: Vitis vinifera ubiquitin-40S ribosomal protein S27a (LOC100247863), mRNA}	{PF00240:Ubiquitin family PF14560:Ubiquitin-like domain PF01599:Ribosomal protein S27a}
i0_HQ_PLCLR_c33727/f38p0/573	{XP_006295290.1; hypothetical protein CARUB_v10024379mg, partial [Capsella rubella]}	{sp|Q9XHE4|RL37A_GOSHI; 60S ribosomal protein L37a OS=Gossypium hirsutum GN=RPL37A PE=3 SV=1}	{sind:105167587; K02921 RP-L37Ae, RPL37A large subunit ribosomal protein L37Ae - ko03010; Genetic Information Processing; Translation; Ribosome}	{At3g10950; KOG0402 60S ribosomal protein L37 J Translation, ribosomal structure and biogenesis ;}	{GO:0006412; translation; biological_process GO:0008270; zinc ion binding; molecular_function GO:0005622; intracellular; cellular_component GO:0005840; ribosome; cellular_component GO:0003735; structural constituent of ribosome; molecular_function}	{XM_010693705.2; PREDICTED: Beta vulgaris subsp. vulgaris 60S ribosomal protein L37a (LOC104905240), mRNA}	{PF01780:Ribosomal L37ae protein family PF06220:U1 zinc finger}
i0_HQ_PLCLR_c33737/f23p0/1007	{NA}	{NA}	{NA}	{NA}	{NA}	{NA}	{NA}
i0_HQ_PLCLR_c33746/f20p0/816	{KJB17320.1; hypothetical protein B456_003G041300 [Gossypium raimondii]}	{sp|Q0JCT1|H33_ORYSJ; Histone H3.3 OS=Oryza sativa subsp. japonica GN=H3 PE=1 SV=2}	{bna:106430096; K11253 H3 histone H3 - ko05202; Human Diseases; Cancers: Overview; Transcriptional misregulation in cancer | ko05322; Human Diseases; Immune diseases; Systemic lupus erythematosus | ko05034; Human Diseases; Substance dependence; Alcoholism}	{At4g40040; KOG1745 Histones H3 and H4 B Chromatin structure and dynamics ;}	{GO:0051726; regulation of cell cycle; biological_process GO:0003677; DNA binding; molecular_function GO:0006974; response to DNA damage stimulus; biological_process GO:0071821; FANCM-MHF complex; cellular_component GO:0006352; transcription initiation, DNA-dependent; biological_process}	{XM_007047804.2; PREDICTED: Theobroma cacao histone H3.3 (LOC18611515), mRNA}	{PF15715:PCNA-associated factor PF00125:Core histone H2A/H2B/H3/H4 PF02291:Transcription initiation factor IID, 31kD subunit PF15630:CENP-S protein}
i0_HQ_PLCLR_c33754/f19p0/649	{XP_010673717.1; PREDICTED: protein GAST1 isoform X1 [Beta vulgaris subsp. vulgaris]}	{sp|P27057|GAST1_SOLLC; Protein GAST1 OS=Solanum lycopersicum GN=GAST1 PE=2 SV=1}	{bvg:104890057; - - - - -}	{NA}	{NA}	{XM_007145497.1; Phaseolus vulgaris hypothetical protein (PHAVU_007G248900g) mRNA, complete cds}	{NA}
i0_HQ_PLCLR_c33757/f15p19/881	{XP_019103242.1; PREDICTED: ATP synthase subunit b', chloroplastic [Beta vulgaris subsp. vulgaris]}	{sp|P31853|ATPX_SPIOL; ATP synthase subunit b', chloroplastic OS=Spinacia oleracea GN=ATPG PE=1 SV=2}	{nta:107786267; - - - - -}	{NA}	{GO:0019031; viral envelope; cellular_component GO:0051258; protein polymerization; biological_process GO:0005577; fibrinogen complex; cellular_component GO:0005576; NA GO:0006869; lipid transport; biological_process GO:0032183; SUMO binding; molecular_function GO:0008289; lipid binding; molecular_function GO:0019028; viral capsid; cellular_component GO:0045263; proton-transporting ATP synthase c…	{XM_016030357.1; PREDICTED: Ziziphus jujuba ATP synthase subunit b', chloroplastic (LOC107421175), mRNA}	{PF04513:Baculovirus polyhedron envelope protein, PEP, C terminus PF01442:Apolipoprotein A1/A4/E domain PF08702:Fibrinogen alpha/beta chain family PF03938:Outer membrane protein (OmpH-like) PF15499:Ubiquitin-specific peptidase-like, SUMO isopeptidase PF00430:ATP synthase B/B' CF(0)}
i0_HQ_PLCLR_c33759/f23p14/525	{KNA03267.1; hypothetical protein SOVF_210830 [Spinacia oleracea]}	{sp|Q94G66|RS25_AMACR; 40S ribosomal protein S25 OS=Amaranthus cruentus GN=RPS25 PE=3 SV=1}	{pxb:103945589; K02975 RP-S25e, RPS25 small subunit ribosomal protein S25e - ko03010; Genetic Information Processing; Translation; Ribosome}	{At4g39200; KOG1767 40S ribosomal protein S25 J Translation, ribosomal structure and biogenesis ;}	{NA}	{NA}	{NA}
i0_HQ_PLCLR_c33766/f18p26/630	{ABK22760.1; unknown [Picea sitchensis]}	{sp|Q9M5L0|RL35_EUPES; 60S ribosomal protein L35 OS=Euphorbia esula GN=RPL35 PE=2 SV=1}	{sind:105158851; K02918 RP-L35e, RPL35 large subunit ribosomal protein L35e - ko03010; Genetic Information Processing; Translation; Ribosome}	{At3g09500; KOG3436 60S ribosomal protein L35 J Translation, ribosomal structure and biogenesis ;}	{GO:0005840; ribosome; cellular_component GO:0006412; translation; biological_process GO:0005622; intracellular; cellular_component GO:0003735; structural constituent of ribosome; molecular_function}	{XM_010668199.2; PREDICTED: Beta vulgaris subsp. vulgaris 60S ribosomal protein L35 (LOC104883651), mRNA}	{PF00380:Ribosomal protein S9/S16 PF00831:Ribosomal L29 protein}
i0_HQ_PLCLR_c33791/f20p1/798	{XP_010673263.1; PREDICTED: nascent polypeptide-associated complex subunit beta-like [Beta vulgaris subsp. vulgaris]}	{sp|Q9CAT7|BTF3L_ARATH; Nascent polypeptide-associated complex subunit beta OS=Arabidopsis thaliana GN=At1g73230 PE=2 SV=1}	{bvg:104889680; K01527 EGD1, BTF3 nascent polypeptide-associated complex subunit beta - ko04214; Cellular Processes; Cell growth and death; Apoptosis - fly}	{At1g73230; KOG2240 RNA polymerase II general transcription factor BTF3 and related proteins K Transcription ;}	{GO:0005524; ATP binding; molecular_function}	{XM_010674961.2; PREDICTED: Beta vulgaris subsp. vulgaris nascent polypeptide-associated complex subunit beta-like (LOC104889680), mRNA}	{PF00176:SNF2 family N-terminal domain}
i0_HQ_PLCLR_c33803/f7p50/996	{XP_010695256.1; PREDICTED: psbP-like protein 1, chloroplastic [Beta vulgaris subsp. vulgaris]}	{sp|P82538|PPL1_ARATH; PsbP-like protein 1, chloroplastic OS=Arabidopsis thaliana GN=PPL1 PE=1 SV=1}	{sind:105158046; K02717 psbP photosystem II oxygen-evolving enhancer protein 2 - ko00195; Metabolism; Energy metabolism; Photosynthesis}	{NA}	{GO:0015979; photosynthesis; biological_process GO:0009523; photosystem II; cellular_component GO:0019898; extrinsic to membrane; cellular_component GO:0005509; calcium ion binding; molecular_function GO:0009654; oxygen evolving complex; cellular_component}	{XM_010696954.2; PREDICTED: Beta vulgaris subsp. vulgaris psbP-like protein 1, chloroplastic (LOC104907924), mRNA}	{PF01789:PsbP}
i0_HQ_PLCLR_c33809/f2p0/779	{KJB38080.1; hypothetical protein B456_006G238800 [Gossypium raimondii]}	{sp|Q9SS17|RS241_ARATH; 40S ribosomal protein S24-1 OS=Arabidopsis thaliana GN=RPS24A PE=2 SV=1}	{egr:104430501; K02974 RP-S24e, RPS24 small subunit ribosomal protein S24e - ko03010; Genetic Information Processing; Translation; Ribosome}	{At3g04920; KOG3424 40S ribosomal protein S24 J Translation, ribosomal structure and biogenesis ;}	{GO:0006412; translation; biological_process GO:0005622; intracellular; cellular_component GO:0005840; ribosome; cellular_component GO:0003735; structural constituent of ribosome; molecular_function}	{XM_008388260.2; PREDICTED: Malus x domestica 40S ribosomal protein S24-1-like (LOC103448988), mRNA}	{PF01282:Ribosomal protein S24e}
i0_HQ_PLCLR_c33823/f7p0/626	{NA}	{NA}	{NA}	{NA}	{NA}	{NA}	{NA}
i0_HQ_PLCLR_c33828/f10p0/517	{NA}	{NA}	{NA}	{NA}	{NA}	{KM262030.1; Portulaca sp. Bruyns s.n. tRNA-Thr (trnT) gene and trnT-trnL intergenic spacer, partial sequence; chloroplast}	{NA}
i0_HQ_PLCLR_c33831/f7p0/460	{NA}	{NA}	{NA}	{NA}	{NA}	{NA}	{NA}
i0_HQ_PLCLR_c33840/f15p0/906	{XP_015961744.1; PREDICTED: 60S ribosomal protein L10 [Arachis duranensis]}	{sp|Q9SPB3|RL10_VITRI; 60S ribosomal protein L10 OS=Vitis riparia GN=RPL10 PE=2 SV=1}	{gmx:100815571; K02866 RP-L10e, RPL10 large subunit ribosomal protein L10e - ko03010; Genetic Information Processing; Translation; Ribosome}	{At1g14320; KOG0857 60s ribosomal protein L10 J Translation, ribosomal structure and biogenesis ;}	{GO:0006412; translation; biological_process GO:0005840; ribosome; cellular_component GO:0003735; structural constituent of ribosome; molecular_function}	{XM_010032760.2; PREDICTED: Eucalyptus grandis 60S ribosomal protein L10 (LOC104420969), mRNA}	{PF00252:Ribosomal protein L16p/L10e}
i0_HQ_PLCLR_c33846/f5p0/783	{XP_010695000.2; PREDICTED: uncharacterized protein LOC104907729 [Beta vulgaris subsp. vulgaris]}	{sp|Q9SEU6|TRXM4_ARATH; Thioredoxin M4, chloroplastic OS=Arabidopsis thaliana GN=At3g15360 PE=2 SV=2}	{cit:102621218; K03671 trxA thioredoxin 1 - ko04621; Organismal Systems; Immune system; NOD-like receptor signaling pathway | ko05418; Human Diseases; Cardiovascular diseases; Fluid shear stress and atherosclerosis}	{At3g15360; KOG0910 Thioredoxin-like protein O Posttranslational modification, protein turnover, chaperones ;}	{GO:0045454; cell redox homeostasis; biological_process}	{NA}	{PF00085:Thioredoxin}
i0_HQ_PLCLR_c33853/f7p0/584	{EMT31433.1; Peptidyl-prolyl isomerase FKBP12 [Aegilops tauschii]}	{sp|O04287|FKB12_VICFA; Peptidyl-prolyl cis-trans isomerase FKBP12 OS=Vicia faba GN=FKBP12 PE=1 SV=1}	{ats:F775_28516; - - - - -}	{At5g64350; KOG0544 FKBP-type peptidyl-prolyl cis-trans isomerase O Posttranslational modification, protein turnover, chaperones ;}	{NA}	{XM_010274629.2; PREDICTED: Nelumbo nucifera peptidyl-prolyl cis-trans isomerase FKBP12 (LOC104608595), transcript variant X2, mRNA}	{NA}
i0_HQ_PLCLR_c33861/f20p0/684	{XP_010670630.1; PREDICTED: 40S ribosomal protein S26-2 [Beta vulgaris subsp. vulgaris]}	{sp|P49206|RS261_ARATH; 40S ribosomal protein S26-1 OS=Arabidopsis thaliana GN=RPS26A PE=2 SV=2}	{bvg:104887646; K02976 RP-S26e, RPS26 small subunit ribosomal protein S26e - ko03010; Genetic Information Processing; Translation; Ribosome}	{At2g40590; KOG1768 40s ribosomal protein S26 J Translation, ribosomal structure and biogenesis ;}	{GO:0005622; intracellular; cellular_component GO:0006412; translation; biological_process GO:0005840; ribosome; cellular_component GO:0019028; viral capsid; cellular_component GO:0003735; structural constituent of ribosome; molecular_function}	{XM_010685220.2; PREDICTED: Beta vulgaris subsp. vulgaris 40S ribosomal protein S26 (LOC104898180), mRNA}	{PF01283:Ribosomal protein S26e PF04162:Gyrovirus capsid protein (VP1)}
i0_HQ_PLCLR_c33863/f11p34/666	{NP_001289787.1; ubiquitin-conjugating enzyme E2 2-like [Nelumbo nucifera]}	{sp|P42745|UBC2_ARATH; Ubiquitin-conjugating enzyme E2 2 OS=Arabidopsis thaliana GN=UBC2 PE=2 SV=1}	{gmx:100802605; K10573 UBE2A, UBC2, RAD6A ubiquitin-conjugating enzyme E2 A 2.3.2.23 ko04120; Genetic Information Processing; Folding, sorting and degradation; Ubiquitin mediated proteolysis}	{At2g02760; KOG0419 Ubiquitin-protein ligase O Posttranslational modification, protein turnover, chaperones ;}	{GO:0005515; protein binding; molecular_function}	{XM_008223446.2; PREDICTED: Prunus mume ubiquitin-conjugating enzyme E2 2-like (LOC103321620), mRNA}	{PF05773:RWD domain}
i0_HQ_PLCLR_c33868/f18p0/468	{NA}	{NA}	{NA}	{NA}	{NA}	{XR_968907.1; PREDICTED: Cucumis sativus uncharacterized LOC101212603 (LOC101212603), misc_RNA}	{NA}
i0_HQ_PLCLR_c33876/f27p9/799	{XP_007202636.1; hypothetical protein PRUPE_ppa012070mg [Prunus persica]}	{sp|Q7Y052|CALM_EUPCH; Calmodulin OS=Euphorbia characias PE=2 SV=4}	{pper:PRUPE_ppa012070mg; K02183 CALM calmodulin - ko04014; Environmental Information Processing; Signal transduction; Ras signaling pathway | ko04015; Environmental Information Processing; Signal transduction; Rap1 signaling pathway | ko04016; Environmental Information Processing; Signal transduction; MAPK signaling pathway - plant | ko04371; Environmental Information Processing; Signal transduct…	{At3g43810; KOG0027 Calmodulin and related proteins (EF-Hand superfamily) T Signal transduction mechanisms ;}	{GO:0007165; signal transduction; biological_process GO:0006351; transcription, DNA-dependent; biological_process GO:0042393; histone binding; molecular_function GO:0003899; DNA-directed RNA polymerase activity; molecular_function GO:0016020; membrane; cellular_component GO:0005509; calcium ion binding; molecular_function GO:0015159; polysaccharide transmembrane transporter activity; molecular_fu…	{AK224277.1; Oryza punctata cDNA, clone: BBS20G09, expressed in shoot apical meristem of BB genome}	{PF13499:EF-hand domain pair PF13405:EF-hand domain PF10591:Secreted protein acidic and rich in cysteine Ca binding region PF02563:Polysaccharide biosynthesis/export protein PF13202:EF hand PF03874:RNA polymerase Rpb4 PF14619:Snf2-ATP coupling, chromatin remodelling complex PF12763:Cytoskeletal-regulatory complex EF hand PF00036:EF hand PF13833:EF-hand domain pair}
i0_HQ_PLCLR_c33883/f3p0/856	{KNA03995.1; hypothetical protein SOVF_203830 [Spinacia oleracea]}	{sp|P55243|GLGL3_SOLTU; Glucose-1-phosphate adenylyltransferase large subunit 3, chloroplastic/amyloplastic OS=Solanum tuberosum GN=AGPS3 PE=2 SV=1}	{egr:104424626; K00975 glgC glucose-1-phosphate adenylyltransferase 2.7.7.27 ko00500; Metabolism; Carbohydrate metabolism; Starch and sucrose metabolism | ko00520; Metabolism; Carbohydrate metabolism; Amino sugar and nucleotide sugar metabolism | ko02026; Cellular Processes; Cellular community - prokaryotes; Biofilm formation - Escherichia coli}	{At5g19220; KOG1322 GDP-mannose pyrophosphorylase/mannose-1-phosphate guanylyltransferase M Cell wall/membrane/envelope biogenesis ;}	{GO:0016779; nucleotidyltransferase activity; molecular_function GO:0009058; biosynthetic process; biological_process}	{AB271014.1; Ipomoea batatas mRNA for ADP-glucose pyrophosphorylase beta subunit IbAGPb1B, complete cds}	{PF00483:Nucleotidyl transferase}
i0_HQ_PLCLR_c33885/f5p0/622	{XP_004291972.1; PREDICTED: enhancer of rudimentary homolog [Fragaria vesca subsp. vesca]}	{sp|Q96319|ERH_ARATH; Enhancer of rudimentary homolog OS=Arabidopsis thaliana GN=At5g10810 PE=3 SV=1}	{fve:101302424; - - - - -}	{At5g10810; KOG1766 Enhancer of rudimentary R General function prediction only ;}	{GO:0007049; cell cycle; biological_process GO:0006221; pyrimidine nucleotide biosynthetic process; biological_process GO:0045747; positive regulation of Notch signaling pathway; biological_process}	{XM_009365214.2; PREDICTED: Pyrus x bretschneideri enhancer of rudimentary homolog (LOC103953468), transcript variant X2, mRNA}	{PF01133:Enhancer of rudimentary}
i0_HQ_PLCLR_c33890/f7p15/452	{NA}	{NA}	{NA}	{NA}	{NA}	{NA}	{NA}
i0_HQ_PLCLR_c33903/f8p0/654	{XP_010671006.1; PREDICTED: 60S ribosomal protein L14-1 [Beta vulgaris subsp. vulgaris]}	{sp|Q9SIM4|RL141_ARATH; 60S ribosomal protein L14-1 OS=Arabidopsis thaliana GN=RPL14A PE=2 SV=1}	{bvg:104887919; K02875 RP-L14e, RPL14 large subunit ribosomal protein L14e - ko03010; Genetic Information Processing; Translation; Ribosome}	{At2g20450; KOG3421 60S ribosomal protein L14 J Translation, ribosomal structure and biogenesis ;}	{GO:0003735; structural constituent of ribosome; molecular_function GO:0005840; ribosome; cellular_component GO:0006412; translation; biological_process GO:0005622; intracellular; cellular_component}	{XM_010672704.2; PREDICTED: Beta vulgaris subsp. vulgaris 60S ribosomal protein L14-1 (LOC104887919), mRNA}	{PF01929:Ribosomal protein L14}
i0_HQ_PLCLR_c33905/f8p3/556	{KNA10552.1; hypothetical protein SOVF_143280 [Spinacia oleracea]}	{NA}	{NA}	{NA}	{NA}	{NA}	{NA}
i0_HQ_PLCLR_c33906/f11p0/487	{XP_010099593.1; Nicotinamide mononucleotide adenylyltransferase 1 [Morus notabilis]}	{sp|P46302|RS28_MAIZE; 40S ribosomal protein S28 OS=Zea mays GN=RPS28 PE=3 SV=1}	{cic:CICLE_v10013157mg; K02979 RP-S28e, RPS28 small subunit ribosomal protein S28e - ko03010; Genetic Information Processing; Translation; Ribosome}	{At5g64140; KOG3502 40S ribosomal protein S28 J Translation, ribosomal structure and biogenesis ;}	{GO:0003735; structural constituent of ribosome; molecular_function GO:0005622; intracellular; cellular_component GO:0006412; translation; biological_process GO:0005840; ribosome; cellular_component}	{AJ012654.1; Prunus persica mRNA for ribosomal protein S28 (rps28.2)}	{PF01200:Ribosomal protein S28e}
i0_HQ_PLCLR_c33909/f6p6/501	{KNA19716.1; hypothetical protein SOVF_059010 [Spinacia oleracea]}	{NA}	{pop:POPTR_0002s17440g; - - - - -}	{NA}	{NA}	{NA}	{NA}
i0_HQ_PLCLR_c33916/f3p412/743	{AID16037.1; putative universal stress protein [Catharanthus roseus]}	{sp|Q8VYN9|PHO32_ARATH; Universal stress protein PHOS32 OS=Arabidopsis thaliana GN=PHOS32 PE=1 SV=1}	{nta:107810745; - - - - -}	{NA}	{GO:0006950; response to stress; biological_process}	{NA}	{PF00582:Universal stress protein family}
i0_HQ_PLCLR_c33920/f3p23/818	{KZV51747.1; hypothetical protein F511_11435 [Dorcoceras hygrometricum]}	{sp|Q5XH16|NH2L1_XENLA; NHP2-like protein 1 OS=Xenopus laevis GN=snu13 PE=2 SV=1}	{cmo:103497328; K12845 SNU13, NHP2L U4/U6 small nuclear ribonucleoprotein SNU13 - ko03040; Genetic Information Processing; Transcription; Spliceosome | ko03008; Genetic Information Processing; Translation; Ribosome biogenesis in eukaryotes}	{At4g22380; KOG3387 60S ribosomal protein 15.5kD/SNU13, NHP2/L7A family (includes ribonuclease P subunit p38), involved in splicing AJ RNA processing and modification ; Translation, ribosomal structure and biogenesis ;}	{NA}	{XM_010689714.2; PREDICTED: Beta vulgaris subsp. vulgaris NHP2-like protein 1 (LOC104902053), mRNA}	{NA}
i0_HQ_PLCLR_c33934/f6p0/425	{KNA06195.1; hypothetical protein SOVF_183240 [Spinacia oleracea]}	{sp|A2Y5L9|PDC1_ORYSI; Pyruvate decarboxylase 1 OS=Oryza sativa subsp. indica GN=PDC1 PE=2 SV=1}	{vvi:100242845; K01568 PDC, pdc pyruvate decarboxylase 4.1.1.1 ko00010; Metabolism; Carbohydrate metabolism; Glycolysis / Gluconeogenesis}	{At5g01320; KOG1184 Thiamine pyrophosphate-requiring enzyme EH Amino acid transport and metabolism ; Coenzyme transport and metabolism ;}	{NA}	{NA}	{NA}
i0_HQ_PLCLR_c33945/f2p0/234	{NA}	{NA}	{NA}	{NA}	{NA}	{NA}	{NA}
i0_HQ_PLCLR_c33955/f5p2/918	{XP_012467461.1; PREDICTED: photosystem II core complex proteins psbY, chloroplastic [Gossypium raimondii]}	{sp|P80470|PSBY_SPIOL; Photosystem II core complex proteins psbY, chloroplastic OS=Spinacia oleracea GN=PSBY PE=1 SV=2}	{gra:105785844; K02723 psbY photosystem II PsbY protein - ko00195; Metabolism; Energy metabolism; Photosynthesis}	{NA}	{GO:0030145; manganese ion binding; molecular_function GO:0009523; photosystem II; cellular_component GO:0015979; photosynthesis; biological_process GO:0016021; integral to membrane; cellular_component}	{XM_016324509.1; PREDICTED: Arachis ipaensis photosystem II core complex proteins psbY, chloroplastic (LOC107622565), mRNA}	{PF06298:Photosystem II protein Y (PsbY)}
i0_HQ_PLCLR_c33962/f6p1/629	{KNA12823.1; hypothetical protein SOVF_122430 [Spinacia oleracea]}	{sp|Q9ZW33|TIM10_ARATH; Mitochondrial import inner membrane translocase subunit TIM10 OS=Arabidopsis thaliana GN=TIM10 PE=1 SV=1}	{cam:101498438; K17778 TIM10 mitochondrial import inner membrane translocase subunit TIM10 - -}	{At2g29530; KOG3480 Mitochondrial import inner membrane translocase, subunits TIM10/TIM12 U Intracellular trafficking, secretion, and vesicular transport ;}	{NA}	{XM_012994841.1; PREDICTED: Erythranthe guttatus mitochondrial import inner membrane translocase subunit TIM10-like (LOC105970061), mRNA}	{NA}
i0_HQ_PLCLR_c33988/f2p0/287	{XP_010693308.1; PREDICTED: protein ABHD17B [Beta vulgaris subsp. vulgaris]}	{NA}	{bvg:104906268; - - - - -}	{At5g38220; KOG1552 Predicted alpha/beta hydrolase R General function prediction only ;}	{NA}	{NA}	{NA}
i0_HQ_PLCLR_c33996/f2p10/307	{NA}	{NA}	{NA}	{NA}	{NA}	{NA}	{NA}
i0_HQ_PLCLR_c34008/f20p0/622	{XP_006352374.1; PREDICTED: mitochondrial pyruvate carrier 4 [Solanum tuberosum]}	{sp|O49636|MPC4_ARATH; Mitochondrial pyruvate carrier 4 OS=Arabidopsis thaliana GN=MPC4 PE=3 SV=1}	{vvi:100247570; - - - - -}	{At4g22310; KOG1589 Uncharacterized conserved protein S Function unknown ;}	{GO:0006850; mitochondrial pyruvate transport; biological_process GO:0005743; mitochondrial inner membrane; cellular_component}	{XM_016696477.1; PREDICTED: Capsicum annuum mitochondrial pyruvate carrier 4 (LOC107851453), mRNA}	{PF03650:Uncharacterised protein family (UPF0041)}
i0_HQ_PLCLR_c34014/f5p0/795	{XP_016483459.1; PREDICTED: ubiquitin-conjugating enzyme E2 28-like isoform X1 [Nicotiana tabacum]}	{sp|Q94F47|UBC28_ARATH; Ubiquitin-conjugating enzyme E2 28 OS=Arabidopsis thaliana GN=UBC28 PE=2 SV=1}	{bvg:104888303; K06689 UBE2D, UBC4, UBC5 ubiquitin-conjugating enzyme E2 D 2.3.2.23 ko04141; Genetic Information Processing; Folding, sorting and degradation; Protein processing in endoplasmic reticulum | ko04120; Genetic Information Processing; Folding, sorting and degradation; Ubiquitin mediated proteolysis | ko04013; Environmental Information Processing; Signal transduction; MAPK signaling pat…	{At5g41700; KOG0417 Ubiquitin-protein ligase O Posttranslational modification, protein turnover, chaperones ;}	{GO:0005515; protein binding; molecular_function GO:0015031; protein transport; biological_process GO:0006464; protein modification process; biological_process}	{XM_010671120.2; PREDICTED: Beta vulgaris subsp. vulgaris ubiquitin-conjugating enzyme E2 28 (LOC104886653), mRNA}	{PF05773:RWD domain PF05743:UEV domain}
i0_HQ_PLCLR_c34065/f8p0/661	{KNA12501.1; hypothetical protein SOVF_125320 [Spinacia oleracea]}	{sp|Q9LR33|R27A2_ARATH; 60S ribosomal protein L27a-2 OS=Arabidopsis thaliana GN=RPL27AB PE=2 SV=1}	{bvg:104894343; K02900 RP-L27Ae, RPL27A large subunit ribosomal protein L27Ae - ko03010; Genetic Information Processing; Translation; Ribosome}	{At1g23290; KOG1742 60s ribosomal protein L15/L27 J Translation, ribosomal structure and biogenesis ;}	{NA}	{XM_012990101.1; PREDICTED: Erythranthe guttatus 60S ribosomal protein L27a-3 (LOC105965541), mRNA}	{NA}
i0_HQ_PLCLR_c34068/f5p0/654	{XP_006448039.1; hypothetical protein CICLE_v10017277mg [Citrus clementina]}	{sp|Q9SKC9|NDUB7_ARATH; NADH dehydrogenase [ubiquinone] 1 beta subcomplex subunit 7 OS=Arabidopsis thaliana GN=At2g02050 PE=3 SV=1}	{cam:101496530; K03963 NDUFB7 NADH dehydrogenase (ubiquinone) 1 beta subcomplex subunit 7 - ko00190; Metabolism; Energy metabolism; Oxidative phosphorylation | ko05010; Human Diseases; Neurodegenerative diseases; Alzheimer's disease | ko05012; Human Diseases; Neurodegenerative diseases; Parkinson's disease | ko05016; Human Diseases; Neurodegenerative diseases; Huntington's disease | ko04932; Huma…	{At2g02050; KOG3468 NADH:ubiquinone oxidoreductase, NDUFB7/B18 subunit C Energy production and conversion ;}	{GO:0003954; NADH dehydrogenase activity; molecular_function GO:0005739; mitochondrion; cellular_component GO:0008137; NADH dehydrogenase (ubiquinone) activity; molecular_function}	{XM_010681751.2; PREDICTED: Beta vulgaris subsp. vulgaris NADH dehydrogenase [ubiquinone] 1 beta subcomplex subunit 7 (LOC104895285), mRNA}	{PF05676:NADH-ubiquinone oxidoreductase B18 subunit (NDUFB7)}
i0_HQ_PLCLR_c34095/f2p7/352	{NA}	{NA}	{NA}	{NA}	{NA}	{NA}	{NA}
i0_HQ_PLCLR_c34097/f3p1/265	{EOY03937.1; Uncharacterized protein TCM_019153 [Theobroma cacao]}	{sp|P33285|RS28_KLULA; 40S ribosomal protein S28 OS=Kluyveromyces lactis (strain ATCC 8585 / CBS 2359 / DSM 70799 / NBRC 1267 / NRRL Y-1140 / WM37) GN=RPS28 PE=1 SV=1}	{crb:CARUB_v10002294mg; K02979 RP-S28e, RPS28 small subunit ribosomal protein S28e - ko03010; Genetic Information Processing; Translation; Ribosome}	{At3g10090; KOG3502 40S ribosomal protein S28 J Translation, ribosomal structure and biogenesis ;}	{NA}	{NA}	{NA}
i0_HQ_PLCLR_c34105/f2p6/231	{NA}	{NA}	{NA}	{NA}	{NA}	{NA}	{NA}
i0_HQ_PLCLR_c34112/f58p2/659	{NA}	{NA}	{NA}	{NA}	{NA}	{NA}	{NA}
i0_HQ_PLCLR_c34117/f39p0/863	{CDP05140.1; unnamed protein product [Coffea canephora]}	{sp|Q9LTF2|RS103_ARATH; 40S ribosomal protein S10-3 OS=Arabidopsis thaliana GN=RPS10C PE=2 SV=2}	{var:108320319; K09422 MYBP myb proto-oncogene protein, plant - -}	{At5g52650; KOG3344 40s ribosomal protein s10 J Translation, ribosomal structure and biogenesis ;}	{GO:0006298; mismatch repair; biological_process GO:0004519; endonuclease activity; molecular_function}	{XM_010673321.2; PREDICTED: Beta vulgaris subsp. vulgaris 40S ribosomal protein S10-1 (LOC104888371), mRNA}	{PF03852:DNA mismatch endonuclease Vsr}
i0_HQ_PLCLR_c34138/f17p1/566	{NA}	{NA}	{NA}	{NA}	{NA}	{NA}	{NA}
i0_HQ_PLCLR_c34142/f31p4/627	{XP_017417100.1; PREDICTED: 60S ribosomal protein L32-1 [Vigna angularis]}	{sp|P49211|RL321_ARATH; 60S ribosomal protein L32-1 OS=Arabidopsis thaliana GN=RPL32A PE=2 SV=2}	{cic:CICLE_v10032912mg; K02912 RP-L32e, RPL32 large subunit ribosomal protein L32e - ko03010; Genetic Information Processing; Translation; Ribosome}	{At4g18100; KOG0878 60S ribosomal protein L32 J Translation, ribosomal structure and biogenesis ;}	{GO:0005840; ribosome; cellular_component GO:0006412; translation; biological_process GO:0005622; intracellular; cellular_component GO:0003735; structural constituent of ribosome; molecular_function}	{XM_014641681.1; PREDICTED: Vigna radiata var. radiata 60S ribosomal protein L32-1 (LOC106758715), mRNA}	{PF01655:Ribosomal protein L32}
i0_HQ_PLCLR_c34143/f26p4/352	{NA}	{NA}	{NA}	{NA}	{NA}	{XR_791027.2; PREDICTED: Beta vulgaris subsp. vulgaris uncharacterized LOC104899979 (LOC104899979), ncRNA}	{NA}
i0_HQ_PLCLR_c34151/f17p7/560	{XP_002307687.1; thioredoxin h family protein [Populus trichocarpa]}	{sp|Q39241|TRXH5_ARATH; Thioredoxin H5 OS=Arabidopsis thaliana GN=TRX5 PE=1 SV=1}	{pop:POPTR_0002s03140g; K03671 trxA thioredoxin 1 - ko04621; Organismal Systems; Immune system; NOD-like receptor signaling pathway | ko05418; Human Diseases; Cardiovascular diseases; Fluid shear stress and atherosclerosis}	{At1g45145; KOG0907 Thioredoxin O Posttranslational modification, protein turnover, chaperones ;}	{GO:0009055; NA GO:0045454; cell redox homeostasis; biological_process GO:0055114; oxidation-reduction process; biological_process GO:0015035; protein disulfide oxidoreductase activity; molecular_function GO:0004800; thyroxine 5'-deiodinase activity; molecular_function GO:0016209; NA GO:0005681; spliceosomal complex; cellular_component GO:0016491; oxidoreductase activity; molecular_function GO:00…	{NA}	{PF00462:Glutaredoxin PF00578:AhpC/TSA family PF08534:Redoxin PF00837:Iodothyronine deiodinase PF02966:Mitosis protein DIM1 PF00085:Thioredoxin}
i0_HQ_PLCLR_c34162/f11p0/774	{XP_010674512.1; PREDICTED: S-adenosylmethionine synthase 1 [Beta vulgaris subsp. vulgaris]}	{sp|Q4H1G4|METK1_BETVU; S-adenosylmethionine synthase 1 OS=Beta vulgaris GN=SAMS1 PE=2 SV=1}	{bvg:104890646; K00789 metK S-adenosylmethionine synthetase 2.5.1.6 ko01230; Metabolism; Global and overview maps; Biosynthesis of amino acids | ko00270; Metabolism; Amino acid metabolism; Cysteine and methionine metabolism}	{At4g01850; KOG1506 S-adenosylmethionine synthetase H Coenzyme transport and metabolism ;}	{GO:0004478; methionine adenosyltransferase activity; molecular_function GO:0006556; S-adenosylmethionine biosynthetic process; biological_process}	{AB183565.1; Atriplex nummularia AnSAMS5 mRNA for S-adenosyl-L-methionine synthase 5, complete cds}	{PF02773:S-adenosylmethionine synthetase, C-terminal domain}
i0_HQ_PLCLR_c34163/f16p191/777	{KJB09907.1; hypothetical protein B456_001G174200, partial [Gossypium raimondii]}	{sp|P62302|RS13_SOYBN; 40S ribosomal protein S13 OS=Glycine max GN=RPS13 PE=2 SV=1}	{nnu:104611406; K02953 RP-S13e, RPS13 small subunit ribosomal protein S13e - ko03010; Genetic Information Processing; Translation; Ribosome}	{At4g00100; KOG0400 40S ribosomal protein S13 J Translation, ribosomal structure and biogenesis ;}	{GO:0005622; intracellular; cellular_component GO:0006412; translation; biological_process GO:0005840; ribosome; cellular_component GO:0003735; structural constituent of ribosome; molecular_function}	{XM_007038384.2; PREDICTED: Theobroma cacao 40S ribosomal protein S13 (LOC18605402), mRNA}	{PF00312:Ribosomal protein S15 PF08069:Ribosomal S13/S15 N-terminal domain}
i0_HQ_PLCLR_c34164/f8p1/708	{XP_004238306.1; PREDICTED: thioredoxin H-type 1 [Solanum lycopersicum]}	{sp|P29449|TRXH1_TOBAC; Thioredoxin H-type 1 OS=Nicotiana tabacum PE=2 SV=1}	{pop:POPTR_0002s03140g; K03671 trxA thioredoxin 1 - ko04621; Organismal Systems; Immune system; NOD-like receptor signaling pathway | ko05418; Human Diseases; Cardiovascular diseases; Fluid shear stress and atherosclerosis}	{At3g51030; KOG0907 Thioredoxin O Posttranslational modification, protein turnover, chaperones ;}	{GO:0016209; NA GO:0015035; protein disulfide oxidoreductase activity; molecular_function GO:0055114; oxidation-reduction process; biological_process GO:0045454; cell redox homeostasis; biological_process GO:0016491; oxidoreductase activity; molecular_function GO:0009055; NA}	{NA}	{PF00085:Thioredoxin PF00578:AhpC/TSA family PF00462:Glutaredoxin PF08534:Redoxin}
i0_HQ_PLCLR_c34169/f14p7/771	{KNA08528.1; hypothetical protein SOVF_161780 [Spinacia oleracea]}	{sp|Q39096|ERD15_ARATH; Protein EARLY RESPONSIVE TO DEHYDRATION 15 OS=Arabidopsis thaliana GN=ERD15 PE=1 SV=1}	{bvg:104889431; - - - - -}	{NA}	{NA}	{NA}	{NA}
i0_HQ_PLCLR_c34181/f5p1/702	{XP_010694131.1; PREDICTED: 50S ribosomal protein L18, chloroplastic [Beta vulgaris subsp. vulgaris]}	{sp|Q9SX68|RK18_ARATH; 50S ribosomal protein L18, chloroplastic OS=Arabidopsis thaliana GN=RPL18 PE=2 SV=1}	{nta:107771278; - - - - -}	{At1g48350; KOG1870 Ubiquitin C-terminal hydrolase O Posttranslational modification, protein turnover, chaperones ;}	{GO:0005622; intracellular; cellular_component GO:0008198; ferrous iron binding; molecular_function GO:0006412; translation; biological_process GO:0006725; cellular aromatic compound metabolic process; biological_process GO:0005840; ribosome; cellular_component GO:0016491; oxidoreductase activity; molecular_function GO:0003735; structural constituent of ribosome; molecular_function}	{XM_008371346.2; PREDICTED: Malus x domestica 50S ribosomal protein L18, chloroplastic-like (LOC103433117), mRNA}	{PF02900:Catalytic LigB subunit of aromatic ring-opening dioxygenase PF00861:Ribosomal L18 of archaea, bacteria, mitoch. and chloroplast}
i0_HQ_PLCLR_c3422/f2p3/347	{NA}	{NA}	{NA}	{NA}	{NA}	{NA}	{NA}
i0_HQ_PLCLR_c34251/f29p3/795	{KQK03819.1; hypothetical protein BRADI_2g10010, partial [Brachypodium distachyon]}	{sp|P62202|CALM_BRYDI; Calmodulin OS=Bryonia dioica PE=2 SV=2}	{pper:PRUPE_ppa012070mg; K02183 CALM calmodulin - ko04014; Environmental Information Processing; Signal transduction; Ras signaling pathway | ko04015; Environmental Information Processing; Signal transduction; Rap1 signaling pathway | ko04016; Environmental Information Processing; Signal transduction; MAPK signaling pathway - plant | ko04371; Environmental Information Processing; Signal transduct…	{At3g43810; KOG0027 Calmodulin and related proteins (EF-Hand superfamily) T Signal transduction mechanisms ;}	{GO:0003899; DNA-directed RNA polymerase activity; molecular_function GO:0006351; transcription, DNA-dependent; biological_process GO:0007165; signal transduction; biological_process GO:0005509; calcium ion binding; molecular_function GO:0016020; membrane; cellular_component GO:0015774; polysaccharide transport; biological_process GO:0015159; polysaccharide transmembrane transporter activity; mol…	{BT146000.1; Lotus japonicus clone JCVI-FLLj-18I10 unknown mRNA}	{PF10591:Secreted protein acidic and rich in cysteine Ca binding region PF13499:EF-hand domain pair PF13405:EF-hand domain PF02563:Polysaccharide biosynthesis/export protein PF03874:RNA polymerase Rpb4 PF13202:EF hand PF13833:EF-hand domain pair PF00036:EF hand PF12763:Cytoskeletal-regulatory complex EF hand}
i0_HQ_PLCLR_c3433/f3p0/527	{NA}	{NA}	{NA}	{NA}	{NA}	{NA}	{NA}
i0_HQ_PLCLR_c34340/f9p0/656	{XP_008782300.1; PREDICTED: 60S ribosomal protein L26-1-like [Phoenix dactylifera]}	{sp|P51414|RL261_ARATH; 60S ribosomal protein L26-1 OS=Arabidopsis thaliana GN=RPL26A PE=2 SV=2}	{pda:103701866; K02898 RP-L26e, RPL26 large subunit ribosomal protein L26e - ko03010; Genetic Information Processing; Translation; Ribosome}	{At3g49910; KOG3401 60S ribosomal protein L26 J Translation, ribosomal structure and biogenesis ;}	{GO:0015934; large ribosomal subunit; cellular_component GO:0006412; translation; biological_process GO:0003735; structural constituent of ribosome; molecular_function}	{XM_008784078.2; PREDICTED: Phoenix dactylifera 60S ribosomal protein L26-1-like (LOC103701866), mRNA}	{PF16906:Ribosomal proteins L26 eukaryotic, L24P archaeal}
i0_HQ_PLCLR_c34403/f4p3/521	{XP_009385541.1; PREDICTED: glutamine synthetase nodule isozyme [Musa acuminata subsp. malaccensis]}	{sp|P14656|GLN11_ORYSJ; Glutamine synthetase cytosolic isozyme 1-1 OS=Oryza sativa subsp. japonica GN=GLN1-1 PE=1 SV=1}	{mus:103972884; K01915 glnA, GLUL glutamine synthetase 6.3.1.2 ko01230; Metabolism; Global and overview maps; Biosynthesis of amino acids | ko00630; Metabolism; Carbohydrate metabolism; Glyoxylate and dicarboxylate metabolism | ko00910; Metabolism; Energy metabolism; Nitrogen metabolism | ko00250; Metabolism; Amino acid metabolism; Alanine, aspartate and glutamate metabolism | ko00220; Metabolism…	{At5g37600; KOG0683 Glutamine synthetase E Amino acid transport and metabolism ;}	{GO:0004356; glutamate-ammonia ligase activity; molecular_function GO:0006807; nitrogen compound metabolic process; biological_process}	{XM_010273045.1; PREDICTED: Nelumbo nucifera glutamine synthetase cytosolic isozyme 1 (LOC104607404), mRNA}	{PF00120:Glutamine synthetase, catalytic domain}
i0_HQ_PLCLR_c34459/f3p0/670	{NA}	{NA}	{NA}	{NA}	{NA}	{AB818394.1; Delphinium grandiflorum var. chinense F3'5'H mRNA for flavonoid 3',5'-hydroxylase, complete cds, cultivar: Super Chiffon Blue}	{NA}
i0_HQ_PLCLR_c34492/f5p15/360	{NA}	{NA}	{NA}	{NA}	{NA}	{NA}	{NA}
i0_HQ_PLCLR_c34556/f2p252/227	{NA}	{NA}	{NA}	{NA}	{NA}	{NA}	{NA}
i0_HQ_PLCLR_c34559/f13p198/244	{NA}	{NA}	{NA}	{NA}	{NA}	{NA}	{NA}
i0_HQ_PLCLR_c34593/f5p26/766	{GAV78420.1; Redoxin domain-containing protein [Cephalotus follicularis]}	{sp|Q9XEX2|PRX2B_ARATH; Peroxiredoxin-2B OS=Arabidopsis thaliana GN=PRXIIB PE=1 SV=1}	{sind:105162080; - - - - -}	{At1g65980; KOG0541 Alkyl hydroperoxide reductase/peroxiredoxin O Posttranslational modification, protein turnover, chaperones ;}	{GO:0016209; NA GO:0016491; oxidoreductase activity; molecular_function GO:0055114; oxidation-reduction process; biological_process}	{XM_010051362.2; PREDICTED: Eucalyptus grandis peroxiredoxin-2B (LOC104438262), mRNA}	{PF00578:AhpC/TSA family PF08534:Redoxin}
i0_HQ_PLCLR_c34625/f24p33/895	{XP_002509446.2; PREDICTED: histone H3.v1 isoform X6 [Ricinus communis]}	{sp|Q05349|12KD_FRAAN; Auxin-repressed 12.5 kDa protein OS=Fragaria ananassa PE=2 SV=1}	{vvi:100260521; - - - - -}	{NA}	{GO:0005634; nucleus; cellular_component GO:0006355; regulation of transcription, DNA-dependent; biological_process GO:0003677; DNA binding; molecular_function GO:0045122; aflatoxin biosynthetic process; biological_process}	{XM_006467695.2; PREDICTED: Citrus sinensis auxin-repressed 12.5 kDa protein (LOC102616437), transcript variant X2, mRNA}	{PF08493:Aflatoxin regulatory protein}
i0_HQ_PLCLR_c3467/f2p1/565	{XP_010679342.1; PREDICTED: mitochondrial inner membrane protease subunit 2 isoform X2 [Beta vulgaris subsp. vulgaris]}	{NA}	{bvg:104894734; - - - - -}	{At1g06200; KOG1568 Mitochondrial inner membrane protease, subunit IMP2 OU Posttranslational modification, protein turnover, chaperones ; Intracellular trafficking, secretion, and vesicular transport ;}	{NA}	{XM_018971767.1; PREDICTED: Juglans regia uncharacterized LOC108996034 (LOC108996034), transcript variant X5, mRNA}	{NA}
i0_HQ_PLCLR_c3474/f2p0/367	{NA}	{NA}	{NA}	{NA}	{NA}	{KT164771.1; Carnegiea gigantea chloroplast, complete genome}	{NA}
i0_HQ_PLCLR_c34767/f25p2/522	{NA}	{NA}	{NA}	{NA}	{NA}	{NA}	{NA}
i0_HQ_PLCLR_c34768/f2p5/766	{NA}	{NA}	{NA}	{NA}	{NA}	{NA}	{NA}
i0_HQ_PLCLR_c3489/f2p0/960	{NA}	{NA}	{NA}	{NA}	{NA}	{NA}	{NA}
i0_HQ_PLCLR_c35507/f2p6/617	{KVI07855.1; Electron transport accessory protein-like domain-containing protein [Cynara cardunculus var. scolymus]}	{sp|P12354|PSAE_SPIOL; Photosystem I reaction center subunit IV, chloroplastic OS=Spinacia oleracea GN=PSAE-1 PE=1 SV=1}	{ini:109173720; K02693 psaE photosystem I subunit IV - ko00195; Metabolism; Energy metabolism; Photosynthesis}	{NA}	{NA}	{XM_010686519.2; PREDICTED: Beta vulgaris subsp. vulgaris photosystem I reaction center subunit IV, chloroplastic (LOC104899345), mRNA}	{NA}
i0_HQ_PLCLR_c35604/f7p5/742	{KJB38080.1; hypothetical protein B456_006G238800 [Gossypium raimondii]}	{sp|Q9SS17|RS241_ARATH; 40S ribosomal protein S24-1 OS=Arabidopsis thaliana GN=RPS24A PE=2 SV=1}	{egr:104430501; K02974 RP-S24e, RPS24 small subunit ribosomal protein S24e - ko03010; Genetic Information Processing; Translation; Ribosome}	{At3g04920; KOG3424 40S ribosomal protein S24 J Translation, ribosomal structure and biogenesis ;}	{GO:0006412; translation; biological_process GO:0005622; intracellular; cellular_component GO:0005840; ribosome; cellular_component GO:0003735; structural constituent of ribosome; molecular_function}	{XM_009369357.2; PREDICTED: Pyrus x bretschneideri 40S ribosomal protein S24-1-like (LOC103957230), transcript variant X1, mRNA}	{PF01282:Ribosomal protein S24e}
i0_HQ_PLCLR_c35607/f2p0/362	{NA}	{NA}	{NA}	{NA}	{NA}	{NA}	{NA}
i0_HQ_PLCLR_c35742/f3p5/460	{NA}	{NA}	{NA}	{NA}	{NA}	{NA}	{NA}
i0_HQ_PLCLR_c35788/f3p4/660	{KNA19390.1; hypothetical protein SOVF_062040 [Spinacia oleracea]}	{sp|Q41050|OEP16_PEA; Outer envelope pore protein 16, chloroplastic OS=Pisum sativum GN=OEP16 PE=1 SV=1}	{bvg:104892472; - - - - -}	{NA}	{NA}	{NA}	{NA}
i0_HQ_PLCLR_c35817/f3p0/586	{KNA15363.1; hypothetical protein SOVF_098920 [Spinacia oleracea]}	{sp|P33079|A10A5_SOYBN; Auxin-induced protein 10A5 OS=Glycine max PE=2 SV=1}	{rcu:107262439; K14488 SAUR SAUR family protein - ko04075; Environmental Information Processing; Signal transduction; Plant hormone signal transduction}	{NA}	{GO:0009733; response to auxin stimulus; biological_process}	{XM_016331420.1; PREDICTED: Arachis ipaensis auxin-induced protein 15A-like (LOC107628815), mRNA}	{PF02519:Auxin responsive protein}
i0_HQ_PLCLR_c3587/f2p0/854	{KMT12733.1; hypothetical protein BVRB_4g088290 [Beta vulgaris subsp. vulgaris]}	{NA}	{bvg:104891910; - - - - -}	{NA}	{NA}	{NA}	{NA}
i0_HQ_PLCLR_c35906/f2p0/368	{XP_010686401.1; PREDICTED: triose phosphate/phosphate translocator, chloroplastic [Beta vulgaris subsp. vulgaris]}	{sp|P49132|TPT_FLATR; Triose phosphate/phosphate translocator, chloroplastic OS=Flaveria trinervia GN=TPT PE=2 SV=1}	{nnu:104599476; K15283 SLC35E1 solute carrier family 35, member E1 - -}	{At5g46110; KOG1441 Glucose-6-phosphate/phosphate and phosphoenolpyruvate/phosphate antiporter GE Carbohydrate transport and metabolism ; Amino acid transport and metabolism ;}	{GO:0016020; membrane; cellular_component GO:0016021; integral to membrane; cellular_component GO:0008565; protein transporter activity; molecular_function GO:0055085; transmembrane transport; biological_process GO:0006810; transport; biological_process}	{XM_019314098.1; PREDICTED: Ipomoea nil triose phosphate/phosphate translocator, chloroplastic (LOC109165374), mRNA}	{PF00892:EamA-like transporter family PF01618:MotA/TolQ/ExbB proton channel family PF08449:UAA transporter family}
i0_HQ_PLCLR_c35911/f2p0/624	{NA}	{NA}	{NA}	{NA}	{NA}	{NA}	{NA}
i0_HQ_PLCLR_c35926/f2p2/554	{KNA14826.1; hypothetical protein SOVF_103900 [Spinacia oleracea]}	{sp|Q96539|CH10_BRANA; 10 kDa chaperonin OS=Brassica napus PE=3 SV=1}	{bvg:104889512; K04078 groES, HSPE1 chaperonin GroES - -}	{At1g14980; KOG1641 Mitochondrial chaperonin O Posttranslational modification, protein turnover, chaperones ;}	{GO:0006457; protein folding; biological_process GO:0005737; cytoplasm; cellular_component}	{NA}	{PF00166:Chaperonin 10 Kd subunit}
i0_HQ_PLCLR_c35936/f6p2/460	{NA}	{NA}	{NA}	{NA}	{NA}	{NA}	{NA}
i0_HQ_PLCLR_c35938/f2p5/812	{XP_010670544.1; PREDICTED: uncharacterized protein LOC104887582 [Beta vulgaris subsp. vulgaris]}	{NA}	{bvg:104887582; - - - - -}	{NA}	{NA}	{XM_011099704.1; PREDICTED: Sesamum indicum uncharacterized LOC105176795 (LOC105176795), transcript variant X2, mRNA}	{NA}
i0_HQ_PLCLR_c35949/f2p26/731	{XP_010683322.1; PREDICTED: uncharacterized protein At5g64816 [Beta vulgaris subsp. vulgaris]}	{sp|Q8L8Q8|Y5486_ARATH; Uncharacterized protein At5g64816 OS=Arabidopsis thaliana GN=At5g64816 PE=2 SV=1}	{sind:105158637; - - - - -}	{NA}	{NA}	{NA}	{NA}
i0_HQ_PLCLR_c35959/f2p5/329	{NA}	{NA}	{NA}	{NA}	{NA}	{NA}	{NA}
i0_HQ_PLCLR_c35960/f2p2/365	{NA}	{NA}	{NA}	{NA}	{NA}	{NA}	{NA}
i0_HQ_PLCLR_c35978/f2p9/322	{XP_002450733.1; hypothetical protein SORBIDRAFT_05g016477, partial [Sorghum bicolor]}	{NA}	{mtr:MTR_0055s0120; - - - - -}	{NA}	{NA}	{KF851728.1; Goebeliella cornigera isolate FATOL768 26S large subunit ribosomal RNA gene, partial sequence}	{NA}
i0_HQ_PLCLR_c35980/f2p0/491	{XP_020084519.1; LOW QUALITY PROTEIN: phenylalanine ammonia-lyase-like [Ananas comosus]}	{sp|P45727|PALY_PERAE; Phenylalanine ammonia-lyase OS=Persea americana GN=PAL PE=2 SV=1}	{aly:ARALYDRAFT_655277; K10775 PAL phenylalanine ammonia-lyase 4.3.1.24 ko00360; Metabolism; Amino acid metabolism; Phenylalanine metabolism | ko00940; Metabolism; Biosynthesis of other secondary metabolites; Phenylpropanoid biosynthesis}	{At2g37040; KOG0222 Phenylalanine and histidine ammonia-lyase Q Secondary metabolites biosynthesis, transport and catabolism ;}	{NA}	{XR_001979091.1; PREDICTED: Musa acuminata subsp. malaccensis uncharacterized LOC108953418 (LOC108953418), ncRNA}	{NA}
i0_HQ_PLCLR_c35985/f2p0/733	{XP_018848345.1; PREDICTED: 14 kDa proline-rich protein DC2.15-like [Juglans regia]}	{sp|P14009|14KD_DAUCA; 14 kDa proline-rich protein DC2.15 OS=Daucus carota PE=2 SV=1}	{sind:105155833; - - - - -}	{NA}	{NA}	{XM_002270733.4; PREDICTED: Vitis vinifera 14 kDa proline-rich protein DC2.15-like (LOC100265935), mRNA}	{NA}
i0_HQ_PLCLR_c35999/f2p0/704	{EPS73999.1; hypothetical protein M569_00758 [Genlisea aurea]}	{sp|Q9FMN4|TCLOT_ARATH; Thioredoxin-like protein Clot OS=Arabidopsis thaliana GN=At5g42850 PE=2 SV=1}	{bvg:104907032; - - - - -}	{At5g42850; KOG3425 Uncharacterized conserved protein S Function unknown ;}	{GO:0045454; cell redox homeostasis; biological_process}	{NA}	{PF00085:Thioredoxin}
i0_HQ_PLCLR_c36000/f2p5/702	{KMT19001.1; hypothetical protein BVRB_2g030970 [Beta vulgaris subsp. vulgaris]}	{NA}	{pda:103706459; - - - - -}	{NA}	{NA}	{NA}	{NA}
i0_HQ_PLCLR_c36010/f2p8/443	{XP_010043854.1; PREDICTED: probable small nuclear ribonucleoprotein G [Eucalyptus grandis]}	{sp|O82221|RUXG_ARATH; Probable small nuclear ribonucleoprotein G OS=Arabidopsis thaliana GN=At2g23930 PE=2 SV=1}	{gmx:100305530; K11099 SNRPG, SMG small nuclear ribonucleoprotein G - ko03040; Genetic Information Processing; Transcription; Spliceosome}	{At2g23930; KOG1780 Small Nuclear ribonucleoprotein G A RNA processing and modification ;}	{NA}	{XM_010685404.2; PREDICTED: Beta vulgaris subsp. vulgaris probable small nuclear ribonucleoprotein G (LOC104898344), mRNA}	{NA}
i0_HQ_PLCLR_c36013/f2p34/587	{NA}	{NA}	{NA}	{NA}	{GO:0048544; recognition of pollen; biological_process}	{NA}	{PF00954:S-locus glycoprotein domain}
i0_HQ_PLCLR_c36024/f2p0/514	{XP_001763615.1; predicted protein [Physcomitrella patens]}	{sp|P62829|RL23_HUMAN; 60S ribosomal protein L23 OS=Homo sapiens GN=RPL23 PE=1 SV=1}	{ccp:CHC_T00001050001; K02894 RP-L23e, RPL23 large subunit ribosomal protein L23e - ko03010; Genetic Information Processing; Translation; Ribosome}	{Hs4506605; KOG0901 60S ribosomal protein L14/L17/L23 J Translation, ribosomal structure and biogenesis ;}	{GO:0003735; structural constituent of ribosome; molecular_function GO:0006412; translation; biological_process GO:0005840; ribosome; cellular_component}	{XM_009397012.2; PREDICTED: Musa acuminata subsp. malaccensis 60S ribosomal protein L23-like (LOC103980574), mRNA}	{PF00238:Ribosomal protein L14p/L23e}
i0_HQ_PLCLR_c36025/f2p0/443	{XP_011074864.1; PREDICTED: uncharacterized protein LOC105159485 [Sesamum indicum]}	{NA}	{sind:105159485; - - - - -}	{NA}	{NA}	{NA}	{NA}
i0_HQ_PLCLR_c36028/f2p0/400	{KMT04163.1; hypothetical protein BVRB_8g186110 [Beta vulgaris subsp. vulgaris]}	{NA}	{fve:105350195; - - - - -}	{NA}	{NA}	{NA}	{NA}
i0_HQ_PLCLR_c36035/f2p0/417	{NA}	{NA}	{NA}	{NA}	{NA}	{NA}	{NA}
i0_HQ_PLCLR_c36040/f2p11/502	{NA}	{NA}	{NA}	{NA}	{NA}	{NA}	{NA}
i0_HQ_PLCLR_c36044/f2p0/675	{XP_010693373.1; PREDICTED: uncharacterized protein LOC104906334 [Beta vulgaris subsp. vulgaris]}	{NA}	{jcu:105631187; - - - - -}	{NA}	{NA}	{NA}	{NA}
i0_HQ_PLCLR_c36058/f2p1/363	{XP_012857132.1; PREDICTED: uncharacterized protein LOC105976406 [Erythranthe guttata]}	{sp|Q6CQE5|TAR1_KLULA; Protein TAR1 OS=Kluyveromyces lactis (strain ATCC 8585 / CBS 2359 / DSM 70799 / NBRC 1267 / NRRL Y-1140 / WM37) GN=TAR1-A PE=4 SV=2}	{lang:109339977; - - - - -}	{NA}	{NA}	{AF479089.1; Phytolacca dioica 26S ribosomal RNA gene, partial sequence}	{NA}
i0_HQ_PLCLR_c36071/f2p18/706	{XP_010669003.1; PREDICTED: histone H3.2 [Beta vulgaris subsp. vulgaris]}	{sp|P69245|H33_LOLTE; Histone H3.3 OS=Lolium temulentum PE=2 SV=2}	{ccp:CHC_T00008319001; K11253 H3 histone H3 - ko05202; Human Diseases; Cancers: Overview; Transcriptional misregulation in cancer | ko05322; Human Diseases; Immune diseases; Systemic lupus erythematosus | ko05034; Human Diseases; Substance dependence; Alcoholism}	{At5g10980; KOG1745 Histones H3 and H4 B Chromatin structure and dynamics ;}	{GO:0071821; FANCM-MHF complex; cellular_component GO:0006974; response to DNA damage stimulus; biological_process GO:0051726; regulation of cell cycle; biological_process GO:0003677; DNA binding; molecular_function}	{XM_010107979.1; Morus notabilis Histone partial mRNA}	{PF15630:CENP-S protein PF00125:Core histone H2A/H2B/H3/H4 PF15715:PCNA-associated factor}
i0_HQ_PLCLR_c36074/f2p16/744	{NA}	{NA}	{NA}	{NA}	{NA}	{NA}	{NA}
i0_HQ_PLCLR_c36077/f2p0/964	{NA}	{NA}	{NA}	{NA}	{NA}	{NA}	{NA}
i0_HQ_PLCLR_c36081/f3p0/829	{KVH91054.1; GRIM-19-like protein [Cynara cardunculus var. scolymus]}	{sp|Q8RWA7|NDADA_ARATH; NADH dehydrogenase [ubiquinone] 1 alpha subcomplex subunit 13-A OS=Arabidopsis thaliana GN=MEE4 PE=2 SV=1}	{sind:105158632; K11353 NDUFA13 NADH dehydrogenase (ubiquinone) 1 alpha subcomplex subunit 13 - ko00190; Metabolism; Energy metabolism; Oxidative phosphorylation | ko05010; Human Diseases; Neurodegenerative diseases; Alzheimer's disease | ko05012; Human Diseases; Neurodegenerative diseases; Parkinson's disease | ko05016; Human Diseases; Neurodegenerative diseases; Huntington's disease | ko04932; …	{At2g33220; KOG3300 NADH:ubiquinone oxidoreductase, B16.6 subunit/cell death-regulatory protein CD Energy production and conversion ; Cell cycle control, cell division, chromosome partitioning ;}	{NA}	{XM_008791179.2; PREDICTED: Phoenix dactylifera NADH dehydrogenase [ubiquinone] 1 alpha subcomplex subunit 13-B (LOC103706915), mRNA}	{NA}
i0_HQ_PLCLR_c36082/f2p0/883	{XP_016679447.1; PREDICTED: uncharacterized protein LOC107898493 [Gossypium hirsutum]}	{NA}	{bvg:104891761; - - - - -}	{NA}	{NA}	{NA}	{NA}
i0_HQ_PLCLR_c36084/f2p0/822	{KNA07957.1; hypothetical protein SOVF_167110 [Spinacia oleracea]}	{sp|B6IPJ8|RL20_RHOCS; 50S ribosomal protein L20 OS=Rhodospirillum centenum (strain ATCC 51521 / SW) GN=rplT PE=3 SV=1}	{spen:107009131; K02887 RP-L20, MRPL20, rplT large subunit ribosomal protein L20 - ko03010; Genetic Information Processing; Translation; Ribosome}	{At1g16740; KOG4707 Mitochondrial/chloroplast ribosomal protein L20 J Translation, ribosomal structure and biogenesis ;}	{GO:0019843; rRNA binding; molecular_function GO:0003735; structural constituent of ribosome; molecular_function GO:0005622; intracellular; cellular_component GO:0006412; translation; biological_process GO:0005840; ribosome; cellular_component}	{XM_008802984.2; PREDICTED: Phoenix dactylifera 50S ribosomal protein L20-like (LOC103715376), transcript variant X3, mRNA}	{PF00453:Ribosomal protein L20}
i0_HQ_PLCLR_c36085/f2p0/535	{XP_010684636.1; PREDICTED: vacuolar protein sorting-associated protein 2 homolog 3 [Beta vulgaris subsp. vulgaris]}	{sp|Q941D5|VPS2C_ARATH; Vacuolar protein sorting-associated protein 2 homolog 3 OS=Arabidopsis thaliana GN=VPS2.3 PE=2 SV=1}	{gra:105767891; K12192 CHMP2B charged multivesicular body protein 2B - ko04144; Cellular Processes; Transport and catabolism; Endocytosis}	{At1g03950; KOG3230 Vacuolar assembly/sorting protein DID4 U Intracellular trafficking, secretion, and vesicular transport ;}	{GO:0071973; bacterial-type flagellar cell motility; biological_process GO:0005198; NA GO:0007034; vacuolar transport; biological_process}	{XM_010686334.2; PREDICTED: Beta vulgaris subsp. vulgaris vacuolar protein sorting-associated protein 2 homolog 3 (LOC104899194), mRNA}	{PF03357:Snf7 PF00700:Bacterial flagellin C-terminal helical region}
i0_HQ_PLCLR_c36088/f2p23/624	{XP_018819229.1; PREDICTED: cytochrome c oxidase-assembly factor COX23, mitochondrial [Juglans regia]}	{NA}	{nta:107769586; - - - - -}	{At1g02160; KOG4618 Uncharacterized conserved protein S Function unknown ;}	{NA}	{XM_016688938.1; PREDICTED: Capsicum annuum cytochrome c oxidase-assembly factor COX23, mitochondrial (LOC107844543), mRNA}	{NA}
i0_HQ_PLCLR_c36095/f2p0/763	{XP_015878951.1; PREDICTED: ferredoxin [Ziziphus jujuba]}	{sp|O04683|FER1_MESCR; Ferredoxin-1, chloroplastic OS=Mesembryanthemum crystallinum PE=2 SV=1}	{atr:18449044; K02639 petF ferredoxin - ko00195; Metabolism; Energy metabolism; Photosynthesis}	{NA}	{GO:0009055; NA GO:0051536; iron-sulfur cluster binding; molecular_function}	{XM_006658962.2; PREDICTED: Oryza brachyantha ferredoxin-1, chloroplastic (LOC102708170), mRNA}	{PF00111:2Fe-2S iron-sulfur cluster binding domain}
i0_HQ_PLCLR_c36104/f2p6/608	{XP_010685487.1; PREDICTED: uncharacterized protein LOC104899894 [Beta vulgaris subsp. vulgaris]}	{NA}	{pper:PRUPE_ppa013250mg; - - - - -}	{At5g20930; KOG1151 Tousled-like protein kinase T Signal transduction mechanisms ;}	{GO:0006950; response to stress; biological_process GO:0009415; response to water; biological_process}	{XM_019408826.1; PREDICTED: Nicotiana attenuata uncharacterized LOC109241997 (LOC109241997), mRNA}	{PF00257:Dehydrin}
i0_HQ_PLCLR_c36110/f2p204/676	{XP_006464988.1; PREDICTED: NAD(P)H-quinone oxidoreductase subunit O, chloroplastic [Citrus sinensis]}	{sp|Q9S829|NDHO_ARATH; NAD(P)H-quinone oxidoreductase subunit O, chloroplastic OS=Arabidopsis thaliana GN=ndhO PE=2 SV=1}	{jcu:105628636; - - - - -}	{NA}	{GO:0016655; oxidoreductase activity, acting on NADH or NADPH, quinone or similar compound as acceptor; molecular_function GO:0055114; oxidation-reduction process; biological_process GO:0005886; plasma membrane; cellular_component}	{NA}	{PF11910:Cyanobacterial and plant NDH-1 subunit O}
i0_HQ_PLCLR_c36115/f2p29/446	{XP_006840260.1; PREDICTED: cathepsin B [Amborella trichopoda]}	{sp|Q5RB02|CATC_PONAB; Dipeptidyl peptidase 1 OS=Pongo abelii GN=CTSC PE=2 SV=1}	{pop:POPTR_0002s18500g; K01363 CTSB cathepsin B 3.4.22.1 ko04142; Cellular Processes; Transport and catabolism; Lysosome | ko04140; Cellular Processes; Transport and catabolism; Autophagy - animal | ko04210; Cellular Processes; Cell growth and death; Apoptosis | ko04621; Organismal Systems; Immune system; NOD-like receptor signaling pathway | ko04612; Organismal Systems; Immune system; Antigen pr…	{At4g01610; KOG1543 Cysteine proteinase Cathepsin L O Posttranslational modification, protein turnover, chaperones ;}	{GO:0008234; cysteine-type peptidase activity; molecular_function GO:0006508; proteolysis; biological_process}	{XM_010424401.2; PREDICTED: Camelina sativa cathepsin B (LOC104707940), mRNA}	{PF00112:Papain family cysteine protease}
i0_HQ_PLCLR_c36117/f2p0/866	{KNA12913.1; hypothetical protein SOVF_122130 [Spinacia oleracea]}	{sp|P09886|HS21C_PEA; Small heat shock protein, chloroplastic OS=Pisum sativum GN=HSP21 PE=2 SV=1}	{bvg:104890571; K13993 HSP20 HSP20 family protein - ko04141; Genetic Information Processing; Folding, sorting and degradation; Protein processing in endoplasmic reticulum}	{At4g27670; KOG0710 Molecular chaperone (small heat-shock protein Hsp26/Hsp42) O Posttranslational modification, protein turnover, chaperones ;}	{NA}	{NA}	{NA}
i0_HQ_PLCLR_c36119/f2p0/821	{KNA24567.1; hypothetical protein SOVF_014360 [Spinacia oleracea]}	{NA}	{NA}	{NA}	{NA}	{NA}	{NA}
i0_HQ_PLCLR_c36127/f5p0/586	{XP_010696542.1; PREDICTED: 60S ribosomal protein L36-2 [Beta vulgaris subsp. vulgaris]}	{sp|Q9M352|RL362_ARATH; 60S ribosomal protein L36-2 OS=Arabidopsis thaliana GN=RPL36B PE=2 SV=1}	{bvg:104909054; K02920 RP-L36e, RPL36 large subunit ribosomal protein L36e - ko03010; Genetic Information Processing; Translation; Ribosome}	{At3g53740; KOG3452 60S ribosomal protein L36 J Translation, ribosomal structure and biogenesis ;}	{GO:0003735; structural constituent of ribosome; molecular_function GO:0005840; ribosome; cellular_component GO:0006412; translation; biological_process GO:0005622; intracellular; cellular_component}	{XM_010698240.2; PREDICTED: Beta vulgaris subsp. vulgaris 60S ribosomal protein L36-2 (LOC104909054), mRNA}	{PF01158:Ribosomal protein L36e}
i0_HQ_PLCLR_c36168/f2p3/732	{KNA22404.1; hypothetical protein SOVF_034240 [Spinacia oleracea]}	{sp|P81529|MIFH_TRISP; Macrophage migration inhibitory factor homolog OS=Trichinella spiralis PE=1 SV=2}	{rcu:8263125; - - - - -}	{At5g01650; KOG1759 Macrophage migration inhibitory factor V Defense mechanisms ;}	{GO:0015269; calcium-activated potassium channel activity; molecular_function GO:0016020; membrane; cellular_component GO:0006813; potassium ion transport; biological_process}	{NA}	{PF03185:Calcium-activated potassium channel, beta subunit}
i0_HQ_PLCLR_c3629/f2p0/942	{NA}	{NA}	{NA}	{NA}	{NA}	{NA}	{NA}
i0_HQ_PLCLR_c3634/f2p0/910	{XP_010692490.1; PREDICTED: ESCRT-related protein CHMP1B [Beta vulgaris subsp. vulgaris]}	{sp|Q9SSM4|CHM1B_ARATH; ESCRT-related protein CHMP1B OS=Arabidopsis thaliana GN=CHMP1B PE=1 SV=1}	{bvg:104905598; K12197 CHMP1, VPS46, DID2 charged multivesicular body protein 1 - ko04144; Cellular Processes; Transport and catabolism; Endocytosis}	{At1g73030; KOG3232 Vacuolar assembly/sorting protein DID2 U Intracellular trafficking, secretion, and vesicular transport ;}	{GO:0007034; vacuolar transport; biological_process GO:0015031; protein transport; biological_process}	{XM_016349193.1; PREDICTED: Arachis ipaensis ESCRT-related protein CHMP1B (LOC107645216), mRNA}	{PF03357:Snf7 PF03398:Regulator of Vps4 activity in the MVB pathway}
i0_HQ_PLCLR_c3635/f2p4/858	{KNA07394.1; hypothetical protein SOVF_172260 [Spinacia oleracea]}	{sp|Q9SM64|SODM_PRUPE; Superoxide dismutase [Mn], mitochondrial OS=Prunus persica GN=SOD PE=2 SV=1}	{bvg:104887645; K04564 SOD2 superoxide dismutase, Fe-Mn family 1.15.1.1 ko04013; Environmental Information Processing; Signal transduction; MAPK signaling pathway - fly | ko04068; Environmental Information Processing; Signal transduction; FoxO signaling pathway | ko04146; Cellular Processes; Transport and catabolism; Peroxisome | ko04211; Organismal Systems; Aging; Longevity regulating pathway | …	{At3g10920; KOG0876 Manganese superoxide dismutase P Inorganic ion transport and metabolism ;}	{GO:0006801; superoxide metabolic process; biological_process GO:0055114; oxidation-reduction process; biological_process GO:0046872; metal ion binding; molecular_function GO:0004784; superoxide dismutase activity; molecular_function}	{LC027290.1; Suaeda maritima Mn-SOD mRNA for manganese superoxide dismutase, complete cds, country: Egypt, note: leaves of aseptic plants grown in 400 mM NaCl}	{PF02777:Iron/manganese superoxide dismutases, C-terminal domain}
i0_HQ_PLCLR_c3685/f2p1/692	{AMB72438.1; hypothetical protein [Mesembryanthemum crystallinum]}	{sp|P42764|JIPH_ATRCA; Jasmonate-induced protein homolog OS=Atriplex canescens PE=2 SV=1}	{bvg:104887385; - - - - -}	{NA}	{NA}	{NA}	{NA}
i0_HQ_PLCLR_c3686/f2p0/903	{XP_010683116.1; PREDICTED: transmembrane emp24 domain-containing protein p24delta9 [Beta vulgaris subsp. vulgaris]}	{sp|Q9LQY3|P24D9_ARATH; Transmembrane emp24 domain-containing protein p24delta9 OS=Arabidopsis thaliana GN=At1g26690 PE=2 SV=1}	{nnu:104598150; K20352 TMED10, ERV25 p24 family protein delta-1 - -}	{At1g69460; KOG1691 emp24/gp25L/p24 family of membrane trafficking proteins U Intracellular trafficking, secretion, and vesicular transport ;}	{GO:0016021; integral to membrane; cellular_component GO:0006810; transport; biological_process}	{FP100054.1; Phyllostachys edulis cDNA clone: bphylf059n19, full insert sequence}	{PF01105:emp24/gp25L/p24 family/GOLD}
i0_HQ_PLCLR_c3779/f2p0/364	{ADI46891.1; PR46af [Volvox carteri f. nagariensis]}	{sp|Q5PU89|UFM1_CHLIN; Ubiquitin-fold modifier 1 OS=Chlamydomonas incerta GN=PR46a PE=3 SV=1}	{smo:SELMODRAFT_413335; K12162 UFM1 ubiquitin-fold modifier 1 - -}	{At1g77710; KOG3483 Uncharacterized conserved protein S Function unknown ;}	{GO:0017176; phosphatidylinositol N-acetylglucosaminyltransferase activity; molecular_function}	{XM_009406620.2; PREDICTED: Musa acuminata subsp. malaccensis ubiquitin-fold modifier 1 (LOC103988099), mRNA}	{PF10181:GPI-GlcNAc transferase complex, PIG-H component}
i0_HQ_PLCLR_c378/f23p0/480	{XP_018827642.1; PREDICTED: 40S ribosomal protein S29-like [Juglans regia]}	{sp|Q680P8|RS29_ARATH; 40S ribosomal protein S29 OS=Arabidopsis thaliana GN=RPS29A PE=3 SV=2}	{bvg:104894527; K02980 RP-S29e, RPS29 small subunit ribosomal protein S29e - ko03010; Genetic Information Processing; Translation; Ribosome}	{At3g43980; KOG3506 40S ribosomal protein S29 J Translation, ribosomal structure and biogenesis ;}	{NA}	{XM_010683195.1; PREDICTED: Beta vulgaris subsp. vulgaris 40S ribosomal protein S29 (LOC104896446), mRNA}	{NA}
i0_HQ_PLCLR_c37855/f3p0/562	{GAU14971.1; hypothetical protein TSUD_47660 [Trifolium subterraneum]}	{NA}	{cam:101515656; - - - - -}	{NA}	{GO:0009522; photosystem I; cellular_component GO:0015979; photosynthesis; biological_process}	{NA}	{PF05479:Photosystem I reaction centre subunit N (PSAN or PSI-N)}
i0_HQ_PLCLR_c3801/f2p2/862	{KNA16788.1; hypothetical protein SOVF_085650 [Spinacia oleracea]}	{sp|Q9SVD7|UEV1D_ARATH; Ubiquitin-conjugating enzyme E2 variant 1D OS=Arabidopsis thaliana GN=UEV1D PE=1 SV=1}	{cann:107846590; - - - - -}	{At3g52560; KOG0896 Ubiquitin-conjugating enzyme E2 O Posttranslational modification, protein turnover, chaperones ;}	{GO:0005515; protein binding; molecular_function}	{AY587772.1; Tamarix androssowii ubiquitin-conjugating enzyme family protein mRNA, complete cds}	{PF05773:RWD domain}
i0_HQ_PLCLR_c38116/f2p0/350	{NA}	{NA}	{NA}	{NA}	{NA}	{NA}	{NA}
i0_HQ_PLCLR_c38306/f2p144/420	{NA}	{NA}	{NA}	{NA}	{GO:0005219; ryanodine-sensitive calcium-release channel activity; molecular_function GO:0006874; cellular calcium ion homeostasis; biological_process GO:0015743; malate transport; biological_process GO:0016021; integral to membrane; cellular_component GO:0006270; DNA-dependent DNA replication initiation; biological_process}	{NA}	{PF02724:CDC45-like protein PF06459:Ryanodine Receptor TM 4-6 PF11744:Aluminium activated malate transporter}
i0_HQ_PLCLR_c3845/f2p6/704	{NA}	{NA}	{NA}	{NA}	{NA}	{NA}	{NA}
i0_HQ_PLCLR_c3870/f3p5/897	{KNA14636.1; hypothetical protein SOVF_105660 [Spinacia oleracea]}	{sp|Q9FLF0|RS92_ARATH; 40S ribosomal protein S9-2 OS=Arabidopsis thaliana GN=RPS9C PE=1 SV=1}	{gra:105766202; K02997 RP-S9e, RPS9 small subunit ribosomal protein S9e - ko03010; Genetic Information Processing; Translation; Ribosome}	{At5g39850; KOG3301 Ribosomal protein S4 J Translation, ribosomal structure and biogenesis ;}	{GO:0003723; RNA binding; molecular_function}	{AJ749993.1; Catharanthus roseus mRNA for 40S ribosomal protein S9 (rps9 gene)}	{PF01479:S4 domain}
i0_HQ_PLCLR_c38872/f2p0/635	{KNA04212.1; hypothetical protein SOVF_201790 [Spinacia oleracea]}	{sp|Q9LVY1|TAT_ARATH; Tyrosine aminotransferase OS=Arabidopsis thaliana GN=TAT PE=2 SV=1}	{nnu:104592560; K00815 TAT tyrosine aminotransferase 2.6.1.5 ko01230; Metabolism; Global and overview maps; Biosynthesis of amino acids | ko00270; Metabolism; Amino acid metabolism; Cysteine and methionine metabolism | ko00350; Metabolism; Amino acid metabolism; Tyrosine metabolism | ko00360; Metabolism; Amino acid metabolism; Phenylalanine metabolism | ko00400; Metabolism; Amino acid metabolism;…	{At5g36160; KOG0259 Tyrosine aminotransferase E Amino acid transport and metabolism ;}	{GO:0009058; biosynthetic process; biological_process GO:0030170; pyridoxal phosphate binding; molecular_function}	{NA}	{PF00155:Aminotransferase class I and II}
i0_HQ_PLCLR_c389/f16p0/882	{XP_010530686.1; PREDICTED: pathogenesis-related protein 1-like [Tarenaya hassleriana]}	{sp|P33154|PR1_ARATH; Pathogenesis-related protein 1 OS=Arabidopsis thaliana GN=At2g14610 PE=1 SV=1}	{thj:104807201; K13449 PR1 pathogenesis-related protein 1 - ko04016; Environmental Information Processing; Signal transduction; MAPK signaling pathway - plant | ko04075; Environmental Information Processing; Signal transduction; Plant hormone signal transduction | ko04626; Organismal Systems; Environmental adaptation; Plant-pathogen interaction}	{At5g26130; KOG3017 Defense-related protein containing SCP domain S Function unknown ;}	{NA}	{NA}	{NA}
i0_HQ_PLCLR_c3918/f2p0/555	{KMS93392.1; hypothetical protein BVRB_031940, partial [Beta vulgaris subsp. vulgaris]}	{sp|Q9SMW7|BTF3_ARATH; Basic transcription factor 3 OS=Arabidopsis thaliana GN=BTF3 PE=1 SV=1}	{ath:AT1G17880; K01527 EGD1, BTF3 nascent polypeptide-associated complex subunit beta - ko04214; Cellular Processes; Cell growth and death; Apoptosis - fly}	{At1g17880; KOG2240 RNA polymerase II general transcription factor BTF3 and related proteins K Transcription ;}	{NA}	{XM_010670527.1; PREDICTED: Beta vulgaris subsp. vulgaris basic transcription factor 3-like (LOC104885950), mRNA}	{NA}
i0_HQ_PLCLR_c3936/f2p5/347	{NA}	{NA}	{NA}	{NA}	{NA}	{NA}	{NA}
i0_HQ_PLCLR_c39360/f2p0/785	{KNA12871.1; hypothetical protein SOVF_121110 [Spinacia oleracea]}	{sp|P42732|RR13_ARATH; 30S ribosomal protein S13, chloroplastic OS=Arabidopsis thaliana GN=RPS13 PE=2 SV=1}	{bvg:104886865; K02952 RP-S13, rpsM small subunit ribosomal protein S13 - ko03010; Genetic Information Processing; Translation; Ribosome}	{At5g14320; KOG3311 Ribosomal protein S18 J Translation, ribosomal structure and biogenesis ;}	{GO:0005840; ribosome; cellular_component GO:0003723; RNA binding; molecular_function GO:0005622; intracellular; cellular_component GO:0006412; translation; biological_process GO:0003735; structural constituent of ribosome; molecular_function GO:0003677; DNA binding; molecular_function}	{XM_010671409.2; PREDICTED: Beta vulgaris subsp. vulgaris 30S ribosomal protein S13, chloroplastic (LOC104886865), mRNA}	{PF00416:Ribosomal protein S13/S18 PF00633:Helix-hairpin-helix motif}
i0_HQ_PLCLR_c394/f22p0/702	{NA}	{NA}	{NA}	{NA}	{NA}	{NA}	{NA}
i0_HQ_PLCLR_c39870/f2p0/970	{AAB61213.1; glycine-rich protein [Oryza sativa Japonica Group]}	{sp|Q03878|GRP1_DAUCA; Glycine-rich RNA-binding protein OS=Daucus carota PE=2 SV=1}	{adu:107472701; K13195 CIRBP cold-inducible RNA-binding protein - -}	{At2g21660; KOG0118 FOG: RRM domain R General function prediction only ;}	{NA}	{XM_007042126.2; PREDICTED: Theobroma cacao glycine-rich RNA-binding protein GRP1A (LOC18607779), mRNA}	{NA}
i0_HQ_PLCLR_c40029/f2p0/674	{KNA18870.1; hypothetical protein SOVF_066710 [Spinacia oleracea]}	{NA}	{NA}	{NA}	{NA}	{NA}	{NA}
i0_HQ_PLCLR_c4024/f2p7/995	{NA}	{NA}	{NA}	{NA}	{NA}	{NA}	{NA}
i0_HQ_PLCLR_c40303/f3p0/552	{XP_006366921.1; PREDICTED: 60S ribosomal protein L35-like [Solanum tuberosum]}	{sp|Q9M5L0|RL35_EUPES; 60S ribosomal protein L35 OS=Euphorbia esula GN=RPL35 PE=2 SV=1}	{sind:105158851; K02918 RP-L35e, RPL35 large subunit ribosomal protein L35e - ko03010; Genetic Information Processing; Translation; Ribosome}	{At3g09500; KOG3436 60S ribosomal protein L35 J Translation, ribosomal structure and biogenesis ;}	{GO:0003735; structural constituent of ribosome; molecular_function GO:0005840; ribosome; cellular_component GO:0006412; translation; biological_process GO:0005622; intracellular; cellular_component}	{XM_010668199.2; PREDICTED: Beta vulgaris subsp. vulgaris 60S ribosomal protein L35 (LOC104883651), mRNA}	{PF00380:Ribosomal protein S9/S16 PF00831:Ribosomal L29 protein}
i0_HQ_PLCLR_c4069/f2p0/838	{KNA03155.1; hypothetical protein SOVF_211870 [Spinacia oleracea]}	{NA}	{jcu:105629904; - - - - -}	{NA}	{NA}	{NA}	{NA}
i0_HQ_PLCLR_c41250/f2p10/987	{XP_010687692.1; PREDICTED: tetraspanin-8 [Beta vulgaris subsp. vulgaris]}	{sp|Q8S8Q6|TET8_ARATH; Tetraspanin-8 OS=Arabidopsis thaliana GN=TET8 PE=2 SV=1}	{vvi:100243286; - - - - -}	{NA}	{GO:0005886; plasma membrane; cellular_component GO:0055085; transmembrane transport; biological_process GO:0006629; lipid metabolic process; biological_process GO:0016021; integral to membrane; cellular_component GO:0016020; membrane; cellular_component}	{XM_010104832.1; Morus notabilis hypothetical protein partial mRNA}	{PF01284:Membrane-associating domain PF00335:Tetraspanin family PF03600:Citrate transporter PF00487:Fatty acid desaturase PF06687:SUR7/PalI family}
i0_HQ_PLCLR_c4132/f2p4/366	{NA}	{NA}	{NA}	{NA}	{NA}	{NA}	{NA}
i0_HQ_PLCLR_c41501/f2p37/638	{OMO75402.1; Gibberellin regulated protein [Corchorus olitorius]}	{sp|Q93X17|SNAK2_SOLTU; Snakin-2 OS=Solanum tuberosum GN=SN2 PE=1 SV=1}	{pvu:PHAVU_009G016800g; - - - - -}	{NA}	{NA}	{NA}	{NA}
i0_HQ_PLCLR_c4156/f5p0/699	{NA}	{NA}	{NA}	{NA}	{NA}	{NA}	{NA}
i0_HQ_PLCLR_c4168/f3p71/773	{KNA17246.1; hypothetical protein SOVF_081490 [Spinacia oleracea]}	{sp|O74503|UAF30_SCHPO; Upstream activation factor subunit spp27 OS=Schizosaccharomyces pombe (strain 972 / ATCC 24843) GN=spp27 PE=1 SV=1}	{jcu:105650746; - - - - -}	{At2g14880; KOG1946 RNA polymerase I transcription factor UAF K Transcription ;}	{GO:0005515; protein binding; molecular_function}	{XM_010546932.2; PREDICTED: Tarenaya hassleriana upstream activation factor subunit UAF30 (LOC104817679), mRNA}	{PF02201:SWIB/MDM2 domain}
i0_HQ_PLCLR_c41713/f3p0/519	{KNA19716.1; hypothetical protein SOVF_059010 [Spinacia oleracea]}	{NA}	{pop:POPTR_0002s17440g; - - - - -}	{NA}	{NA}	{NA}	{NA}
i0_HQ_PLCLR_c4172/f2p0/381	{CDP20370.1; unnamed protein product [Coffea canephora]}	{sp|Q43729|PER57_ARATH; Peroxidase 57 OS=Arabidopsis thaliana GN=PER57 PE=1 SV=1}	{egr:104443372; K00430 E1.11.1.7 peroxidase 1.11.1.7 ko00940; Metabolism; Biosynthesis of other secondary metabolites; Phenylpropanoid biosynthesis}	{NA}	{GO:0006979; response to oxidative stress; biological_process GO:0004601; peroxidase activity; molecular_function GO:0020037; heme binding; molecular_function GO:0055114; oxidation-reduction process; biological_process}	{NA}	{PF00141:Peroxidase}
i0_HQ_PLCLR_c4203/f2p0/486	{KMT15676.1; hypothetical protein BVRB_3g056630 [Beta vulgaris subsp. vulgaris]}	{sp|Q2QMN7|UAH_ORYSJ; Probable ureidoglycolate hydrolase OS=Oryza sativa subsp. japonica GN=UAH PE=1 SV=2}	{bvg:104888752; K18151 UAH ureidoglycolate amidohydrolase 3.5.1.116 ko00230; Metabolism; Nucleotide metabolism; Purine metabolism}	{NA}	{GO:0016787; hydrolase activity; molecular_function GO:0008152; NA}	{NA}	{PF01546:Peptidase family M20/M25/M40}
i0_HQ_PLCLR_c4229/f4p4/967	{KNA20402.1; hypothetical protein SOVF_053020 [Spinacia oleracea]}	{NA}	{sot:102604803; - - - - -}	{NA}	{GO:0005515; protein binding; molecular_function GO:0035556; intracellular signal transduction; biological_process}	{NA}	{PF00130:Phorbol esters/diacylglycerol binding domain (C1 domain) PF00628:PHD-finger}
i0_HQ_PLCLR_c4252/f2p337/773	{XP_018440053.1; PREDICTED: chlorophyll a-b binding protein 4, chloroplastic [Raphanus sativus]}	{sp|P27521|CA4_ARATH; Chlorophyll a-b binding protein 4, chloroplastic OS=Arabidopsis thaliana GN=LHCA4 PE=1 SV=1}	{bna:106451196; K08910 LHCA4 light-harvesting complex I chlorophyll a/b binding protein 4 - ko00196; Metabolism; Energy metabolism; Photosynthesis - antenna proteins}	{NA}	{NA}	{XM_010680190.2; PREDICTED: Beta vulgaris subsp. vulgaris chlorophyll a-b binding protein 4, chloroplastic (LOC104894032), mRNA}	{NA}
i0_HQ_PLCLR_c42601/f2p0/463	{NA}	{NA}	{NA}	{NA}	{NA}	{NA}	{NA}
i0_HQ_PLCLR_c4261/f2p1/352	{NA}	{NA}	{NA}	{NA}	{NA}	{NA}	{NA}
i0_HQ_PLCLR_c427/f13p0/482	{NA}	{NA}	{NA}	{NA}	{NA}	{NA}	{NA}
i0_HQ_PLCLR_c42804/f2p21/948	{XP_006444870.1; hypothetical protein CICLE_v10022440mg [Citrus clementina]}	{sp|Q84MC7|PYL9_ARATH; Abscisic acid receptor PYL9 OS=Arabidopsis thaliana GN=PYL9 PE=1 SV=1}	{cic:CICLE_v10022206mg; K14496 PYL abscisic acid receptor PYR/PYL family - ko04016; Environmental Information Processing; Signal transduction; MAPK signaling pathway - plant | ko04075; Environmental Information Processing; Signal transduction; Plant hormone signal transduction}	{NA}	{GO:0006952; defense response; biological_process GO:0009607; response to biotic stimulus; biological_process}	{NA}	{PF00407:Pathogenesis-related protein Bet v I family}
i0_HQ_PLCLR_c42850/f2p0/988	{XP_010686628.1; PREDICTED: heavy metal-associated isoprenylated plant protein 7 [Beta vulgaris subsp. vulgaris]}	{sp|Q9C5D3|HIP7_ARATH; Heavy metal-associated isoprenylated plant protein 7 OS=Arabidopsis thaliana GN=HIPP07 PE=1 SV=1}	{nnu:104594243; - - - - -}	{At5g63530; KOG1603 Copper chaperone P Inorganic ion transport and metabolism ;}	{GO:0046872; metal ion binding; molecular_function GO:0006281; DNA repair; biological_process GO:0030001; metal ion transport; biological_process GO:0071203; WASH complex; cellular_component}	{XM_017783754.1; PREDICTED: Gossypium arboreum heavy metal-associated isoprenylated plant protein 3-like (LOC108480678), mRNA}	{PF00403:Heavy-metal-associated domain PF10152:Predicted coiled-coil domain-containing protein (DUF2360) PF14631:Fanconi anaemia protein FancD2 nuclease}
i0_HQ_PLCLR_c43112/f2p0/977	{KNA07053.1; hypothetical protein SOVF_175600 [Spinacia oleracea]}	{NA}	{pop:POPTR_0001s13670g; - - - - -}	{NA}	{NA}	{NA}	{NA}
i0_HQ_PLCLR_c433/f27p0/623	{XP_011094078.1; PREDICTED: 60S acidic ribosomal protein P3-like [Sesamum indicum]}	{sp|Q9SVZ6|RLA31_ARATH; 60S acidic ribosomal protein P3-1 OS=Arabidopsis thaliana GN=RPP3A PE=3 SV=1}	{sind:105161643; K02942 RP-LP1, RPLP1 large subunit ribosomal protein LP1 - ko03010; Genetic Information Processing; Translation; Ribosome}	{NA}	{NA}	{NA}	{NA}
i0_HQ_PLCLR_c4333/f2p5/777	{KNA18151.1; hypothetical protein SOVF_073520 [Spinacia oleracea]}	{sp|Q9LM92|SMD3B_ARATH; Small nuclear ribonucleoprotein SmD3b OS=Arabidopsis thaliana GN=SMD3B PE=2 SV=1}	{jcu:105635230; K11088 SNRPD3, SMD3 small nuclear ribonucleoprotein D3 - ko03040; Genetic Information Processing; Transcription; Spliceosome | ko04139; Cellular Processes; Transport and catabolism; Mitophagy - yeast | ko05322; Human Diseases; Immune diseases; Systemic lupus erythematosus}	{At1g20580; KOG3172 Small nuclear ribonucleoprotein Sm D3 A RNA processing and modification ;}	{NA}	{XM_010691940.2; PREDICTED: Beta vulgaris subsp. vulgaris small nuclear ribonucleoprotein SmD3b (LOC104903817), mRNA}	{NA}
i0_HQ_PLCLR_c4343/f2p1/430	{NA}	{NA}	{NA}	{NA}	{NA}	{NA}	{NA}
i0_HQ_PLCLR_c4355/f2p0/945	{KNA12913.1; hypothetical protein SOVF_122130 [Spinacia oleracea]}	{sp|P09886|HS21C_PEA; Small heat shock protein, chloroplastic OS=Pisum sativum GN=HSP21 PE=2 SV=1}	{bvg:104890574; K13993 HSP20 HSP20 family protein - ko04141; Genetic Information Processing; Folding, sorting and degradation; Protein processing in endoplasmic reticulum}	{At4g27670; KOG0710 Molecular chaperone (small heat-shock protein Hsp26/Hsp42) O Posttranslational modification, protein turnover, chaperones ;}	{NA}	{NA}	{NA}
i0_HQ_PLCLR_c4423/f3p1/681	{XP_006418979.1; hypothetical protein EUTSA_v10002699mg [Eutrema salsugineum]}	{sp|Q1S9I9|H2B1_MEDTR; Probable histone H2B.1 OS=Medicago truncatula PE=3 SV=3}	{egr:104434045; K11252 H2B histone H2B - ko05203; Human Diseases; Cancers: Overview; Viral carcinogenesis | ko05322; Human Diseases; Immune diseases; Systemic lupus erythematosus | ko05034; Human Diseases; Substance dependence; Alcoholism}	{At5g59910; KOG1744 Histone H2B B Chromatin structure and dynamics ;}	{GO:0016620; oxidoreductase activity, acting on the aldehyde or oxo group of donors, NAD or NADP as acceptor; molecular_function GO:0003677; DNA binding; molecular_function GO:0055114; oxidation-reduction process; biological_process GO:0005669; transcription factor TFIID complex; cellular_component GO:0006352; transcription initiation, DNA-dependent; biological_process}	{XM_017380329.1; PREDICTED: Daucus carota subsp. sativus histone H2B.3-like (LOC108209428), mRNA}	{PF00125:Core histone H2A/H2B/H3/H4 PF02800:Glyceraldehyde 3-phosphate dehydrogenase, C-terminal domain PF03847:Transcription initiation factor TFIID subunit A}
i0_HQ_PLCLR_c4427/f4p0/922	{XP_010670230.1; PREDICTED: uncharacterized protein LOC104887313 [Beta vulgaris subsp. vulgaris]}	{NA}	{bvg:104887313; - - - - -}	{NA}	{NA}	{NA}	{NA}
i0_HQ_PLCLR_c44345/f7p0/246	{NA}	{NA}	{NA}	{NA}	{NA}	{NA}	{NA}
i0_HQ_PLCLR_c44352/f4p0/406	{NA}	{NA}	{NA}	{NA}	{NA}	{NA}	{NA}
i0_HQ_PLCLR_c44409/f2p12/508	{KRH17792.1; hypothetical protein GLYMA_13G016400 [Glycine max]}	{NA}	{sbi:SORBI_01g024170; - - - - -}	{NA}	{NA}	{HQ843456.1; Opuntia microdasys 26S ribosomal RNA gene, partial sequence}	{NA}
i0_HQ_PLCLR_c44496/f4p3/415	{XP_016577521.1; PREDICTED: wound-induced basic protein [Capsicum annuum]}	{sp|Q09020|PR4_PHAVU; Wound-induced basic protein OS=Phaseolus vulgaris GN=PR4 PE=2 SV=1}	{nta:107777382; - - - - -}	{NA}	{NA}	{XM_016890302.1; PREDICTED: Gossypium hirsutum wound-induced basic protein-like (LOC107954677), mRNA}	{NA}
i0_HQ_PLCLR_c44502/f5p57/252	{NA}	{NA}	{NA}	{NA}	{NA}	{NA}	{NA}
i0_HQ_PLCLR_c44506/f5p0/253	{NP_001148383.1; 60S ribosomal protein L29 [Zea mays]}	{sp|Q9M7X7|RL291_ARATH; 60S ribosomal protein L29-1 OS=Arabidopsis thaliana GN=RPL29A PE=1 SV=1}	{zma:100283724; K02905 RP-L29e, RPL29 large subunit ribosomal protein L29e - ko03010; Genetic Information Processing; Translation; Ribosome}	{At3g06700; KOG3504 60S ribosomal protein L29 J Translation, ribosomal structure and biogenesis ;}	{NA}	{XM_009126450.2; PREDICTED: Brassica rapa 60S ribosomal protein L29-1-like (LOC103849728), mRNA}	{NA}
i0_HQ_PLCLR_c44606/f4p1/236	{NA}	{NA}	{NA}	{NA}	{NA}	{NA}	{NA}
i0_HQ_PLCLR_c44608/f3p56/247	{NA}	{NA}	{NA}	{NA}	{NA}	{NA}	{NA}
i0_HQ_PLCLR_c44687/f2p0/475	{NA}	{NA}	{NA}	{NA}	{NA}	{AB818394.1; Delphinium grandiflorum var. chinense F3'5'H mRNA for flavonoid 3',5'-hydroxylase, complete cds, cultivar: Super Chiffon Blue}	{NA}
i0_HQ_PLCLR_c44720/f3p0/214	{NA}	{NA}	{NA}	{NA}	{NA}	{NA}	{NA}
i0_HQ_PLCLR_c44739/f3p0/247	{NA}	{NA}	{NA}	{NA}	{NA}	{NA}	{NA}
i0_HQ_PLCLR_c44761/f3p0/262	{NA}	{NA}	{NA}	{NA}	{NA}	{NA}	{NA}
i0_HQ_PLCLR_c4479/f3p0/458	{KMS65028.1; hypothetical protein BVRB_040180, partial [Beta vulgaris subsp. vulgaris]}	{sp|P21772|RS26_NEUCR; 40S ribosomal protein S26E OS=Neurospora crassa (strain ATCC 24698 / 74-OR23-1A / CBS 708.71 / DSM 1257 / FGSC 987) GN=rps-26 PE=3 SV=2}	{pvu:PHAVU_009G141800g; K02976 RP-S26e, RPS26 small subunit ribosomal protein S26e - ko03010; Genetic Information Processing; Translation; Ribosome}	{SPAC1805.11c; KOG1768 40s ribosomal protein S26 J Translation, ribosomal structure and biogenesis ;}	{GO:0006412; translation; biological_process GO:0005622; intracellular; cellular_component GO:0005840; ribosome; cellular_component GO:0003735; structural constituent of ribosome; molecular_function}	{XM_010670676.1; PREDICTED: Beta vulgaris subsp. vulgaris 40S ribosomal protein S26-like (LOC104886167), mRNA}	{PF01283:Ribosomal protein S26e}
i0_HQ_PLCLR_c44800/f3p0/256	{NA}	{NA}	{NA}	{NA}	{NA}	{NA}	{NA}
i0_HQ_PLCLR_c44808/f3p0/289	{NA}	{NA}	{NA}	{NA}	{NA}	{NA}	{NA}
i0_HQ_PLCLR_c44845/f3p12/269	{NA}	{NA}	{NA}	{NA}	{NA}	{NA}	{NA}
i0_HQ_PLCLR_c44862/f2p0/247	{NA}	{NA}	{NA}	{NA}	{NA}	{XM_002439946.1; Sorghum bicolor hypothetical protein, mRNA}	{NA}
i0_HQ_PLCLR_c44866/f2p0/248	{NA}	{NA}	{NA}	{NA}	{NA}	{NA}	{NA}
i0_HQ_PLCLR_c44867/f2p19/313	{XP_010674658.1; PREDICTED: nicotianamine synthase [Beta vulgaris subsp. vulgaris]}	{sp|Q9FKT9|NAS2_ARATH; Nicotianamine synthase 2 OS=Arabidopsis thaliana GN=NAS2 PE=2 SV=1}	{bvg:104890766; K05953 E2.5.1.43 nicotianamine synthase 2.5.1.43 -}	{NA}	{NA}	{XM_008344062.1; PREDICTED: Malus x domestica photosystem I chlorophyll a/b-binding protein 3-1, chloroplastic (LOC103405098), mRNA}	{NA}
i0_HQ_PLCLR_c44900/f2p31/229	{NA}	{NA}	{NA}	{NA}	{NA}	{NA}	{NA}
i0_HQ_PLCLR_c44938/f2p21/390	{NA}	{NA}	{NA}	{NA}	{NA}	{NA}	{NA}
i0_HQ_PLCLR_c44950/f2p0/251	{NA}	{NA}	{NA}	{NA}	{NA}	{NA}	{NA}
i0_HQ_PLCLR_c44954/f2p3/256	{XP_011460466.1; PREDICTED: protein bem46 isoform X1 [Fragaria vesca subsp. vesca]}	{NA}	{cme:CYME_CMT218C; K06889 K06889 uncharacterized protein - -}	{NA}	{GO:0047989; hydroxybutyrate-dimer hydrolase activity; molecular_function GO:0019605; butyrate metabolic process; biological_process GO:0016787; hydrolase activity; molecular_function GO:0008236; serine-type peptidase activity; molecular_function GO:0005615; extracellular space; cellular_component GO:0006508; proteolysis; biological_process}	{NA}	{PF01738:Dienelactone hydrolase family PF10605:3HB-oligomer hydrolase (3HBOH) PF02129:X-Pro dipeptidyl-peptidase (S15 family) PF00326:Prolyl oligopeptidase family}
i0_HQ_PLCLR_c44961/f2p26/398	{NA}	{NA}	{NA}	{NA}	{NA}	{NA}	{NA}
i0_HQ_PLCLR_c44970/f2p0/234	{NA}	{NA}	{NA}	{NA}	{NA}	{NA}	{NA}
i0_HQ_PLCLR_c44975/f2p7/247	{NA}	{NA}	{NA}	{NA}	{NA}	{NA}	{NA}
i0_HQ_PLCLR_c44976/f2p0/226	{NA}	{NA}	{NA}	{NA}	{NA}	{NA}	{NA}
i0_HQ_PLCLR_c44991/f2p0/214	{NA}	{NA}	{NA}	{NA}	{NA}	{NA}	{NA}
i0_HQ_PLCLR_c44993/f2p0/263	{NA}	{NA}	{NA}	{NA}	{NA}	{NA}	{NA}
i0_HQ_PLCLR_c45028/f2p0/258	{NA}	{NA}	{NA}	{NA}	{NA}	{NA}	{NA}
i0_HQ_PLCLR_c453/f15p0/401	{CBI17596.3; unnamed protein product, partial [Vitis vinifera]}	{sp|O22860|RL38_ARATH; 60S ribosomal protein L38 OS=Arabidopsis thaliana GN=RPL38A PE=3 SV=1}	{cmo:103485805; K02923 RP-L38e, RPL38 large subunit ribosomal protein L38e - ko03010; Genetic Information Processing; Translation; Ribosome}	{At2g43460; KOG3499 60S ribosomal protein L38 J Translation, ribosomal structure and biogenesis ;}	{GO:0003735; structural constituent of ribosome; molecular_function GO:0006412; translation; biological_process GO:0005622; intracellular; cellular_component GO:0005840; ribosome; cellular_component}	{EU829361.1; Linum usitatissimum clone LU0021B03 mRNA sequence}	{PF01781:Ribosomal L38e protein family}
i0_HQ_PLCLR_c45692/f2p17/214	{NA}	{NA}	{NA}	{NA}	{NA}	{XM_018980970.1; PREDICTED: Juglans regia 60S ribosomal protein L35 (LOC109003019), mRNA}	{NA}
i0_HQ_PLCLR_c45957/f2p0/256	{NA}	{NA}	{NA}	{NA}	{NA}	{XM_016114956.1; PREDICTED: Arachis duranensis 60S acidic ribosomal protein P2-1-like (LOC107493928), mRNA}	{NA}
i0_HQ_PLCLR_c4603/f2p3/323	{NA}	{NA}	{NA}	{NA}	{NA}	{NA}	{NA}
i0_HQ_PLCLR_c46030/f2p0/613	{XP_012835393.1; PREDICTED: peptidyl-prolyl cis-trans isomerase FKBP12 [Erythranthe guttata]}	{sp|O04287|FKB12_VICFA; Peptidyl-prolyl cis-trans isomerase FKBP12 OS=Vicia faba GN=FKBP12 PE=1 SV=1}	{ats:F775_28516; - - - - -}	{At5g64350; KOG0544 FKBP-type peptidyl-prolyl cis-trans isomerase O Posttranslational modification, protein turnover, chaperones ;}	{NA}	{XM_016836244.1; PREDICTED: Gossypium hirsutum peptidyl-prolyl cis-trans isomerase FKBP12 (LOC107908935), mRNA}	{NA}
i0_HQ_PLCLR_c4639/f2p0/713	{KNA06236.1; hypothetical protein SOVF_182740 [Spinacia oleracea]}	{sp|Q945T0|RALF_TOBAC; Rapid alkalinization factor OS=Nicotiana tabacum GN=RALF PE=1 SV=1}	{sot:102600777; - - - - -}	{NA}	{NA}	{XM_011093780.1; PREDICTED: Sesamum indicum rapid alkalinization factor-like (LOC105172383), mRNA}	{NA}
i0_HQ_PLCLR_c46718/f2p57/486	{XP_002864817.1; band 7 family protein [Arabidopsis lyrata subsp. lyrata]}	{sp|Q9FM19|HIR1_ARATH; Hypersensitive-induced response protein 1 OS=Arabidopsis thaliana GN=HIR1 PE=1 SV=1}	{aly:ARALYDRAFT_496456; - - - - -}	{At5g62740; KOG2620 Prohibitins and stomatins of the PID superfamily C Energy production and conversion ;}	{NA}	{CP019093.1; Spirodela polyrhiza strain 9509 chromosome 1 sequence}	{NA}
i0_HQ_PLCLR_c47003/f2p0/228	{NA}	{NA}	{NA}	{NA}	{NA}	{NA}	{NA}
i0_HQ_PLCLR_c4725/f11p2/586	{XP_010045139.1; PREDICTED: 60S ribosomal protein L30 [Eucalyptus grandis]}	{sp|O49884|RL30_LUPLU; 60S ribosomal protein L30 OS=Lupinus luteus GN=RPL30 PE=3 SV=1}	{egr:104433926; K02908 RP-L30e, RPL30 large subunit ribosomal protein L30e - ko03010; Genetic Information Processing; Translation; Ribosome}	{At1g36240; KOG2988 60S ribosomal protein L30 J Translation, ribosomal structure and biogenesis ;}	{NA}	{XM_016338953.1; PREDICTED: Arachis ipaensis 60S ribosomal protein L30 (LOC107635475), mRNA}	{NA}
i0_HQ_PLCLR_c47348/f3p0/243	{NA}	{NA}	{NA}	{NA}	{NA}	{NA}	{NA}
i0_HQ_PLCLR_c4742/f2p0/795	{BAJ93789.1; predicted protein [Hordeum vulgare subsp. vulgare]}	{NA}	{NA}	{NA}	{NA}	{NA}	{NA}
i0_HQ_PLCLR_c4748/f2p0/991	{KNA16434.1; hypothetical protein SOVF_089050 [Spinacia oleracea]}	{sp|Q8VZS8|PYL1_ARATH; Abscisic acid receptor PYL1 OS=Arabidopsis thaliana GN=PYL1 PE=1 SV=1}	{bvg:104892913; K14496 PYL abscisic acid receptor PYR/PYL family - ko04016; Environmental Information Processing; Signal transduction; MAPK signaling pathway - plant | ko04075; Environmental Information Processing; Signal transduction; Plant hormone signal transduction}	{NA}	{GO:0009607; response to biotic stimulus; biological_process GO:0006952; defense response; biological_process}	{XM_010055308.2; PREDICTED: Eucalyptus grandis abscisic acid receptor PYR1 (LOC104442019), mRNA}	{PF00407:Pathogenesis-related protein Bet v I family}
i0_HQ_PLCLR_c47583/f2p47/250	{NA}	{NA}	{NA}	{NA}	{NA}	{NA}	{NA}
i0_HQ_PLCLR_c47666/f3p3/273	{NA}	{NA}	{NA}	{NA}	{NA}	{NA}	{NA}
i0_HQ_PLCLR_c47816/f3p1/585	{ONM57091.1; Histone H4 [Zea mays]}	{sp|P62787|H4_MAIZE; Histone H4 OS=Zea mays GN=H4C7 PE=1 SV=2}	{gra:105789972; K11254 H4 histone H4 - ko05203; Human Diseases; Cancers: Overview; Viral carcinogenesis | ko05322; Human Diseases; Immune diseases; Systemic lupus erythematosus | ko05034; Human Diseases; Substance dependence; Alcoholism}	{At1g07820; KOG3467 Histone H4 B Chromatin structure and dynamics ;}	{GO:0003677; DNA binding; molecular_function GO:0071821; FANCM-MHF complex; cellular_component GO:0006352; transcription initiation, DNA-dependent; biological_process}	{NM_001345379.1; Arabidopsis thaliana Histone superfamily protein mRNA}	{PF02969:TATA box binding protein associated factor (TAF) PF02291:Transcription initiation factor IID, 31kD subunit PF15630:CENP-S protein PF00125:Core histone H2A/H2B/H3/H4}
i0_HQ_PLCLR_c4812/f2p7/989	{KNA24496.1; hypothetical protein SOVF_014930 [Spinacia oleracea]}	{sp|Q84QC1|GCT23_ARATH; Gamma-glutamylcyclotransferase 2-3 OS=Arabidopsis thaliana GN=GGCT2;3 PE=1 SV=1}	{eus:EUTSA_v10011803mg; - - - - -}	{At1g44790; KOG3182 Predicted cation transporter P Inorganic ion transport and metabolism ;}	{GO:0003839; gamma-glutamylcyclotransferase activity; molecular_function GO:0006751; glutathione catabolic process; biological_process}	{XM_008390016.2; PREDICTED: Malus x domestica putative glutathione-specific gamma-glutamylcyclotransferase 2 (LOC103450651), transcript variant X2, mRNA}	{PF04752:ChaC-like protein}
i0_HQ_PLCLR_c4816/f2p0/396	{XP_010673718.1; PREDICTED: protein GAST1 isoform X2 [Beta vulgaris subsp. vulgaris]}	{sp|A8MR46|GASAD_ARATH; Gibberellin-regulated protein 13 OS=Arabidopsis thaliana GN=GASA13 PE=3 SV=1}	{bvg:104890057; - - - - -}	{NA}	{NA}	{XM_013729691.1; PREDICTED: Brassica oleracea var. oleracea gibberellin-regulated protein 13-like (LOC106294075), mRNA}	{NA}
i0_HQ_PLCLR_c48160/f2p0/225	{XP_002954013.1; component of cytosolic 80S ribosome and 60S large subunit [Volvox carteri f. nagariensis]}	{sp|P51414|RL261_ARATH; 60S ribosomal protein L26-1 OS=Arabidopsis thaliana GN=RPL26A PE=2 SV=2}	{vcn:VOLCADRAFT_76074; K02898 RP-L26e, RPL26 large subunit ribosomal protein L26e - ko03010; Genetic Information Processing; Translation; Ribosome}	{7293850; KOG3401 60S ribosomal protein L26 J Translation, ribosomal structure and biogenesis ;}	{GO:0015934; large ribosomal subunit; cellular_component GO:0006412; translation; biological_process GO:0003735; structural constituent of ribosome; molecular_function}	{NA}	{PF16906:Ribosomal proteins L26 eukaryotic, L24P archaeal}
i0_HQ_PLCLR_c48407/f4p0/586	{OAY54406.1; hypothetical protein MANES_03G072100 [Manihot esculenta]}	{NA}	{cit:102613610; - - - - -}	{NA}	{GO:0005743; mitochondrial inner membrane; cellular_component GO:0006120; mitochondrial electron transport, NADH to ubiquinone; biological_process GO:0008137; NADH dehydrogenase (ubiquinone) activity; molecular_function}	{XM_004134466.2; PREDICTED: Cucumis sativus uncharacterized LOC101220487 (LOC101220487), mRNA}	{PF06374:NADH-ubiquinone oxidoreductase subunit b14.5b (NDUFC2)}
i0_HQ_PLCLR_c4847/f2p3/1025	{NA}	{NA}	{NA}	{NA}	{GO:0004866; endopeptidase inhibitor activity; molecular_function}	{NA}	{PF00197:Trypsin and protease inhibitor}
i0_HQ_PLCLR_c48587/f3p0/264	{NA}	{NA}	{NA}	{NA}	{NA}	{NA}	{NA}
i0_HQ_PLCLR_c48699/f40p0/419	{XP_010694447.1; PREDICTED: uncharacterized protein LOC104907248 [Beta vulgaris subsp. vulgaris]}	{NA}	{nta:107770123; - - - - -}	{NA}	{GO:0005179; hormone activity; molecular_function GO:0005576; NA}	{NA}	{PF00214:Calcitonin / CGRP / IAPP family}
i0_HQ_PLCLR_c48703/f25p0/750	{KNA16589.1; hypothetical protein SOVF_087850 [Spinacia oleracea]}	{sp|P30707|RL9_PEA; 60S ribosomal protein L9 OS=Pisum sativum GN=RPL9 PE=2 SV=1}	{cmo:103482923; K02940 RP-L9e, RPL9 large subunit ribosomal protein L9e - ko03010; Genetic Information Processing; Translation; Ribosome}	{At1g33140; KOG3255 60S ribosomal protein L9 J Translation, ribosomal structure and biogenesis ;}	{GO:0006412; translation; biological_process GO:0005840; ribosome; cellular_component GO:0019843; rRNA binding; molecular_function GO:0003735; structural constituent of ribosome; molecular_function}	{XM_018594684.1; PREDICTED: Raphanus sativus 60S ribosomal protein L9-2-like (LOC108821691), mRNA}	{PF00347:Ribosomal protein L6}
i0_HQ_PLCLR_c48706/f15p0/852	{XP_011074084.1; PREDICTED: HMG1/2-like protein [Sesamum indicum]}	{sp|P40619|HMGL_IPONI; HMG1/2-like protein OS=Ipomoea nil PE=2 SV=1}	{sind:105158880; - - - - -}	{At1g20690_2; KOG0381 HMG box-containing protein R General function prediction only ;}	{GO:0005634; nucleus; cellular_component GO:0007275; multicellular organismal development; biological_process GO:0008270; zinc ion binding; molecular_function GO:0000398; nuclear mRNA splicing, via spliceosome; biological_process GO:0005681; spliceosomal complex; cellular_component}	{XM_006467016.1; PREDICTED: Citrus sinensis high mobility group B protein 4 (LOC102630695), mRNA}	{PF04690:YABBY protein PF06524:NOA36 protein PF04889:Cwf15/Cwc15 cell cycle control protein}
i0_HQ_PLCLR_c48709/f14p0/548	{XP_010420516.1; PREDICTED: 50S ribosomal protein 6, chloroplastic [Camelina sativa]}	{sp|Q9FKP0|PSRP6_ARATH; 50S ribosomal protein 6, chloroplastic OS=Arabidopsis thaliana GN=PSRP6 PE=3 SV=1}	{crb:CARUB_v10002303mg; K19035 PSRP6 50S ribosomal protein 6 - -}	{NA}	{NA}	{NA}	{NA}
i0_HQ_PLCLR_c48716/f18p0/341	{KNA20995.1; hypothetical protein SOVF_047460 [Spinacia oleracea]}	{sp|P16231|ICI1_SOLPE; Wound-induced proteinase inhibitor 1 OS=Solanum peruvianum PE=3 SV=1}	{bvg:104894619; - - - - -}	{NA}	{GO:0004867; serine-type endopeptidase inhibitor activity; molecular_function GO:0009611; response to wounding; biological_process}	{NA}	{PF00280:Potato inhibitor I family}
i0_HQ_PLCLR_c48723/f12p0/500	{KMT18403.1; hypothetical protein BVRB_2g025530 [Beta vulgaris subsp. vulgaris]}	{sp|P82010|DFAX2_BETVU; Defensin-like protein AX2 OS=Beta vulgaris PE=1 SV=1}	{bvg:104891640; - - - - -}	{NA}	{GO:0004197; cysteine-type endopeptidase activity; molecular_function}	{NA}	{PF12131:Protein of unknown function (DUF3586)}
i0_HQ_PLCLR_c48727/f3p0/551	{NA}	{NA}	{NA}	{NA}	{NA}	{AY833008.1; Oryza officinalis metallothionein-like protein (MT1) mRNA, complete cds}	{NA}
i0_HQ_PLCLR_c48730/f3p0/826	{XP_017421489.1; PREDICTED: eukaryotic translation initiation factor 5A-2 [Vigna angularis]}	{sp|P56337|IF5A5_SOLTU; Eukaryotic translation initiation factor 5A-5 OS=Solanum tuberosum GN=EIF5A5 PE=2 SV=1}	{var:108331344; K03263 EIF5A translation initiation factor 5A - -}	{At1g13950; KOG3271 Translation initiation factor 5A (eIF-5A) J Translation, ribosomal structure and biogenesis ;}	{GO:0003746; translation elongation factor activity; molecular_function GO:0045901; positive regulation of translational elongation; biological_process GO:0045905; positive regulation of translational termination; biological_process GO:0043022; ribosome binding; molecular_function GO:0006452; translational frameshifting; biological_process GO:0003723; RNA binding; molecular_function}	{XM_007045915.2; PREDICTED: Theobroma cacao eukaryotic translation initiation factor 5A-2 (LOC18610325), mRNA}	{PF01287:Eukaryotic elongation factor 5A hypusine, DNA-binding OB fold}
i0_HQ_PLCLR_c48733/f7p0/703	{XP_010669376.1; PREDICTED: uncharacterized protein LOC104886611 [Beta vulgaris subsp. vulgaris]}	{NA}	{bvg:104886611; K06995 K06995 uncharacterized protein - -}	{NA}	{GO:0045735; NA}	{NA}	{PF00190:Cupin}
i0_HQ_PLCLR_c48737/f17p0/924	{XP_009393683.1; PREDICTED: 40S ribosomal protein S3-3-like [Musa acuminata subsp. malaccensis]}	{sp|Q9FJA6|RS33_ARATH; 40S ribosomal protein S3-3 OS=Arabidopsis thaliana GN=RPS3C PE=1 SV=1}	{mus:103969559; K02985 RP-S3e, RPS3 small subunit ribosomal protein S3e - ko03010; Genetic Information Processing; Translation; Ribosome}	{At5g35530; KOG3181 40S ribosomal protein S3 J Translation, ribosomal structure and biogenesis ;}	{GO:0003723; RNA binding; molecular_function}	{XM_010669356.2; PREDICTED: Beta vulgaris subsp. vulgaris 40S ribosomal protein S3-1 (LOC104884670), mRNA}	{PF07650:KH domain}
i0_HQ_PLCLR_c48738/f17p0/976	{XP_018828970.1; PREDICTED: S-norcoclaurine synthase 2-like [Juglans regia]}	{sp|Q4QTJ1|NCS2_PAPSO; S-norcoclaurine synthase 2 OS=Papaver somniferum GN=NCS2 PE=1 SV=1}	{csv:101204313; - - - - -}	{NA}	{GO:0009607; response to biotic stimulus; biological_process GO:0006952; defense response; biological_process}	{NA}	{PF00407:Pathogenesis-related protein Bet v I family}
i0_HQ_PLCLR_c48743/f18p0/237	{NA}	{NA}	{NA}	{NA}	{NA}	{NA}	{NA}
i0_HQ_PLCLR_c48747/f4p0/591	{XP_010695961.1; PREDICTED: uncharacterized protein LOC104908516 [Beta vulgaris subsp. vulgaris]}	{NA}	{bvg:104908516; - - - - -}	{NA}	{NA}	{NA}	{NA}
i0_HQ_PLCLR_c48748/f7p0/726	{XP_010688165.1; PREDICTED: uncharacterized protein LOC104902167 [Beta vulgaris subsp. vulgaris]}	{NA}	{lang:109358699; - - - - -}	{NA}	{NA}	{NA}	{NA}
i0_HQ_PLCLR_c48749/f32p0/672	{BAO51648.1; lipid transfer protein [Suaeda japonica]}	{sp|Q43748|NLTP_BETVU; Non-specific lipid-transfer protein OS=Beta vulgaris GN=IWF1' PE=3 SV=1}	{egr:104432533; - - - - -}	{NA}	{NA}	{XM_012229215.1; PREDICTED: Jatropha curcas non-specific lipid-transfer protein 1-like (LOC105643973), mRNA}	{NA}
[truncated: 77,566 more rows]
