# Supplementary material for: Single-Molecule Long-Read Sequencing of Purslane (Portulaca oleracea) and Differential Gene Expression Related with Biosynthesis of Unsaturated Fatty Acids
Source: Plants (Basel). 2021 Mar 30;10(4):655. doi: 10.3390/plants10040655 (PMC8066459; doi:10.3390/plants10040655)
Supplement: Supplementary file 1 [file plants-10-00655-s001.zip › Supplementary materials/Supplementary table 2.xls]

## Sheet: Table S2
Table S2. Transcription factor prediction of Iso-Seq reads
TF_ID	Family	Type	Hyperlink
i10_LQ_PLCLR_c21/f1p0/10972-1F	IWS1	TR	--
i10_LQ_PLCLR_c57/f1p45/10856-0F	DDT	TR	--
i11_LQ_PLCLR_c27/f1p0/11568-0F	Others	TR	--
i12_LQ_PLCLR_c20/f1p0/12916-2F	FAR1	TF	http://planttfdb.cbi.pku.edu.cn/family.php?fam=FAR1
i5_LQ_PLCLR_c10407/f1p28/5502-1F	LUG	TR	--
i5_LQ_PLCLR_c10415/f1p0/5973-1F	SNF2	TR	--
i5_LQ_PLCLR_c10415/f1p0/5973-2F	SNF2	TR	--
i5_LQ_PLCLR_c10499/f1p0/5652-0F	SNF2	TR	--
i5_LQ_PLCLR_c10516/f1p0/5956-1F	SNF2	TR	--
i5_LQ_PLCLR_c10559/f1p128/5091-0F	C3H	TF	http://planttfdb.cbi.pku.edu.cn/family.php?fam=C3H
i5_LQ_PLCLR_c10563/f1p5/6126-0F	DDT	TR	--
i5_LQ_PLCLR_c10580/f1p5/5462-2F	Others	TR	--
i5_LQ_PLCLR_c10583/f1p0/5926-2F	PHD	TR	--
i5_LQ_PLCLR_c10706/f1p0/5316-2F	Others	TR	--
i5_LQ_PLCLR_c10747/f1p0/5810-0F	C3H	TF	http://planttfdb.cbi.pku.edu.cn/family.php?fam=C3H
i5_LQ_PLCLR_c10751/f1p0/5873-1F	DDT	TR	--
i5_LQ_PLCLR_c10765/f1p1/5159-1F	PHD	TR	--
i5_LQ_PLCLR_c10765/f1p1/5159-2F	DDT	TR	--
i5_LQ_PLCLR_c10769/f1p11/5181-0F	C2H2	TF	http://planttfdb.cbi.pku.edu.cn/family.php?fam=C2H2
i5_LQ_PLCLR_c10774/f1p1/5355-0F	MADS-M-type	TF	--
i5_LQ_PLCLR_c10788/f1p471/5577-0F	SBP	TF	http://planttfdb.cbi.pku.edu.cn/family.php?fam=SBP
i5_LQ_PLCLR_c10812/f1p0/5863-2F	Others	TR	--
i5_LQ_PLCLR_c10950/f1p2/5481-2F	SNF2	TR	--
i5_LQ_PLCLR_c11067/f1p87/5237-0F	C2C2-YABBY	TF	--
i5_LQ_PLCLR_c11067/f1p87/5237-2F	C2C2-YABBY	TF	--
i5_LQ_PLCLR_c11072/f1p1/5216-1F	VOZ	TF	http://planttfdb.cbi.pku.edu.cn/family.php?fam=VOZ
i5_LQ_PLCLR_c11091/f1p0/5142-0F	SNF2	TR	--
i5_LQ_PLCLR_c11091/f1p0/5142-2F	SNF2	TR	--
i5_LQ_PLCLR_c11099/f1p0/5142-1F	FAR1	TF	http://planttfdb.cbi.pku.edu.cn/family.php?fam=FAR1
i5_LQ_PLCLR_c11127/f1p0/6088-2F	IWS1	TR	--
i5_LQ_PLCLR_c11262/f1p3/5372-2F	NAC	TF	http://planttfdb.cbi.pku.edu.cn/family.php?fam=NAC
i5_LQ_PLCLR_c11287/f1p11/5341-1F	Others	TR	--
i5_LQ_PLCLR_c11297/f1p0/5548-0F	B3-ARF	TF	--
i5_LQ_PLCLR_c11316/f1p0/5602-0F	DDT	TR	--
i5_LQ_PLCLR_c11319/f1p17/5750-2F	bZIP	TF	http://planttfdb.cbi.pku.edu.cn/family.php?fam=bZIP
i5_LQ_PLCLR_c11322/f1p0/5572-1F	IWS1	TR	--
i5_LQ_PLCLR_c11332/f1p2/5273-0F	NF-YA	TF	http://planttfdb.cbi.pku.edu.cn/family.php?fam=NF-YA
i5_LQ_PLCLR_c11334/f1p3/5217-1F	PLATZ	TF	--
i5_LQ_PLCLR_c11418/f1p0/5311-0F	C3H	TF	http://planttfdb.cbi.pku.edu.cn/family.php?fam=C3H
i5_LQ_PLCLR_c11418/f1p0/5311-1F	SWI/SNF-BAF60b	TR	--
i5_LQ_PLCLR_c11428/f1p6/5527-2F	IWS1	TR	--
i5_LQ_PLCLR_c11449/f1p51/5445-0F	GARP-G2-like	TF	--
i5_LQ_PLCLR_c11478/f1p3/6050-2F	DDT	TR	--
i5_LQ_PLCLR_c11504/f1p0/5658-1F	FAR1	TF	http://planttfdb.cbi.pku.edu.cn/family.php?fam=FAR1
i5_LQ_PLCLR_c11520/f1p1/5737-1F	IWS1	TR	--
i5_LQ_PLCLR_c11544/f1p5/5213-1F	SNF2	TR	--
i5_LQ_PLCLR_c11548/f1p1/5120-0F	SWI/SNF-SWI3	TR	--
i5_LQ_PLCLR_c11580/f1p0/5507-1F	Others	TR	--
i5_LQ_PLCLR_c11619/f1p0/5917-2F	SNF2	TR	--
i5_LQ_PLCLR_c11644/f1p0/5667-2F	Jumonji	TR	--
i5_LQ_PLCLR_c11645/f1p9/5593-1F	SWI/SNF-BAF60b	TR	--
i5_LQ_PLCLR_c11649/f1p10/5894-2F	IWS1	TR	--
i5_LQ_PLCLR_c11743/f1p0/6199-1F	C2C2-YABBY	TF	--
i5_LQ_PLCLR_c11756/f1p73/5280-1F	PHD	TR	--
i5_LQ_PLCLR_c11844/f1p0/5698-1F	PHD	TR	--
i5_LQ_PLCLR_c11922/f1p430/5882-0F	C3H	TF	http://planttfdb.cbi.pku.edu.cn/family.php?fam=C3H
i5_LQ_PLCLR_c11922/f1p430/5882-1F	C3H	TF	http://planttfdb.cbi.pku.edu.cn/family.php?fam=C3H
i5_LQ_PLCLR_c11922/f1p430/5882-2F	C3H	TF	http://planttfdb.cbi.pku.edu.cn/family.php?fam=C3H
i5_LQ_PLCLR_c11945/f1p0/5638-2F	MYB-related	TF	http://planttfdb.cbi.pku.edu.cn/family.php?fam=MYB_related
i5_LQ_PLCLR_c12031/f1p1/5996-2F	Tify	TF	--
i5_LQ_PLCLR_c12044/f1p0/5347-0F	Others	TR	--
i5_LQ_PLCLR_c12193/f1p2/5620-2F	C3H	TF	http://planttfdb.cbi.pku.edu.cn/family.php?fam=C3H
i5_LQ_PLCLR_c12207/f1p4/5067-2F	SNF2	TR	--
i5_LQ_PLCLR_c12231/f1p1/5373-2F	C3H	TF	http://planttfdb.cbi.pku.edu.cn/family.php?fam=C3H
i5_LQ_PLCLR_c12234/f1p25/5530-1F	Others	TR	--
i5_LQ_PLCLR_c12277/f1p4/5927-1F	IWS1	TR	--
i5_LQ_PLCLR_c12346/f1p1/5335-0F	IWS1	TR	--
i5_LQ_PLCLR_c12448/f1p7/5852-0F	IWS1	TR	--
i5_LQ_PLCLR_c12500/f1p0/5582-0F	DDT	TR	--
i5_LQ_PLCLR_c12529/f1p7/5313-1F	PHD	TR	--
i5_LQ_PLCLR_c12529/f1p7/5313-2F	SNF2	TR	--
i5_LQ_PLCLR_c12556/f1p41/5763-0F	C3H	TF	http://planttfdb.cbi.pku.edu.cn/family.php?fam=C3H
i5_LQ_PLCLR_c12593/f1p36/5669-0F	HMG	TR	--
i5_LQ_PLCLR_c12600/f1p1/5589-1F	SNF2	TR	--
i5_LQ_PLCLR_c12609/f1p0/5260-1F	SNF2	TR	--
i5_LQ_PLCLR_c12631/f1p0/5321-1F	Jumonji	TR	--
i5_LQ_PLCLR_c12687/f1p4/5163-1F	GNAT	TR	--
i5_LQ_PLCLR_c12769/f1p0/6108-0F	Jumonji	TR	--
i5_LQ_PLCLR_c12794/f1p0/5244-0F	Others	TR	--
i5_LQ_PLCLR_c12794/f1p0/5244-2F	Others	TR	--
i5_LQ_PLCLR_c12803/f1p13/6024-0F	DDT	TR	--
i5_LQ_PLCLR_c12848/f1p0/5155-0F	TRAF	TR	--
i5_LQ_PLCLR_c12851/f1p1/6049-2F	GNAT	TR	--
i5_LQ_PLCLR_c12939/f1p3/5659-0F	PHD	TR	--
i5_LQ_PLCLR_c12943/f1p0/5203-0F	SNF2	TR	--
i5_LQ_PLCLR_c13292/f1p2/5057-0F	C3H	TF	http://planttfdb.cbi.pku.edu.cn/family.php?fam=C3H
i5_LQ_PLCLR_c13308/f1p2/5132-1F	PLATZ	TF	--
i5_LQ_PLCLR_c13352/f1p0/5012-0F	PHD	TR	--
i5_LQ_PLCLR_c13413/f1p181/5064-2F	PHD	TR	--
i5_LQ_PLCLR_c13430/f1p0/5156-0F	Others	TR	--
i5_LQ_PLCLR_c13463/f1p5/5102-2F	SNF2	TR	--
i5_LQ_PLCLR_c13486/f1p0/5062-1F	Others	TR	--
i5_LQ_PLCLR_c13486/f1p0/5062-2F	Others	TR	--
i5_LQ_PLCLR_c13489/f1p0/5092-0F	Others	TR	--
i5_LQ_PLCLR_c13499/f1p0/5173-1F	NAC	TF	http://planttfdb.cbi.pku.edu.cn/family.php?fam=NAC
i5_LQ_PLCLR_c13516/f1p0/5094-1F	Others	TR	--
i5_LQ_PLCLR_c13542/f1p0/5020-1F	Jumonji	TR	--
i5_LQ_PLCLR_c13621/f1p0/5084-1F	SWI/SNF-BAF60b	TR	--
i5_LQ_PLCLR_c13695/f1p1/5073-0F	TRAF	TR	--
i5_LQ_PLCLR_c13698/f1p2/5135-0F	Others	TR	--
i5_LQ_PLCLR_c13698/f1p2/5135-1F	Others	TR	--
i5_LQ_PLCLR_c13711/f1p0/5079-1F	SNF2	TR	--
i5_LQ_PLCLR_c13743/f1p25/5063-0F	SET	TR	--
i5_LQ_PLCLR_c13842/f1p179/5081-1F	C3H	TF	http://planttfdb.cbi.pku.edu.cn/family.php?fam=C3H
i5_LQ_PLCLR_c13955/f1p0/5124-0F	HB-HD-ZIP	TF	--
i5_LQ_PLCLR_c13974/f1p0/5132-1F	TRAF	TR	--
i5_LQ_PLCLR_c14058/f1p0/5081-0F	Others	TR	--
i5_LQ_PLCLR_c14058/f1p0/5081-1F	Others	TR	--
i5_LQ_PLCLR_c14061/f1p0/5059-1F	SET	TR	--
i5_LQ_PLCLR_c14087/f1p0/5034-1F	TRAF	TR	--
i5_LQ_PLCLR_c14098/f1p0/5087-0F	CAMTA	TF	http://planttfdb.cbi.pku.edu.cn/family.php?fam=CAMTA
i5_LQ_PLCLR_c14200/f1p20/5090-1F	PHD	TR	--
i5_LQ_PLCLR_c14285/f1p15/5061-0F	SNF2	TR	--
i5_LQ_PLCLR_c14298/f1p0/5051-2F	Others	TR	--
i5_LQ_PLCLR_c14327/f1p0/5031-1F	Others	TR	--
i5_LQ_PLCLR_c14327/f1p0/5031-2F	Others	TR	--
i5_LQ_PLCLR_c14363/f1p0/5018-0F	SNF2	TR	--
i5_LQ_PLCLR_c14363/f1p0/5018-2F	SNF2	TR	--
i5_LQ_PLCLR_c14376/f1p0/5043-1F	C3H	TF	http://planttfdb.cbi.pku.edu.cn/family.php?fam=C3H
i5_LQ_PLCLR_c14462/f1p0/5032-1F	C3H	TF	http://planttfdb.cbi.pku.edu.cn/family.php?fam=C3H
i5_LQ_PLCLR_c14511/f1p0/5076-2F	SNF2	TR	--
i5_LQ_PLCLR_c14814/f4p1/5841-0F	SNF2	TR	--
i5_LQ_PLCLR_c14910/f3p1/5206-2F	FAR1	TF	http://planttfdb.cbi.pku.edu.cn/family.php?fam=FAR1
i5_LQ_PLCLR_c15576/f1p0/5804-1F	TAZ	TR	--
i5_LQ_PLCLR_c15576/f1p0/5804-2F	TAZ	TR	--
i5_LQ_PLCLR_c15594/f1p0/5363-2F	SNF2	TR	--
i5_LQ_PLCLR_c15598/f1p0/5822-1F	SNF2	TR	--
i5_LQ_PLCLR_c15647/f1p0/5262-2F	SNF2	TR	--
i5_LQ_PLCLR_c15654/f1p9/6015-0F	SNF2	TR	--
i5_LQ_PLCLR_c15691/f1p0/5218-0F	TUB	TF	--
i5_LQ_PLCLR_c15787/f1p20/5608-0F	RB	TR	--
i5_LQ_PLCLR_c15843/f1p2/5746-1F	Others	TR	--
i5_LQ_PLCLR_c15853/f1p0/5694-1F	PHD	TR	--
i5_LQ_PLCLR_c15861/f1p0/6031-0F	C2H2	TF	http://planttfdb.cbi.pku.edu.cn/family.php?fam=C2H2
i5_LQ_PLCLR_c15861/f1p0/6031-1F	C2H2	TF	http://planttfdb.cbi.pku.edu.cn/family.php?fam=C2H2
i5_LQ_PLCLR_c15861/f1p0/6031-2F	C2H2	TF	http://planttfdb.cbi.pku.edu.cn/family.php?fam=C2H2
i5_LQ_PLCLR_c15890/f1p0/5988-0F	DDT	TR	--
i5_LQ_PLCLR_c15933/f1p0/5789-1F	DDT	TR	--
i5_LQ_PLCLR_c15944/f1p0/5986-0F	DDT	TR	--
i5_LQ_PLCLR_c15976/f1p0/5730-1F	bHLH	TF	http://planttfdb.cbi.pku.edu.cn/family.php?fam=bHLH
i5_LQ_PLCLR_c15976/f1p0/5730-2F	AUX/IAA	TR	--
i5_LQ_PLCLR_c15977/f1p0/5359-2F	Others	TR	--
i5_LQ_PLCLR_c16041/f1p0/5643-1F	SNF2	TR	--
i5_LQ_PLCLR_c16118/f1p0/5932-1F	DDT	TR	--
i5_LQ_PLCLR_c16146/f1p0/5140-2F	IWS1	TR	--
i5_LQ_PLCLR_c16215/f1p0/5185-0F	SET	TR	--
i5_LQ_PLCLR_c16250/f1p0/5218-1F	Others	TR	--
i5_LQ_PLCLR_c16278/f1p0/6070-0F	C2H2	TF	http://planttfdb.cbi.pku.edu.cn/family.php?fam=C2H2
i5_LQ_PLCLR_c16278/f1p0/6070-1F	C2H2	TF	http://planttfdb.cbi.pku.edu.cn/family.php?fam=C2H2
i5_LQ_PLCLR_c16278/f1p0/6070-2F	C2H2	TF	http://planttfdb.cbi.pku.edu.cn/family.php?fam=C2H2
i5_LQ_PLCLR_c16325/f1p0/5484-2F	SNF2	TR	--
i5_LQ_PLCLR_c16342/f1p0/5529-0F	SWI/SNF-SWI3	TR	--
i5_LQ_PLCLR_c16360/f1p0/5154-1F	SNF2	TR	--
i5_LQ_PLCLR_c16420/f1p0/5649-0F	IWS1	TR	--
i5_LQ_PLCLR_c16425/f1p0/5223-0F	C2H2	TF	http://planttfdb.cbi.pku.edu.cn/family.php?fam=C2H2
i5_LQ_PLCLR_c16425/f1p0/5223-2F	MYB-related	TF	http://planttfdb.cbi.pku.edu.cn/family.php?fam=MYB_related
i5_LQ_PLCLR_c16460/f1p0/5884-0F	Others	TR	--
i5_LQ_PLCLR_c16460/f1p0/5884-2F	Others	TR	--
i5_LQ_PLCLR_c16467/f1p0/5148-1F	SNF2	TR	--
i5_LQ_PLCLR_c16480/f1p0/6137-0F	MYB-related	TF	http://planttfdb.cbi.pku.edu.cn/family.php?fam=MYB_related
i5_LQ_PLCLR_c16481/f1p0/5904-1F	SNF2	TR	--
i5_LQ_PLCLR_c16543/f1p0/5592-0F	SNF2	TR	--
i5_LQ_PLCLR_c16593/f1p0/5220-0F	Others	TR	--
i5_LQ_PLCLR_c16599/f1p0/5570-1F	IWS1	TR	--
i5_LQ_PLCLR_c16626/f1p0/5646-0F	GNAT	TR	--
i5_LQ_PLCLR_c16653/f1p0/5743-0F	C2H2	TF	http://planttfdb.cbi.pku.edu.cn/family.php?fam=C2H2
i5_LQ_PLCLR_c16653/f1p0/5743-1F	Jumonji	TR	--
i5_LQ_PLCLR_c16656/f1p0/5762-1F	DDT	TR	--
i5_LQ_PLCLR_c16679/f1p0/5792-0F	TRAF	TR	--
i5_LQ_PLCLR_c16713/f1p0/5305-0F	Others	TR	--
i5_LQ_PLCLR_c16722/f1p0/5215-1F	RB	TR	--
i5_LQ_PLCLR_c16741/f1p0/5749-1F	DDT	TR	--
i5_LQ_PLCLR_c16763/f1p0/5805-0F	MYB-related	TF	http://planttfdb.cbi.pku.edu.cn/family.php?fam=MYB_related
i5_LQ_PLCLR_c16790/f1p0/5666-1F	SET	TR	--
i5_LQ_PLCLR_c16810/f1p0/5358-1F	IWS1	TR	--
i5_LQ_PLCLR_c16875/f1p0/5194-0F	SNF2	TR	--
i5_LQ_PLCLR_c16897/f1p0/5222-1F	PHD	TR	--
i5_LQ_PLCLR_c16958/f1p0/5445-0F	SNF2	TR	--
i5_LQ_PLCLR_c17098/f1p0/5478-1F	DDT	TR	--
i5_LQ_PLCLR_c17129/f1p0/5941-2F	PHD	TR	--
i5_LQ_PLCLR_c17160/f1p0/5453-2F	SNF2	TR	--
i5_LQ_PLCLR_c17182/f1p0/5302-0F	DDT	TR	--
i5_LQ_PLCLR_c17185/f1p0/5272-1F	GNAT	TR	--
i5_LQ_PLCLR_c17212/f1p0/5877-0F	MYB-related	TF	http://planttfdb.cbi.pku.edu.cn/family.php?fam=MYB_related
i5_LQ_PLCLR_c17268/f1p0/6044-0F	TAZ	TR	--
i5_LQ_PLCLR_c17268/f1p0/6044-2F	TAZ	TR	--
i5_LQ_PLCLR_c17284/f1p118/5151-1F	TRAF	TR	--
i5_LQ_PLCLR_c17402/f1p0/5775-0F	GNAT	TR	--
i5_LQ_PLCLR_c17455/f1p56/5174-2F	Others	TR	--
i5_LQ_PLCLR_c17477/f1p6/5954-0F	ARID	TR	--
i5_LQ_PLCLR_c17520/f1p0/5258-0F	GRAS	TF	http://planttfdb.cbi.pku.edu.cn/family.php?fam=GRAS
i5_LQ_PLCLR_c17585/f1p4/5732-1F	SET	TR	--
i5_LQ_PLCLR_c17588/f1p3/5214-2F	SNF2	TR	--
i5_LQ_PLCLR_c17666/f1p0/5483-0F	Others	TR	--
i5_LQ_PLCLR_c17705/f1p0/5131-0F	WRKY	TF	http://planttfdb.cbi.pku.edu.cn/family.php?fam=WRKY
i5_LQ_PLCLR_c17705/f1p0/5131-1F	WRKY	TF	http://planttfdb.cbi.pku.edu.cn/family.php?fam=WRKY
i5_LQ_PLCLR_c17718/f1p0/5598-1F	C3H	TF	http://planttfdb.cbi.pku.edu.cn/family.php?fam=C3H
i5_LQ_PLCLR_c17737/f1p342/5581-1F	IWS1	TR	--
i5_LQ_PLCLR_c17740/f1p1/5931-1F	DDT	TR	--
i5_LQ_PLCLR_c17749/f1p34/5983-0F	MYB	TF	http://planttfdb.cbi.pku.edu.cn/family.php?fam=MYB
i5_LQ_PLCLR_c17791/f2p6/5458-0F	PHD	TR	--
i5_LQ_PLCLR_c17806/f1p15/5756-1F	Others	TR	--
i5_LQ_PLCLR_c17806/f1p15/5756-2F	Others	TR	--
i5_LQ_PLCLR_c17814/f1p2/6023-2F	IWS1	TR	--
i5_LQ_PLCLR_c17829/f1p0/5174-1F	IWS1	TR	--
i5_LQ_PLCLR_c17845/f1p2/5175-0F	B3-ARF	TF	--
i5_LQ_PLCLR_c18440/f1p3/5390-1F	IWS1	TR	--
i5_LQ_PLCLR_c18457/f1p19/5153-2F	NF-YA	TF	http://planttfdb.cbi.pku.edu.cn/family.php?fam=NF-YA
i5_LQ_PLCLR_c18475/f1p0/5100-2F	MADS-MIKC	TF	--
i5_LQ_PLCLR_c18568/f1p0/5153-2F	Jumonji	TR	--
i5_LQ_PLCLR_c18688/f1p3/5046-0F	SNF2	TR	--
i5_LQ_PLCLR_c19111/f10p0/5582-0F	MYB-related	TF	http://planttfdb.cbi.pku.edu.cn/family.php?fam=MYB_related
i5_LQ_PLCLR_c19219/f3p2/5835-1F	IWS1	TR	--
i5_LQ_PLCLR_c19679/f1p1/5083-0F	bZIP	TF	http://planttfdb.cbi.pku.edu.cn/family.php?fam=bZIP
i5_LQ_PLCLR_c19706/f1p1/5060-1F	SNF2	TR	--
i5_LQ_PLCLR_c19706/f1p1/5060-2F	SNF2	TR	--
i5_LQ_PLCLR_c19720/f1p0/5098-2F	SNF2	TR	--
i5_LQ_PLCLR_c19743/f1p0/5003-1F	Others	TR	--
i5_LQ_PLCLR_c19751/f1p0/5175-2F	SET	TR	--
i5_LQ_PLCLR_c19790/f1p0/5108-1F	bHLH	TF	http://planttfdb.cbi.pku.edu.cn/family.php?fam=bHLH
i5_LQ_PLCLR_c5355/f1p0/5978-0F	SET	TR	--
i5_LQ_PLCLR_c5392/f1p4/5305-2F	IWS1	TR	--
i5_LQ_PLCLR_c6527/f1p0/5797-2F	C3H	TF	http://planttfdb.cbi.pku.edu.cn/family.php?fam=C3H
i5_LQ_PLCLR_c6528/f1p0/5945-0F	DDT	TR	--
i5_LQ_PLCLR_c6535/f1p0/5790-0F	IWS1	TR	--
i5_LQ_PLCLR_c6545/f1p1/5471-0F	DDT	TR	--
i5_LQ_PLCLR_c6583/f1p1/5135-0F	SNF2	TR	--
i5_LQ_PLCLR_c6634/f1p2/5433-2F	SNF2	TR	--
i5_LQ_PLCLR_c6669/f1p3/5494-2F	SNF2	TR	--
i5_LQ_PLCLR_c6681/f1p38/5239-0F	C2H2	TF	http://planttfdb.cbi.pku.edu.cn/family.php?fam=C2H2
i5_LQ_PLCLR_c6711/f1p0/5967-2F	SNF2	TR	--
i5_LQ_PLCLR_c6731/f1p2/5400-1F	PHD	TR	--
i5_LQ_PLCLR_c6763/f1p0/5232-1F	Others	TR	--
i5_LQ_PLCLR_c6819/f1p0/5490-0F	NAC	TF	http://planttfdb.cbi.pku.edu.cn/family.php?fam=NAC
i5_LQ_PLCLR_c6822/f1p0/5229-2F	SNF2	TR	--
i5_LQ_PLCLR_c6827/f1p1/5277-0F	TAZ	TR	--
i5_LQ_PLCLR_c7842/f1p0/5792-0F	MYB-related	TF	http://planttfdb.cbi.pku.edu.cn/family.php?fam=MYB_related
i5_LQ_PLCLR_c7881/f1p0/5590-0F	DDT	TR	--
i5_LQ_PLCLR_c7955/f1p24/5329-0F	SNF2	TR	--
i5_LQ_PLCLR_c8060/f1p0/5588-0F	PHD	TR	--
i5_LQ_PLCLR_c8077/f1p0/5740-2F	C2C2-GATA	TF	--
i5_LQ_PLCLR_c8083/f1p0/5762-2F	IWS1	TR	--
i5_LQ_PLCLR_c8114/f1p0/5496-0F	SNF2	TR	--
i5_LQ_PLCLR_c8114/f1p0/5496-2F	SNF2	TR	--
i5_LQ_PLCLR_c8119/f1p0/5954-0F	IWS1	TR	--
i5_LQ_PLCLR_c8122/f1p0/5183-0F	HSF	TF	http://planttfdb.cbi.pku.edu.cn/family.php?fam=HSF
i5_LQ_PLCLR_c8130/f1p5/5915-0F	SNF2	TR	--
i5_LQ_PLCLR_c8135/f1p0/5628-1F	IWS1	TR	--
i5_LQ_PLCLR_c8183/f1p0/5795-0F	TRAF	TR	--
i5_LQ_PLCLR_c8199/f1p0/5334-1F	IWS1	TR	--
i5_LQ_PLCLR_c8220/f1p10/5298-1F	SNF2	TR	--
i5_LQ_PLCLR_c8220/f1p10/5298-2F	SNF2	TR	--
i5_LQ_PLCLR_c8229/f1p0/5508-2F	PHD	TR	--
i5_LQ_PLCLR_c9261/f1p0/5323-1F	Others	TR	--
i5_LQ_PLCLR_c9267/f1p0/6144-0F	TAZ	TR	--
i5_LQ_PLCLR_c9267/f1p0/6144-1F	TAZ	TR	--
i5_LQ_PLCLR_c9268/f1p1/5504-0F	Others	TR	--
i5_LQ_PLCLR_c9294/f1p1/5347-0F	IWS1	TR	--
i5_LQ_PLCLR_c9324/f1p7/5722-2F	SWI/SNF-BAF60b	TR	--
i5_LQ_PLCLR_c9337/f1p0/5743-0F	IWS1	TR	--
i5_LQ_PLCLR_c9352/f1p7/5345-0F	FAR1	TF	http://planttfdb.cbi.pku.edu.cn/family.php?fam=FAR1
i5_LQ_PLCLR_c9425/f1p0/5460-1F	C2C2-YABBY	TF	--
i5_LQ_PLCLR_c9464/f1p317/5237-2F	MADS-MIKC	TF	--
i5_LQ_PLCLR_c9477/f1p0/5319-0F	SNF2	TR	--
i5_LQ_PLCLR_c9477/f1p0/5319-1F	SNF2	TR	--
i5_LQ_PLCLR_c9545/f1p1365/5072-0F	SNF2	TR	--
i5_LQ_PLCLR_c9551/f1p5/5885-2F	C3H	TF	http://planttfdb.cbi.pku.edu.cn/family.php?fam=C3H
i5_LQ_PLCLR_c9618/f1p6/5985-1F	TCP	TF	http://planttfdb.cbi.pku.edu.cn/family.php?fam=TCP
i5_LQ_PLCLR_c9621/f1p0/5360-0F	IWS1	TR	--
i5_LQ_PLCLR_c9667/f1p0/5231-2F	DDT	TR	--
i5_LQ_PLCLR_c9729/f1p4/5323-1F	IWS1	TR	--
i6_LQ_PLCLR_c1019/f1p0/6887-1F	SNF2	TR	--
i6_LQ_PLCLR_c1021/f1p0/6843-1F	SNF2	TR	--
i6_LQ_PLCLR_c1095/f1p0/6052-0F	DDT	TR	--
i6_LQ_PLCLR_c1147/f1p7/6135-0F	Jumonji	TR	--
i6_LQ_PLCLR_c1151/f1p0/6644-1F	C3H	TF	http://planttfdb.cbi.pku.edu.cn/family.php?fam=C3H
i6_LQ_PLCLR_c1157/f1p14/6171-0F	C3H	TF	http://planttfdb.cbi.pku.edu.cn/family.php?fam=C3H
i6_LQ_PLCLR_c1184/f1p5/6063-0F	SWI/SNF-BAF60b	TR	--
i6_LQ_PLCLR_c1191/f1p5/6602-0F	GRAS	TF	http://planttfdb.cbi.pku.edu.cn/family.php?fam=GRAS
i6_LQ_PLCLR_c1191/f1p5/6602-2F	GRAS	TF	http://planttfdb.cbi.pku.edu.cn/family.php?fam=GRAS
i6_LQ_PLCLR_c1233/f1p0/6414-1F	SWI/SNF-SWI3	TR	--
i6_LQ_PLCLR_c1262/f1p9/6315-0F	MYB-related	TF	http://planttfdb.cbi.pku.edu.cn/family.php?fam=MYB_related
i6_LQ_PLCLR_c1264/f1p0/6981-1F	PHD	TR	--
i6_LQ_PLCLR_c1268/f1p0/6211-1F	PHD	TR	--
i6_LQ_PLCLR_c1268/f1p0/6211-2F	ARID	TR	--
i6_LQ_PLCLR_c1285/f1p4/6158-2F	SNF2	TR	--
i6_LQ_PLCLR_c1292/f1p15/6370-2F	mTERF	TR	--
i6_LQ_PLCLR_c1328/f1p0/6178-1F	SNF2	TR	--
i6_LQ_PLCLR_c1363/f1p0/6691-0F	DDT	TR	--
i6_LQ_PLCLR_c1363/f1p0/6691-2F	HB-other	TF	http://planttfdb.cbi.pku.edu.cn/family.php?fam=HB-other
i6_LQ_PLCLR_c1364/f1p30/6548-0F	SET	TR	--
i6_LQ_PLCLR_c1403/f1p0/6786-1F	TAZ	TR	--
i6_LQ_PLCLR_c1436/f1p11/6452-0F	ARID	TR	--
i6_LQ_PLCLR_c1484/f1p0/6680-2F	SET	TR	--
i6_LQ_PLCLR_c1489/f1p0/6704-0F	B3	TF	http://planttfdb.cbi.pku.edu.cn/family.php?fam=B3
i6_LQ_PLCLR_c1496/f1p10/6415-0F	SNF2	TR	--
i6_LQ_PLCLR_c1496/f1p10/6415-1F	SNF2	TR	--
i6_LQ_PLCLR_c1521/f1p0/6823-1F	SWI/SNF-BAF60b	TR	--
i6_LQ_PLCLR_c1556/f1p0/6813-2F	GNAT	TR	--
i6_LQ_PLCLR_c1612/f1p0/6391-1F	TAZ	TR	--
i6_LQ_PLCLR_c1625/f1p8/6440-0F	ARID	TR	--
i6_LQ_PLCLR_c1625/f1p8/6440-2F	PHD	TR	--
i6_LQ_PLCLR_c1646/f1p3/6227-2F	IWS1	TR	--
i6_LQ_PLCLR_c1650/f1p0/6101-0F	SWI/SNF-BAF60b	TR	--
i6_LQ_PLCLR_c1662/f1p0/6060-2F	SET	TR	--
i6_LQ_PLCLR_c1673/f1p8/6692-1F	SET	TR	--
i6_LQ_PLCLR_c1749/f1p13/6149-0F	mTERF	TR	--
i6_LQ_PLCLR_c1787/f1p0/6142-0F	TAZ	TR	--
i6_LQ_PLCLR_c1787/f1p0/6142-1F	TAZ	TR	--
i6_LQ_PLCLR_c1844/f1p7/6280-0F	C3H	TF	http://planttfdb.cbi.pku.edu.cn/family.php?fam=C3H
i6_LQ_PLCLR_c1870/f1p9/6984-0F	ARID	TR	--
i6_LQ_PLCLR_c1870/f1p9/6984-2F	Jumonji	TR	--
i6_LQ_PLCLR_c1902/f1p3/6187-2F	TAZ	TR	--
i6_LQ_PLCLR_c1951/f1p10/6664-2F	SET	TR	--
i6_LQ_PLCLR_c1989/f1p3/7046-2F	Jumonji	TR	--
i6_LQ_PLCLR_c2041/f1p1/6172-1F	IWS1	TR	--
i6_LQ_PLCLR_c2122/f1p0/6200-0F	SET	TR	--
i6_LQ_PLCLR_c2166/f1p0/6154-0F	SNF2	TR	--
i6_LQ_PLCLR_c2166/f1p0/6154-1F	SNF2	TR	--
i6_LQ_PLCLR_c2166/f1p0/6154-2F	SNF2	TR	--
i6_LQ_PLCLR_c2178/f1p0/6073-1F	SNF2	TR	--
i6_LQ_PLCLR_c2188/f1p11/6843-1F	SET	TR	--
i6_LQ_PLCLR_c2208/f1p9/6676-1F	IWS1	TR	--
i6_LQ_PLCLR_c2251/f1p8/7069-1F	SNF2	TR	--
i6_LQ_PLCLR_c2287/f1p0/7142-2F	TRAF	TR	--
i6_LQ_PLCLR_c2324/f1p15/6397-1F	C3H	TF	http://planttfdb.cbi.pku.edu.cn/family.php?fam=C3H
i6_LQ_PLCLR_c2331/f1p4/6224-2F	C3H	TF	http://planttfdb.cbi.pku.edu.cn/family.php?fam=C3H
i6_LQ_PLCLR_c2345/f1p2/6648-1F	SNF2	TR	--
i6_LQ_PLCLR_c2361/f1p0/6438-2F	IWS1	TR	--
i6_LQ_PLCLR_c2406/f1p9/6150-2F	DDT	TR	--
i6_LQ_PLCLR_c2424/f1p0/6084-0F	ARID	TR	--
i6_LQ_PLCLR_c2424/f1p0/6084-2F	Jumonji	TR	--
i6_LQ_PLCLR_c2425/f1p3/6246-0F	TAZ	TR	--
i6_LQ_PLCLR_c2436/f1p0/6763-0F	SET	TR	--
i6_LQ_PLCLR_c2490/f1p14/6673-1F	SNF2	TR	--
i6_LQ_PLCLR_c2490/f1p14/6673-2F	PHD	TR	--
i6_LQ_PLCLR_c2550/f1p1/6675-2F	SET	TR	--
i6_LQ_PLCLR_c2574/f1p11/6112-0F	PHD	TR	--
i6_LQ_PLCLR_c2574/f1p11/6112-1F	DDT	TR	--
i6_LQ_PLCLR_c2589/f1p3/6614-2F	DDT	TR	--
i6_LQ_PLCLR_c2631/f1p0/6958-2F	SNF2	TR	--
i6_LQ_PLCLR_c2650/f1p9/6148-0F	FAR1	TF	http://planttfdb.cbi.pku.edu.cn/family.php?fam=FAR1
i6_LQ_PLCLR_c2650/f1p9/6148-1F	FAR1	TF	http://planttfdb.cbi.pku.edu.cn/family.php?fam=FAR1
i6_LQ_PLCLR_c2693/f1p4/6722-1F	SET	TR	--
i6_LQ_PLCLR_c2717/f1p0/6858-2F	SET	TR	--
i6_LQ_PLCLR_c2720/f1p1/6145-2F	TAZ	TR	--
i6_LQ_PLCLR_c2761/f1p0/6747-0F	NF-YA	TF	http://planttfdb.cbi.pku.edu.cn/family.php?fam=NF-YA
i6_LQ_PLCLR_c2808/f1p21/6457-0F	SNF2	TR	--
i6_LQ_PLCLR_c2808/f1p21/6457-2F	SNF2	TR	--
i6_LQ_PLCLR_c2833/f1p11/6779-1F	SWI/SNF-BAF60b	TR	--
i6_LQ_PLCLR_c2857/f1p34/6371-1F	SNF2	TR	--
i6_LQ_PLCLR_c2914/f1p4/6386-0F	C2H2	TF	http://planttfdb.cbi.pku.edu.cn/family.php?fam=C2H2
i6_LQ_PLCLR_c2914/f1p4/6386-2F	C2H2	TF	http://planttfdb.cbi.pku.edu.cn/family.php?fam=C2H2
i6_LQ_PLCLR_c2945/f1p0/6838-2F	HB-other	TF	http://planttfdb.cbi.pku.edu.cn/family.php?fam=HB-other
i6_LQ_PLCLR_c2953/f1p0/6218-0F	TAZ	TR	--
i6_LQ_PLCLR_c2953/f1p0/6218-1F	TAZ	TR	--
i6_LQ_PLCLR_c300/f3p0/7032-1F	SNF2	TR	--
i6_LQ_PLCLR_c3031/f1p0/6658-1F	DDT	TR	--
i6_LQ_PLCLR_c3068/f1p7/6185-0F	TAZ	TR	--
i6_LQ_PLCLR_c3069/f1p37/6367-1F	SET	TR	--
i6_LQ_PLCLR_c3108/f1p0/6329-2F	SNF2	TR	--
i6_LQ_PLCLR_c3125/f1p0/6364-0F	PHD	TR	--
i6_LQ_PLCLR_c3125/f1p0/6364-2F	DDT	TR	--
i6_LQ_PLCLR_c3169/f1p0/6863-0F	IWS1	TR	--
i6_LQ_PLCLR_c3183/f1p9/6427-0F	TAZ	TR	--
i6_LQ_PLCLR_c3183/f1p9/6427-1F	TAZ	TR	--
i6_LQ_PLCLR_c3191/f1p60/6449-2F	HB-other	TF	http://planttfdb.cbi.pku.edu.cn/family.php?fam=HB-other
i6_LQ_PLCLR_c3199/f1p0/6360-0F	Tify	TF	--
i6_LQ_PLCLR_c3222/f1p17/6307-0F	TAZ	TR	--
i6_LQ_PLCLR_c3233/f1p0/6966-2F	TRAF	TR	--
i6_LQ_PLCLR_c3245/f1p2/7055-2F	SNF2	TR	--
i6_LQ_PLCLR_c3253/f1p1/6407-1F	C3H	TF	http://planttfdb.cbi.pku.edu.cn/family.php?fam=C3H
i6_LQ_PLCLR_c3264/f1p0/7015-2F	C3H	TF	http://planttfdb.cbi.pku.edu.cn/family.php?fam=C3H
i6_LQ_PLCLR_c3304/f1p1/6317-0F	SNF2	TR	--
i6_LQ_PLCLR_c3308/f1p0/6365-2F	C3H	TF	http://planttfdb.cbi.pku.edu.cn/family.php?fam=C3H
i6_LQ_PLCLR_c3394/f1p0/6142-1F	TAZ	TR	--
i6_LQ_PLCLR_c3405/f1p0/6408-0F	C3H	TF	http://planttfdb.cbi.pku.edu.cn/family.php?fam=C3H
i6_LQ_PLCLR_c3434/f1p0/6282-0F	TAZ	TR	--
i6_LQ_PLCLR_c3468/f1p1/6407-0F	SNF2	TR	--
i6_LQ_PLCLR_c3468/f1p1/6407-1F	SNF2	TR	--
i6_LQ_PLCLR_c3527/f1p0/6655-0F	SET	TR	--
i6_LQ_PLCLR_c3527/f1p0/6655-2F	SET	TR	--
i6_LQ_PLCLR_c3550/f1p1/7095-1F	C3H	TF	http://planttfdb.cbi.pku.edu.cn/family.php?fam=C3H
i6_LQ_PLCLR_c3596/f1p0/6195-0F	MADS-MIKC	TF	--
i6_LQ_PLCLR_c3602/f1p0/6182-1F	Jumonji	TR	--
i6_LQ_PLCLR_c3617/f1p3/6092-2F	Others	TR	--
i6_LQ_PLCLR_c3621/f1p3/6106-2F	DDT	TR	--
i6_LQ_PLCLR_c3643/f1p0/6058-0F	SNF2	TR	--
i6_LQ_PLCLR_c3643/f1p0/6058-2F	SNF2	TR	--
i6_LQ_PLCLR_c3687/f1p9/6005-2F	SNF2	TR	--
i6_LQ_PLCLR_c3688/f1p0/6021-2F	MYB-related	TF	http://planttfdb.cbi.pku.edu.cn/family.php?fam=MYB_related
i6_LQ_PLCLR_c3709/f1p4/6158-1F	C2H2	TF	http://planttfdb.cbi.pku.edu.cn/family.php?fam=C2H2
i6_LQ_PLCLR_c3720/f1p0/6029-1F	SNF2	TR	--
i6_LQ_PLCLR_c3735/f1p0/6087-1F	SNF2	TR	--
i6_LQ_PLCLR_c3783/f1p0/6030-1F	C3H	TF	http://planttfdb.cbi.pku.edu.cn/family.php?fam=C3H
i6_LQ_PLCLR_c3789/f1p0/6122-2F	C3H	TF	http://planttfdb.cbi.pku.edu.cn/family.php?fam=C3H
i6_LQ_PLCLR_c3804/f1p0/6032-0F	Others	TR	--
i6_LQ_PLCLR_c3813/f1p0/6026-1F	C3H	TF	http://planttfdb.cbi.pku.edu.cn/family.php?fam=C3H
i6_LQ_PLCLR_c3830/f1p0/6052-2F	ARID	TR	--
i6_LQ_PLCLR_c3834/f1p2/6136-2F	IWS1	TR	--
i6_LQ_PLCLR_c3836/f1p6/6039-0F	SET	TR	--
i6_LQ_PLCLR_c3917/f1p162/6035-0F	DDT	TR	--
i6_LQ_PLCLR_c4074/f1p0/6401-0F	SET	TR	--
i6_LQ_PLCLR_c4099/f1p2/6003-1F	SNF2	TR	--
i6_LQ_PLCLR_c4099/f1p2/6003-2F	SNF2	TR	--
i6_LQ_PLCLR_c4111/f1p0/6062-2F	ARID	TR	--
i6_LQ_PLCLR_c4118/f1p4/6073-0F	DDT	TR	--
i6_LQ_PLCLR_c548/f1p0/6995-0F	SNF2	TR	--
i6_LQ_PLCLR_c548/f1p0/6995-1F	SNF2	TR	--
i6_LQ_PLCLR_c548/f1p0/6995-2F	SNF2	TR	--
i6_LQ_PLCLR_c552/f1p0/6773-0F	TRAF	TR	--
i6_LQ_PLCLR_c577/f1p0/6454-2F	SET	TR	--
i6_LQ_PLCLR_c579/f1p0/6136-1F	SNF2	TR	--
i6_LQ_PLCLR_c582/f1p9/6143-1F	FAR1	TF	http://planttfdb.cbi.pku.edu.cn/family.php?fam=FAR1
i6_LQ_PLCLR_c587/f1p0/6852-1F	SNF2	TR	--
i6_LQ_PLCLR_c617/f1p0/6770-2F	IWS1	TR	--
i6_LQ_PLCLR_c625/f1p0/6368-1F	C3H	TF	http://planttfdb.cbi.pku.edu.cn/family.php?fam=C3H
i6_LQ_PLCLR_c629/f1p0/6290-2F	IWS1	TR	--
i6_LQ_PLCLR_c630/f1p0/6497-1F	ARID	TR	--
i6_LQ_PLCLR_c630/f1p0/6497-2F	PHD	TR	--
i6_LQ_PLCLR_c664/f1p0/6762-1F	SET	TR	--
i6_LQ_PLCLR_c665/f1p0/6358-0F	SWI/SNF-BAF60b	TR	--
i6_LQ_PLCLR_c708/f1p0/6868-1F	SNF2	TR	--
i6_LQ_PLCLR_c739/f1p0/6256-2F	Jumonji	TR	--
i6_LQ_PLCLR_c766/f1p0/6079-0F	TAZ	TR	--
i6_LQ_PLCLR_c776/f1p0/6422-2F	TAZ	TR	--
i6_LQ_PLCLR_c793/f1p0/6550-1F	TCP	TF	http://planttfdb.cbi.pku.edu.cn/family.php?fam=TCP
i6_LQ_PLCLR_c797/f1p0/6542-1F	SET	TR	--
i6_LQ_PLCLR_c804/f1p0/6512-2F	SWI/SNF-SWI3	TR	--
i6_LQ_PLCLR_c840/f1p0/6711-1F	SNF2	TR	--
i6_LQ_PLCLR_c867/f1p0/6466-2F	SNF2	TR	--
i6_LQ_PLCLR_c868/f1p0/6761-1F	MYB	TF	http://planttfdb.cbi.pku.edu.cn/family.php?fam=MYB
i6_LQ_PLCLR_c890/f1p0/6968-1F	SNF2	TR	--
i6_LQ_PLCLR_c966/f1p0/6341-0F	SNF2	TR	--
i6_LQ_PLCLR_c966/f1p0/6341-2F	SNF2	TR	--
i7_LQ_PLCLR_c1022/f1p0/7148-0F	TAZ	TR	--
i7_LQ_PLCLR_c1022/f1p0/7148-2F	TAZ	TR	--
i7_LQ_PLCLR_c1046/f1p0/7050-1F	SET	TR	--
i7_LQ_PLCLR_c1065/f2p8/7899-0F	SET	TR	--
i7_LQ_PLCLR_c1075/f1p0/7928-0F	SET	TR	--
i7_LQ_PLCLR_c1088/f1p0/7109-2F	SNF2	TR	--
i7_LQ_PLCLR_c131/f1p0/7221-1F	PHD	TR	--
i7_LQ_PLCLR_c134/f1p0/7447-1F	SNF2	TR	--
i7_LQ_PLCLR_c230/f1p0/7542-0F	SNF2	TR	--
i7_LQ_PLCLR_c239/f1p0/7159-0F	SET	TR	--
i7_LQ_PLCLR_c248/f1p0/7651-2F	SNF2	TR	--
i7_LQ_PLCLR_c259/f1p0/7695-1F	SNF2	TR	--
i7_LQ_PLCLR_c276/f1p0/7077-0F	SET	TR	--
i7_LQ_PLCLR_c298/f1p0/7212-0F	PHD	TR	--
i7_LQ_PLCLR_c298/f1p0/7212-1F	DDT	TR	--
i7_LQ_PLCLR_c362/f1p0/7151-2F	C3H	TF	http://planttfdb.cbi.pku.edu.cn/family.php?fam=C3H
i7_LQ_PLCLR_c471/f1p0/7667-2F	LIM	TF	--
i7_LQ_PLCLR_c473/f1p0/7328-2F	DDT	TR	--
i7_LQ_PLCLR_c530/f1p0/7225-0F	IWS1	TR	--
i7_LQ_PLCLR_c551/f1p0/7266-0F	ARID	TR	--
i7_LQ_PLCLR_c559/f1p0/7353-2F	PHD	TR	--
i7_LQ_PLCLR_c564/f1p0/7775-2F	SET	TR	--
i7_LQ_PLCLR_c596/f1p0/7094-0F	C3H	TF	http://planttfdb.cbi.pku.edu.cn/family.php?fam=C3H
i7_LQ_PLCLR_c599/f1p0/7283-1F	SNF2	TR	--
i7_LQ_PLCLR_c673/f1p0/7490-1F	SWI/SNF-SWI3	TR	--
i7_LQ_PLCLR_c734/f1p0/7286-1F	C3H	TF	http://planttfdb.cbi.pku.edu.cn/family.php?fam=C3H
i7_LQ_PLCLR_c761/f1p0/7110-2F	SNF2	TR	--
i7_LQ_PLCLR_c809/f1p0/7309-1F	IWS1	TR	--
i7_LQ_PLCLR_c816/f1p0/7178-1F	C3H	TF	http://planttfdb.cbi.pku.edu.cn/family.php?fam=C3H
i7_LQ_PLCLR_c847/f1p0/7186-1F	SET	TR	--
i7_LQ_PLCLR_c870/f1p10/7304-2F	SWI/SNF-SWI3	TR	--
i7_LQ_PLCLR_c983/f1p0/7187-1F	SNF2	TR	--
i7_LQ_PLCLR_c983/f1p0/7187-2F	PHD	TR	--
i8_LQ_PLCLR_c126/f1p0/9132-1F	TAZ	TR	--
i8_LQ_PLCLR_c136/f1p0/8600-1F	SNF2	TR	--
i8_LQ_PLCLR_c145/f1p0/8278-2F	PHD	TR	--
i8_LQ_PLCLR_c203/f1p0/8169-0F	SET	TR	--
i8_LQ_PLCLR_c6/f1p0/8214-1F	SET	TR	--
i8_LQ_PLCLR_c79/f1p0/8364-2F	TRAF	TR	--
i9_LQ_PLCLR_c24/f1p0/9625-2F	C3H	TF	http://planttfdb.cbi.pku.edu.cn/family.php?fam=C3H
i9_LQ_PLCLR_c30/f1p0/9296-0F	MYB	TF	http://planttfdb.cbi.pku.edu.cn/family.php?fam=MYB
i9_LQ_PLCLR_c30/f1p0/9296-1F	MYB-related	TF	http://planttfdb.cbi.pku.edu.cn/family.php?fam=MYB_related
i9_LQ_PLCLR_c30/f1p0/9296-2F	MYB-related	TF	http://planttfdb.cbi.pku.edu.cn/family.php?fam=MYB_related
i9_LQ_PLCLR_c58/f1p0/9274-0F	SNF2	TR	--
i0_HQ_PLCLR_c10877/f2p23/565-1F	MYB-related	TF	http://planttfdb.cbi.pku.edu.cn/family.php?fam=MYB_related
i0_HQ_PLCLR_c2051/f4p3/599-0F	MYB-related	TF	http://planttfdb.cbi.pku.edu.cn/family.php?fam=MYB_related
i0_HQ_PLCLR_c24356/f2p0/484-2F	AUX/IAA	TR	--
i0_HQ_PLCLR_c2556/f2p8/908-0F	C2C2-Dof	TF	--
i0_HQ_PLCLR_c4168/f3p71/773-0F	SWI/SNF-BAF60b	TR	--
i0_HQ_PLCLR_c48706/f15p0/852-0F	HMG	TR	--
i0_HQ_PLCLR_c48883/f33p0/742-2F	MBF1	TR	--
i0_HQ_PLCLR_c49219/f51p0/763-0F	C3H	TF	http://planttfdb.cbi.pku.edu.cn/family.php?fam=C3H
i0_HQ_PLCLR_c8174/f2p0/664-1F	HB-HD-ZIP	TF	--
i0_LQ_PLCLR_c1456/f2p8/317-2F	HMG	TR	--
i0_LQ_PLCLR_c2123/f3p2/632-0F	GNAT	TR	--
i0_LQ_PLCLR_c2424/f2p0/922-2F	Coactivator p15	TR	--
i0_LQ_PLCLR_c2671/f4p14/695-1F	SET	TR	--
i0_LQ_PLCLR_c2880/f1p0/434-1F	NF-YB	TF	http://planttfdb.cbi.pku.edu.cn/family.php?fam=NF-YB
i0_LQ_PLCLR_c2971/f1p0/868-2F	AP2/ERF-ERF	TF	--
i0_LQ_PLCLR_c2975/f1p23/681-1F	MBF1	TR	--
i0_LQ_PLCLR_c3059/f1p12/864-1F	PLATZ	TF	--
i0_LQ_PLCLR_c3160/f1p0/602-0F	TCP	TF	http://planttfdb.cbi.pku.edu.cn/family.php?fam=TCP
i0_LQ_PLCLR_c3372/f1p14/932-0F	Others	TR	--
i0_LQ_PLCLR_c3957/f2p0/753-1F	SWI/SNF-BAF60b	TR	--
i0_LQ_PLCLR_c3968/f1p0/902-1F	bHLH	TF	http://planttfdb.cbi.pku.edu.cn/family.php?fam=bHLH
i0_LQ_PLCLR_c4150/f2p2/563-0F	C3H	TF	http://planttfdb.cbi.pku.edu.cn/family.php?fam=C3H
i0_LQ_PLCLR_c4392/f1p0/692-0F	GNAT	TR	--
i0_LQ_PLCLR_c5444/f1p0/982-1F	AP2/ERF-ERF	TF	--
i0_LQ_PLCLR_c5905/f1p0/674-0F	C2C2-LSD	TF	--
i0_LQ_PLCLR_c7335/f1p0/923-1F	BBR-BPC	TF	--
i0_LQ_PLCLR_c7363/f1p0/417-2F	bZIP	TF	http://planttfdb.cbi.pku.edu.cn/family.php?fam=bZIP
i0_LQ_PLCLR_c7402/f1p1/930-0F	Coactivator p15	TR	--
i0_LQ_PLCLR_c9275/f1p0/558-2F	AUX/IAA	TR	--
i0_LQ_PLCLR_c9479/f1p2/882-2F	AP2/ERF-ERF	TF	--
i0_LQ_PLCLR_c9494/f1p0/743-1F	C2C2-Dof	TF	--
i1_HQ_PLCLR_c10076/f2p0/1168-2F	Others	TR	--
i1_HQ_PLCLR_c10488/f2p38/1786-0F	Others	TR	--
i1_HQ_PLCLR_c10488/f2p38/1786-2F	Others	TR	--
i1_HQ_PLCLR_c1098/f8p0/1778-2F	C2H2	TF	http://planttfdb.cbi.pku.edu.cn/family.php?fam=C2H2
i1_HQ_PLCLR_c11046/f3p7/1228-0F	C2C2-CO-like	TF	--
i1_HQ_PLCLR_c1117/f4p0/1380-0F	TAZ	TR	--
i1_HQ_PLCLR_c1198/f7p0/1290-2F	PLATZ	TF	--
i1_HQ_PLCLR_c12073/f2p5/1971-1F	Trihelix	TF	http://planttfdb.cbi.pku.edu.cn/family.php?fam=Trihelix
i1_HQ_PLCLR_c1214/f7p0/1828-1F	C2H2	TF	http://planttfdb.cbi.pku.edu.cn/family.php?fam=C2H2
i1_HQ_PLCLR_c12198/f3p0/1429-2F	Others	TR	--
i1_HQ_PLCLR_c12396/f3p0/1115-0F	C2C2-GATA	TF	--
i1_HQ_PLCLR_c13432/f2p4/1962-0F	GNAT	TR	--
i1_HQ_PLCLR_c13477/f2p8/1882-1F	C2H2	TF	http://planttfdb.cbi.pku.edu.cn/family.php?fam=C2H2
i1_HQ_PLCLR_c1425/f5p0/1401-0F	TAZ	TR	--
i1_HQ_PLCLR_c14250/f2p0/1066-2F	bHLH	TF	http://planttfdb.cbi.pku.edu.cn/family.php?fam=bHLH
i1_HQ_PLCLR_c1528/f2p4/1632-1F	GARP-G2-like	TF	--
i1_HQ_PLCLR_c15549/f4p0/1898-0F	C2H2	TF	http://planttfdb.cbi.pku.edu.cn/family.php?fam=C2H2
i1_HQ_PLCLR_c15567/f5p0/1645-0F	WRKY	TF	http://planttfdb.cbi.pku.edu.cn/family.php?fam=WRKY
i1_HQ_PLCLR_c15634/f3p11/1073-1F	C3H	TF	http://planttfdb.cbi.pku.edu.cn/family.php?fam=C3H
i1_HQ_PLCLR_c15668/f2p0/1085-1F	AUX/IAA	TR	--
i1_HQ_PLCLR_c1594/f3p3/1601-1F	AP2/ERF-RAV	TF	--
i1_HQ_PLCLR_c1600/f4p0/1850-2F	SET	TR	--
i1_HQ_PLCLR_c1616/f4p9/1394-2F	C3H	TF	http://planttfdb.cbi.pku.edu.cn/family.php?fam=C3H
i1_HQ_PLCLR_c1658/f6p3/1748-1F	AP2/ERF-ERF	TF	--
i1_HQ_PLCLR_c16821/f3p0/1216-1F	NAC	TF	http://planttfdb.cbi.pku.edu.cn/family.php?fam=NAC
i1_HQ_PLCLR_c16897/f2p0/1931-0F	MADS-MIKC	TF	--
i1_HQ_PLCLR_c16901/f2p0/1155-1F	Whirly	TF	http://planttfdb.cbi.pku.edu.cn/family.php?fam=Whirly
i1_HQ_PLCLR_c16947/f2p0/1534-0F	bZIP	TF	http://planttfdb.cbi.pku.edu.cn/family.php?fam=bZIP
i1_HQ_PLCLR_c1742/f6p0/1642-1F	C2C2-CO-like	TF	--
i1_HQ_PLCLR_c1791/f4p4/1233-1F	bZIP	TF	http://planttfdb.cbi.pku.edu.cn/family.php?fam=bZIP
i1_HQ_PLCLR_c1909/f2p0/1727-0F	NAC	TF	http://planttfdb.cbi.pku.edu.cn/family.php?fam=NAC
i1_HQ_PLCLR_c1928/f2p0/1230-0F	MYB-related	TF	http://planttfdb.cbi.pku.edu.cn/family.php?fam=MYB_related
i1_HQ_PLCLR_c1928/f2p0/1230-1F	MYB-related	TF	http://planttfdb.cbi.pku.edu.cn/family.php?fam=MYB_related
i1_HQ_PLCLR_c1950/f2p2/1244-2F	GNAT	TR	--
i1_HQ_PLCLR_c1958/f2p0/1767-2F	WRKY	TF	http://planttfdb.cbi.pku.edu.cn/family.php?fam=WRKY
i1_HQ_PLCLR_c1975/f3p3/1132-2F	MYB-related	TF	http://planttfdb.cbi.pku.edu.cn/family.php?fam=MYB_related
i1_HQ_PLCLR_c1994/f3p2/1984-0F	GARP-G2-like	TF	--
i1_HQ_PLCLR_c2043/f2p3/1885-0F	TUB	TF	--
i1_HQ_PLCLR_c2055/f4p0/1983-2F	bZIP	TF	http://planttfdb.cbi.pku.edu.cn/family.php?fam=bZIP
i1_HQ_PLCLR_c2220/f3p2/1699-0F	AUX/IAA	TR	--
i1_HQ_PLCLR_c2223/f3p2/1711-0F	C3H	TF	http://planttfdb.cbi.pku.edu.cn/family.php?fam=C3H
i1_HQ_PLCLR_c2334/f2p2/1990-0F	HB-HD-ZIP	TF	--
i1_HQ_PLCLR_c2355/f2p17/1298-2F	Others	TR	--
i1_HQ_PLCLR_c2378/f3p0/1523-0F	HB-HD-ZIP	TF	--
i1_HQ_PLCLR_c2431/f2p3/1693-2F	GARP-G2-like	TF	--
i1_HQ_PLCLR_c2459/f2p0/1362-2F	Others	TR	--
i1_HQ_PLCLR_c2524/f3p0/1834-1F	C3H	TF	http://planttfdb.cbi.pku.edu.cn/family.php?fam=C3H
i1_HQ_PLCLR_c2528/f4p4/1979-2F	TUB	TF	--
i1_HQ_PLCLR_c25313/f6p35/1499-1F	AP2/ERF-RAV	TF	--
i1_HQ_PLCLR_c25436/f4p1/1218-1F	Others	TR	--
i1_HQ_PLCLR_c25494/f13p1/1287-0F	Others	TR	--
i1_HQ_PLCLR_c25494/f13p1/1287-2F	Others	TR	--
i1_HQ_PLCLR_c2568/f2p4/1657-1F	bHLH	TF	http://planttfdb.cbi.pku.edu.cn/family.php?fam=bHLH
i1_HQ_PLCLR_c2582/f2p3/1893-0F	Others	TR	--
i1_HQ_PLCLR_c2582/f2p3/1893-1F	Others	TR	--
i1_HQ_PLCLR_c2616/f2p0/1881-0F	GeBP	TF	http://planttfdb.cbi.pku.edu.cn/family.php?fam=GeBP
i1_HQ_PLCLR_c2692/f3p2/1151-0F	MYB-related	TF	http://planttfdb.cbi.pku.edu.cn/family.php?fam=MYB_related
i1_HQ_PLCLR_c2692/f3p2/1151-2F	MYB-related	TF	http://planttfdb.cbi.pku.edu.cn/family.php?fam=MYB_related
i1_HQ_PLCLR_c2876/f2p0/1135-1F	AUX/IAA	TR	--
i1_HQ_PLCLR_c2935/f2p11/1756-1F	bHLH	TF	http://planttfdb.cbi.pku.edu.cn/family.php?fam=bHLH
i1_HQ_PLCLR_c3061/f2p130/1150-1F	Others	TR	--
i1_HQ_PLCLR_c3154/f2p1/1742-1F	C2H2	TF	http://planttfdb.cbi.pku.edu.cn/family.php?fam=C2H2
i1_HQ_PLCLR_c3628/f2p0/1563-2F	bHLH	TF	http://planttfdb.cbi.pku.edu.cn/family.php?fam=bHLH
i1_HQ_PLCLR_c4108/f2p0/1593-0F	bHLH	TF	http://planttfdb.cbi.pku.edu.cn/family.php?fam=bHLH
i1_HQ_PLCLR_c4514/f2p0/1482-1F	GNAT	TR	--
i1_HQ_PLCLR_c497/f18p0/1193-0F	Tify	TF	--
i1_HQ_PLCLR_c5079/f2p20/1821-0F	SET	TR	--
i1_HQ_PLCLR_c5206/f2p4/1182-2F	GNAT	TR	--
i1_HQ_PLCLR_c5308/f2p1/1864-0F	NAC	TF	http://planttfdb.cbi.pku.edu.cn/family.php?fam=NAC
i1_HQ_PLCLR_c5330/f2p380/1926-2F	C2H2	TF	http://planttfdb.cbi.pku.edu.cn/family.php?fam=C2H2
i1_HQ_PLCLR_c6730/f3p0/1806-0F	C3H	TF	http://planttfdb.cbi.pku.edu.cn/family.php?fam=C3H
i1_HQ_PLCLR_c7685/f3p0/1760-0F	AUX/IAA	TR	--
i1_HQ_PLCLR_c8200/f2p11/1243-2F	C2C2-YABBY	TF	--
i2_HQ_PLCLR_c10103/f2p2/2976-2F	SET	TR	--
i2_HQ_PLCLR_c10638/f2p5/2596-2F	C3H	TF	http://planttfdb.cbi.pku.edu.cn/family.php?fam=C3H
i2_HQ_PLCLR_c1102/f15p17/2885-2F	EIL	TF	http://planttfdb.cbi.pku.edu.cn/family.php?fam=EIL
i2_HQ_PLCLR_c11320/f2p0/2464-2F	FAR1	TF	http://planttfdb.cbi.pku.edu.cn/family.php?fam=FAR1
i2_HQ_PLCLR_c11482/f2p1/2197-1F	C3H	TF	http://planttfdb.cbi.pku.edu.cn/family.php?fam=C3H
i2_HQ_PLCLR_c11853/f2p1/2697-2F	CPP	TF	http://planttfdb.cbi.pku.edu.cn/family.php?fam=CPP
i2_HQ_PLCLR_c11971/f6p4/3006-1F	GRAS	TF	http://planttfdb.cbi.pku.edu.cn/family.php?fam=GRAS
i2_HQ_PLCLR_c12136/f4p4/2258-0F	WRKY	TF	http://planttfdb.cbi.pku.edu.cn/family.php?fam=WRKY
i2_HQ_PLCLR_c12317/f3p5/2726-0F	C3H	TF	http://planttfdb.cbi.pku.edu.cn/family.php?fam=C3H
i2_HQ_PLCLR_c1232/f4p5/2811-0F	TCP	TF	http://planttfdb.cbi.pku.edu.cn/family.php?fam=TCP
i2_HQ_PLCLR_c12495/f4p5/2771-0F	Others	TR	--
i2_HQ_PLCLR_c12756/f2p3/3179-1F	TUB	TF	--
i2_HQ_PLCLR_c13421/f2p0/2526-2F	MYB	TF	http://planttfdb.cbi.pku.edu.cn/family.php?fam=MYB
i2_HQ_PLCLR_c13443/f4p1/2608-2F	C2H2	TF	http://planttfdb.cbi.pku.edu.cn/family.php?fam=C2H2
i2_HQ_PLCLR_c13500/f2p1/2618-0F	bHLH	TF	http://planttfdb.cbi.pku.edu.cn/family.php?fam=bHLH
i2_HQ_PLCLR_c1351/f17p4/2600-1F	TRAF	TR	--
i2_HQ_PLCLR_c13529/f2p0/2315-1F	MYB-related	TF	http://planttfdb.cbi.pku.edu.cn/family.php?fam=MYB_related
i2_HQ_PLCLR_c14070/f2p1/2081-0F	HSF	TF	http://planttfdb.cbi.pku.edu.cn/family.php?fam=HSF
i2_HQ_PLCLR_c15667/f6p9/2885-1F	GRAS	TF	http://planttfdb.cbi.pku.edu.cn/family.php?fam=GRAS
i2_HQ_PLCLR_c15754/f3p9/2905-0F	GRAS	TF	http://planttfdb.cbi.pku.edu.cn/family.php?fam=GRAS
i2_HQ_PLCLR_c15768/f7p2/2204-0F	WRKY	TF	http://planttfdb.cbi.pku.edu.cn/family.php?fam=WRKY
i2_HQ_PLCLR_c15876/f3p4/2095-0F	bZIP	TF	http://planttfdb.cbi.pku.edu.cn/family.php?fam=bZIP
i2_HQ_PLCLR_c1640/f5p2/2274-2F	bHLH	TF	http://planttfdb.cbi.pku.edu.cn/family.php?fam=bHLH
i2_HQ_PLCLR_c1642/f12p0/2264-2F	CSD	TF	--
i2_HQ_PLCLR_c1678/f9p1/3034-1F	FAR1	TF	http://planttfdb.cbi.pku.edu.cn/family.php?fam=FAR1
i2_HQ_PLCLR_c1694/f6p4/2802-0F	FAR1	TF	http://planttfdb.cbi.pku.edu.cn/family.php?fam=FAR1
i2_HQ_PLCLR_c17247/f8p3/2304-1F	C2H2	TF	http://planttfdb.cbi.pku.edu.cn/family.php?fam=C2H2
i2_HQ_PLCLR_c17272/f3p5/2482-1F	SET	TR	--
i2_HQ_PLCLR_c17283/f4p11/2965-2F	CAMTA	TF	http://planttfdb.cbi.pku.edu.cn/family.php?fam=CAMTA
i2_HQ_PLCLR_c17357/f5p10/2610-1F	GRAS	TF	http://planttfdb.cbi.pku.edu.cn/family.php?fam=GRAS
i2_HQ_PLCLR_c1844/f4p2/2934-1F	HB-BELL	TF	--
i2_HQ_PLCLR_c2040/f3p0/2227-1F	GARP-ARR-B	TF	--
i2_HQ_PLCLR_c2056/f4p4/2872-0F	FAR1	TF	http://planttfdb.cbi.pku.edu.cn/family.php?fam=FAR1
i2_HQ_PLCLR_c2090/f4p1/2595-2F	MYB-related	TF	http://planttfdb.cbi.pku.edu.cn/family.php?fam=MYB_related
i2_HQ_PLCLR_c2181/f10p10/2672-2F	GRAS	TF	http://planttfdb.cbi.pku.edu.cn/family.php?fam=GRAS
i2_HQ_PLCLR_c2189/f3p0/2794-2F	FAR1	TF	http://planttfdb.cbi.pku.edu.cn/family.php?fam=FAR1
i2_HQ_PLCLR_c2192/f3p7/2414-2F	GNAT	TR	--
i2_HQ_PLCLR_c2213/f4p4/3003-2F	GRAS	TF	http://planttfdb.cbi.pku.edu.cn/family.php?fam=GRAS
i2_HQ_PLCLR_c2228/f3p2/2721-2F	Others	TR	--
i2_HQ_PLCLR_c2252/f3p1/2567-2F	FAR1	TF	http://planttfdb.cbi.pku.edu.cn/family.php?fam=FAR1
i2_HQ_PLCLR_c2338/f5p3/2732-1F	bZIP	TF	http://planttfdb.cbi.pku.edu.cn/family.php?fam=bZIP
i2_HQ_PLCLR_c2372/f3p10/2609-1F	HB-BELL	TF	--
i2_HQ_PLCLR_c2382/f2p1/2638-2F	CPP	TF	http://planttfdb.cbi.pku.edu.cn/family.php?fam=CPP
i2_HQ_PLCLR_c2392/f2p3/2361-0F	bHLH	TF	http://planttfdb.cbi.pku.edu.cn/family.php?fam=bHLH
i2_HQ_PLCLR_c24187/f2p20/2977-2F	TRAF	TR	--
i2_HQ_PLCLR_c2424/f3p0/2725-1F	SNF2	TR	--
i2_HQ_PLCLR_c2458/f2p1/2329-0F	GARP-G2-like	TF	--
i2_HQ_PLCLR_c2466/f4p0/2471-2F	SET	TR	--
i2_HQ_PLCLR_c2541/f2p0/2956-2F	GRAS	TF	http://planttfdb.cbi.pku.edu.cn/family.php?fam=GRAS
i2_HQ_PLCLR_c25469/f2p0/2353-1F	E2F-DP	TF	http://planttfdb.cbi.pku.edu.cn/family.php?fam=E2F/DP
i2_HQ_PLCLR_c26169/f3p1/2223-2F	B3	TF	http://planttfdb.cbi.pku.edu.cn/family.php?fam=B3
i2_HQ_PLCLR_c27049/f2p4/2874-0F	GRAS	TF	http://planttfdb.cbi.pku.edu.cn/family.php?fam=GRAS
i2_HQ_PLCLR_c27188/f5p11/2778-0F	TCP	TF	http://planttfdb.cbi.pku.edu.cn/family.php?fam=TCP
i2_HQ_PLCLR_c27266/f2p2/2831-1F	BES1	TF	http://planttfdb.cbi.pku.edu.cn/family.php?fam=BES1
i2_HQ_PLCLR_c2755/f2p2/2661-2F	NAC	TF	http://planttfdb.cbi.pku.edu.cn/family.php?fam=NAC
i2_HQ_PLCLR_c2758/f2p4/2918-1F	TUB	TF	--
i2_HQ_PLCLR_c28326/f2p5/2120-2F	IWS1	TR	--
i2_HQ_PLCLR_c28329/f2p1/2243-2F	GNAT	TR	--
i2_HQ_PLCLR_c28372/f2p2/2078-0F	HB-HD-ZIP	TF	--
i2_HQ_PLCLR_c28410/f4p2/2206-1F	WRKY	TF	http://planttfdb.cbi.pku.edu.cn/family.php?fam=WRKY
i2_HQ_PLCLR_c2842/f2p6/2990-1F	LUG	TR	--
i2_HQ_PLCLR_c29044/f3p1/2651-1F	CPP	TF	http://planttfdb.cbi.pku.edu.cn/family.php?fam=CPP
i2_HQ_PLCLR_c29375/f2p5/2168-2F	IWS1	TR	--
i2_HQ_PLCLR_c30027/f25p19/2883-0F	TRAF	TR	--
i2_HQ_PLCLR_c30257/f2p4/2124-2F	WRKY	TF	http://planttfdb.cbi.pku.edu.cn/family.php?fam=WRKY
i2_HQ_PLCLR_c30284/f3p2/2157-0F	GARP-G2-like	TF	--
i2_HQ_PLCLR_c30617/f4p3/2306-1F	HSF	TF	http://planttfdb.cbi.pku.edu.cn/family.php?fam=HSF
i2_HQ_PLCLR_c30619/f3p4/2926-2F	TRAF	TR	--
i2_HQ_PLCLR_c30650/f2p1/2142-2F	GRAS	TF	http://planttfdb.cbi.pku.edu.cn/family.php?fam=GRAS
i2_HQ_PLCLR_c3087/f4p4/2737-1F	C3H	TF	http://planttfdb.cbi.pku.edu.cn/family.php?fam=C3H
i2_HQ_PLCLR_c32263/f2p0/2264-1F	AP2/ERF-AP2	TF	--
i2_HQ_PLCLR_c32316/f2p3/2494-0F	bHLH	TF	http://planttfdb.cbi.pku.edu.cn/family.php?fam=bHLH
i2_HQ_PLCLR_c3237/f2p2/2787-2F	C3H	TF	http://planttfdb.cbi.pku.edu.cn/family.php?fam=C3H
i2_HQ_PLCLR_c32402/f2p4/2982-0F	TRAF	TR	--
i2_HQ_PLCLR_c32407/f2p5/2449-0F	C2H2	TF	http://planttfdb.cbi.pku.edu.cn/family.php?fam=C2H2
i2_HQ_PLCLR_c32436/f2p4/2777-0F	Others	TR	--
i2_HQ_PLCLR_c32471/f2p1/2277-0F	NAC	TF	http://planttfdb.cbi.pku.edu.cn/family.php?fam=NAC
i2_HQ_PLCLR_c32472/f2p1/2847-1F	FAR1	TF	http://planttfdb.cbi.pku.edu.cn/family.php?fam=FAR1
i2_HQ_PLCLR_c32485/f2p5/2806-2F	FAR1	TF	http://planttfdb.cbi.pku.edu.cn/family.php?fam=FAR1
i2_HQ_PLCLR_c3332/f2p5/2918-1F	Tify	TF	--
i2_HQ_PLCLR_c3366/f3p3/2758-1F	mTERF	TR	--
i2_HQ_PLCLR_c35032/f2p2/2956-1F	Others	TR	--
i2_HQ_PLCLR_c3899/f3p3/2997-2F	Trihelix	TF	http://planttfdb.cbi.pku.edu.cn/family.php?fam=Trihelix
i2_HQ_PLCLR_c39047/f2p8/2889-2F	MYB-related	TF	http://planttfdb.cbi.pku.edu.cn/family.php?fam=MYB_related
i2_HQ_PLCLR_c42101/f2p4/2304-0F	bZIP	TF	http://planttfdb.cbi.pku.edu.cn/family.php?fam=bZIP
i2_HQ_PLCLR_c44037/f14p4/2951-0F	SBP	TF	http://planttfdb.cbi.pku.edu.cn/family.php?fam=SBP
i2_HQ_PLCLR_c44075/f6p17/2789-0F	TRAF	TR	--
i2_HQ_PLCLR_c44153/f6p6/2338-2F	IWS1	TR	--
i2_HQ_PLCLR_c44259/f4p3/2159-0F	IWS1	TR	--
i2_HQ_PLCLR_c44389/f2p0/2194-0F	ARID	TR	--
i2_HQ_PLCLR_c44421/f2p1/2110-1F	GARP-ARR-B	TF	--
i2_HQ_PLCLR_c44504/f3p4/2933-0F	MYB-related	TF	http://planttfdb.cbi.pku.edu.cn/family.php?fam=MYB_related
i2_HQ_PLCLR_c44597/f14p7/2765-2F	HB-BELL	TF	--
i2_HQ_PLCLR_c4561/f2p5/2919-0F	GRAS	TF	http://planttfdb.cbi.pku.edu.cn/family.php?fam=GRAS
i2_HQ_PLCLR_c5010/f2p0/2527-2F	B3-ARF	TF	--
i2_HQ_PLCLR_c5420/f6p6/2584-1F	C2H2	TF	http://planttfdb.cbi.pku.edu.cn/family.php?fam=C2H2
i2_HQ_PLCLR_c5503/f3p5/2564-1F	bHLH	TF	http://planttfdb.cbi.pku.edu.cn/family.php?fam=bHLH
i2_HQ_PLCLR_c5955/f3p1/2412-1F	MYB-related	TF	http://planttfdb.cbi.pku.edu.cn/family.php?fam=MYB_related
i2_HQ_PLCLR_c6211/f2p0/2743-1F	AP2/ERF-AP2	TF	--
i2_HQ_PLCLR_c6364/f2p3/2357-1F	Tify	TF	--
i2_HQ_PLCLR_c6587/f3p2/2591-2F	C2H2	TF	http://planttfdb.cbi.pku.edu.cn/family.php?fam=C2H2
i2_HQ_PLCLR_c7303/f3p0/2239-1F	bHLH	TF	http://planttfdb.cbi.pku.edu.cn/family.php?fam=bHLH
i2_HQ_PLCLR_c7525/f3p2/2941-1F	STAT	TF	http://planttfdb.cbi.pku.edu.cn/family.php?fam=STAT
i2_HQ_PLCLR_c8008/f2p1/2818-2F	C2H2	TF	http://planttfdb.cbi.pku.edu.cn/family.php?fam=C2H2
i2_HQ_PLCLR_c8037/f5p3/2805-1F	bHLH	TF	http://planttfdb.cbi.pku.edu.cn/family.php?fam=bHLH
i2_HQ_PLCLR_c8242/f3p3/2281-2F	AP2/ERF-AP2	TF	--
i2_HQ_PLCLR_c8428/f2p1/2403-0F	HSF	TF	http://planttfdb.cbi.pku.edu.cn/family.php?fam=HSF
i2_HQ_PLCLR_c8444/f3p5/3040-0F	B3	TF	http://planttfdb.cbi.pku.edu.cn/family.php?fam=B3
i2_HQ_PLCLR_c8948/f5p1/2274-1F	TUB	TF	--
i2_HQ_PLCLR_c9125/f4p1/2948-2F	CPP	TF	http://planttfdb.cbi.pku.edu.cn/family.php?fam=CPP
i2_HQ_PLCLR_c9146/f3p4/2426-2F	NAC	TF	http://planttfdb.cbi.pku.edu.cn/family.php?fam=NAC
i2_HQ_PLCLR_c9450/f3p1/2307-2F	SWI/SNF-BAF60b	TR	--
i2_HQ_PLCLR_c9595/f2p1/2476-2F	Trihelix	TF	http://planttfdb.cbi.pku.edu.cn/family.php?fam=Trihelix
i2_HQ_PLCLR_c9600/f3p0/2549-0F	B3-ARF	TF	--
i2_HQ_PLCLR_c9764/f3p4/2885-0F	GRAS	TF	http://planttfdb.cbi.pku.edu.cn/family.php?fam=GRAS
i2_HQ_PLCLR_c9843/f2p0/2324-2F	PHD	TR	--
i2_HQ_PLCLR_c9929/f2p3/2810-2F	PHD	TR	--
i3_HQ_PLCLR_c10109/f6p0/3843-1F	MYB	TF	http://planttfdb.cbi.pku.edu.cn/family.php?fam=MYB
i3_HQ_PLCLR_c11014/f3p0/3445-2F	B3-ARF	TF	--
i3_HQ_PLCLR_c12560/f2p0/3730-0F	Jumonji	TR	--
i3_HQ_PLCLR_c13416/f2p0/3900-0F	MYB	TF	http://planttfdb.cbi.pku.edu.cn/family.php?fam=MYB
i3_HQ_PLCLR_c15851/f28p5/3265-2F	MYB-related	TF	http://planttfdb.cbi.pku.edu.cn/family.php?fam=MYB_related
i3_HQ_PLCLR_c15993/f5p0/3628-0F	TUB	TF	--
i3_HQ_PLCLR_c16049/f6p0/3542-0F	RB	TR	--
i3_HQ_PLCLR_c18388/f4p2/3322-2F	MYB	TF	http://planttfdb.cbi.pku.edu.cn/family.php?fam=MYB
i3_HQ_PLCLR_c18401/f3p8/3721-0F	MYB-related	TF	http://planttfdb.cbi.pku.edu.cn/family.php?fam=MYB_related
i3_HQ_PLCLR_c18501/f3p0/3271-0F	Trihelix	TF	http://planttfdb.cbi.pku.edu.cn/family.php?fam=Trihelix
i3_HQ_PLCLR_c18524/f2p6/3535-1F	HB-HD-ZIP	TF	--
i3_HQ_PLCLR_c18650/f2p0/3482-1F	B3-ARF	TF	--
i3_HQ_PLCLR_c18683/f2p3/3354-1F	LUG	TR	--
i3_HQ_PLCLR_c18774/f2p5/3765-0F	IWS1	TR	--
i3_HQ_PLCLR_c1920/f9p0/3894-1F	SNF2	TR	--
i3_HQ_PLCLR_c20202/f2p3/3407-0F	MYB-related	TF	http://planttfdb.cbi.pku.edu.cn/family.php?fam=MYB_related
i3_HQ_PLCLR_c2071/f12p35/3399-0F	RWP-RK	TF	--
i3_HQ_PLCLR_c2164/f4p2/3749-0F	C2H2	TF	http://planttfdb.cbi.pku.edu.cn/family.php?fam=C2H2
i3_HQ_PLCLR_c2341/f3p1/3486-2F	SNF2	TR	--
i3_HQ_PLCLR_c2391/f2p0/3124-0F	Others	TR	--
i3_HQ_PLCLR_c2391/f2p0/3124-2F	Others	TR	--
i3_HQ_PLCLR_c2431/f2p3/3198-0F	MYB-related	TF	http://planttfdb.cbi.pku.edu.cn/family.php?fam=MYB_related
i3_HQ_PLCLR_c2462/f5p0/3407-1F	TRAF	TR	--
i3_HQ_PLCLR_c2626/f2p17/3740-1F	GNAT	TR	--
i3_HQ_PLCLR_c2732/f2p0/3463-2F	C2H2	TF	http://planttfdb.cbi.pku.edu.cn/family.php?fam=C2H2
i3_HQ_PLCLR_c2908/f2p0/3595-1F	HB-HD-ZIP	TF	--
i3_HQ_PLCLR_c36789/f2p0/3504-0F	Jumonji	TR	--
i3_HQ_PLCLR_c40793/f2p5/3172-2F	HB-HD-ZIP	TF	--
i3_HQ_PLCLR_c40808/f2p1/3692-1F	SNF2	TR	--
i3_HQ_PLCLR_c4086/f2p6/3722-1F	C3H	TF	http://planttfdb.cbi.pku.edu.cn/family.php?fam=C3H
i3_HQ_PLCLR_c4146/f2p5/3615-0F	mTERF	TR	--
i3_HQ_PLCLR_c42971/f4p0/3273-1F	Others	TR	--
i3_HQ_PLCLR_c43066/f2p0/3060-0F	LUG	TR	--
i3_HQ_PLCLR_c43248/f11p3/3703-0F	HB-HD-ZIP	TF	--
i3_HQ_PLCLR_c43302/f3p0/3116-1F	C3H	TF	http://planttfdb.cbi.pku.edu.cn/family.php?fam=C3H
i3_HQ_PLCLR_c44038/f5p4/3127-2F	B3	TF	http://planttfdb.cbi.pku.edu.cn/family.php?fam=B3
i3_HQ_PLCLR_c44054/f18p6/3166-0F	Pseudo ARR-B	TR	--
i3_HQ_PLCLR_c4633/f2p8/3857-2F	B3-ARF	TF	--
i3_HQ_PLCLR_c5199/f2p4/3780-0F	MYB	TF	http://planttfdb.cbi.pku.edu.cn/family.php?fam=MYB
i3_HQ_PLCLR_c6211/f6p0/3253-0F	RWP-RK	TF	--
i3_HQ_PLCLR_c6456/f4p0/3284-2F	MYB-related	TF	http://planttfdb.cbi.pku.edu.cn/family.php?fam=MYB_related
i3_HQ_PLCLR_c7330/f3p0/3509-2F	TRAF	TR	--
i3_HQ_PLCLR_c7449/f2p0/3348-0F	DDT	TR	--
i3_HQ_PLCLR_c7649/f5p0/3637-0F	SNF2	TR	--
i3_HQ_PLCLR_c7825/f2p0/3580-0F	Jumonji	TR	--
i3_HQ_PLCLR_c8404/f4p0/3197-1F	HB-BELL	TF	--
i3_HQ_PLCLR_c8590/f3p3/3183-2F	Jumonji	TR	--
i3_HQ_PLCLR_c9793/f2p0/3380-0F	ARID	TR	--
i3_HQ_PLCLR_c9909/f2p2/3528-1F	GNAT	TR	--
i4_HQ_PLCLR_c1042/f6p0/4648-1F	C3H	TF	http://planttfdb.cbi.pku.edu.cn/family.php?fam=C3H
i4_HQ_PLCLR_c11004/f3p0/4505-2F	C3H	TF	http://planttfdb.cbi.pku.edu.cn/family.php?fam=C3H
i4_HQ_PLCLR_c11631/f2p0/4716-1F	SNF2	TR	--
i4_HQ_PLCLR_c11631/f2p0/4716-2F	SNF2	TR	--
i4_HQ_PLCLR_c11648/f2p5/4796-1F	PHD	TR	--
i4_HQ_PLCLR_c1250/f6p0/4445-1F	PHD	TR	--
i4_HQ_PLCLR_c1420/f8p3/4791-2F	Others	TR	--
i4_HQ_PLCLR_c1465/f6p0/4741-2F	Others	TR	--
i4_HQ_PLCLR_c14831/f29p6/4799-2F	Others	TR	--
i4_HQ_PLCLR_c14864/f28p0/4716-0F	Others	TR	--
i4_HQ_PLCLR_c14955/f19p0/4407-2F	SBP	TF	http://planttfdb.cbi.pku.edu.cn/family.php?fam=SBP
i4_HQ_PLCLR_c15030/f7p13/4858-0F	SNF2	TR	--
i4_HQ_PLCLR_c15078/f6p8/4802-2F	SNF2	TR	--
i4_HQ_PLCLR_c15083/f7p0/4506-0F	SBP	TF	http://planttfdb.cbi.pku.edu.cn/family.php?fam=SBP
i4_HQ_PLCLR_c15098/f4p1/4446-1F	PHD	TR	--
i4_HQ_PLCLR_c15152/f2p2/4135-0F	PHD	TR	--
i4_HQ_PLCLR_c1539/f3p0/4489-0F	Others	TR	--
i4_HQ_PLCLR_c1574/f3p11/4938-0F	SBP	TF	http://planttfdb.cbi.pku.edu.cn/family.php?fam=SBP
i4_HQ_PLCLR_c16062/f4p0/5095-2F	HB-BELL	TF	--
i4_HQ_PLCLR_c16162/f2p0/4610-1F	bZIP	TF	http://planttfdb.cbi.pku.edu.cn/family.php?fam=bZIP
i4_HQ_PLCLR_c16187/f2p0/5020-2F	Others	TR	--
i4_HQ_PLCLR_c16231/f2p0/5019-0F	SET	TR	--
i4_HQ_PLCLR_c16254/f2p0/5014-1F	HB-other	TF	http://planttfdb.cbi.pku.edu.cn/family.php?fam=HB-other
i4_HQ_PLCLR_c16256/f2p0/4381-2F	PHD	TR	--
i4_HQ_PLCLR_c1649/f6p10/4855-1F	SNF2	TR	--
i4_HQ_PLCLR_c1674/f2p8/4873-2F	SNF2	TR	--
i4_HQ_PLCLR_c1758/f2p7/4575-0F	PHD	TR	--
i4_HQ_PLCLR_c1767/f2p2/4597-0F	ARID	TR	--
i4_HQ_PLCLR_c1816/f2p94/4960-2F	Others	TR	--
i4_HQ_PLCLR_c1828/f5p1/4946-1F	TAZ	TR	--
i4_HQ_PLCLR_c1908/f3p53/5035-0F	PHD	TR	--
i4_HQ_PLCLR_c1908/f3p53/5035-1F	SNF2	TR	--
i4_HQ_PLCLR_c1910/f2p9/5037-0F	C2C2-YABBY	TF	--
i4_HQ_PLCLR_c1932/f3p0/4946-1F	Jumonji	TR	--
i4_HQ_PLCLR_c2010/f3p2/4932-1F	HB-BELL	TF	--
i4_HQ_PLCLR_c2023/f3p106/4902-1F	SNF2	TR	--
i4_HQ_PLCLR_c2038/f3p102/4940-1F	TRAF	TR	--
i4_HQ_PLCLR_c2087/f2p0/4728-2F	SET	TR	--
i4_HQ_PLCLR_c2136/f4p1/5005-2F	C3H	TF	http://planttfdb.cbi.pku.edu.cn/family.php?fam=C3H
i4_HQ_PLCLR_c2142/f2p2/4836-0F	Alfin-like	TF	--
i4_HQ_PLCLR_c2232/f4p4/5009-0F	Others	TR	--
i4_HQ_PLCLR_c23249/f4p5/4159-2F	PHD	TR	--
i4_HQ_PLCLR_c2406/f2p8/5003-0F	C3H	TF	http://planttfdb.cbi.pku.edu.cn/family.php?fam=C3H
i4_HQ_PLCLR_c24585/f14p16/4755-1F	Others	TR	--
i4_HQ_PLCLR_c24613/f4p0/4981-2F	Others	TR	--
i4_HQ_PLCLR_c24628/f5p0/4645-0F	HB-other	TF	http://planttfdb.cbi.pku.edu.cn/family.php?fam=HB-other
i4_HQ_PLCLR_c24651/f4p6/4611-0F	Others	TR	--
i4_HQ_PLCLR_c24719/f23p0/4653-0F	Jumonji	TR	--
i4_HQ_PLCLR_c24719/f23p0/4653-1F	C2H2	TF	http://planttfdb.cbi.pku.edu.cn/family.php?fam=C2H2
i4_HQ_PLCLR_c24843/f13p2/4929-0F	SNF2	TR	--
i4_HQ_PLCLR_c24846/f14p14/4992-1F	SNF2	TR	--
i4_HQ_PLCLR_c24893/f16p0/4306-2F	SNF2	TR	--
i4_HQ_PLCLR_c25004/f2p20/4131-0F	PHD	TR	--
i4_HQ_PLCLR_c2958/f2p4/4788-2F	RB	TR	--
i4_HQ_PLCLR_c4640/f2p1/4600-0F	WRKY	TF	http://planttfdb.cbi.pku.edu.cn/family.php?fam=WRKY
i4_HQ_PLCLR_c4640/f2p1/4600-1F	WRKY	TF	http://planttfdb.cbi.pku.edu.cn/family.php?fam=WRKY
i4_HQ_PLCLR_c5932/f3p4/4838-1F	Others	TR	--
i4_HQ_PLCLR_c7298/f2p112/4561-0F	SNF2	TR	--
i4_HQ_PLCLR_c7298/f2p112/4561-1F	PHD	TR	--
i4_HQ_PLCLR_c7327/f3p10/4296-0F	Jumonji	TR	--
i4_HQ_PLCLR_c9168/f3p2/4965-0F	C2H2	TF	http://planttfdb.cbi.pku.edu.cn/family.php?fam=C2H2
i4_HQ_PLCLR_c9684/f2p6/4603-0F	GNAT	TR	--
i4_HQ_PLCLR_c9832/f2p0/4656-2F	HB-other	TF	http://planttfdb.cbi.pku.edu.cn/family.php?fam=HB-other
i5_HQ_PLCLR_c10772/f2p0/5593-2F	SNF2	TR	--
i5_HQ_PLCLR_c1131/f11p5/5827-2F	SNF2	TR	--
i5_HQ_PLCLR_c1134/f7p0/5797-2F	IWS1	TR	--
i5_HQ_PLCLR_c1433/f7p3/5259-2F	FAR1	TF	http://planttfdb.cbi.pku.edu.cn/family.php?fam=FAR1
i5_HQ_PLCLR_c14694/f21p5/5267-1F	SNF2	TR	--
i5_HQ_PLCLR_c14757/f9p0/5277-1F	SET	TR	--
i5_HQ_PLCLR_c14953/f3p1/5143-1F	PHD	TR	--
i5_HQ_PLCLR_c14964/f2p0/5233-2F	Others	TR	--
i5_HQ_PLCLR_c15008/f2p2/5115-2F	SNF2	TR	--
i5_HQ_PLCLR_c15027/f3p0/5255-1F	SNF2	TR	--
i5_HQ_PLCLR_c1526/f3p0/5815-1F	IWS1	TR	--
i5_HQ_PLCLR_c1527/f5p0/6038-1F	SWI/SNF-BAF60b	TR	--
i5_HQ_PLCLR_c15883/f2p9/5854-0F	SNF2	TR	--
i5_HQ_PLCLR_c1613/f4p0/5682-1F	SNF2	TR	--
i5_HQ_PLCLR_c1618/f5p2/5440-0F	SNF2	TR	--
i5_HQ_PLCLR_c1787/f3p0/5926-2F	DDT	TR	--
i5_HQ_PLCLR_c17940/f18p0/5854-1F	IWS1	TR	--
i5_HQ_PLCLR_c1852/f3p6/5324-1F	SBP	TF	http://planttfdb.cbi.pku.edu.cn/family.php?fam=SBP
i5_HQ_PLCLR_c1861/f3p8/5451-2F	C3H	TF	http://planttfdb.cbi.pku.edu.cn/family.php?fam=C3H
i5_HQ_PLCLR_c1872/f2p0/6028-2F	HB-other	TF	http://planttfdb.cbi.pku.edu.cn/family.php?fam=HB-other
i5_HQ_PLCLR_c18754/f7p0/5891-2F	IWS1	TR	--
i5_HQ_PLCLR_c18760/f6p0/5854-0F	IWS1	TR	--
i5_HQ_PLCLR_c18789/f4p3/5481-1F	FAR1	TF	http://planttfdb.cbi.pku.edu.cn/family.php?fam=FAR1
i5_HQ_PLCLR_c18862/f28p91/5176-2F	PHD	TR	--
i5_HQ_PLCLR_c18939/f7p0/5771-1F	SNF2	TR	--
i5_HQ_PLCLR_c18944/f15p14/5482-2F	IWS1	TR	--
i5_HQ_PLCLR_c19132/f85p0/5689-2F	MYB-related	TF	http://planttfdb.cbi.pku.edu.cn/family.php?fam=MYB_related
i5_HQ_PLCLR_c19143/f62p0/5362-0F	IWS1	TR	--
i5_HQ_PLCLR_c1956/f2p4/5243-0F	SET	TR	--
i5_HQ_PLCLR_c2048/f2p10/5328-0F	PHD	TR	--
i5_HQ_PLCLR_c2075/f2p4/5465-0F	TRAF	TR	--
i5_HQ_PLCLR_c2109/f2p0/5358-1F	MADS-M-type	TF	--
i5_HQ_PLCLR_c2180/f2p0/5784-0F	SNF2	TR	--
i5_HQ_PLCLR_c2212/f2p6/5379-0F	PHD	TR	--
i5_HQ_PLCLR_c2404/f2p2/5197-1F	SNF2	TR	--
i5_HQ_PLCLR_c3251/f2p7/5183-1F	ARID	TR	--
i5_HQ_PLCLR_c8006/f2p0/5245-0F	FAR1	TF	http://planttfdb.cbi.pku.edu.cn/family.php?fam=FAR1
i6_HQ_PLCLR_c309/f4p0/6591-2F	SET	TR	--
i6_HQ_PLCLR_c339/f4p0/7001-0F	SNF2	TR	--
i6_HQ_PLCLR_c346/f3p0/6850-1F	SET	TR	--
i6_HQ_PLCLR_c3576/f2p0/6112-0F	C2H2	TF	http://planttfdb.cbi.pku.edu.cn/family.php?fam=C2H2
i6_HQ_PLCLR_c380/f2p0/6606-0F	SET	TR	--
i6_HQ_PLCLR_c381/f3p0/6857-2F	SET	TR	--
i6_HQ_PLCLR_c388/f3p0/6392-2F	DDT	TR	--
i6_HQ_PLCLR_c396/f2p0/7101-1F	SNF2	TR	--
i6_HQ_PLCLR_c411/f2p0/6474-1F	DDT	TR	--
i6_HQ_PLCLR_c415/f2p0/6488-1F	mTERF	TR	--
i6_HQ_PLCLR_c419/f2p0/6905-0F	SET	TR	--
i6_HQ_PLCLR_c437/f2p0/6332-1F	DDT	TR	--
i6_HQ_PLCLR_c503/f2p0/6344-0F	ARID	TR	--
i0_LQ_PLCLR_c10237/f1p31/963-0F	NAC	TF	http://planttfdb.cbi.pku.edu.cn/family.php?fam=NAC
i0_LQ_PLCLR_c11007/f1p0/831-2F	HMG	TR	--
i0_LQ_PLCLR_c11017/f1p0/927-1F	CSD	TF	--
i0_LQ_PLCLR_c11673/f7p1/884-1F	C2H2	TF	http://planttfdb.cbi.pku.edu.cn/family.php?fam=C2H2
i0_LQ_PLCLR_c12090/f1p0/734-2F	NF-YB	TF	http://planttfdb.cbi.pku.edu.cn/family.php?fam=NF-YB
i0_LQ_PLCLR_c12618/f1p0/946-0F	AUX/IAA	TR	--
i0_LQ_PLCLR_c13016/f1p0/781-1F	OFP	TF	--
i0_LQ_PLCLR_c13024/f1p0/880-2F	MYB-related	TF	http://planttfdb.cbi.pku.edu.cn/family.php?fam=MYB_related
i0_LQ_PLCLR_c13464/f1p2/479-0F	HMG	TR	--
i0_LQ_PLCLR_c13610/f1p2/830-1F	AP2/ERF-ERF	TF	--
i0_LQ_PLCLR_c13649/f1p58/978-1F	LIM	TF	--
i0_LQ_PLCLR_c13708/f3p0/351-2F	HMG	TR	--
i0_LQ_PLCLR_c14239/f1p0/949-0F	CSD	TF	--
i0_LQ_PLCLR_c16041/f1p0/247-0F	GNAT	TR	--
i0_LQ_PLCLR_c16475/f33p0/851-1F	HMG	TR	--
i0_LQ_PLCLR_c18512/f2p0/996-1F	LOB	TF	--
i0_LQ_PLCLR_c18512/f2p0/996-2F	LOB	TF	--
i0_LQ_PLCLR_c19242/f1p0/824-2F	GNAT	TR	--
i0_LQ_PLCLR_c19801/f1p325/617-1F	HMG	TR	--
i0_LQ_PLCLR_c20010/f1p33/552-0F	bZIP	TF	http://planttfdb.cbi.pku.edu.cn/family.php?fam=bZIP
i0_LQ_PLCLR_c20095/f1p13/917-0F	AUX/IAA	TR	--
i0_LQ_PLCLR_c20095/f1p13/917-2F	AUX/IAA	TR	--
i0_LQ_PLCLR_c20183/f1p0/683-0F	HB-other	TF	http://planttfdb.cbi.pku.edu.cn/family.php?fam=HB-other
i0_LQ_PLCLR_c20226/f1p0/674-0F	TUB	TF	--
i0_LQ_PLCLR_c20249/f1p4/957-0F	bZIP	TF	http://planttfdb.cbi.pku.edu.cn/family.php?fam=bZIP
i0_LQ_PLCLR_c20271/f1p0/961-1F	PHD	TR	--
i0_LQ_PLCLR_c20283/f1p0/572-1F	MYB-related	TF	http://planttfdb.cbi.pku.edu.cn/family.php?fam=MYB_related
i0_LQ_PLCLR_c20376/f1p0/505-2F	NF-YB	TF	http://planttfdb.cbi.pku.edu.cn/family.php?fam=NF-YB
i0_LQ_PLCLR_c20662/f1p12/635-2F	NF-YB	TF	http://planttfdb.cbi.pku.edu.cn/family.php?fam=NF-YB
i0_LQ_PLCLR_c20666/f1p227/826-0F	MYB	TF	http://planttfdb.cbi.pku.edu.cn/family.php?fam=MYB
i0_LQ_PLCLR_c20717/f1p3/708-2F	CSD	TF	--
i0_LQ_PLCLR_c21020/f1p5/607-0F	LOB	TF	--
i0_LQ_PLCLR_c21418/f1p1/851-0F	C2H2	TF	http://planttfdb.cbi.pku.edu.cn/family.php?fam=C2H2
i0_LQ_PLCLR_c21476/f1p0/758-0F	HSF	TF	http://planttfdb.cbi.pku.edu.cn/family.php?fam=HSF
i0_LQ_PLCLR_c21794/f1p0/716-2F	C3H	TF	http://planttfdb.cbi.pku.edu.cn/family.php?fam=C3H
i0_LQ_PLCLR_c22011/f1p0/463-2F	HB-other	TF	http://planttfdb.cbi.pku.edu.cn/family.php?fam=HB-other
i0_LQ_PLCLR_c22023/f1p0/630-2F	OFP	TF	--
i0_LQ_PLCLR_c22125/f1p8/928-2F	bZIP	TF	http://planttfdb.cbi.pku.edu.cn/family.php?fam=bZIP
i0_LQ_PLCLR_c23091/f1p0/981-1F	LOB	TF	--
i0_LQ_PLCLR_c23091/f1p0/981-2F	LOB	TF	--
i0_LQ_PLCLR_c23134/f1p2/921-0F	HMG	TR	--
i0_LQ_PLCLR_c23387/f1p0/918-1F	bHLH	TF	http://planttfdb.cbi.pku.edu.cn/family.php?fam=bHLH
i0_LQ_PLCLR_c23498/f1p3/998-1F	LOB	TF	--
i0_LQ_PLCLR_c23763/f1p0/718-0F	HMG	TR	--
i0_LQ_PLCLR_c23954/f1p0/487-1F	HMG	TR	--
i0_LQ_PLCLR_c23979/f1p4/827-0F	C2C2-GATA	TF	--
i0_LQ_PLCLR_c24031/f1p0/301-2F	C3H	TF	http://planttfdb.cbi.pku.edu.cn/family.php?fam=C3H
i0_LQ_PLCLR_c24234/f1p1/820-1F	HSF	TF	http://planttfdb.cbi.pku.edu.cn/family.php?fam=HSF
i0_LQ_PLCLR_c24486/f1p0/905-1F	E2F-DP	TF	http://planttfdb.cbi.pku.edu.cn/family.php?fam=E2F/DP
i0_LQ_PLCLR_c24691/f1p11/951-1F	CSD	TF	--
i0_LQ_PLCLR_c24766/f1p1/992-2F	MYB-related	TF	http://planttfdb.cbi.pku.edu.cn/family.php?fam=MYB_related
i0_LQ_PLCLR_c25031/f2p0/1027-0F	PLATZ	TF	--
i0_LQ_PLCLR_c25031/f2p0/1027-1F	PLATZ	TF	--
i0_LQ_PLCLR_c25209/f1p0/1001-1F	NAC	TF	http://planttfdb.cbi.pku.edu.cn/family.php?fam=NAC
i0_LQ_PLCLR_c25442/f1p7/695-0F	Alfin-like	TF	--
i0_LQ_PLCLR_c25670/f1p17/991-1F	NF-YC	TF	http://planttfdb.cbi.pku.edu.cn/family.php?fam=NF-YC
i0_LQ_PLCLR_c25882/f1p4/739-0F	HMG	TR	--
i0_LQ_PLCLR_c26030/f1p0/761-2F	C3H	TF	http://planttfdb.cbi.pku.edu.cn/family.php?fam=C3H
i0_LQ_PLCLR_c26473/f1p1/953-0F	C2C2-YABBY	TF	--
i0_LQ_PLCLR_c26498/f2p0/478-1F	CSD	TF	--
i0_LQ_PLCLR_c26783/f1p10/827-0F	HMG	TR	--
i0_LQ_PLCLR_c26888/f1p0/912-2F	AP2/ERF-ERF	TF	--
i0_LQ_PLCLR_c27038/f1p2/868-1F	bHLH	TF	http://planttfdb.cbi.pku.edu.cn/family.php?fam=bHLH
i0_LQ_PLCLR_c27152/f1p4/988-1F	WRKY	TF	http://planttfdb.cbi.pku.edu.cn/family.php?fam=WRKY
i0_LQ_PLCLR_c27181/f1p4/936-0F	MYB	TF	http://planttfdb.cbi.pku.edu.cn/family.php?fam=MYB
i0_LQ_PLCLR_c27211/f1p0/933-0F	HMG	TR	--
i0_LQ_PLCLR_c27220/f1p0/603-0F	bHLH	TF	http://planttfdb.cbi.pku.edu.cn/family.php?fam=bHLH
i0_LQ_PLCLR_c27886/f1p0/629-2F	Others	TR	--
i0_LQ_PLCLR_c27933/f1p0/580-0F	MED7	TR	--
i0_LQ_PLCLR_c28016/f1p0/774-0F	NF-YC	TF	http://planttfdb.cbi.pku.edu.cn/family.php?fam=NF-YC
i0_LQ_PLCLR_c28028/f1p0/803-1F	bHLH	TF	http://planttfdb.cbi.pku.edu.cn/family.php?fam=bHLH
i0_LQ_PLCLR_c28285/f1p0/733-0F	GARP-G2-like	TF	--
i0_LQ_PLCLR_c28314/f1p0/751-0F	HB-other	TF	http://planttfdb.cbi.pku.edu.cn/family.php?fam=HB-other
i0_LQ_PLCLR_c28473/f1p0/912-2F	Others	TR	--
i0_LQ_PLCLR_c28857/f1p10/890-0F	Others	TR	--
i0_LQ_PLCLR_c28882/f1p1/787-0F	C2H2	TF	http://planttfdb.cbi.pku.edu.cn/family.php?fam=C2H2
i0_LQ_PLCLR_c28966/f1p3/708-0F	B3	TF	http://planttfdb.cbi.pku.edu.cn/family.php?fam=B3
i0_LQ_PLCLR_c29397/f1p0/685-0F	Tify	TF	--
i0_LQ_PLCLR_c33452/f1p2/219-1F	MYB-related	TF	http://planttfdb.cbi.pku.edu.cn/family.php?fam=MYB_related
i0_LQ_PLCLR_c33743/f20p3/598-2F	S1Fa-like	TF	http://planttfdb.cbi.pku.edu.cn/family.php?fam=S1Fa-like
i0_LQ_PLCLR_c37831/f1p2/600-2F	C2C2-Dof	TF	--
i0_LQ_PLCLR_c41320/f1p0/1003-2F	GARP-G2-like	TF	--
i0_LQ_PLCLR_c5096/f1p17/958-2F	GNAT	TR	--
i0_LQ_PLCLR_c6714/f1p0/710-1F	zf-HD	TF	http://planttfdb.cbi.pku.edu.cn/family.php?fam=ZF-HD
i0_LQ_PLCLR_c6790/f1p9/882-1F	GNAT	TR	--
i0_LQ_PLCLR_c6820/f1p0/954-2F	WRKY	TF	http://planttfdb.cbi.pku.edu.cn/family.php?fam=WRKY
i0_LQ_PLCLR_c7883/f1p28/917-0F	AP2/ERF-ERF	TF	--
i0_LQ_PLCLR_c7968/f1p0/967-0F	NF-YB	TF	http://planttfdb.cbi.pku.edu.cn/family.php?fam=NF-YB
i0_LQ_PLCLR_c7988/f1p0/495-1F	MBF1	TR	--
i0_LQ_PLCLR_c8061/f1p0/452-1F	bHLH	TF	http://planttfdb.cbi.pku.edu.cn/family.php?fam=bHLH
i0_LQ_PLCLR_c8201/f1p1/960-0F	bHLH	TF	http://planttfdb.cbi.pku.edu.cn/family.php?fam=bHLH
i0_LQ_PLCLR_c8318/f2p8/908-1F	C2C2-Dof	TF	--
i0_LQ_PLCLR_c8506/f2p16/988-1F	GNAT	TR	--
i0_LQ_PLCLR_c8545/f1p29/501-0F	Others	TR	--
i0_LQ_PLCLR_c8719/f1p0/1006-2F	CSD	TF	--
i0_LQ_PLCLR_c9575/f1p1/697-2F	HB-other	TF	http://planttfdb.cbi.pku.edu.cn/family.php?fam=HB-other
i0_LQ_PLCLR_c9661/f1p0/955-0F	CSD	TF	--
i0_LQ_PLCLR_c9673/f1p6/629-0F	LOB	TF	--
i0_LQ_PLCLR_c9748/f2p0/852-1F	GNAT	TR	--
i0_LQ_PLCLR_c9814/f1p0/749-0F	MBF1	TR	--
i0_LQ_PLCLR_c9814/f1p0/749-2F	MBF1	TR	--
i0_LQ_PLCLR_c29521/f1p1/602-0F	MED7	TR	--
i0_LQ_PLCLR_c29651/f1p0/642-2F	Coactivator p15	TR	--
i0_LQ_PLCLR_c29793/f1p284/580-2F	C2C2-YABBY	TF	--
i0_LQ_PLCLR_c29877/f1p0/916-0F	GNAT	TR	--
i0_LQ_PLCLR_c36474/f1p0/960-1F	GNAT	TR	--
i0_LQ_PLCLR_c36483/f1p2/950-2F	bZIP	TF	http://planttfdb.cbi.pku.edu.cn/family.php?fam=bZIP
i0_LQ_PLCLR_c36843/f1p1/750-2F	AP2/ERF-ERF	TF	--
i0_LQ_PLCLR_c36963/f1p0/949-1F	NF-YB	TF	http://planttfdb.cbi.pku.edu.cn/family.php?fam=NF-YB
i0_LQ_PLCLR_c37189/f1p1/956-1F	WRKY	TF	http://planttfdb.cbi.pku.edu.cn/family.php?fam=WRKY
i0_LQ_PLCLR_c38183/f1p41/997-0F	C3H	TF	http://planttfdb.cbi.pku.edu.cn/family.php?fam=C3H
i0_LQ_PLCLR_c38268/f1p0/507-1F	WRKY	TF	http://planttfdb.cbi.pku.edu.cn/family.php?fam=WRKY
i0_LQ_PLCLR_c38313/f1p0/1001-2F	bHLH	TF	http://planttfdb.cbi.pku.edu.cn/family.php?fam=bHLH
i0_LQ_PLCLR_c38399/f1p0/433-2F	C2H2	TF	http://planttfdb.cbi.pku.edu.cn/family.php?fam=C2H2
i0_LQ_PLCLR_c38428/f1p0/665-0F	S1Fa-like	TF	http://planttfdb.cbi.pku.edu.cn/family.php?fam=S1Fa-like
i0_LQ_PLCLR_c38741/f1p0/654-2F	SET	TR	--
i0_LQ_PLCLR_c38839/f1p4/851-1F	Trihelix	TF	http://planttfdb.cbi.pku.edu.cn/family.php?fam=Trihelix
i0_LQ_PLCLR_c38860/f1p0/953-0F	PLATZ	TF	--
i0_LQ_PLCLR_c39070/f1p0/419-1F	AUX/IAA	TR	--
i0_LQ_PLCLR_c39119/f1p0/770-2F	C2H2	TF	http://planttfdb.cbi.pku.edu.cn/family.php?fam=C2H2
i0_LQ_PLCLR_c39210/f1p0/299-2F	Others	TR	--
i0_LQ_PLCLR_c39926/f1p15/1010-2F	GNAT	TR	--
i0_LQ_PLCLR_c40636/f1p2/869-2F	B3	TF	http://planttfdb.cbi.pku.edu.cn/family.php?fam=B3
i0_LQ_PLCLR_c40752/f1p0/895-2F	C2C2-Dof	TF	--
i0_LQ_PLCLR_c40788/f1p2/712-2F	bZIP	TF	http://planttfdb.cbi.pku.edu.cn/family.php?fam=bZIP
i0_LQ_PLCLR_c41424/f1p0/355-0F	HMG	TR	--
i0_LQ_PLCLR_c42520/f1p0/544-0F	Others	TR	--
i0_LQ_PLCLR_c42570/f1p0/885-0F	Others	TR	--
i0_LQ_PLCLR_c42825/f1p164/964-2F	Others	TR	--
i0_LQ_PLCLR_c42879/f1p6/880-0F	Others	TR	--
i0_LQ_PLCLR_c42989/f1p0/885-2F	HMG	TR	--
i0_LQ_PLCLR_c43062/f1p133/957-1F	AP2/ERF-ERF	TF	--
i0_LQ_PLCLR_c43235/f1p0/933-0F	bHLH	TF	http://planttfdb.cbi.pku.edu.cn/family.php?fam=bHLH
i0_LQ_PLCLR_c43268/f1p0/638-2F	zf-HD	TF	http://planttfdb.cbi.pku.edu.cn/family.php?fam=ZF-HD
i0_LQ_PLCLR_c43514/f1p28/604-0F	HB-other	TF	http://planttfdb.cbi.pku.edu.cn/family.php?fam=HB-other
i0_LQ_PLCLR_c43699/f1p0/484-0F	Whirly	TF	http://planttfdb.cbi.pku.edu.cn/family.php?fam=Whirly
i0_LQ_PLCLR_c43970/f1p8/1037-0F	MYB	TF	http://planttfdb.cbi.pku.edu.cn/family.php?fam=MYB
i0_LQ_PLCLR_c49216/f4p0/353-0F	S1Fa-like	TF	http://planttfdb.cbi.pku.edu.cn/family.php?fam=S1Fa-like
i1_LQ_PLCLR_c10012/f1p0/1667-0F	MYB-related	TF	http://planttfdb.cbi.pku.edu.cn/family.php?fam=MYB_related
i1_LQ_PLCLR_c10070/f1p3/1593-0F	TAZ	TR	--
i1_LQ_PLCLR_c10087/f1p0/1141-0F	bHLH	TF	http://planttfdb.cbi.pku.edu.cn/family.php?fam=bHLH
i1_LQ_PLCLR_c10101/f1p2/1620-0F	MYB-related	TF	http://planttfdb.cbi.pku.edu.cn/family.php?fam=MYB_related
i1_LQ_PLCLR_c10173/f1p0/1651-0F	AP2/ERF-RAV	TF	--
i1_LQ_PLCLR_c10185/f1p13/1783-1F	bZIP	TF	http://planttfdb.cbi.pku.edu.cn/family.php?fam=bZIP
i1_LQ_PLCLR_c10191/f1p1/1713-0F	C2C2-Dof	TF	--
i1_LQ_PLCLR_c10205/f1p0/1527-1F	GARP-G2-like	TF	--
i1_LQ_PLCLR_c10230/f1p4/1184-2F	Others	TR	--
i1_LQ_PLCLR_c10278/f1p0/1360-2F	MYB-related	TF	http://planttfdb.cbi.pku.edu.cn/family.php?fam=MYB_related
i1_LQ_PLCLR_c1061/f8p0/1263-0F	C2H2	TF	http://planttfdb.cbi.pku.edu.cn/family.php?fam=C2H2
i1_LQ_PLCLR_c10629/f1p16/1575-0F	BBR-BPC	TF	--
i1_LQ_PLCLR_c10687/f1p0/1917-1F	PLATZ	TF	--
i1_LQ_PLCLR_c10695/f1p7/1718-1F	MYB	TF	http://planttfdb.cbi.pku.edu.cn/family.php?fam=MYB
i1_LQ_PLCLR_c10760/f1p2/1158-2F	MYB-related	TF	http://planttfdb.cbi.pku.edu.cn/family.php?fam=MYB_related
i1_LQ_PLCLR_c10764/f1p0/1692-1F	NAC	TF	http://planttfdb.cbi.pku.edu.cn/family.php?fam=NAC
i1_LQ_PLCLR_c10764/f1p0/1692-2F	NAC	TF	http://planttfdb.cbi.pku.edu.cn/family.php?fam=NAC
i1_LQ_PLCLR_c10776/f1p179/2013-0F	LOB	TF	--
i1_LQ_PLCLR_c10780/f2p12/1391-0F	bHLH	TF	http://planttfdb.cbi.pku.edu.cn/family.php?fam=bHLH
i1_LQ_PLCLR_c10811/f2p0/1132-1F	AUX/IAA	TR	--
i1_LQ_PLCLR_c10815/f1p60/1771-1F	C3H	TF	http://planttfdb.cbi.pku.edu.cn/family.php?fam=C3H
i1_LQ_PLCLR_c10875/f1p0/1928-1F	C3H	TF	http://planttfdb.cbi.pku.edu.cn/family.php?fam=C3H
i1_LQ_PLCLR_c10891/f1p0/1798-0F	C3H	TF	http://planttfdb.cbi.pku.edu.cn/family.php?fam=C3H
i1_LQ_PLCLR_c10891/f1p0/1798-1F	C3H	TF	http://planttfdb.cbi.pku.edu.cn/family.php?fam=C3H
i1_LQ_PLCLR_c10917/f1p0/1671-0F	TRAF	TR	--
i1_LQ_PLCLR_c10931/f1p0/1400-1F	bHLH	TF	http://planttfdb.cbi.pku.edu.cn/family.php?fam=bHLH
i1_LQ_PLCLR_c11016/f1p7/1456-0F	C2C2-GATA	TF	--
i1_LQ_PLCLR_c11067/f1p87/1288-1F	C2C2-YABBY	TF	--
i1_LQ_PLCLR_c11074/f1p3/1473-2F	AP2/ERF-ERF	TF	--
i1_LQ_PLCLR_c11103/f1p0/1833-2F	Trihelix	TF	http://planttfdb.cbi.pku.edu.cn/family.php?fam=Trihelix
i1_LQ_PLCLR_c11132/f2p0/1152-0F	NF-YB	TF	http://planttfdb.cbi.pku.edu.cn/family.php?fam=NF-YB
i1_LQ_PLCLR_c11158/f1p0/1654-1F	Tify	TF	--
i1_LQ_PLCLR_c11173/f1p0/1746-0F	bHLH	TF	http://planttfdb.cbi.pku.edu.cn/family.php?fam=bHLH
i1_LQ_PLCLR_c11349/f1p0/1456-0F	Tify	TF	--
i1_LQ_PLCLR_c11349/f1p0/1456-2F	C2C2-GATA	TF	--
i1_LQ_PLCLR_c11412/f1p0/1411-0F	Trihelix	TF	http://planttfdb.cbi.pku.edu.cn/family.php?fam=Trihelix
i1_LQ_PLCLR_c11433/f1p7/1454-2F	AP2/ERF-ERF	TF	--
i1_LQ_PLCLR_c11455/f1p1/1193-2F	AUX/IAA	TR	--
i1_LQ_PLCLR_c1180/f7p0/1321-1F	MYB-related	TF	http://planttfdb.cbi.pku.edu.cn/family.php?fam=MYB_related
i1_LQ_PLCLR_c12121/f1p0/1706-0F	BES1	TF	http://planttfdb.cbi.pku.edu.cn/family.php?fam=BES1
i1_LQ_PLCLR_c12121/f1p0/1706-1F	BES1	TF	http://planttfdb.cbi.pku.edu.cn/family.php?fam=BES1
i1_LQ_PLCLR_c12186/f1p0/1609-0F	MYB-related	TF	http://planttfdb.cbi.pku.edu.cn/family.php?fam=MYB_related
i1_LQ_PLCLR_c12280/f1p0/1128-0F	WRKY	TF	http://planttfdb.cbi.pku.edu.cn/family.php?fam=WRKY
i1_LQ_PLCLR_c12292/f1p0/1916-0F	Others	TR	--
i1_LQ_PLCLR_c12309/f1p0/1992-2F	C3H	TF	http://planttfdb.cbi.pku.edu.cn/family.php?fam=C3H
i1_LQ_PLCLR_c12324/f1p2/1844-0F	GNAT	TR	--
i1_LQ_PLCLR_c12341/f1p8/1123-1F	LOB	TF	--
i1_LQ_PLCLR_c1336/f5p5/1692-0F	C3H	TF	http://planttfdb.cbi.pku.edu.cn/family.php?fam=C3H
i1_LQ_PLCLR_c13619/f1p17/1377-1F	Others	TR	--
i1_LQ_PLCLR_c13730/f1p0/1810-1F	AP2/ERF-ERF	TF	--
i1_LQ_PLCLR_c13734/f1p3/1467-1F	TRAF	TR	--
i1_LQ_PLCLR_c17097/f2p0/1536-0F	C2C2-CO-like	TF	--
i1_LQ_PLCLR_c1721/f3p7/1601-2F	AP2/ERF-RAV	TF	--
i1_LQ_PLCLR_c1771/f3p0/1128-1F	Whirly	TF	http://planttfdb.cbi.pku.edu.cn/family.php?fam=Whirly
i1_LQ_PLCLR_c1918/f2p0/1773-1F	bHLH	TF	http://planttfdb.cbi.pku.edu.cn/family.php?fam=bHLH
i1_LQ_PLCLR_c1927/f2p0/1366-2F	AP2/ERF-ERF	TF	--
i1_LQ_PLCLR_c2036/f2p5/1232-2F	Others	TR	--
i1_LQ_PLCLR_c2113/f4p0/1169-1F	AP2/ERF-ERF	TF	--
i1_LQ_PLCLR_c2307/f2p5/1697-1F	NAC	TF	http://planttfdb.cbi.pku.edu.cn/family.php?fam=NAC
i1_LQ_PLCLR_c2318/f2p0/1204-2F	Others	TR	--
i1_LQ_PLCLR_c2321/f3p0/1994-2F	HB-HD-ZIP	TF	--
i1_LQ_PLCLR_c2333/f2p7/1512-0F	WRKY	TF	http://planttfdb.cbi.pku.edu.cn/family.php?fam=WRKY
i1_LQ_PLCLR_c2392/f2p3/1688-0F	SET	TR	--
i1_LQ_PLCLR_c2399/f2p0/1200-2F	C2C2-GATA	TF	--
i1_LQ_PLCLR_c2532/f2p3/1275-1F	Rcd1-like	TR	--
i1_LQ_PLCLR_c2532/f2p3/1275-2F	Rcd1-like	TR	--
i1_LQ_PLCLR_c2562/f2p0/1498-1F	HB-HD-ZIP	TF	--
i1_LQ_PLCLR_c2712/f2p0/1112-2F	C2C2-Dof	TF	--
i1_LQ_PLCLR_c2722/f1p0/1229-1F	RWP-RK	TF	--
i1_LQ_PLCLR_c2777/f1p0/1510-2F	bHLH	TF	http://planttfdb.cbi.pku.edu.cn/family.php?fam=bHLH
i1_LQ_PLCLR_c2824/f2p19/1809-1F	GARP-G2-like	TF	--
i1_LQ_PLCLR_c2845/f1p7/1192-0F	AUX/IAA	TR	--
i1_LQ_PLCLR_c2845/f1p7/1192-1F	AUX/IAA	TR	--
i1_LQ_PLCLR_c2870/f1p7/1799-0F	mTERF	TR	--
i1_LQ_PLCLR_c2967/f1p41/1998-1F	HB-other	TF	http://planttfdb.cbi.pku.edu.cn/family.php?fam=HB-other
i1_LQ_PLCLR_c3058/f1p0/1395-0F	bZIP	TF	http://planttfdb.cbi.pku.edu.cn/family.php?fam=bZIP
i1_LQ_PLCLR_c3067/f1p0/1138-2F	NF-YC	TF	http://planttfdb.cbi.pku.edu.cn/family.php?fam=NF-YC
i1_LQ_PLCLR_c3072/f1p33/1083-2F	Tify	TF	--
i1_LQ_PLCLR_c3094/f1p2/1558-1F	GNAT	TR	--
i1_LQ_PLCLR_c3156/f1p0/1414-2F	HB-HD-ZIP	TF	--
i1_LQ_PLCLR_c3160/f1p0/1317-0F	C2C2-GATA	TF	--
i1_LQ_PLCLR_c3231/f1p0/1816-0F	DBP	TF	--
i1_LQ_PLCLR_c3246/f1p0/1471-1F	WRKY	TF	http://planttfdb.cbi.pku.edu.cn/family.php?fam=WRKY
i1_LQ_PLCLR_c3304/f2p1/1680-1F	C2C2-CO-like	TF	--
i1_LQ_PLCLR_c3330/f1p1/1246-2F	AUX/IAA	TR	--
i1_LQ_PLCLR_c3388/f1p4/1294-0F	NAC	TF	http://planttfdb.cbi.pku.edu.cn/family.php?fam=NAC
i1_LQ_PLCLR_c3417/f1p0/1096-0F	LOB	TF	--
i1_LQ_PLCLR_c3439/f1p0/1910-1F	mTERF	TR	--
i1_LQ_PLCLR_c3449/f1p0/1180-0F	AUX/IAA	TR	--
i1_LQ_PLCLR_c3449/f1p0/1180-1F	AUX/IAA	TR	--
i1_LQ_PLCLR_c3449/f1p0/1180-2F	AUX/IAA	TR	--
i1_LQ_PLCLR_c3486/f1p0/1301-0F	C3H	TF	http://planttfdb.cbi.pku.edu.cn/family.php?fam=C3H
i1_LQ_PLCLR_c3486/f1p0/1301-2F	C3H	TF	http://planttfdb.cbi.pku.edu.cn/family.php?fam=C3H
i1_LQ_PLCLR_c3493/f1p0/1207-2F	GRF	TF	http://planttfdb.cbi.pku.edu.cn/family.php?fam=GRF
i1_LQ_PLCLR_c3578/f1p2/1367-1F	GNAT	TR	--
i1_LQ_PLCLR_c3579/f1p0/1490-2F	MYB-related	TF	http://planttfdb.cbi.pku.edu.cn/family.php?fam=MYB_related
i1_LQ_PLCLR_c3614/f1p3/1446-0F	AP2/ERF-ERF	TF	--
i1_LQ_PLCLR_c3625/f1p0/1974-0F	SET	TR	--
i1_LQ_PLCLR_c3645/f1p0/1839-0F	WRKY	TF	http://planttfdb.cbi.pku.edu.cn/family.php?fam=WRKY
i1_LQ_PLCLR_c3687/f1p9/1497-1F	C3H	TF	http://planttfdb.cbi.pku.edu.cn/family.php?fam=C3H
i1_LQ_PLCLR_c3687/f1p9/1497-2F	C3H	TF	http://planttfdb.cbi.pku.edu.cn/family.php?fam=C3H
i1_LQ_PLCLR_c3717/f1p0/1471-2F	GeBP	TF	http://planttfdb.cbi.pku.edu.cn/family.php?fam=GeBP
i1_LQ_PLCLR_c3776/f1p1/1359-0F	MYB-related	TF	http://planttfdb.cbi.pku.edu.cn/family.php?fam=MYB_related
i1_LQ_PLCLR_c3791/f1p120/1889-1F	TRAF	TR	--
i1_LQ_PLCLR_c3791/f1p120/1889-2F	TRAF	TR	--
i1_LQ_PLCLR_c3878/f1p1/1204-0F	C3H	TF	http://planttfdb.cbi.pku.edu.cn/family.php?fam=C3H
i1_LQ_PLCLR_c3908/f1p0/1383-0F	TUB	TF	--
i1_LQ_PLCLR_c3951/f1p2/2007-1F	Jumonji	TR	--
i1_LQ_PLCLR_c4012/f1p0/1855-2F	HB-HD-ZIP	TF	--
i1_LQ_PLCLR_c4021/f1p0/1609-0F	GARP-G2-like	TF	--
i1_LQ_PLCLR_c4172/f1p0/1297-2F	C2C2-Dof	TF	--
i1_LQ_PLCLR_c4177/f2p1/1280-0F	LOB	TF	--
i1_LQ_PLCLR_c4204/f1p0/1638-1F	TAZ	TR	--
i1_LQ_PLCLR_c4204/f1p0/1638-2F	TRAF	TR	--
i1_LQ_PLCLR_c4216/f1p20/1608-2F	MYB-related	TF	http://planttfdb.cbi.pku.edu.cn/family.php?fam=MYB_related
i1_LQ_PLCLR_c4226/f1p0/1548-1F	TRAF	TR	--
i1_LQ_PLCLR_c4273/f1p0/1281-2F	bHLH	TF	http://planttfdb.cbi.pku.edu.cn/family.php?fam=bHLH
i1_LQ_PLCLR_c4334/f1p3/1669-2F	MYB	TF	http://planttfdb.cbi.pku.edu.cn/family.php?fam=MYB
i1_LQ_PLCLR_c4347/f1p0/1584-1F	MYB-related	TF	http://planttfdb.cbi.pku.edu.cn/family.php?fam=MYB_related
i1_LQ_PLCLR_c4347/f1p0/1584-2F	MYB-related	TF	http://planttfdb.cbi.pku.edu.cn/family.php?fam=MYB_related
i1_LQ_PLCLR_c4415/f1p62/1869-1F	WRKY	TF	http://planttfdb.cbi.pku.edu.cn/family.php?fam=WRKY
i1_LQ_PLCLR_c4418/f1p0/1499-1F	AP2/ERF-RAV	TF	--
i1_LQ_PLCLR_c4426/f1p22/1271-0F	PHD	TR	--
i1_LQ_PLCLR_c4482/f1p0/1429-0F	AP2/ERF-ERF	TF	--
i1_LQ_PLCLR_c4487/f1p1/1387-0F	HB-other	TF	http://planttfdb.cbi.pku.edu.cn/family.php?fam=HB-other
i1_LQ_PLCLR_c4493/f1p0/1368-1F	SET	TR	--
i1_LQ_PLCLR_c4495/f1p2/1552-0F	AP2/ERF-ERF	TF	--
i1_LQ_PLCLR_c4498/f1p0/1740-1F	AP2/ERF-ERF	TF	--
i1_LQ_PLCLR_c4513/f1p0/1468-0F	BES1	TF	http://planttfdb.cbi.pku.edu.cn/family.php?fam=BES1
i1_LQ_PLCLR_c4528/f1p0/1261-2F	C2C2-CO-like	TF	--
i1_LQ_PLCLR_c4587/f1p3/1646-1F	Others	TR	--
i1_LQ_PLCLR_c4587/f1p3/1646-2F	Others	TR	--
i1_LQ_PLCLR_c4594/f1p0/1449-0F	MYB	TF	http://planttfdb.cbi.pku.edu.cn/family.php?fam=MYB
i1_LQ_PLCLR_c4597/f1p6/1753-2F	SBP	TF	http://planttfdb.cbi.pku.edu.cn/family.php?fam=SBP
i1_LQ_PLCLR_c4608/f1p0/1278-2F	AUX/IAA	TR	--
i1_LQ_PLCLR_c4618/f1p0/1137-1F	AP2/ERF-ERF	TF	--
i1_LQ_PLCLR_c4634/f1p0/1295-2F	Others	TR	--
i1_LQ_PLCLR_c4684/f1p38/1560-0F	SWI/SNF-BAF60b	TR	--
i1_LQ_PLCLR_c4684/f1p38/1560-1F	SWI/SNF-BAF60b	TR	--
i1_LQ_PLCLR_c4741/f1p0/1991-2F	AP2/ERF-ERF	TF	--
i1_LQ_PLCLR_c4754/f1p0/1856-0F	bHLH	TF	http://planttfdb.cbi.pku.edu.cn/family.php?fam=bHLH
i1_LQ_PLCLR_c4844/f1p4/1733-0F	MYB-related	TF	http://planttfdb.cbi.pku.edu.cn/family.php?fam=MYB_related
i1_LQ_PLCLR_c4862/f1p10/1183-0F	bZIP	TF	http://planttfdb.cbi.pku.edu.cn/family.php?fam=bZIP
i1_LQ_PLCLR_c4882/f1p0/1912-0F	WRKY	TF	http://planttfdb.cbi.pku.edu.cn/family.php?fam=WRKY
i1_LQ_PLCLR_c4899/f1p2/1999-2F	HB-HD-ZIP	TF	--
i1_LQ_PLCLR_c4921/f1p2/1922-0F	GRAS	TF	http://planttfdb.cbi.pku.edu.cn/family.php?fam=GRAS
i1_LQ_PLCLR_c4933/f1p3/1480-2F	Trihelix	TF	http://planttfdb.cbi.pku.edu.cn/family.php?fam=Trihelix
i1_LQ_PLCLR_c4937/f1p12/1465-1F	C2C2-Dof	TF	--
i1_LQ_PLCLR_c4957/f1p0/1703-1F	SET	TR	--
i1_LQ_PLCLR_c4961/f1p355/1211-2F	bHLH	TF	http://planttfdb.cbi.pku.edu.cn/family.php?fam=bHLH
i1_LQ_PLCLR_c5076/f1p7/1555-1F	WRKY	TF	http://planttfdb.cbi.pku.edu.cn/family.php?fam=WRKY
i1_LQ_PLCLR_c5085/f1p782/1863-2F	MADS-M-type	TF	--
i1_LQ_PLCLR_c5096/f1p17/1608-1F	Trihelix	TF	http://planttfdb.cbi.pku.edu.cn/family.php?fam=Trihelix
i1_LQ_PLCLR_c5113/f1p1/1715-0F	SET	TR	--
i1_LQ_PLCLR_c5142/f1p0/1993-1F	bZIP	TF	http://planttfdb.cbi.pku.edu.cn/family.php?fam=bZIP
i1_LQ_PLCLR_c5251/f1p2/1378-2F	Jumonji	TR	--
i1_LQ_PLCLR_c5268/f1p0/1619-0F	AUX/IAA	TR	--
i1_LQ_PLCLR_c5268/f1p0/1619-2F	AUX/IAA	TR	--
i1_LQ_PLCLR_c5374/f1p0/1272-0F	NAC	TF	http://planttfdb.cbi.pku.edu.cn/family.php?fam=NAC
i1_LQ_PLCLR_c5426/f2p3/1991-1F	GNAT	TR	--
i1_LQ_PLCLR_c5501/f1p4/1162-0F	bZIP	TF	http://planttfdb.cbi.pku.edu.cn/family.php?fam=bZIP
i1_LQ_PLCLR_c5674/f1p0/1622-1F	NAC	TF	http://planttfdb.cbi.pku.edu.cn/family.php?fam=NAC
i1_LQ_PLCLR_c5722/f1p7/1970-1F	GNAT	TR	--
i1_LQ_PLCLR_c5723/f1p3/1066-0F	LOB	TF	--
i1_LQ_PLCLR_c5763/f1p2/1077-0F	C2C2-CO-like	TF	--
i1_LQ_PLCLR_c5772/f1p0/1534-0F	Trihelix	TF	http://planttfdb.cbi.pku.edu.cn/family.php?fam=Trihelix
i1_LQ_PLCLR_c5785/f1p9/1116-0F	bZIP	TF	http://planttfdb.cbi.pku.edu.cn/family.php?fam=bZIP
i1_LQ_PLCLR_c5828/f1p7/1502-0F	HSF	TF	http://planttfdb.cbi.pku.edu.cn/family.php?fam=HSF
i1_LQ_PLCLR_c5883/f1p1/1676-2F	mTERF	TR	--
i1_LQ_PLCLR_c5900/f1p3/1216-0F	C2C2-Dof	TF	--
i1_LQ_PLCLR_c5913/f1p2/1114-1F	bHLH	TF	http://planttfdb.cbi.pku.edu.cn/family.php?fam=bHLH
i1_LQ_PLCLR_c5917/f1p6/1256-0F	AP2/ERF-ERF	TF	--
i1_LQ_PLCLR_c5968/f1p6/1783-2F	Trihelix	TF	http://planttfdb.cbi.pku.edu.cn/family.php?fam=Trihelix
i1_LQ_PLCLR_c6089/f1p97/1462-1F	TRAF	TR	--
i1_LQ_PLCLR_c6118/f1p0/1890-2F	C2C2-Dof	TF	--
i1_LQ_PLCLR_c6149/f1p2/1879-2F	SNF2	TR	--
i1_LQ_PLCLR_c6162/f1p0/1964-0F	Others	TR	--
i1_LQ_PLCLR_c6162/f1p0/1964-1F	Others	TR	--
i1_LQ_PLCLR_c6180/f1p0/1565-0F	bZIP	TF	http://planttfdb.cbi.pku.edu.cn/family.php?fam=bZIP
i1_LQ_PLCLR_c6181/f1p0/1902-2F	HSF	TF	http://planttfdb.cbi.pku.edu.cn/family.php?fam=HSF
i1_LQ_PLCLR_c6203/f1p1/1588-1F	C2C2-GATA	TF	--
i1_LQ_PLCLR_c6285/f1p5/1267-1F	AUX/IAA	TR	--
i1_LQ_PLCLR_c6311/f1p5/1516-1F	TAZ	TR	--
i1_LQ_PLCLR_c6379/f1p5/1519-1F	bHLH	TF	http://planttfdb.cbi.pku.edu.cn/family.php?fam=bHLH
i1_LQ_PLCLR_c6425/f1p167/1753-0F	Others	TR	--
i1_LQ_PLCLR_c6439/f1p0/1198-0F	AP2/ERF-ERF	TF	--
i1_LQ_PLCLR_c6464/f1p29/1989-1F	SBP	TF	http://planttfdb.cbi.pku.edu.cn/family.php?fam=SBP
i1_LQ_PLCLR_c6513/f1p13/1513-2F	WRKY	TF	http://planttfdb.cbi.pku.edu.cn/family.php?fam=WRKY
i1_LQ_PLCLR_c6581/f1p175/1201-0F	C3H	TF	http://planttfdb.cbi.pku.edu.cn/family.php?fam=C3H
i1_LQ_PLCLR_c6583/f1p1/1532-0F	AUX/IAA	TR	--
i1_LQ_PLCLR_c6598/f1p14/1274-1F	OFP	TF	--
i1_LQ_PLCLR_c6625/f1p0/1416-0F	NF-YA	TF	http://planttfdb.cbi.pku.edu.cn/family.php?fam=NF-YA
i1_LQ_PLCLR_c6638/f1p0/1503-0F	MYB-related	TF	http://planttfdb.cbi.pku.edu.cn/family.php?fam=MYB_related
i1_LQ_PLCLR_c6650/f1p0/1902-1F	Others	TR	--
i1_LQ_PLCLR_c6854/f1p41/1509-2F	Trihelix	TF	http://planttfdb.cbi.pku.edu.cn/family.php?fam=Trihelix
i1_LQ_PLCLR_c6882/f1p0/1693-1F	WRKY	TF	http://planttfdb.cbi.pku.edu.cn/family.php?fam=WRKY
i1_LQ_PLCLR_c6947/f1p0/1807-1F	C2C2-Dof	TF	--
i1_LQ_PLCLR_c7013/f3p127/1699-1F	NAC	TF	http://planttfdb.cbi.pku.edu.cn/family.php?fam=NAC
i1_LQ_PLCLR_c7059/f1p0/1168-0F	MYB-related	TF	http://planttfdb.cbi.pku.edu.cn/family.php?fam=MYB_related
i1_LQ_PLCLR_c7125/f1p3/1665-2F	PHD	TR	--
i1_LQ_PLCLR_c7207/f1p1/1674-1F	WRKY	TF	http://planttfdb.cbi.pku.edu.cn/family.php?fam=WRKY
i1_LQ_PLCLR_c7218/f1p1/1406-1F	C3H	TF	http://planttfdb.cbi.pku.edu.cn/family.php?fam=C3H
i1_LQ_PLCLR_c7218/f1p1/1406-2F	C3H	TF	http://planttfdb.cbi.pku.edu.cn/family.php?fam=C3H
i1_LQ_PLCLR_c7254/f1p1/1831-1F	mTERF	TR	--
i1_LQ_PLCLR_c7324/f1p0/1909-2F	TCP	TF	http://planttfdb.cbi.pku.edu.cn/family.php?fam=TCP
i1_LQ_PLCLR_c7361/f1p2/1678-2F	WRKY	TF	http://planttfdb.cbi.pku.edu.cn/family.php?fam=WRKY
i1_LQ_PLCLR_c7406/f1p11/1910-0F	TUB	TF	--
i1_LQ_PLCLR_c7406/f1p11/1910-1F	TUB	TF	--
i1_LQ_PLCLR_c7406/f1p11/1910-2F	TUB	TF	--
i1_LQ_PLCLR_c7441/f1p25/1637-1F	IWS1	TR	--
i1_LQ_PLCLR_c7517/f1p39/1359-0F	C3H	TF	http://planttfdb.cbi.pku.edu.cn/family.php?fam=C3H
i1_LQ_PLCLR_c7525/f1p2/1889-0F	GRF	TF	http://planttfdb.cbi.pku.edu.cn/family.php?fam=GRF
i1_LQ_PLCLR_c7544/f1p19/1439-2F	B3	TF	http://planttfdb.cbi.pku.edu.cn/family.php?fam=B3
i1_LQ_PLCLR_c7577/f1p0/1320-0F	zf-HD	TF	http://planttfdb.cbi.pku.edu.cn/family.php?fam=ZF-HD
i1_LQ_PLCLR_c7580/f1p4/1820-1F	bHLH	TF	http://planttfdb.cbi.pku.edu.cn/family.php?fam=bHLH
i1_LQ_PLCLR_c7633/f3p0/1539-1F	Others	TR	--
i1_LQ_PLCLR_c7633/f3p0/1539-2F	Others	TR	--
i1_LQ_PLCLR_c7693/f1p8/1576-2F	GRF	TF	http://planttfdb.cbi.pku.edu.cn/family.php?fam=GRF
i1_LQ_PLCLR_c7722/f1p1/1810-0F	HSF	TF	http://planttfdb.cbi.pku.edu.cn/family.php?fam=HSF
i1_LQ_PLCLR_c7731/f1p3/1409-0F	B3	TF	http://planttfdb.cbi.pku.edu.cn/family.php?fam=B3
i1_LQ_PLCLR_c7731/f1p3/1409-1F	AP2/ERF-ERF	TF	--
i1_LQ_PLCLR_c7776/f1p2/1891-1F	GNAT	TR	--
i1_LQ_PLCLR_c7852/f2p9/1242-0F	Others	TR	--
i1_LQ_PLCLR_c7896/f1p13/1776-2F	C2C2-GATA	TF	--
i1_LQ_PLCLR_c8025/f1p3/1661-1F	GNAT	TR	--
i1_LQ_PLCLR_c8064/f1p11/1730-0F	GARP-G2-like	TF	--
i1_LQ_PLCLR_c8072/f1p1/1965-2F	C3H	TF	http://planttfdb.cbi.pku.edu.cn/family.php?fam=C3H
i1_LQ_PLCLR_c8075/f1p6/1951-1F	mTERF	TR	--
i1_LQ_PLCLR_c8104/f1p9/1134-1F	bHLH	TF	http://planttfdb.cbi.pku.edu.cn/family.php?fam=bHLH
i1_LQ_PLCLR_c8167/f1p46/1389-1F	MYB-related	TF	http://planttfdb.cbi.pku.edu.cn/family.php?fam=MYB_related
i1_LQ_PLCLR_c8184/f1p24/1411-2F	SRS	TF	http://planttfdb.cbi.pku.edu.cn/family.php?fam=SRS
i1_LQ_PLCLR_c8198/f1p0/1708-1F	MYB-related	TF	http://planttfdb.cbi.pku.edu.cn/family.php?fam=MYB_related
i1_LQ_PLCLR_c8203/f1p1/1172-1F	AP2/ERF-ERF	TF	--
i1_LQ_PLCLR_c8219/f1p0/1912-2F	C3H	TF	http://planttfdb.cbi.pku.edu.cn/family.php?fam=C3H
i1_LQ_PLCLR_c8233/f1p0/1246-2F	C2C2-CO-like	TF	--
i1_LQ_PLCLR_c8269/f1p44/1621-1F	C2C2-Dof	TF	--
i1_LQ_PLCLR_c8298/f1p182/1305-0F	Others	TR	--
i1_LQ_PLCLR_c8304/f1p0/1846-1F	Trihelix	TF	http://planttfdb.cbi.pku.edu.cn/family.php?fam=Trihelix
i1_LQ_PLCLR_c8315/f1p0/2012-1F	AP2/ERF-AP2	TF	--
i1_LQ_PLCLR_c8319/f1p0/1343-0F	NAC	TF	http://planttfdb.cbi.pku.edu.cn/family.php?fam=NAC
i1_LQ_PLCLR_c8334/f1p2/1076-2F	LOB	TF	--
i1_LQ_PLCLR_c8394/f2p1/2033-0F	TCP	TF	http://planttfdb.cbi.pku.edu.cn/family.php?fam=TCP
i1_LQ_PLCLR_c8410/f1p5/1487-2F	WRKY	TF	http://planttfdb.cbi.pku.edu.cn/family.php?fam=WRKY
i1_LQ_PLCLR_c8461/f1p0/1117-2F	mTERF	TR	--
i1_LQ_PLCLR_c8467/f1p9/1731-1F	WRKY	TF	http://planttfdb.cbi.pku.edu.cn/family.php?fam=WRKY
i1_LQ_PLCLR_c8515/f1p0/1655-2F	C3H	TF	http://planttfdb.cbi.pku.edu.cn/family.php?fam=C3H
i1_LQ_PLCLR_c8693/f1p86/1839-2F	AP2/ERF-ERF	TF	--
i1_LQ_PLCLR_c8731/f1p1/1680-1F	Others	TR	--
i1_LQ_PLCLR_c8739/f1p0/1750-1F	SET	TR	--
i1_LQ_PLCLR_c8783/f1p3/1161-2F	MADS-MIKC	TF	--
i1_LQ_PLCLR_c8822/f1p0/1974-1F	WRKY	TF	http://planttfdb.cbi.pku.edu.cn/family.php?fam=WRKY
i1_LQ_PLCLR_c8822/f1p0/1974-2F	WRKY	TF	http://planttfdb.cbi.pku.edu.cn/family.php?fam=WRKY
i1_LQ_PLCLR_c8913/f1p3/1177-0F	MADS-M-type	TF	--
i1_LQ_PLCLR_c9000/f1p3/1270-1F	AUX/IAA	TR	--
i1_LQ_PLCLR_c9025/f1p11/1327-0F	C2C2-GATA	TF	--
i1_LQ_PLCLR_c9047/f1p0/1885-2F	DBP	TF	--
i1_LQ_PLCLR_c9075/f1p1/1137-2F	C2C2-GATA	TF	--
i1_LQ_PLCLR_c9103/f1p6/1683-0F	C2C2-GATA	TF	--
i1_LQ_PLCLR_c9136/f1p0/1259-0F	Others	TR	--
i1_LQ_PLCLR_c9149/f1p3/1292-1F	NAC	TF	http://planttfdb.cbi.pku.edu.cn/family.php?fam=NAC
i1_LQ_PLCLR_c9216/f1p1/1880-0F	TCP	TF	http://planttfdb.cbi.pku.edu.cn/family.php?fam=TCP
i1_LQ_PLCLR_c9216/f1p1/1880-2F	TCP	TF	http://planttfdb.cbi.pku.edu.cn/family.php?fam=TCP
i1_LQ_PLCLR_c9294/f1p1/1258-2F	C3H	TF	http://planttfdb.cbi.pku.edu.cn/family.php?fam=C3H
i1_LQ_PLCLR_c9306/f1p0/1568-0F	C2C2-GATA	TF	--
i1_LQ_PLCLR_c9351/f1p1/1709-2F	BES1	TF	http://planttfdb.cbi.pku.edu.cn/family.php?fam=BES1
i1_LQ_PLCLR_c9368/f1p5/1260-2F	mTERF	TR	--
i1_LQ_PLCLR_c9493/f1p0/1234-0F	NF-YB	TF	http://planttfdb.cbi.pku.edu.cn/family.php?fam=NF-YB
i1_LQ_PLCLR_c9550/f1p2/1732-0F	C3H	TF	http://planttfdb.cbi.pku.edu.cn/family.php?fam=C3H
i1_LQ_PLCLR_c9562/f1p1/1498-2F	WRKY	TF	http://planttfdb.cbi.pku.edu.cn/family.php?fam=WRKY
i1_LQ_PLCLR_c9602/f1p0/1209-2F	bHLH	TF	http://planttfdb.cbi.pku.edu.cn/family.php?fam=bHLH
i1_LQ_PLCLR_c961/f1p0/1707-2F	Others	TR	--
i1_LQ_PLCLR_c9650/f1p0/1158-0F	Trihelix	TF	http://planttfdb.cbi.pku.edu.cn/family.php?fam=Trihelix
i1_LQ_PLCLR_c9681/f1p6/1926-0F	C2H2	TF	http://planttfdb.cbi.pku.edu.cn/family.php?fam=C2H2
i1_LQ_PLCLR_c9703/f1p0/1500-0F	SBP	TF	http://planttfdb.cbi.pku.edu.cn/family.php?fam=SBP
i1_LQ_PLCLR_c9709/f2p2/1956-2F	bZIP	TF	http://planttfdb.cbi.pku.edu.cn/family.php?fam=bZIP
i1_LQ_PLCLR_c9710/f1p3/1926-0F	bZIP	TF	http://planttfdb.cbi.pku.edu.cn/family.php?fam=bZIP
i1_LQ_PLCLR_c9727/f4p0/1518-1F	NAC	TF	http://planttfdb.cbi.pku.edu.cn/family.php?fam=NAC
i1_LQ_PLCLR_c9750/f1p0/1381-2F	bZIP	TF	http://planttfdb.cbi.pku.edu.cn/family.php?fam=bZIP
i1_LQ_PLCLR_c9793/f1p0/1677-1F	TRAF	TR	--
i1_LQ_PLCLR_c9793/f1p0/1677-2F	TAZ	TR	--
i1_LQ_PLCLR_c9819/f1p0/1376-0F	Others	TR	--
i1_LQ_PLCLR_c9902/f1p27/1425-2F	MYB-related	TF	http://planttfdb.cbi.pku.edu.cn/family.php?fam=MYB_related
i1_LQ_PLCLR_c9948/f1p1/1887-1F	TUB	TF	--
i1_LQ_PLCLR_c9960/f1p0/1200-0F	AUX/IAA	TR	--
i1_LQ_PLCLR_c9962/f1p3/1559-0F	C2H2	TF	http://planttfdb.cbi.pku.edu.cn/family.php?fam=C2H2
i1_LQ_PLCLR_c9963/f1p8/1072-0F	NF-YA	TF	http://planttfdb.cbi.pku.edu.cn/family.php?fam=NF-YA
i1_LQ_PLCLR_c9997/f1p10/1996-1F	AUX/IAA	TR	--
i1_LQ_PLCLR_c10347/f1p2/1868-0F	TUB	TF	--
i1_LQ_PLCLR_c10347/f1p2/1868-2F	TUB	TF	--
i1_LQ_PLCLR_c10376/f1p0/1066-2F	AP2/ERF-ERF	TF	--
i1_LQ_PLCLR_c10460/f1p0/1538-1F	C2C2-Dof	TF	--
i1_LQ_PLCLR_c10461/f1p0/2002-0F	NAC	TF	http://planttfdb.cbi.pku.edu.cn/family.php?fam=NAC
i1_LQ_PLCLR_c10462/f1p0/1487-0F	NF-YA	TF	http://planttfdb.cbi.pku.edu.cn/family.php?fam=NF-YA
i1_LQ_PLCLR_c10520/f1p7/1310-0F	NF-YB	TF	http://planttfdb.cbi.pku.edu.cn/family.php?fam=NF-YB
i1_LQ_PLCLR_c10568/f1p30/1841-0F	B3	TF	http://planttfdb.cbi.pku.edu.cn/family.php?fam=B3
i1_LQ_PLCLR_c11483/f1p6/1871-2F	bZIP	TF	http://planttfdb.cbi.pku.edu.cn/family.php?fam=bZIP
i1_LQ_PLCLR_c11493/f2p3/1956-1F	bHLH	TF	http://planttfdb.cbi.pku.edu.cn/family.php?fam=bHLH
i1_LQ_PLCLR_c11500/f1p19/1451-1F	EIL	TF	http://planttfdb.cbi.pku.edu.cn/family.php?fam=EIL
i1_LQ_PLCLR_c11505/f1p1/1579-0F	GARP-G2-like	TF	--
i1_LQ_PLCLR_c11509/f1p0/1870-0F	B3	TF	http://planttfdb.cbi.pku.edu.cn/family.php?fam=B3
i1_LQ_PLCLR_c11546/f1p19/1730-0F	IWS1	TR	--
i1_LQ_PLCLR_c11589/f1p0/1365-0F	bHLH	TF	http://planttfdb.cbi.pku.edu.cn/family.php?fam=bHLH
i1_LQ_PLCLR_c11633/f1p0/1899-1F	GeBP	TF	http://planttfdb.cbi.pku.edu.cn/family.php?fam=GeBP
i1_LQ_PLCLR_c11645/f1p9/1252-1F	MYB-related	TF	http://planttfdb.cbi.pku.edu.cn/family.php?fam=MYB_related
i1_LQ_PLCLR_c11704/f1p5/1686-1F	MYB-related	TF	http://planttfdb.cbi.pku.edu.cn/family.php?fam=MYB_related
i1_LQ_PLCLR_c11724/f1p5/1532-1F	AP2/ERF-ERF	TF	--
i1_LQ_PLCLR_c11735/f1p1/1457-0F	SNF2	TR	--
i1_LQ_PLCLR_c11776/f1p0/1832-0F	MYB-related	TF	http://planttfdb.cbi.pku.edu.cn/family.php?fam=MYB_related
i1_LQ_PLCLR_c11815/f1p0/1993-1F	AUX/IAA	TR	--
i1_LQ_PLCLR_c11815/f1p0/1993-2F	AUX/IAA	TR	--
i1_LQ_PLCLR_c11861/f1p0/1765-0F	Others	TR	--
i1_LQ_PLCLR_c11861/f1p0/1765-1F	Others	TR	--
i1_LQ_PLCLR_c11877/f1p25/1194-1F	NF-YC	TF	http://planttfdb.cbi.pku.edu.cn/family.php?fam=NF-YC
i1_LQ_PLCLR_c11892/f1p719/1151-2F	AUX/IAA	TR	--
i1_LQ_PLCLR_c11893/f1p3/1508-0F	BBR-BPC	TF	--
i1_LQ_PLCLR_c11893/f1p3/1508-1F	BBR-BPC	TF	--
i1_LQ_PLCLR_c11949/f1p0/1422-1F	NF-YB	TF	http://planttfdb.cbi.pku.edu.cn/family.php?fam=NF-YB
i1_LQ_PLCLR_c12015/f1p0/1638-1F	C2C2-GATA	TF	--
i1_LQ_PLCLR_c12015/f1p0/1638-2F	Others	TR	--
i1_LQ_PLCLR_c12395/f1p0/1559-2F	WRKY	TF	http://planttfdb.cbi.pku.edu.cn/family.php?fam=WRKY
i1_LQ_PLCLR_c12401/f1p7/1813-1F	NAC	TF	http://planttfdb.cbi.pku.edu.cn/family.php?fam=NAC
i1_LQ_PLCLR_c12420/f1p0/1373-1F	bHLH	TF	http://planttfdb.cbi.pku.edu.cn/family.php?fam=bHLH
i1_LQ_PLCLR_c12484/f1p0/1534-0F	AP2/ERF-RAV	TF	--
i1_LQ_PLCLR_c12538/f1p0/1873-1F	AP2/ERF-ERF	TF	--
i1_LQ_PLCLR_c12546/f1p14/1579-0F	TAZ	TR	--
i1_LQ_PLCLR_c12561/f1p0/1848-1F	bZIP	TF	http://planttfdb.cbi.pku.edu.cn/family.php?fam=bZIP
i1_LQ_PLCLR_c12582/f1p0/1792-0F	GeBP	TF	http://planttfdb.cbi.pku.edu.cn/family.php?fam=GeBP
i1_LQ_PLCLR_c12590/f1p0/1728-0F	Trihelix	TF	http://planttfdb.cbi.pku.edu.cn/family.php?fam=Trihelix
i1_LQ_PLCLR_c12594/f1p104/1267-0F	MYB	TF	http://planttfdb.cbi.pku.edu.cn/family.php?fam=MYB
i1_LQ_PLCLR_c12622/f1p0/1951-0F	HB-other	TF	http://planttfdb.cbi.pku.edu.cn/family.php?fam=HB-other
i1_LQ_PLCLR_c12661/f1p5/1227-2F	GNAT	TR	--
i1_LQ_PLCLR_c12694/f1p0/1378-1F	Others	TR	--
i1_LQ_PLCLR_c12784/f1p0/1566-1F	C3H	TF	http://planttfdb.cbi.pku.edu.cn/family.php?fam=C3H
i1_LQ_PLCLR_c12830/f1p8/1390-0F	AUX/IAA	TR	--
i1_LQ_PLCLR_c12838/f1p0/1862-1F	NAC	TF	http://planttfdb.cbi.pku.edu.cn/family.php?fam=NAC
i1_LQ_PLCLR_c12857/f1p80/1396-2F	C2C2-Dof	TF	--
i1_LQ_PLCLR_c12863/f1p0/1604-1F	IWS1	TR	--
i1_LQ_PLCLR_c12913/f1p4/1912-2F	GRAS	TF	http://planttfdb.cbi.pku.edu.cn/family.php?fam=GRAS
i1_LQ_PLCLR_c12919/f1p1/1623-2F	AP2/ERF-ERF	TF	--
i1_LQ_PLCLR_c12965/f1p0/1312-1F	bHLH	TF	http://planttfdb.cbi.pku.edu.cn/family.php?fam=bHLH
i1_LQ_PLCLR_c12985/f1p0/1444-1F	C2C2-GATA	TF	--
i1_LQ_PLCLR_c12996/f1p1/1786-2F	C2H2	TF	http://planttfdb.cbi.pku.edu.cn/family.php?fam=C2H2
i1_LQ_PLCLR_c13073/f1p0/1394-1F	C2H2	TF	http://planttfdb.cbi.pku.edu.cn/family.php?fam=C2H2
i1_LQ_PLCLR_c13088/f1p0/1264-1F	mTERF	TR	--
i1_LQ_PLCLR_c13146/f1p1671/1590-0F	Tify	TF	--
i1_LQ_PLCLR_c13146/f1p1671/1590-2F	Others	TR	--
i1_LQ_PLCLR_c13169/f1p28/1533-0F	GARP-G2-like	TF	--
i1_LQ_PLCLR_c13170/f1p0/1846-0F	C2H2	TF	http://planttfdb.cbi.pku.edu.cn/family.php?fam=C2H2
i1_LQ_PLCLR_c13176/f1p0/1193-1F	Others	TR	--
i1_LQ_PLCLR_c13346/f1p0/1118-1F	AUX/IAA	TR	--
i1_LQ_PLCLR_c13376/f1p0/1976-2F	AP2/ERF-ERF	TF	--
i1_LQ_PLCLR_c13382/f1p0/1768-0F	LIM	TF	--
i1_LQ_PLCLR_c13434/f1p0/1820-2F	C2H2	TF	http://planttfdb.cbi.pku.edu.cn/family.php?fam=C2H2
i1_LQ_PLCLR_c13444/f1p0/1978-0F	bHLH	TF	http://planttfdb.cbi.pku.edu.cn/family.php?fam=bHLH
i1_LQ_PLCLR_c13519/f1p5/1819-1F	AP2/ERF-ERF	TF	--
i1_LQ_PLCLR_c13559/f1p0/1768-1F	MYB	TF	http://planttfdb.cbi.pku.edu.cn/family.php?fam=MYB
i1_LQ_PLCLR_c13569/f2p0/1103-0F	C2H2	TF	http://planttfdb.cbi.pku.edu.cn/family.php?fam=C2H2
i1_LQ_PLCLR_c13609/f1p0/1644-0F	SBP	TF	http://planttfdb.cbi.pku.edu.cn/family.php?fam=SBP
i1_LQ_PLCLR_c13880/f3p3/1365-2F	HSF	TF	http://planttfdb.cbi.pku.edu.cn/family.php?fam=HSF
i1_LQ_PLCLR_c13933/f1p4/1737-0F	C2C2-Dof	TF	--
i1_LQ_PLCLR_c14207/f2p2/1065-1F	mTERF	TR	--
i1_LQ_PLCLR_c14308/f1p0/1019-1F	bHLH	TF	http://planttfdb.cbi.pku.edu.cn/family.php?fam=bHLH
i1_LQ_PLCLR_c14381/f1p0/1056-1F	C2C2-LSD	TF	--
i1_LQ_PLCLR_c14401/f1p3/1031-2F	bHLH	TF	http://planttfdb.cbi.pku.edu.cn/family.php?fam=bHLH
i1_LQ_PLCLR_c14489/f1p0/1019-2F	Others	TR	--
i1_LQ_PLCLR_c14558/f1p2/1051-0F	LIM	TF	--
i1_LQ_PLCLR_c14582/f1p1/1030-2F	Others	TR	--
i1_LQ_PLCLR_c14612/f1p2/1038-1F	Tify	TF	--
i1_LQ_PLCLR_c14618/f1p1/1011-2F	bHLH	TF	http://planttfdb.cbi.pku.edu.cn/family.php?fam=bHLH
i1_LQ_PLCLR_c14645/f1p1/1035-2F	NF-YC	TF	http://planttfdb.cbi.pku.edu.cn/family.php?fam=NF-YC
i1_LQ_PLCLR_c14701/f1p0/1036-0F	IWS1	TR	--
i1_LQ_PLCLR_c14734/f1p6/1025-0F	Alfin-like	TF	--
i1_LQ_PLCLR_c14755/f1p1/1031-0F	bHLH	TF	http://planttfdb.cbi.pku.edu.cn/family.php?fam=bHLH
i1_LQ_PLCLR_c14943/f1p0/1020-2F	bHLH	TF	http://planttfdb.cbi.pku.edu.cn/family.php?fam=bHLH
i1_LQ_PLCLR_c15015/f1p0/1068-2F	CSD	TF	--
i1_LQ_PLCLR_c15032/f1p1/1059-2F	C2H2	TF	http://planttfdb.cbi.pku.edu.cn/family.php?fam=C2H2
i1_LQ_PLCLR_c15079/f1p0/1029-1F	C2C2-Dof	TF	--
i1_LQ_PLCLR_c15088/f1p0/1065-1F	GNAT	TR	--
i1_LQ_PLCLR_c15164/f1p9/1047-2F	Tify	TF	--
i1_LQ_PLCLR_c16903/f2p0/1491-0F	Trihelix	TF	http://planttfdb.cbi.pku.edu.cn/family.php?fam=Trihelix
i1_LQ_PLCLR_c16920/f4p0/1095-2F	AUX/IAA	TR	--
i1_LQ_PLCLR_c17041/f2p0/1153-1F	Tify	TF	--
i1_LQ_PLCLR_c17205/f1p0/1612-2F	MYB-related	TF	http://planttfdb.cbi.pku.edu.cn/family.php?fam=MYB_related
i1_LQ_PLCLR_c17238/f1p0/1836-0F	TUB	TF	--
i1_LQ_PLCLR_c17238/f1p0/1836-1F	TUB	TF	--
i1_LQ_PLCLR_c17255/f1p0/1953-2F	GARP-ARR-B	TF	--
i1_LQ_PLCLR_c17277/f1p0/1169-2F	MYB	TF	http://planttfdb.cbi.pku.edu.cn/family.php?fam=MYB
i1_LQ_PLCLR_c17281/f1p0/1733-0F	SET	TR	--
i1_LQ_PLCLR_c17339/f1p0/1221-0F	HMG	TR	--
i1_LQ_PLCLR_c17449/f1p12/1872-1F	bHLH	TF	http://planttfdb.cbi.pku.edu.cn/family.php?fam=bHLH
i1_LQ_PLCLR_c17477/f1p6/1690-1F	C2C2-CO-like	TF	--
i1_LQ_PLCLR_c17506/f1p6/1405-2F	HMG	TR	--
i1_LQ_PLCLR_c17567/f1p2/1220-1F	Others	TR	--
i1_LQ_PLCLR_c17629/f1p2/1873-2F	MYB	TF	http://planttfdb.cbi.pku.edu.cn/family.php?fam=MYB
i1_LQ_PLCLR_c17756/f1p32/1392-2F	bZIP	TF	http://planttfdb.cbi.pku.edu.cn/family.php?fam=bZIP
i1_LQ_PLCLR_c17761/f1p103/1915-2F	bHLH	TF	http://planttfdb.cbi.pku.edu.cn/family.php?fam=bHLH
i1_LQ_PLCLR_c17772/f1p3/1897-0F	B3	TF	http://planttfdb.cbi.pku.edu.cn/family.php?fam=B3
i1_LQ_PLCLR_c17772/f1p3/1897-2F	B3	TF	http://planttfdb.cbi.pku.edu.cn/family.php?fam=B3
i1_LQ_PLCLR_c17812/f1p0/1685-0F	GNAT	TR	--
i1_LQ_PLCLR_c17848/f1p21/1667-0F	GeBP	TF	http://planttfdb.cbi.pku.edu.cn/family.php?fam=GeBP
i1_LQ_PLCLR_c17885/f1p0/1572-2F	bHLH	TF	http://planttfdb.cbi.pku.edu.cn/family.php?fam=bHLH
i1_LQ_PLCLR_c17900/f1p1360/1395-0F	AP2/ERF-ERF	TF	--
i1_LQ_PLCLR_c17923/f1p0/1163-1F	C2C2-Dof	TF	--
i1_LQ_PLCLR_c17930/f1p2/1955-2F	HB-BELL	TF	--
i1_LQ_PLCLR_c17970/f1p77/1536-1F	BES1	TF	http://planttfdb.cbi.pku.edu.cn/family.php?fam=BES1
i1_LQ_PLCLR_c17972/f1p1/1568-1F	PLATZ	TF	--
i1_LQ_PLCLR_c18004/f1p2/1100-2F	Alfin-like	TF	--
i1_LQ_PLCLR_c18041/f1p3/1626-0F	C2H2	TF	http://planttfdb.cbi.pku.edu.cn/family.php?fam=C2H2
i1_LQ_PLCLR_c18041/f1p3/1626-1F	C2H2	TF	http://planttfdb.cbi.pku.edu.cn/family.php?fam=C2H2
i1_LQ_PLCLR_c18041/f1p3/1626-2F	C2H2	TF	http://planttfdb.cbi.pku.edu.cn/family.php?fam=C2H2
i1_LQ_PLCLR_c18066/f1p0/1557-2F	AP2/ERF-ERF	TF	--
i1_LQ_PLCLR_c18073/f1p2/1882-2F	bHLH	TF	http://planttfdb.cbi.pku.edu.cn/family.php?fam=bHLH
i1_LQ_PLCLR_c18098/f1p255/1512-1F	GARP-G2-like	TF	--
i1_LQ_PLCLR_c18168/f1p0/1518-0F	AP2/ERF-ERF	TF	--
i1_LQ_PLCLR_c18194/f1p4/1653-0F	WRKY	TF	http://planttfdb.cbi.pku.edu.cn/family.php?fam=WRKY
i1_LQ_PLCLR_c18194/f1p4/1653-2F	WRKY	TF	http://planttfdb.cbi.pku.edu.cn/family.php?fam=WRKY
i1_LQ_PLCLR_c18243/f1p0/1486-1F	HB-HD-ZIP	TF	--
i1_LQ_PLCLR_c18282/f1p34/1362-0F	Rcd1-like	TR	--
i1_LQ_PLCLR_c18283/f1p48/1428-2F	bHLH	TF	http://planttfdb.cbi.pku.edu.cn/family.php?fam=bHLH
i1_LQ_PLCLR_c18318/f1p81/1520-2F	mTERF	TR	--
i1_LQ_PLCLR_c18368/f1p0/1381-2F	WRKY	TF	http://planttfdb.cbi.pku.edu.cn/family.php?fam=WRKY
i1_LQ_PLCLR_c18435/f1p0/1544-0F	MYB	TF	http://planttfdb.cbi.pku.edu.cn/family.php?fam=MYB
i1_LQ_PLCLR_c18455/f1p0/1999-0F	AUX/IAA	TR	--
i1_LQ_PLCLR_c18520/f1p7/1620-1F	C3H	TF	http://planttfdb.cbi.pku.edu.cn/family.php?fam=C3H
i1_LQ_PLCLR_c18532/f1p4/1838-0F	TUB	TF	--
i1_LQ_PLCLR_c18532/f1p4/1838-2F	TUB	TF	--
i1_LQ_PLCLR_c18541/f1p0/1869-1F	bZIP	TF	http://planttfdb.cbi.pku.edu.cn/family.php?fam=bZIP
i1_LQ_PLCLR_c18572/f1p0/1493-2F	bHLH	TF	http://planttfdb.cbi.pku.edu.cn/family.php?fam=bHLH
i1_LQ_PLCLR_c18592/f1p0/2001-0F	Others	TR	--
i1_LQ_PLCLR_c18600/f1p1300/1144-0F	bHLH	TF	http://planttfdb.cbi.pku.edu.cn/family.php?fam=bHLH
i1_LQ_PLCLR_c18607/f1p0/1724-0F	SBP	TF	http://planttfdb.cbi.pku.edu.cn/family.php?fam=SBP
i1_LQ_PLCLR_c18631/f1p1/1128-1F	C2H2	TF	http://planttfdb.cbi.pku.edu.cn/family.php?fam=C2H2
i1_LQ_PLCLR_c18639/f1p0/1426-2F	bHLH	TF	http://planttfdb.cbi.pku.edu.cn/family.php?fam=bHLH
i1_LQ_PLCLR_c18649/f1p10/1850-2F	TRAF	TR	--
i1_LQ_PLCLR_c18654/f1p4/1668-0F	B3	TF	http://planttfdb.cbi.pku.edu.cn/family.php?fam=B3
i1_LQ_PLCLR_c18656/f1p19/1208-0F	ARID	TR	--
i1_LQ_PLCLR_c18746/f1p0/1894-1F	SET	TR	--
i1_LQ_PLCLR_c18748/f1p0/1609-1F	GARP-G2-like	TF	--
i1_LQ_PLCLR_c18778/f1p0/1791-1F	GRAS	TF	http://planttfdb.cbi.pku.edu.cn/family.php?fam=GRAS
i1_LQ_PLCLR_c18802/f1p0/1063-0F	MADS-MIKC	TF	--
i1_LQ_PLCLR_c18858/f1p2/1860-0F	bHLH	TF	http://planttfdb.cbi.pku.edu.cn/family.php?fam=bHLH
i1_LQ_PLCLR_c18910/f1p2/1987-1F	C3H	TF	http://planttfdb.cbi.pku.edu.cn/family.php?fam=C3H
i1_LQ_PLCLR_c18921/f1p1/1970-2F	WRKY	TF	http://planttfdb.cbi.pku.edu.cn/family.php?fam=WRKY
i1_LQ_PLCLR_c18938/f1p1/1585-2F	MYB	TF	http://planttfdb.cbi.pku.edu.cn/family.php?fam=MYB
i1_LQ_PLCLR_c18947/f1p4/1257-0F	C2H2	TF	http://planttfdb.cbi.pku.edu.cn/family.php?fam=C2H2
i1_LQ_PLCLR_c18977/f1p5/1784-0F	SRS	TF	http://planttfdb.cbi.pku.edu.cn/family.php?fam=SRS
i1_LQ_PLCLR_c19024/f1p1/1113-2F	C2C2-Dof	TF	--
i1_LQ_PLCLR_c19052/f1p17/1187-1F	bHLH	TF	http://planttfdb.cbi.pku.edu.cn/family.php?fam=bHLH
i1_LQ_PLCLR_c19132/f1p0/1727-0F	HSF	TF	http://planttfdb.cbi.pku.edu.cn/family.php?fam=HSF
i1_LQ_PLCLR_c19133/f1p8/1492-1F	TAZ	TR	--
i1_LQ_PLCLR_c19153/f1p179/1392-0F	Others	TR	--
i1_LQ_PLCLR_c19158/f1p0/1961-1F	SET	TR	--
i1_LQ_PLCLR_c19205/f1p10/1908-0F	AP2/ERF-ERF	TF	--
i1_LQ_PLCLR_c19340/f1p0/1541-2F	TAZ	TR	--
i1_LQ_PLCLR_c19365/f1p1/1167-0F	HB-other	TF	http://planttfdb.cbi.pku.edu.cn/family.php?fam=HB-other
i1_LQ_PLCLR_c19378/f1p40/1693-1F	GRAS	TF	http://planttfdb.cbi.pku.edu.cn/family.php?fam=GRAS
i1_LQ_PLCLR_c19410/f1p888/1450-2F	bHLH	TF	http://planttfdb.cbi.pku.edu.cn/family.php?fam=bHLH
i1_LQ_PLCLR_c19412/f1p0/1453-0F	SWI/SNF-BAF60b	TR	--
i1_LQ_PLCLR_c19471/f1p3/1592-0F	BBR-BPC	TF	--
i1_LQ_PLCLR_c19494/f1p0/1480-1F	NF-YA	TF	http://planttfdb.cbi.pku.edu.cn/family.php?fam=NF-YA
i1_LQ_PLCLR_c19495/f1p0/1312-1F	HSF	TF	http://planttfdb.cbi.pku.edu.cn/family.php?fam=HSF
i1_LQ_PLCLR_c19504/f1p1/1379-0F	PLATZ	TF	--
i1_LQ_PLCLR_c19558/f1p4/1434-0F	C3H	TF	http://planttfdb.cbi.pku.edu.cn/family.php?fam=C3H
i1_LQ_PLCLR_c19558/f1p4/1434-1F	C3H	TF	http://planttfdb.cbi.pku.edu.cn/family.php?fam=C3H
i1_LQ_PLCLR_c19558/f1p4/1434-2F	C3H	TF	http://planttfdb.cbi.pku.edu.cn/family.php?fam=C3H
i1_LQ_PLCLR_c19574/f1p0/1404-1F	Others	TR	--
i1_LQ_PLCLR_c19578/f1p0/1811-0F	PLATZ	TF	--
i1_LQ_PLCLR_c19632/f1p6/1180-1F	NF-YC	TF	http://planttfdb.cbi.pku.edu.cn/family.php?fam=NF-YC
i1_LQ_PLCLR_c19684/f1p4/1287-0F	PLATZ	TF	--
i1_LQ_PLCLR_c19723/f1p0/1536-1F	SWI/SNF-BAF60b	TR	--
i1_LQ_PLCLR_c19747/f1p6/1888-2F	HB-HD-ZIP	TF	--
i1_LQ_PLCLR_c19766/f1p35/1559-2F	WRKY	TF	http://planttfdb.cbi.pku.edu.cn/family.php?fam=WRKY
i1_LQ_PLCLR_c19802/f1p2/1553-2F	C2H2	TF	http://planttfdb.cbi.pku.edu.cn/family.php?fam=C2H2
i1_LQ_PLCLR_c19859/f1p179/1985-1F	mTERF	TR	--
i1_LQ_PLCLR_c19861/f1p20/1435-1F	TAZ	TR	--
i1_LQ_PLCLR_c19897/f1p0/1376-0F	bHLH	TF	http://planttfdb.cbi.pku.edu.cn/family.php?fam=bHLH
i1_LQ_PLCLR_c19936/f1p0/1499-2F	SWI/SNF-BAF60b	TR	--
i1_LQ_PLCLR_c19981/f1p68/1342-0F	Trihelix	TF	http://planttfdb.cbi.pku.edu.cn/family.php?fam=Trihelix
i1_LQ_PLCLR_c20001/f1p0/1414-0F	zf-HD	TF	http://planttfdb.cbi.pku.edu.cn/family.php?fam=ZF-HD
i1_LQ_PLCLR_c20034/f1p0/1467-0F	C2C2-Dof	TF	--
i1_LQ_PLCLR_c20044/f1p0/1427-0F	HSF	TF	http://planttfdb.cbi.pku.edu.cn/family.php?fam=HSF
i1_LQ_PLCLR_c20173/f1p0/1657-2F	C2C2-Dof	TF	--
i1_LQ_PLCLR_c20231/f1p0/1568-2F	MYB	TF	http://planttfdb.cbi.pku.edu.cn/family.php?fam=MYB
i1_LQ_PLCLR_c20253/f1p8/1187-1F	bHLH	TF	http://planttfdb.cbi.pku.edu.cn/family.php?fam=bHLH
i1_LQ_PLCLR_c20294/f1p0/1965-0F	C2C2-Dof	TF	--
i1_LQ_PLCLR_c20303/f1p5/1889-2F	C2H2	TF	http://planttfdb.cbi.pku.edu.cn/family.php?fam=C2H2
i1_LQ_PLCLR_c20330/f1p0/1371-1F	Alfin-like	TF	--
i1_LQ_PLCLR_c20386/f1p14/1820-1F	bHLH	TF	http://planttfdb.cbi.pku.edu.cn/family.php?fam=bHLH
i1_LQ_PLCLR_c20474/f1p0/1446-2F	bHLH	TF	http://planttfdb.cbi.pku.edu.cn/family.php?fam=bHLH
i1_LQ_PLCLR_c20486/f1p15/1088-1F	GNAT	TR	--
i1_LQ_PLCLR_c20611/f1p2/1447-1F	bHLH	TF	http://planttfdb.cbi.pku.edu.cn/family.php?fam=bHLH
i1_LQ_PLCLR_c20631/f1p4/1424-2F	MYB	TF	http://planttfdb.cbi.pku.edu.cn/family.php?fam=MYB
i1_LQ_PLCLR_c20673/f1p0/1334-2F	zn-clus	TF	--
i1_LQ_PLCLR_c20724/f1p0/1595-0F	MYB	TF	http://planttfdb.cbi.pku.edu.cn/family.php?fam=MYB
i1_LQ_PLCLR_c20749/f1p0/1392-0F	bHLH	TF	http://planttfdb.cbi.pku.edu.cn/family.php?fam=bHLH
i1_LQ_PLCLR_c20756/f1p9/1776-2F	GARP-G2-like	TF	--
i1_LQ_PLCLR_c20814/f1p23/1994-0F	GNAT	TR	--
i1_LQ_PLCLR_c20846/f1p12/1897-1F	GARP-G2-like	TF	--
i1_LQ_PLCLR_c20861/f1p0/1880-0F	bHLH	TF	http://planttfdb.cbi.pku.edu.cn/family.php?fam=bHLH
i1_LQ_PLCLR_c20873/f1p0/1814-2F	C2C2-GATA	TF	--
i1_LQ_PLCLR_c20884/f1p0/1643-1F	AP2/ERF-ERF	TF	--
i1_LQ_PLCLR_c20918/f1p1/1872-0F	C3H	TF	http://planttfdb.cbi.pku.edu.cn/family.php?fam=C3H
i1_LQ_PLCLR_c20924/f1p3/1794-1F	C2H2	TF	http://planttfdb.cbi.pku.edu.cn/family.php?fam=C2H2
i1_LQ_PLCLR_c20945/f1p4/1715-2F	TAZ	TR	--
i1_LQ_PLCLR_c20998/f1p0/1880-2F	C3H	TF	http://planttfdb.cbi.pku.edu.cn/family.php?fam=C3H
i1_LQ_PLCLR_c21015/f1p0/1046-0F	AP2/ERF-ERF	TF	--
i1_LQ_PLCLR_c21035/f1p0/1925-1F	C2C2-CO-like	TF	--
i1_LQ_PLCLR_c21047/f1p1/1234-0F	bHLH	TF	http://planttfdb.cbi.pku.edu.cn/family.php?fam=bHLH
i1_LQ_PLCLR_c21086/f1p0/1825-2F	AP2/ERF-ERF	TF	--
i1_LQ_PLCLR_c21101/f1p0/1329-0F	NAC	TF	http://planttfdb.cbi.pku.edu.cn/family.php?fam=NAC
i1_LQ_PLCLR_c21179/f1p2/1766-0F	AP2/ERF-ERF	TF	--
i1_LQ_PLCLR_c21182/f1p0/1540-1F	BBR-BPC	TF	--
i1_LQ_PLCLR_c21182/f1p0/1540-2F	BBR-BPC	TF	--
i1_LQ_PLCLR_c21227/f1p5/1228-0F	zf-HD	TF	http://planttfdb.cbi.pku.edu.cn/family.php?fam=ZF-HD
i1_LQ_PLCLR_c21248/f1p0/2046-2F	AP2/ERF-AP2	TF	--
i1_LQ_PLCLR_c21255/f1p4/1453-2F	GeBP	TF	http://planttfdb.cbi.pku.edu.cn/family.php?fam=GeBP
i1_LQ_PLCLR_c21266/f1p0/1773-1F	Others	TR	--
i1_LQ_PLCLR_c21275/f1p1/1538-1F	AUX/IAA	TR	--
i1_LQ_PLCLR_c21356/f1p0/1578-2F	Others	TR	--
i1_LQ_PLCLR_c21364/f1p1/1100-2F	LOB	TF	--
i1_LQ_PLCLR_c21368/f1p4/1998-2F	Others	TR	--
i1_LQ_PLCLR_c21380/f1p2/1386-0F	TCP	TF	http://planttfdb.cbi.pku.edu.cn/family.php?fam=TCP
i1_LQ_PLCLR_c21396/f1p0/1811-0F	TUB	TF	--
i1_LQ_PLCLR_c21396/f1p0/1811-1F	TUB	TF	--
i1_LQ_PLCLR_c21438/f1p0/1284-1F	MYB	TF	http://planttfdb.cbi.pku.edu.cn/family.php?fam=MYB
i1_LQ_PLCLR_c21444/f1p35/1223-1F	C2H2	TF	http://planttfdb.cbi.pku.edu.cn/family.php?fam=C2H2
i1_LQ_PLCLR_c21456/f1p1/1599-2F	bHLH	TF	http://planttfdb.cbi.pku.edu.cn/family.php?fam=bHLH
i1_LQ_PLCLR_c21573/f1p12/1231-0F	MYB-related	TF	http://planttfdb.cbi.pku.edu.cn/family.php?fam=MYB_related
i1_LQ_PLCLR_c21712/f1p0/1529-2F	B3	TF	http://planttfdb.cbi.pku.edu.cn/family.php?fam=B3
i1_LQ_PLCLR_c21775/f1p0/1550-0F	TAZ	TR	--
i1_LQ_PLCLR_c21837/f1p0/1917-1F	GARP-G2-like	TF	--
i1_LQ_PLCLR_c21960/f1p1/1399-0F	NF-YC	TF	http://planttfdb.cbi.pku.edu.cn/family.php?fam=NF-YC
i1_LQ_PLCLR_c21970/f1p0/1860-2F	WRKY	TF	http://planttfdb.cbi.pku.edu.cn/family.php?fam=WRKY
i1_LQ_PLCLR_c21976/f1p11/1243-1F	Alfin-like	TF	--
i1_LQ_PLCLR_c22003/f1p0/1569-1F	SET	TR	--
i1_LQ_PLCLR_c22006/f1p0/1391-2F	C3H	TF	http://planttfdb.cbi.pku.edu.cn/family.php?fam=C3H
i1_LQ_PLCLR_c22033/f1p28/1803-1F	C3H	TF	http://planttfdb.cbi.pku.edu.cn/family.php?fam=C3H
i1_LQ_PLCLR_c22037/f1p24/1566-2F	MYB-related	TF	http://planttfdb.cbi.pku.edu.cn/family.php?fam=MYB_related
i1_LQ_PLCLR_c22041/f1p0/1452-1F	bHLH	TF	http://planttfdb.cbi.pku.edu.cn/family.php?fam=bHLH
i1_LQ_PLCLR_c22110/f1p7/1565-2F	GARP-G2-like	TF	--
i1_LQ_PLCLR_c22138/f1p0/1430-1F	PLATZ	TF	--
i1_LQ_PLCLR_c22150/f1p0/1978-2F	GARP-G2-like	TF	--
i1_LQ_PLCLR_c22197/f1p1/1970-1F	C3H	TF	http://planttfdb.cbi.pku.edu.cn/family.php?fam=C3H
i1_LQ_PLCLR_c22208/f1p0/1999-2F	GARP-G2-like	TF	--
i1_LQ_PLCLR_c22268/f1p0/1046-2F	CSD	TF	--
i1_LQ_PLCLR_c22317/f1p3/1777-2F	bHLH	TF	http://planttfdb.cbi.pku.edu.cn/family.php?fam=bHLH
i1_LQ_PLCLR_c22372/f1p0/1125-0F	MYB	TF	http://planttfdb.cbi.pku.edu.cn/family.php?fam=MYB
i1_LQ_PLCLR_c22377/f1p0/1990-2F	HB-HD-ZIP	TF	--
i1_LQ_PLCLR_c22385/f1p3/1603-0F	NAC	TF	http://planttfdb.cbi.pku.edu.cn/family.php?fam=NAC
i1_LQ_PLCLR_c22497/f1p9/1436-0F	bHLH	TF	http://planttfdb.cbi.pku.edu.cn/family.php?fam=bHLH
i1_LQ_PLCLR_c22521/f1p0/1410-0F	HB-HD-ZIP	TF	--
i1_LQ_PLCLR_c22562/f1p0/1585-1F	bHLH	TF	http://planttfdb.cbi.pku.edu.cn/family.php?fam=bHLH
i1_LQ_PLCLR_c22568/f1p0/1508-2F	AP2/ERF-AP2	TF	--
i1_LQ_PLCLR_c22574/f1p0/1486-0F	bHLH	TF	http://planttfdb.cbi.pku.edu.cn/family.php?fam=bHLH
i1_LQ_PLCLR_c22574/f1p0/1486-1F	bHLH	TF	http://planttfdb.cbi.pku.edu.cn/family.php?fam=bHLH
i1_LQ_PLCLR_c22627/f1p8/1321-2F	C2C2-GATA	TF	--
i1_LQ_PLCLR_c22651/f1p3/1751-1F	bHLH	TF	http://planttfdb.cbi.pku.edu.cn/family.php?fam=bHLH
i1_LQ_PLCLR_c22665/f1p2/1109-0F	MED7	TR	--
i1_LQ_PLCLR_c22772/f1p0/1439-2F	bHLH	TF	http://planttfdb.cbi.pku.edu.cn/family.php?fam=bHLH
i1_LQ_PLCLR_c22773/f1p4/1615-0F	Others	TR	--
i1_LQ_PLCLR_c22816/f1p0/1751-0F	WRKY	TF	http://planttfdb.cbi.pku.edu.cn/family.php?fam=WRKY
i1_LQ_PLCLR_c22843/f1p1/1867-2F	HB-HD-ZIP	TF	--
i1_LQ_PLCLR_c22845/f1p0/1557-0F	GRF	TF	http://planttfdb.cbi.pku.edu.cn/family.php?fam=GRF
i1_LQ_PLCLR_c22847/f1p0/1591-0F	B3	TF	http://planttfdb.cbi.pku.edu.cn/family.php?fam=B3
i1_LQ_PLCLR_c22872/f1p3/1391-0F	Others	TR	--
i1_LQ_PLCLR_c22872/f1p3/1391-1F	Others	TR	--
i1_LQ_PLCLR_c22889/f1p6/1756-1F	GARP-G2-like	TF	--
i1_LQ_PLCLR_c22901/f1p5/1294-1F	MYB	TF	http://planttfdb.cbi.pku.edu.cn/family.php?fam=MYB
i1_LQ_PLCLR_c23043/f1p0/1213-2F	MADS-M-type	TF	--
i1_LQ_PLCLR_c23055/f1p2/1745-0F	SWI/SNF-BAF60b	TR	--
i1_LQ_PLCLR_c23117/f1p0/1561-0F	TUB	TF	--
i1_LQ_PLCLR_c23138/f1p0/1421-1F	B3	TF	http://planttfdb.cbi.pku.edu.cn/family.php?fam=B3
i1_LQ_PLCLR_c23147/f1p18/1669-0F	C3H	TF	http://planttfdb.cbi.pku.edu.cn/family.php?fam=C3H
i1_LQ_PLCLR_c23158/f1p4/1396-0F	GNAT	TR	--
i1_LQ_PLCLR_c23172/f1p16/1873-2F	bZIP	TF	http://planttfdb.cbi.pku.edu.cn/family.php?fam=bZIP
i1_LQ_PLCLR_c23176/f1p19/1897-1F	AP2/ERF-ERF	TF	--
i1_LQ_PLCLR_c23206/f1p0/1501-0F	AUX/IAA	TR	--
i1_LQ_PLCLR_c23206/f1p0/1501-2F	AUX/IAA	TR	--
i1_LQ_PLCLR_c23275/f1p0/1361-2F	mTERF	TR	--
i1_LQ_PLCLR_c23290/f1p12/1380-1F	C2C2-CO-like	TF	--
i1_LQ_PLCLR_c23316/f1p5/1381-1F	TAZ	TR	--
i1_LQ_PLCLR_c23366/f1p0/1271-1F	C2C2-YABBY	TF	--
i1_LQ_PLCLR_c23368/f1p0/1614-0F	C2H2	TF	http://planttfdb.cbi.pku.edu.cn/family.php?fam=C2H2
i1_LQ_PLCLR_c23368/f1p0/1614-2F	C2H2	TF	http://planttfdb.cbi.pku.edu.cn/family.php?fam=C2H2
i1_LQ_PLCLR_c23411/f1p0/1991-0F	GRAS	TF	http://planttfdb.cbi.pku.edu.cn/family.php?fam=GRAS
i1_LQ_PLCLR_c23411/f1p0/1991-1F	GRAS	TF	http://planttfdb.cbi.pku.edu.cn/family.php?fam=GRAS
i1_LQ_PLCLR_c23411/f1p0/1991-2F	GRAS	TF	http://planttfdb.cbi.pku.edu.cn/family.php?fam=GRAS
i1_LQ_PLCLR_c23498/f1p3/1254-2F	AP2/ERF-RAV	TF	--
i1_LQ_PLCLR_c23502/f1p0/1162-1F	AP2/ERF-ERF	TF	--
i1_LQ_PLCLR_c23542/f1p1/1170-1F	MYB-related	TF	http://planttfdb.cbi.pku.edu.cn/family.php?fam=MYB_related
i1_LQ_PLCLR_c23542/f1p1/1170-2F	MYB-related	TF	http://planttfdb.cbi.pku.edu.cn/family.php?fam=MYB_related
i1_LQ_PLCLR_c23617/f1p3/1896-0F	C2H2	TF	http://planttfdb.cbi.pku.edu.cn/family.php?fam=C2H2
i1_LQ_PLCLR_c23622/f1p1945/1357-0F	PLATZ	TF	--
i1_LQ_PLCLR_c23633/f1p4/1223-2F	C3H	TF	http://planttfdb.cbi.pku.edu.cn/family.php?fam=C3H
i1_LQ_PLCLR_c23684/f1p36/1533-2F	NAC	TF	http://planttfdb.cbi.pku.edu.cn/family.php?fam=NAC
i1_LQ_PLCLR_c23686/f1p0/1513-2F	AUX/IAA	TR	--
i1_LQ_PLCLR_c23743/f1p2/1851-0F	IWS1	TR	--
i1_LQ_PLCLR_c23762/f1p0/1259-1F	NF-YB	TF	http://planttfdb.cbi.pku.edu.cn/family.php?fam=NF-YB
i1_LQ_PLCLR_c23773/f1p33/1920-2F	GARP-G2-like	TF	--
i1_LQ_PLCLR_c23794/f1p2/1779-0F	NF-YA	TF	http://planttfdb.cbi.pku.edu.cn/family.php?fam=NF-YA
i1_LQ_PLCLR_c23859/f1p2/1641-2F	WRKY	TF	http://planttfdb.cbi.pku.edu.cn/family.php?fam=WRKY
i1_LQ_PLCLR_c24273/f2p0/1502-2F	B3	TF	http://planttfdb.cbi.pku.edu.cn/family.php?fam=B3
i1_LQ_PLCLR_c24302/f1p1/1043-0F	bHLH	TF	http://planttfdb.cbi.pku.edu.cn/family.php?fam=bHLH
i1_LQ_PLCLR_c24471/f1p0/1187-0F	NF-YB	TF	http://planttfdb.cbi.pku.edu.cn/family.php?fam=NF-YB
i1_LQ_PLCLR_c24507/f1p0/1032-1F	C2C2-GATA	TF	--
i1_LQ_PLCLR_c24675/f2p1/1800-2F	C2H2	TF	http://planttfdb.cbi.pku.edu.cn/family.php?fam=C2H2
i1_LQ_PLCLR_c24786/f1p0/1021-2F	LOB	TF	--
i1_LQ_PLCLR_c24812/f1p11/1022-0F	bHLH	TF	http://planttfdb.cbi.pku.edu.cn/family.php?fam=bHLH
i1_LQ_PLCLR_c24975/f1p22/1043-1F	MADS-MIKC	TF	--
i1_LQ_PLCLR_c24998/f1p7/1057-2F	bHLH	TF	http://planttfdb.cbi.pku.edu.cn/family.php?fam=bHLH
i1_LQ_PLCLR_c25087/f1p28/1023-1F	mTERF	TR	--
i1_LQ_PLCLR_c25091/f1p5/1033-0F	TUB	TF	--
i1_LQ_PLCLR_c25147/f1p0/1044-2F	bZIP	TF	http://planttfdb.cbi.pku.edu.cn/family.php?fam=bZIP
i1_LQ_PLCLR_c25329/f1p4/1455-2F	NAC	TF	http://planttfdb.cbi.pku.edu.cn/family.php?fam=NAC
i1_LQ_PLCLR_c25363/f2p2/1480-1F	AP2/ERF-RAV	TF	--
i1_LQ_PLCLR_c25758/f2p2/1029-1F	GNAT	TR	--
i1_LQ_PLCLR_c25827/f4p3/1909-0F	WRKY	TF	http://planttfdb.cbi.pku.edu.cn/family.php?fam=WRKY
i1_LQ_PLCLR_c25832/f4p181/1093-1F	LIM	TF	--
i1_LQ_PLCLR_c26102/f1p5/1890-1F	WRKY	TF	http://planttfdb.cbi.pku.edu.cn/family.php?fam=WRKY
i1_LQ_PLCLR_c26102/f1p5/1890-2F	WRKY	TF	http://planttfdb.cbi.pku.edu.cn/family.php?fam=WRKY
i1_LQ_PLCLR_c26185/f1p0/1440-1F	NAC	TF	http://planttfdb.cbi.pku.edu.cn/family.php?fam=NAC
i1_LQ_PLCLR_c26214/f1p0/1917-2F	WRKY	TF	http://planttfdb.cbi.pku.edu.cn/family.php?fam=WRKY
i1_LQ_PLCLR_c26741/f1p0/1003-1F	CSD	TF	--
i1_LQ_PLCLR_c26760/f1p1/1012-2F	NF-YB	TF	http://planttfdb.cbi.pku.edu.cn/family.php?fam=NF-YB
i1_LQ_PLCLR_c26792/f1p0/1014-0F	MADS-MIKC	TF	--
i1_LQ_PLCLR_c26810/f1p0/1019-1F	GNAT	TR	--
i1_LQ_PLCLR_c26888/f1p0/1009-0F	CSD	TF	--
i2_LQ_PLCLR_c10440/f1p7/2664-2F	Jumonji	TR	--
i2_LQ_PLCLR_c10441/f1p0/2270-2F	bHLH	TF	http://planttfdb.cbi.pku.edu.cn/family.php?fam=bHLH
i2_LQ_PLCLR_c10458/f1p11/2909-0F	CAMTA	TF	http://planttfdb.cbi.pku.edu.cn/family.php?fam=CAMTA
i2_LQ_PLCLR_c10496/f1p4/2946-1F	SNF2	TR	--
i2_LQ_PLCLR_c10552/f1p6/2359-0F	RWP-RK	TF	--
i2_LQ_PLCLR_c10604/f1p3/2987-0F	bZIP	TF	http://planttfdb.cbi.pku.edu.cn/family.php?fam=bZIP
i2_LQ_PLCLR_c10606/f1p1/2318-2F	bHLH	TF	http://planttfdb.cbi.pku.edu.cn/family.php?fam=bHLH
i2_LQ_PLCLR_c10617/f1p1/2470-1F	AP2/ERF-ERF	TF	--
i2_LQ_PLCLR_c1136/f11p5/2504-1F	SET	TR	--
i2_LQ_PLCLR_c12094/f1p0/2523-1F	SNF2	TR	--
i2_LQ_PLCLR_c1290/f10p11/2820-0F	C3H	TF	http://planttfdb.cbi.pku.edu.cn/family.php?fam=C3H
i2_LQ_PLCLR_c2151/f2p0/2436-2F	GRAS	TF	http://planttfdb.cbi.pku.edu.cn/family.php?fam=GRAS
i2_LQ_PLCLR_c2204/f2p1/2560-1F	C2H2	TF	http://planttfdb.cbi.pku.edu.cn/family.php?fam=C2H2
i2_LQ_PLCLR_c2335/f3p2/2154-2F	WRKY	TF	http://planttfdb.cbi.pku.edu.cn/family.php?fam=WRKY
i2_LQ_PLCLR_c2337/f3p0/2949-0F	GRAS	TF	http://planttfdb.cbi.pku.edu.cn/family.php?fam=GRAS
i2_LQ_PLCLR_c2348/f1p4/2812-2F	GRAS	TF	http://planttfdb.cbi.pku.edu.cn/family.php?fam=GRAS
i2_LQ_PLCLR_c2355/f2p17/2926-2F	EIL	TF	http://planttfdb.cbi.pku.edu.cn/family.php?fam=EIL
i2_LQ_PLCLR_c2401/f2p2/2662-0F	BES1	TF	http://planttfdb.cbi.pku.edu.cn/family.php?fam=BES1
i2_LQ_PLCLR_c2488/f2p0/2729-1F	SET	TR	--
i2_LQ_PLCLR_c2605/f7p2/2565-2F	NAC	TF	http://planttfdb.cbi.pku.edu.cn/family.php?fam=NAC
i2_LQ_PLCLR_c2629/f4p1/2732-0F	B3-ARF	TF	--
i2_LQ_PLCLR_c2660/f2p0/2527-0F	C3H	TF	http://planttfdb.cbi.pku.edu.cn/family.php?fam=C3H
i2_LQ_PLCLR_c2696/f1p3/2263-2F	AUX/IAA	TR	--
i2_LQ_PLCLR_c2761/f1p0/2164-1F	TCP	TF	http://planttfdb.cbi.pku.edu.cn/family.php?fam=TCP
i2_LQ_PLCLR_c2810/f1p0/2833-2F	FAR1	TF	http://planttfdb.cbi.pku.edu.cn/family.php?fam=FAR1
i2_LQ_PLCLR_c3084/f1p13/3135-0F	HB-BELL	TF	--
i2_LQ_PLCLR_c3173/f1p0/2819-1F	NF-YB	TF	http://planttfdb.cbi.pku.edu.cn/family.php?fam=NF-YB
i2_LQ_PLCLR_c3189/f1p5/2345-2F	C2H2	TF	http://planttfdb.cbi.pku.edu.cn/family.php?fam=C2H2
i2_LQ_PLCLR_c3199/f1p0/2650-2F	Others	TR	--
i2_LQ_PLCLR_c3292/f1p0/2687-1F	Whirly	TF	http://planttfdb.cbi.pku.edu.cn/family.php?fam=Whirly
i2_LQ_PLCLR_c3294/f1p0/2729-2F	SNF2	TR	--
i2_LQ_PLCLR_c3334/f1p4/2403-1F	WRKY	TF	http://planttfdb.cbi.pku.edu.cn/family.php?fam=WRKY
i2_LQ_PLCLR_c3365/f1p1/2331-0F	GARP-G2-like	TF	--
i2_LQ_PLCLR_c3442/f1p1/2146-2F	NAC	TF	http://planttfdb.cbi.pku.edu.cn/family.php?fam=NAC
i2_LQ_PLCLR_c3522/f2p2/3003-1F	ARID	TR	--
i2_LQ_PLCLR_c3583/f1p0/2358-2F	MYB-related	TF	http://planttfdb.cbi.pku.edu.cn/family.php?fam=MYB_related
i2_LQ_PLCLR_c3623/f3p1/2678-2F	FAR1	TF	http://planttfdb.cbi.pku.edu.cn/family.php?fam=FAR1
i2_LQ_PLCLR_c3781/f1p2/2965-2F	Others	TR	--
i2_LQ_PLCLR_c3824/f1p2/2459-2F	SBP	TF	http://planttfdb.cbi.pku.edu.cn/family.php?fam=SBP
i2_LQ_PLCLR_c3855/f1p2/2188-1F	HSF	TF	http://planttfdb.cbi.pku.edu.cn/family.php?fam=HSF
i2_LQ_PLCLR_c3898/f1p2/2408-0F	bHLH	TF	http://planttfdb.cbi.pku.edu.cn/family.php?fam=bHLH
i2_LQ_PLCLR_c3955/f1p4/2238-2F	Pseudo ARR-B	TR	--
i2_LQ_PLCLR_c3978/f1p0/2635-1F	HB-other	TF	http://planttfdb.cbi.pku.edu.cn/family.php?fam=HB-other
i2_LQ_PLCLR_c3980/f1p7/2252-0F	C2H2	TF	http://planttfdb.cbi.pku.edu.cn/family.php?fam=C2H2
i2_LQ_PLCLR_c4016/f1p7/2723-0F	GRAS	TF	http://planttfdb.cbi.pku.edu.cn/family.php?fam=GRAS
i2_LQ_PLCLR_c4039/f1p6/2794-2F	IWS1	TR	--
i2_LQ_PLCLR_c4082/f1p2/2407-0F	bHLH	TF	http://planttfdb.cbi.pku.edu.cn/family.php?fam=bHLH
i2_LQ_PLCLR_c4107/f1p1/2181-0F	AP2/ERF-ERF	TF	--
i2_LQ_PLCLR_c4162/f1p2/2883-1F	bZIP	TF	http://planttfdb.cbi.pku.edu.cn/family.php?fam=bZIP
i2_LQ_PLCLR_c4211/f1p1/2281-1F	TRAF	TR	--
i2_LQ_PLCLR_c4237/f1p18/2865-2F	EIL	TF	http://planttfdb.cbi.pku.edu.cn/family.php?fam=EIL
i2_LQ_PLCLR_c4273/f1p0/2495-0F	GRAS	TF	http://planttfdb.cbi.pku.edu.cn/family.php?fam=GRAS
i2_LQ_PLCLR_c4279/f1p1/3001-1F	Jumonji	TR	--
i2_LQ_PLCLR_c4379/f1p3/2252-2F	IWS1	TR	--
i2_LQ_PLCLR_c4398/f1p2/2819-2F	C3H	TF	http://planttfdb.cbi.pku.edu.cn/family.php?fam=C3H
i2_LQ_PLCLR_c4446/f1p3/2484-1F	AUX/IAA	TR	--
i2_LQ_PLCLR_c4529/f1p0/2927-1F	HMG	TR	--
i2_LQ_PLCLR_c4549/f13p6/3006-1F	GARP-ARR-B	TF	--
i2_LQ_PLCLR_c4556/f1p1/2543-2F	HB-BELL	TF	--
i2_LQ_PLCLR_c4578/f1p0/2186-1F	Tify	TF	--
i2_LQ_PLCLR_c4578/f1p0/2186-2F	Others	TR	--
i2_LQ_PLCLR_c4587/f1p3/3002-0F	TUB	TF	--
i2_LQ_PLCLR_c4612/f1p7/3025-0F	FAR1	TF	http://planttfdb.cbi.pku.edu.cn/family.php?fam=FAR1
i2_LQ_PLCLR_c4786/f1p1/2576-1F	AP2/ERF-ERF	TF	--
i2_LQ_PLCLR_c4833/f1p1/2342-0F	WRKY	TF	http://planttfdb.cbi.pku.edu.cn/family.php?fam=WRKY
i2_LQ_PLCLR_c4833/f1p1/2342-1F	WRKY	TF	http://planttfdb.cbi.pku.edu.cn/family.php?fam=WRKY
i2_LQ_PLCLR_c4834/f1p0/2410-1F	IWS1	TR	--
i2_LQ_PLCLR_c4837/f2p0/2579-0F	SNF2	TR	--
i2_LQ_PLCLR_c4837/f2p0/2579-1F	SNF2	TR	--
i2_LQ_PLCLR_c4888/f1p0/2284-2F	IWS1	TR	--
i2_LQ_PLCLR_c4894/f2p5/2598-1F	TUB	TF	--
i2_LQ_PLCLR_c4921/f1p2/2878-2F	Others	TR	--
i2_LQ_PLCLR_c4939/f1p1/2174-2F	GRAS	TF	http://planttfdb.cbi.pku.edu.cn/family.php?fam=GRAS
i2_LQ_PLCLR_c5108/f1p0/2864-1F	AP2/ERF-AP2	TF	--
i2_LQ_PLCLR_c5423/f1p5/2871-2F	FAR1	TF	http://planttfdb.cbi.pku.edu.cn/family.php?fam=FAR1
i2_LQ_PLCLR_c5558/f1p6/2983-0F	HB-BELL	TF	--
i2_LQ_PLCLR_c5620/f1p0/2264-2F	C2H2	TF	http://planttfdb.cbi.pku.edu.cn/family.php?fam=C2H2
i2_LQ_PLCLR_c5621/f1p0/2428-2F	bHLH	TF	http://planttfdb.cbi.pku.edu.cn/family.php?fam=bHLH
i2_LQ_PLCLR_c5651/f1p11/2482-2F	TCP	TF	http://planttfdb.cbi.pku.edu.cn/family.php?fam=TCP
i2_LQ_PLCLR_c5658/f2p2/2609-1F	C3H	TF	http://planttfdb.cbi.pku.edu.cn/family.php?fam=C3H
i2_LQ_PLCLR_c5675/f1p0/2914-2F	LOB	TF	--
i2_LQ_PLCLR_c5684/f1p3/2327-0F	C2H2	TF	http://planttfdb.cbi.pku.edu.cn/family.php?fam=C2H2
i2_LQ_PLCLR_c5735/f1p6/2915-1F	HB-HD-ZIP	TF	--
i2_LQ_PLCLR_c5753/f1p6/2825-2F	TUB	TF	--
i2_LQ_PLCLR_c5862/f1p3/2410-1F	bHLH	TF	http://planttfdb.cbi.pku.edu.cn/family.php?fam=bHLH
i2_LQ_PLCLR_c5913/f1p2/2690-2F	Others	TR	--
i2_LQ_PLCLR_c5938/f1p0/2583-1F	SNF2	TR	--
i2_LQ_PLCLR_c6007/f1p0/2391-0F	WRKY	TF	http://planttfdb.cbi.pku.edu.cn/family.php?fam=WRKY
i2_LQ_PLCLR_c6049/f1p8/3133-0F	MYB-related	TF	http://planttfdb.cbi.pku.edu.cn/family.php?fam=MYB_related
i2_LQ_PLCLR_c6069/f1p5/2695-1F	TCP	TF	http://planttfdb.cbi.pku.edu.cn/family.php?fam=TCP
i2_LQ_PLCLR_c6071/f1p6/2441-2F	SET	TR	--
i2_LQ_PLCLR_c6076/f1p0/2278-0F	SET	TR	--
i2_LQ_PLCLR_c6084/f1p3/2194-1F	mTERF	TR	--
i2_LQ_PLCLR_c6091/f1p0/2854-2F	GARP-G2-like	TF	--
i2_LQ_PLCLR_c6108/f2p0/2353-1F	GRAS	TF	http://planttfdb.cbi.pku.edu.cn/family.php?fam=GRAS
i2_LQ_PLCLR_c6168/f1p1/2824-1F	HB-HD-ZIP	TF	--
i2_LQ_PLCLR_c6204/f1p2/2764-2F	mTERF	TR	--
i2_LQ_PLCLR_c6206/f1p5/2949-2F	TUB	TF	--
i2_LQ_PLCLR_c6229/f2p19/2888-1F	HB-BELL	TF	--
i2_LQ_PLCLR_c6321/f1p2/2819-0F	DDT	TR	--
i2_LQ_PLCLR_c6360/f1p0/2275-1F	GARP-ARR-B	TF	--
i2_LQ_PLCLR_c7187/f1p14/2307-1F	C3H	TF	http://planttfdb.cbi.pku.edu.cn/family.php?fam=C3H
i2_LQ_PLCLR_c7310/f1p0/3026-1F	HB-other	TF	http://planttfdb.cbi.pku.edu.cn/family.php?fam=HB-other
i2_LQ_PLCLR_c7343/f2p3/2886-2F	B3-ARF	TF	--
i2_LQ_PLCLR_c7482/f1p3/2640-0F	B3-ARF	TF	--
i2_LQ_PLCLR_c7670/f1p16/2926-1F	Jumonji	TR	--
i2_LQ_PLCLR_c7730/f1p14/3199-0F	HB-BELL	TF	--
i2_LQ_PLCLR_c7756/f1p0/2962-2F	CPP	TF	http://planttfdb.cbi.pku.edu.cn/family.php?fam=CPP
i2_LQ_PLCLR_c7766/f1p3/2595-2F	Others	TR	--
i2_LQ_PLCLR_c8771/f1p2/2997-2F	HB-other	TF	http://planttfdb.cbi.pku.edu.cn/family.php?fam=HB-other
i2_LQ_PLCLR_c8783/f1p3/2206-2F	C2C2-Dof	TF	--
i2_LQ_PLCLR_c8817/f1p11/2614-1F	TCP	TF	http://planttfdb.cbi.pku.edu.cn/family.php?fam=TCP
i2_LQ_PLCLR_c8851/f1p1/2713-2F	C2H2	TF	http://planttfdb.cbi.pku.edu.cn/family.php?fam=C2H2
i2_LQ_PLCLR_c8912/f1p11/3280-1F	C3H	TF	http://planttfdb.cbi.pku.edu.cn/family.php?fam=C3H
i2_LQ_PLCLR_c8945/f1p3/2406-1F	Others	TR	--
i2_LQ_PLCLR_c8945/f1p3/2406-2F	Others	TR	--
i2_LQ_PLCLR_c8949/f1p0/2713-2F	SET	TR	--
i2_LQ_PLCLR_c8969/f1p0/2546-1F	TRAF	TR	--
i2_LQ_PLCLR_c9045/f2p4/2322-0F	C2C2-CO-like	TF	--
i2_LQ_PLCLR_c9076/f1p3/2927-0F	PHD	TR	--
i2_LQ_PLCLR_c9078/f1p0/2745-1F	bZIP	TF	http://planttfdb.cbi.pku.edu.cn/family.php?fam=bZIP
i2_LQ_PLCLR_c9095/f1p1/2293-2F	MYB-related	TF	http://planttfdb.cbi.pku.edu.cn/family.php?fam=MYB_related
i2_LQ_PLCLR_c10042/f1p3/2833-0F	PHD	TR	--
i2_LQ_PLCLR_c10061/f1p2/2786-1F	C2H2	TF	http://planttfdb.cbi.pku.edu.cn/family.php?fam=C2H2
i2_LQ_PLCLR_c10105/f1p2/2411-0F	B3	TF	http://planttfdb.cbi.pku.edu.cn/family.php?fam=B3
i2_LQ_PLCLR_c10108/f1p10/2877-0F	C3H	TF	http://planttfdb.cbi.pku.edu.cn/family.php?fam=C3H
i2_LQ_PLCLR_c10136/f2p11/2707-2F	TCP	TF	http://planttfdb.cbi.pku.edu.cn/family.php?fam=TCP
i2_LQ_PLCLR_c10154/f1p0/2760-2F	FAR1	TF	http://planttfdb.cbi.pku.edu.cn/family.php?fam=FAR1
i2_LQ_PLCLR_c10172/f1p1/2678-1F	C2C2-GATA	TF	--
i2_LQ_PLCLR_c10212/f2p5/2474-1F	IWS1	TR	--
i2_LQ_PLCLR_c10226/f2p2/2691-1F	IWS1	TR	--
i2_LQ_PLCLR_c10228/f1p0/2437-1F	GRAS	TF	http://planttfdb.cbi.pku.edu.cn/family.php?fam=GRAS
i2_LQ_PLCLR_c10228/f1p0/2437-2F	GRAS	TF	http://planttfdb.cbi.pku.edu.cn/family.php?fam=GRAS
i2_LQ_PLCLR_c10266/f3p3/2869-0F	C3H	TF	http://planttfdb.cbi.pku.edu.cn/family.php?fam=C3H
i2_LQ_PLCLR_c10307/f2p1/3079-0F	HB-HD-ZIP	TF	--
i2_LQ_PLCLR_c10332/f1p1/3005-0F	GRAS	TF	http://planttfdb.cbi.pku.edu.cn/family.php?fam=GRAS
i2_LQ_PLCLR_c10347/f1p2/2590-1F	bHLH	TF	http://planttfdb.cbi.pku.edu.cn/family.php?fam=bHLH
i2_LQ_PLCLR_c10654/f1p0/2755-2F	AP2/ERF-AP2	TF	--
i2_LQ_PLCLR_c10685/f1p2/2619-2F	C2H2	TF	http://planttfdb.cbi.pku.edu.cn/family.php?fam=C2H2
i2_LQ_PLCLR_c10703/f1p0/2753-1F	SNF2	TR	--
i2_LQ_PLCLR_c10756/f1p4/2590-1F	TCP	TF	http://planttfdb.cbi.pku.edu.cn/family.php?fam=TCP
i2_LQ_PLCLR_c10767/f1p1/2905-0F	SNF2	TR	--
i2_LQ_PLCLR_c10772/f1p0/2506-1F	bHLH	TF	http://planttfdb.cbi.pku.edu.cn/family.php?fam=bHLH
i2_LQ_PLCLR_c10793/f1p0/2534-2F	MYB-related	TF	http://planttfdb.cbi.pku.edu.cn/family.php?fam=MYB_related
i2_LQ_PLCLR_c10835/f1p11/3007-1F	MYB-related	TF	http://planttfdb.cbi.pku.edu.cn/family.php?fam=MYB_related
i2_LQ_PLCLR_c10973/f1p1/2925-2F	ARID	TR	--
i2_LQ_PLCLR_c11010/f1p1/2949-0F	SNF2	TR	--
i2_LQ_PLCLR_c11128/f1p0/2223-1F	LOB	TF	--
i2_LQ_PLCLR_c11152/f1p0/2388-1F	E2F-DP	TF	http://planttfdb.cbi.pku.edu.cn/family.php?fam=E2F/DP
i2_LQ_PLCLR_c11201/f1p2/2344-0F	GNAT	TR	--
i2_LQ_PLCLR_c11287/f1p11/2247-0F	AP2/ERF-ERF	TF	--
i2_LQ_PLCLR_c11302/f1p0/2355-0F	TUB	TF	--
i2_LQ_PLCLR_c11369/f1p3/2592-0F	Pseudo ARR-B	TR	--
i2_LQ_PLCLR_c11397/f1p0/2784-1F	SNF2	TR	--
i2_LQ_PLCLR_c11441/f1p5/2402-1F	C3H	TF	http://planttfdb.cbi.pku.edu.cn/family.php?fam=C3H
i2_LQ_PLCLR_c11585/f1p3/2697-0F	Jumonji	TR	--
i2_LQ_PLCLR_c11610/f1p1/2930-2F	B3	TF	http://planttfdb.cbi.pku.edu.cn/family.php?fam=B3
i2_LQ_PLCLR_c11613/f1p3/2349-2F	Jumonji	TR	--
i2_LQ_PLCLR_c11684/f1p4/2745-2F	FAR1	TF	http://planttfdb.cbi.pku.edu.cn/family.php?fam=FAR1
i2_LQ_PLCLR_c11785/f1p0/2873-1F	C2H2	TF	http://planttfdb.cbi.pku.edu.cn/family.php?fam=C2H2
i2_LQ_PLCLR_c11792/f1p2/2677-0F	GARP-ARR-B	TF	--
i2_LQ_PLCLR_c11803/f1p7/3330-1F	IWS1	TR	--
i2_LQ_PLCLR_c11885/f1p0/2968-0F	SET	TR	--
i2_LQ_PLCLR_c11916/f1p2/2611-2F	Trihelix	TF	http://planttfdb.cbi.pku.edu.cn/family.php?fam=Trihelix
i2_LQ_PLCLR_c12031/f1p1/2173-0F	PHD	TR	--
i2_LQ_PLCLR_c12233/f1p2/2969-1F	C2H2	TF	http://planttfdb.cbi.pku.edu.cn/family.php?fam=C2H2
i2_LQ_PLCLR_c12263/f1p1/2243-0F	HSF	TF	http://planttfdb.cbi.pku.edu.cn/family.php?fam=HSF
i2_LQ_PLCLR_c12322/f1p3/2262-1F	Pseudo ARR-B	TR	--
i2_LQ_PLCLR_c12323/f1p2/2541-0F	SET	TR	--
i2_LQ_PLCLR_c12369/f1p0/2877-2F	C2H2	TF	http://planttfdb.cbi.pku.edu.cn/family.php?fam=C2H2
i2_LQ_PLCLR_c12386/f1p0/2917-2F	MYB-related	TF	http://planttfdb.cbi.pku.edu.cn/family.php?fam=MYB_related
i2_LQ_PLCLR_c12404/f1p2/2750-2F	bHLH	TF	http://planttfdb.cbi.pku.edu.cn/family.php?fam=bHLH
i2_LQ_PLCLR_c12418/f1p2/2389-0F	MYB-related	TF	http://planttfdb.cbi.pku.edu.cn/family.php?fam=MYB_related
i2_LQ_PLCLR_c12453/f1p1/2679-2F	MYB-related	TF	http://planttfdb.cbi.pku.edu.cn/family.php?fam=MYB_related
i2_LQ_PLCLR_c12480/f2p4/2590-1F	Pseudo ARR-B	TR	--
i2_LQ_PLCLR_c12567/f1p1/2574-2F	bHLH	TF	http://planttfdb.cbi.pku.edu.cn/family.php?fam=bHLH
i2_LQ_PLCLR_c12677/f1p2/2713-2F	bZIP	TF	http://planttfdb.cbi.pku.edu.cn/family.php?fam=bZIP
i2_LQ_PLCLR_c12792/f1p5/2333-0F	TUB	TF	--
i2_LQ_PLCLR_c12792/f1p5/2333-1F	TUB	TF	--
i2_LQ_PLCLR_c12792/f1p5/2333-2F	TUB	TF	--
i2_LQ_PLCLR_c12798/f1p4/2770-1F	PHD	TR	--
i2_LQ_PLCLR_c12871/f1p1/2637-0F	NAC	TF	http://planttfdb.cbi.pku.edu.cn/family.php?fam=NAC
i2_LQ_PLCLR_c12871/f1p1/2637-2F	NAC	TF	http://planttfdb.cbi.pku.edu.cn/family.php?fam=NAC
i2_LQ_PLCLR_c12896/f1p2/2941-2F	HB-BELL	TF	--
i2_LQ_PLCLR_c12939/f1p3/2166-2F	IWS1	TR	--
i2_LQ_PLCLR_c12947/f1p0/2389-2F	PHD	TR	--
i2_LQ_PLCLR_c12989/f1p1/2728-0F	C3H	TF	http://planttfdb.cbi.pku.edu.cn/family.php?fam=C3H
i2_LQ_PLCLR_c13014/f1p2/3051-1F	SET	TR	--
i2_LQ_PLCLR_c13083/f1p6/2553-0F	GNAT	TR	--
i2_LQ_PLCLR_c13100/f1p0/2751-0F	AP2/ERF-ERF	TF	--
i2_LQ_PLCLR_c13104/f1p3/2740-2F	bHLH	TF	http://planttfdb.cbi.pku.edu.cn/family.php?fam=bHLH
i2_LQ_PLCLR_c13177/f1p2/2874-1F	GARP-ARR-B	TF	--
i2_LQ_PLCLR_c13304/f1p0/2151-0F	bHLH	TF	http://planttfdb.cbi.pku.edu.cn/family.php?fam=bHLH
i2_LQ_PLCLR_c13311/f1p1/2684-1F	bZIP	TF	http://planttfdb.cbi.pku.edu.cn/family.php?fam=bZIP
i2_LQ_PLCLR_c13316/f1p3/2877-2F	TUB	TF	--
i2_LQ_PLCLR_c13346/f1p0/2541-2F	CSD	TF	--
i2_LQ_PLCLR_c13409/f1p1/2514-0F	NF-YA	TF	http://planttfdb.cbi.pku.edu.cn/family.php?fam=NF-YA
i2_LQ_PLCLR_c13409/f1p1/2514-1F	NF-YA	TF	http://planttfdb.cbi.pku.edu.cn/family.php?fam=NF-YA
i2_LQ_PLCLR_c13472/f1p8/2645-1F	Pseudo ARR-B	TR	--
i2_LQ_PLCLR_c13475/f1p1/2438-0F	TUB	TF	--
i2_LQ_PLCLR_c13568/f1p0/2745-2F	WRKY	TF	http://planttfdb.cbi.pku.edu.cn/family.php?fam=WRKY
i2_LQ_PLCLR_c13612/f2p1/2792-0F	HB-PHD	TF	http://planttfdb.cbi.pku.edu.cn/family.php?fam=HB-PHD
i2_LQ_PLCLR_c13655/f1p2/2521-2F	C2C2-GATA	TF	--
i2_LQ_PLCLR_c13690/f1p3/2520-1F	C2C2-CO-like	TF	--
i2_LQ_PLCLR_c13690/f1p3/2520-2F	Others	TR	--
i2_LQ_PLCLR_c13707/f2p1/2176-2F	TUB	TF	--
i2_LQ_PLCLR_c13750/f1p2/2501-0F	WRKY	TF	http://planttfdb.cbi.pku.edu.cn/family.php?fam=WRKY
i2_LQ_PLCLR_c13750/f1p2/2501-2F	WRKY	TF	http://planttfdb.cbi.pku.edu.cn/family.php?fam=WRKY
i2_LQ_PLCLR_c13805/f1p5/2487-2F	B3	TF	http://planttfdb.cbi.pku.edu.cn/family.php?fam=B3
i2_LQ_PLCLR_c13825/f1p2/2944-2F	C3H	TF	http://planttfdb.cbi.pku.edu.cn/family.php?fam=C3H
i2_LQ_PLCLR_c13854/f1p9/2403-1F	GRAS	TF	http://planttfdb.cbi.pku.edu.cn/family.php?fam=GRAS
i2_LQ_PLCLR_c13871/f1p2/2365-2F	TUB	TF	--
i2_LQ_PLCLR_c13929/f1p3/2868-0F	C2H2	TF	http://planttfdb.cbi.pku.edu.cn/family.php?fam=C2H2
i2_LQ_PLCLR_c14144/f1p0/2080-1F	bHLH	TF	http://planttfdb.cbi.pku.edu.cn/family.php?fam=bHLH
i2_LQ_PLCLR_c14175/f1p1/2087-0F	C2C2-GATA	TF	--
i2_LQ_PLCLR_c14175/f1p1/2087-2F	C2C2-GATA	TF	--
i2_LQ_PLCLR_c14215/f1p1/2083-2F	TRAF	TR	--
i2_LQ_PLCLR_c14230/f1p2/2167-1F	TUB	TF	--
i2_LQ_PLCLR_c14304/f1p0/2133-1F	C2H2	TF	http://planttfdb.cbi.pku.edu.cn/family.php?fam=C2H2
i2_LQ_PLCLR_c14377/f1p2/1966-1F	WRKY	TF	http://planttfdb.cbi.pku.edu.cn/family.php?fam=WRKY
i2_LQ_PLCLR_c14377/f1p2/1966-2F	WRKY	TF	http://planttfdb.cbi.pku.edu.cn/family.php?fam=WRKY
i2_LQ_PLCLR_c14391/f1p2/2203-0F	HB-BELL	TF	--
i2_LQ_PLCLR_c14460/f1p3/2074-2F	IWS1	TR	--
i2_LQ_PLCLR_c14481/f1p4/2054-2F	bHLH	TF	http://planttfdb.cbi.pku.edu.cn/family.php?fam=bHLH
i2_LQ_PLCLR_c14537/f1p1/2138-0F	NAC	TF	http://planttfdb.cbi.pku.edu.cn/family.php?fam=NAC
i2_LQ_PLCLR_c14537/f1p1/2138-1F	NAC	TF	http://planttfdb.cbi.pku.edu.cn/family.php?fam=NAC
i2_LQ_PLCLR_c14655/f1p3/2119-0F	C2C2-CO-like	TF	--
i2_LQ_PLCLR_c14717/f1p5/2185-0F	C2H2	TF	http://planttfdb.cbi.pku.edu.cn/family.php?fam=C2H2
i2_LQ_PLCLR_c14719/f1p1/2061-0F	GARP-ARR-B	TF	--
i2_LQ_PLCLR_c14729/f1p2/2132-1F	SWI/SNF-BAF60b	TR	--
i2_LQ_PLCLR_c14757/f1p0/2137-0F	MED6	TR	--
i2_LQ_PLCLR_c14767/f1p1/2033-1F	CPP	TF	http://planttfdb.cbi.pku.edu.cn/family.php?fam=CPP
i2_LQ_PLCLR_c14767/f1p1/2033-2F	CPP	TF	http://planttfdb.cbi.pku.edu.cn/family.php?fam=CPP
i2_LQ_PLCLR_c14786/f1p0/2140-0F	Others	TR	--
i2_LQ_PLCLR_c14786/f1p0/2140-1F	GARP-G2-like	TF	--
i2_LQ_PLCLR_c14799/f1p0/2073-1F	TRAF	TR	--
i2_LQ_PLCLR_c14823/f1p1/2148-0F	WRKY	TF	http://planttfdb.cbi.pku.edu.cn/family.php?fam=WRKY
i2_LQ_PLCLR_c14823/f1p1/2148-2F	WRKY	TF	http://planttfdb.cbi.pku.edu.cn/family.php?fam=WRKY
i2_LQ_PLCLR_c14923/f1p2/2141-1F	C3H	TF	http://planttfdb.cbi.pku.edu.cn/family.php?fam=C3H
i2_LQ_PLCLR_c15035/f1p27/2038-2F	PHD	TR	--
i2_LQ_PLCLR_c15177/f1p1/2092-0F	mTERF	TR	--
i2_LQ_PLCLR_c15177/f1p1/2092-1F	mTERF	TR	--
i2_LQ_PLCLR_c15237/f1p0/2068-2F	C2H2	TF	http://planttfdb.cbi.pku.edu.cn/family.php?fam=C2H2
i2_LQ_PLCLR_c15325/f1p1/2112-0F	NAC	TF	http://planttfdb.cbi.pku.edu.cn/family.php?fam=NAC
i2_LQ_PLCLR_c15328/f1p0/2063-0F	WRKY	TF	http://planttfdb.cbi.pku.edu.cn/family.php?fam=WRKY
i2_LQ_PLCLR_c15386/f1p0/2203-1F	GRAS	TF	http://planttfdb.cbi.pku.edu.cn/family.php?fam=GRAS
i2_LQ_PLCLR_c15412/f1p2/2122-1F	WRKY	TF	http://planttfdb.cbi.pku.edu.cn/family.php?fam=WRKY
i2_LQ_PLCLR_c15774/f3p11/2821-1F	GRAS	TF	http://planttfdb.cbi.pku.edu.cn/family.php?fam=GRAS
i2_LQ_PLCLR_c15843/f3p2/2188-1F	bZIP	TF	http://planttfdb.cbi.pku.edu.cn/family.php?fam=bZIP
i2_LQ_PLCLR_c15862/f2p3/2051-2F	C2C2-Dof	TF	--
i2_LQ_PLCLR_c15918/f2p1/2047-1F	GRAS	TF	http://planttfdb.cbi.pku.edu.cn/family.php?fam=GRAS
i2_LQ_PLCLR_c17212/f5p0/2385-2F	GARP-G2-like	TF	--
i2_LQ_PLCLR_c17349/f4p1/3114-2F	FAR1	TF	http://planttfdb.cbi.pku.edu.cn/family.php?fam=FAR1
i2_LQ_PLCLR_c17351/f5p0/2569-1F	EIL	TF	http://planttfdb.cbi.pku.edu.cn/family.php?fam=EIL
i2_LQ_PLCLR_c17360/f3p2/2383-2F	Others	TR	--
i2_LQ_PLCLR_c17417/f1p2/2276-2F	MYB-related	TF	http://planttfdb.cbi.pku.edu.cn/family.php?fam=MYB_related
i2_LQ_PLCLR_c17521/f1p5/2540-2F	GRAS	TF	http://planttfdb.cbi.pku.edu.cn/family.php?fam=GRAS
i2_LQ_PLCLR_c17571/f2p2/2280-0F	GRAS	TF	http://planttfdb.cbi.pku.edu.cn/family.php?fam=GRAS
i2_LQ_PLCLR_c17788/f3p4/2960-2F	PHD	TR	--
i2_LQ_PLCLR_c17910/f1p0/2289-2F	GARP-G2-like	TF	--
i2_LQ_PLCLR_c17924/f1p4/3033-0F	GRAS	TF	http://planttfdb.cbi.pku.edu.cn/family.php?fam=GRAS
i2_LQ_PLCLR_c17967/f1p2/2511-2F	C3H	TF	http://planttfdb.cbi.pku.edu.cn/family.php?fam=C3H
i2_LQ_PLCLR_c18062/f1p3/2929-1F	Others	TR	--
i2_LQ_PLCLR_c18062/f1p3/2929-2F	Others	TR	--
i2_LQ_PLCLR_c18116/f2p4/2792-2F	C3H	TF	http://planttfdb.cbi.pku.edu.cn/family.php?fam=C3H
i2_LQ_PLCLR_c18174/f1p2/2364-0F	bHLH	TF	http://planttfdb.cbi.pku.edu.cn/family.php?fam=bHLH
i2_LQ_PLCLR_c18176/f1p7/3125-1F	GARP-ARR-B	TF	--
i2_LQ_PLCLR_c18180/f1p2/3000-0F	Others	TR	--
i2_LQ_PLCLR_c18181/f1p21/2668-2F	SET	TR	--
i2_LQ_PLCLR_c18229/f1p10/2624-2F	GRAS	TF	http://planttfdb.cbi.pku.edu.cn/family.php?fam=GRAS
i2_LQ_PLCLR_c18272/f1p0/2482-1F	mTERF	TR	--
i2_LQ_PLCLR_c18383/f1p11/2714-2F	TCP	TF	http://planttfdb.cbi.pku.edu.cn/family.php?fam=TCP
i2_LQ_PLCLR_c18384/f1p0/2204-2F	GARP-G2-like	TF	--
i2_LQ_PLCLR_c18387/f2p10/2674-1F	C3H	TF	http://planttfdb.cbi.pku.edu.cn/family.php?fam=C3H
i2_LQ_PLCLR_c18389/f1p6/3062-1F	HB-BELL	TF	--
i2_LQ_PLCLR_c18396/f1p4/2934-1F	HB-HD-ZIP	TF	--
i2_LQ_PLCLR_c18402/f1p0/2226-1F	HMG	TR	--
i2_LQ_PLCLR_c18440/f1p3/2708-1F	bHLH	TF	http://planttfdb.cbi.pku.edu.cn/family.php?fam=bHLH
i2_LQ_PLCLR_c18462/f1p2/2618-0F	MYB-related	TF	http://planttfdb.cbi.pku.edu.cn/family.php?fam=MYB_related
i2_LQ_PLCLR_c18465/f1p2/2999-2F	MYB	TF	http://planttfdb.cbi.pku.edu.cn/family.php?fam=MYB
i2_LQ_PLCLR_c18474/f1p3/2471-1F	C2C2-CO-like	TF	--
i2_LQ_PLCLR_c18474/f1p3/2471-2F	Others	TR	--
i2_LQ_PLCLR_c18543/f1p2/3054-1F	WRKY	TF	http://planttfdb.cbi.pku.edu.cn/family.php?fam=WRKY
i2_LQ_PLCLR_c18575/f1p2/2909-2F	NAC	TF	http://planttfdb.cbi.pku.edu.cn/family.php?fam=NAC
i2_LQ_PLCLR_c18599/f1p2/2567-0F	GRAS	TF	http://planttfdb.cbi.pku.edu.cn/family.php?fam=GRAS
i2_LQ_PLCLR_c18609/f1p1/2668-2F	bHLH	TF	http://planttfdb.cbi.pku.edu.cn/family.php?fam=bHLH
i2_LQ_PLCLR_c18613/f1p2/2183-1F	HSF	TF	http://planttfdb.cbi.pku.edu.cn/family.php?fam=HSF
i2_LQ_PLCLR_c18747/f1p1/2246-1F	bZIP	TF	http://planttfdb.cbi.pku.edu.cn/family.php?fam=bZIP
i2_LQ_PLCLR_c18838/f1p0/2688-2F	mTERF	TR	--
i2_LQ_PLCLR_c18949/f1p0/2193-1F	GRF	TF	http://planttfdb.cbi.pku.edu.cn/family.php?fam=GRF
i2_LQ_PLCLR_c19041/f1p1/2874-1F	SNF2	TR	--
i2_LQ_PLCLR_c19139/f1p1/2776-0F	Trihelix	TF	http://planttfdb.cbi.pku.edu.cn/family.php?fam=Trihelix
i2_LQ_PLCLR_c19146/f1p0/2323-1F	HMG	TR	--
i2_LQ_PLCLR_c19233/f1p5/2887-0F	SNF2	TR	--
i2_LQ_PLCLR_c19254/f2p5/2756-0F	B3	TF	http://planttfdb.cbi.pku.edu.cn/family.php?fam=B3
i2_LQ_PLCLR_c19257/f1p3/2953-0F	C3H	TF	http://planttfdb.cbi.pku.edu.cn/family.php?fam=C3H
i2_LQ_PLCLR_c19366/f1p0/2284-2F	AP2/ERF-AP2	TF	--
i2_LQ_PLCLR_c19471/f1p3/2896-0F	PHD	TR	--
i2_LQ_PLCLR_c19504/f1p1/2322-0F	VOZ	TF	http://planttfdb.cbi.pku.edu.cn/family.php?fam=VOZ
i2_LQ_PLCLR_c19504/f1p1/2322-1F	VOZ	TF	http://planttfdb.cbi.pku.edu.cn/family.php?fam=VOZ
i2_LQ_PLCLR_c19547/f1p5/2681-2F	B3-ARF	TF	--
i2_LQ_PLCLR_c19564/f1p4/3011-2F	CPP	TF	http://planttfdb.cbi.pku.edu.cn/family.php?fam=CPP
i2_LQ_PLCLR_c19590/f1p2/2313-1F	C2H2	TF	http://planttfdb.cbi.pku.edu.cn/family.php?fam=C2H2
i2_LQ_PLCLR_c19599/f1p5/2762-0F	FAR1	TF	http://planttfdb.cbi.pku.edu.cn/family.php?fam=FAR1
i2_LQ_PLCLR_c19662/f1p0/2704-1F	C3H	TF	http://planttfdb.cbi.pku.edu.cn/family.php?fam=C3H
i2_LQ_PLCLR_c19959/f1p3/2498-2F	SET	TR	--
i2_LQ_PLCLR_c20012/f1p2/2276-0F	Others	TR	--
i2_LQ_PLCLR_c20041/f1p0/3047-2F	NF-YB	TF	http://planttfdb.cbi.pku.edu.cn/family.php?fam=NF-YB
i2_LQ_PLCLR_c20055/f1p5/2646-2F	TCP	TF	http://planttfdb.cbi.pku.edu.cn/family.php?fam=TCP
i2_LQ_PLCLR_c20074/f1p3/2634-1F	mTERF	TR	--
i2_LQ_PLCLR_c20169/f1p0/2901-0F	HB-BELL	TF	--
i2_LQ_PLCLR_c20191/f1p8/2952-2F	Others	TR	--
i2_LQ_PLCLR_c20195/f1p0/2699-0F	MYB-related	TF	http://planttfdb.cbi.pku.edu.cn/family.php?fam=MYB_related
i2_LQ_PLCLR_c20195/f1p0/2699-2F	MYB-related	TF	http://planttfdb.cbi.pku.edu.cn/family.php?fam=MYB_related
i2_LQ_PLCLR_c20224/f1p7/3074-0F	GARP-ARR-B	TF	--
i2_LQ_PLCLR_c20313/f1p6/2765-2F	IWS1	TR	--
i2_LQ_PLCLR_c20353/f2p0/2798-2F	SNF2	TR	--
i2_LQ_PLCLR_c20375/f1p8/2718-1F	MYB-related	TF	http://planttfdb.cbi.pku.edu.cn/family.php?fam=MYB_related
i2_LQ_PLCLR_c20410/f1p1/2317-2F	SRS	TF	http://planttfdb.cbi.pku.edu.cn/family.php?fam=SRS
i2_LQ_PLCLR_c20536/f1p2/2182-2F	MYB-related	TF	http://planttfdb.cbi.pku.edu.cn/family.php?fam=MYB_related
i2_LQ_PLCLR_c20552/f1p6/2150-2F	PHD	TR	--
i2_LQ_PLCLR_c20616/f1p0/2866-1F	Coactivator p15	TR	--
i2_LQ_PLCLR_c20664/f1p2/2506-1F	MYB-related	TF	http://planttfdb.cbi.pku.edu.cn/family.php?fam=MYB_related
i2_LQ_PLCLR_c20698/f1p2/2478-0F	NAC	TF	http://planttfdb.cbi.pku.edu.cn/family.php?fam=NAC
i2_LQ_PLCLR_c20708/f1p5/2750-2F	TCP	TF	http://planttfdb.cbi.pku.edu.cn/family.php?fam=TCP
i2_LQ_PLCLR_c20734/f1p1/2920-1F	SET	TR	--
i2_LQ_PLCLR_c20766/f1p5/2937-0F	PHD	TR	--
i2_LQ_PLCLR_c20788/f1p0/2678-1F	GRAS	TF	http://planttfdb.cbi.pku.edu.cn/family.php?fam=GRAS
i2_LQ_PLCLR_c20897/f1p3/2965-2F	SET	TR	--
i2_LQ_PLCLR_c20904/f1p2/2906-2F	SET	TR	--
i2_LQ_PLCLR_c20938/f1p7/2723-1F	EIL	TF	http://planttfdb.cbi.pku.edu.cn/family.php?fam=EIL
i2_LQ_PLCLR_c21085/f1p7/2873-0F	GRAS	TF	http://planttfdb.cbi.pku.edu.cn/family.php?fam=GRAS
i2_LQ_PLCLR_c21097/f1p4/2521-0F	Pseudo ARR-B	TR	--
i2_LQ_PLCLR_c21115/f1p5/2450-0F	C2H2	TF	http://planttfdb.cbi.pku.edu.cn/family.php?fam=C2H2
i2_LQ_PLCLR_c21197/f1p1/2812-1F	HSF	TF	http://planttfdb.cbi.pku.edu.cn/family.php?fam=HSF
i2_LQ_PLCLR_c21255/f1p4/2555-1F	Trihelix	TF	http://planttfdb.cbi.pku.edu.cn/family.php?fam=Trihelix
i2_LQ_PLCLR_c21277/f1p1/2919-1F	HB-HD-ZIP	TF	--
i2_LQ_PLCLR_c21292/f1p5/2218-2F	C2C2-Dof	TF	--
i2_LQ_PLCLR_c21333/f1p0/2704-0F	HB-HD-ZIP	TF	--
i2_LQ_PLCLR_c21383/f1p1/2480-1F	AP2/ERF-ERF	TF	--
i2_LQ_PLCLR_c21549/f1p2/2416-2F	TUB	TF	--
i2_LQ_PLCLR_c21568/f1p2/2807-0F	SNF2	TR	--
i2_LQ_PLCLR_c21580/f1p3/2525-1F	Others	TR	--
i2_LQ_PLCLR_c21580/f1p3/2525-2F	Others	TR	--
i2_LQ_PLCLR_c21623/f1p0/2845-1F	SBP	TF	http://planttfdb.cbi.pku.edu.cn/family.php?fam=SBP
i2_LQ_PLCLR_c21695/f1p0/2211-0F	WRKY	TF	http://planttfdb.cbi.pku.edu.cn/family.php?fam=WRKY
i2_LQ_PLCLR_c21696/f1p1/2195-1F	DBP	TF	--
i2_LQ_PLCLR_c21697/f2p0/2220-0F	GRAS	TF	http://planttfdb.cbi.pku.edu.cn/family.php?fam=GRAS
i2_LQ_PLCLR_c21727/f1p2/2841-2F	BBR-BPC	TF	--
i2_LQ_PLCLR_c21941/f1p2/2361-0F	bHLH	TF	http://planttfdb.cbi.pku.edu.cn/family.php?fam=bHLH
i2_LQ_PLCLR_c21960/f1p1/2189-0F	GRAS	TF	http://planttfdb.cbi.pku.edu.cn/family.php?fam=GRAS
i2_LQ_PLCLR_c21960/f1p1/2189-2F	GRAS	TF	http://planttfdb.cbi.pku.edu.cn/family.php?fam=GRAS
i2_LQ_PLCLR_c22055/f1p0/2299-0F	Others	TR	--
i2_LQ_PLCLR_c22238/f1p0/2920-0F	AP2/ERF-ERF	TF	--
i2_LQ_PLCLR_c22338/f1p4/2470-1F	NAC	TF	http://planttfdb.cbi.pku.edu.cn/family.php?fam=NAC
i2_LQ_PLCLR_c22514/f1p0/2324-0F	SNF2	TR	--
i2_LQ_PLCLR_c22551/f1p5/3034-0F	B3	TF	http://planttfdb.cbi.pku.edu.cn/family.php?fam=B3
i2_LQ_PLCLR_c22568/f1p0/2408-0F	MYB-related	TF	http://planttfdb.cbi.pku.edu.cn/family.php?fam=MYB_related
i2_LQ_PLCLR_c22621/f1p1/2243-0F	C3H	TF	http://planttfdb.cbi.pku.edu.cn/family.php?fam=C3H
i2_LQ_PLCLR_c22621/f1p1/2243-1F	C3H	TF	http://planttfdb.cbi.pku.edu.cn/family.php?fam=C3H
i2_LQ_PLCLR_c22621/f1p1/2243-2F	C3H	TF	http://planttfdb.cbi.pku.edu.cn/family.php?fam=C3H
i2_LQ_PLCLR_c22645/f1p2/2218-0F	WRKY	TF	http://planttfdb.cbi.pku.edu.cn/family.php?fam=WRKY
i2_LQ_PLCLR_c22645/f1p2/2218-2F	WRKY	TF	http://planttfdb.cbi.pku.edu.cn/family.php?fam=WRKY
i2_LQ_PLCLR_c22668/f1p7/2978-0F	C2C2-YABBY	TF	--
i2_LQ_PLCLR_c22711/f1p0/2443-1F	GARP-G2-like	TF	--
i2_LQ_PLCLR_c22751/f1p3/2977-1F	TCP	TF	http://planttfdb.cbi.pku.edu.cn/family.php?fam=TCP
i2_LQ_PLCLR_c22800/f1p0/2623-1F	C3H	TF	http://planttfdb.cbi.pku.edu.cn/family.php?fam=C3H
i2_LQ_PLCLR_c22863/f1p2/3021-0F	MYB	TF	http://planttfdb.cbi.pku.edu.cn/family.php?fam=MYB
i2_LQ_PLCLR_c22872/f1p3/2425-2F	Trihelix	TF	http://planttfdb.cbi.pku.edu.cn/family.php?fam=Trihelix
i2_LQ_PLCLR_c22882/f1p0/2242-2F	mTERF	TR	--
i2_LQ_PLCLR_c22884/f1p1/2310-2F	PHD	TR	--
[truncated: 2,182 more rows]
