# Supplementary material for: Single-Molecule Long-Read Sequencing of Purslane (Portulaca oleracea) and Differential Gene Expression Related with Biosynthesis of Unsaturated Fatty Acids
Source: Plants (Basel). 2021 Mar 30;10(4):655. doi: 10.3390/plants10040655 (PMC8066459; doi:10.3390/plants10040655)
Supplement: Supplementary file 1 [file plants-10-00655-s001.zip › Supplementary materials/Supplementary table 3.xlsx]

## Sheet: Table S3
Table S3. LncRNAs and mRNAs from Iso-Seq
Transcript_id	Type	Length
i0_HQ_PLCLR_c49235/f28p0/288	LncRNA	288
i0_HQ_PLCLR_c49236/f11p0/228	LncRNA	228
i0_HQ_PLCLR_c8711/f2p0/369	LncRNA	370
i0_HQ_PLCLR_c28089/f2p0/396	LncRNA	399
i0_HQ_PLCLR_c28414/f2p0/432	LncRNA	432
i0_HQ_PLCLR_c8805/f2p8/457	LncRNA	457
i0_HQ_PLCLR_c427/f13p0/482	LncRNA	481
i0_HQ_PLCLR_c28596/f2p0/707	LncRNA	711
i0_HQ_PLCLR_c8950/f2p18/311	LncRNA	311
i0_HQ_PLCLR_c9074/f2p3/562	LncRNA	564
i0_HQ_PLCLR_c9222/f2p1446/536	LncRNA	535
i0_HQ_PLCLR_c29646/f2p0/454	LncRNA	455
i0_HQ_PLCLR_c9505/f2p97/547	LncRNA	548
i0_HQ_PLCLR_c29899/f2p19/567	LncRNA	569
i0_HQ_PLCLR_c49499/f4p0/630	LncRNA	632
i0_HQ_PLCLR_c49501/f3p0/412	LncRNA	411
i0_HQ_PLCLR_c958/f9p0/521	LncRNA	518
i0_HQ_PLCLR_c30310/f4p0/576	LncRNA	576
i0_HQ_PLCLR_c989/f14p0/374	LncRNA	373
i0_HQ_PLCLR_c992/f6p0/569	LncRNA	571
i0_HQ_PLCLR_c30381/f3p0/248	LncRNA	253
i0_HQ_PLCLR_c1011/f9p0/572	LncRNA	573
i0_HQ_PLCLR_c30405/f3p0/261	LncRNA	264
i0_HQ_PLCLR_c30409/f3p0/233	LncRNA	233
i0_HQ_PLCLR_c30434/f3p0/265	LncRNA	265
i0_HQ_PLCLR_c30471/f3p0/229	LncRNA	231
i0_HQ_PLCLR_c30491/f2p0/300	LncRNA	302
i0_HQ_PLCLR_c30517/f2p0/220	LncRNA	218
i0_HQ_PLCLR_c30519/f2p0/258	LncRNA	260
i0_HQ_PLCLR_c49575/f2p0/267	LncRNA	267
i0_HQ_PLCLR_c49578/f3p0/268	LncRNA	268
i0_HQ_PLCLR_c30534/f2p0/249	LncRNA	248
i0_HQ_PLCLR_c49606/f9p0/312	LncRNA	313
i0_HQ_PLCLR_c49626/f2p0/304	LncRNA	303
i0_HQ_PLCLR_c30565/f2p0/242	LncRNA	241
i0_HQ_PLCLR_c30571/f2p0/234	LncRNA	237
i0_HQ_PLCLR_c30580/f2p0/244	LncRNA	245
i0_HQ_PLCLR_c30582/f2p0/268	LncRNA	268
i0_HQ_PLCLR_c30593/f2p0/325	LncRNA	326
i0_HQ_PLCLR_c1162/f17p0/493	LncRNA	488
i0_HQ_PLCLR_c30628/f2p0/229	LncRNA	229
i0_HQ_PLCLR_c30639/f2p0/256	LncRNA	259
i0_HQ_PLCLR_c10124/f2p1/381	LncRNA	386
i0_HQ_PLCLR_c10189/f3p8/451	LncRNA	453
i0_HQ_PLCLR_c1281/f6p0/361	LncRNA	354
i0_HQ_PLCLR_c10239/f2p0/610	LncRNA	609
i0_HQ_PLCLR_c31635/f2p0/224	LncRNA	225
i0_HQ_PLCLR_c32568/f5p0/256	LncRNA	256
i0_HQ_PLCLR_c1316/f5p0/624	LncRNA	624
i0_HQ_PLCLR_c33049/f4p0/417	LncRNA	418
i0_HQ_PLCLR_c1318/f5p5/524	LncRNA	525
i0_HQ_PLCLR_c33119/f2p7/582	LncRNA	583
i0_HQ_PLCLR_c33705/f2p0/275	LncRNA	275
i0_HQ_PLCLR_c1361/f5p0/574	LncRNA	574
i0_HQ_PLCLR_c10906/f2p15/638	LncRNA	639
i0_HQ_PLCLR_c11039/f8p0/488	LncRNA	488
i0_HQ_PLCLR_c33828/f10p0/517	LncRNA	518
i0_HQ_PLCLR_c1458/f13p0/516	LncRNA	516
i0_HQ_PLCLR_c33831/f7p0/460	LncRNA	461
i0_HQ_PLCLR_c11346/f3p0/565	LncRNA	565
i0_HQ_PLCLR_c1567/f3p14/588	LncRNA	584
i0_HQ_PLCLR_c11353/f2p0/445	LncRNA	448
i0_HQ_PLCLR_c11469/f3p0/333	LncRNA	337
i0_HQ_PLCLR_c11589/f2p0/480	LncRNA	478
i0_HQ_PLCLR_c33945/f2p0/234	LncRNA	236
i0_HQ_PLCLR_c1615/f4p0/957	LncRNA	959
i0_HQ_PLCLR_c11872/f2p0/277	LncRNA	278
i0_HQ_PLCLR_c33988/f2p0/287	LncRNA	293
i0_HQ_PLCLR_c33996/f2p10/307	LncRNA	307
i0_HQ_PLCLR_c1641/f11p0/753	LncRNA	753
i0_HQ_PLCLR_c11968/f2p0/464	LncRNA	464
i0_HQ_PLCLR_c34095/f2p7/352	LncRNA	352
i0_HQ_PLCLR_c34105/f2p6/231	LncRNA	231
i0_HQ_PLCLR_c1693/f10p0/340	LncRNA	340
i0_HQ_PLCLR_c34138/f17p1/566	LncRNA	561
i0_HQ_PLCLR_c34143/f26p4/352	LncRNA	352
i0_HQ_PLCLR_c1720/f4p0/283	LncRNA	283
i0_HQ_PLCLR_c1725/f3p0/461	LncRNA	462
i0_HQ_PLCLR_c12384/f5p0/525	LncRNA	525
i0_HQ_PLCLR_c12567/f2p1/352	LncRNA	353
i0_HQ_PLCLR_c1752/f4p8/553	LncRNA	551
i0_HQ_PLCLR_c1755/f15p2/368	LncRNA	368
i0_HQ_PLCLR_c1767/f4p2/556	LncRNA	558
i0_HQ_PLCLR_c50140/f3p0/479	LncRNA	479
i0_HQ_PLCLR_c34492/f5p15/360	LncRNA	357
i0_HQ_PLCLR_c34556/f2p252/227	LncRNA	230
i0_HQ_PLCLR_c34559/f13p198/244	LncRNA	244
i0_HQ_PLCLR_c13148/f3p3/536	LncRNA	536
i0_HQ_PLCLR_c1831/f4p3/554	LncRNA	555
i0_HQ_PLCLR_c1841/f2p0/401	LncRNA	404
i0_HQ_PLCLR_c13265/f2p0/320	LncRNA	325
i0_HQ_PLCLR_c1886/f2p0/611	LncRNA	611
i0_HQ_PLCLR_c13547/f2p0/481	LncRNA	481
i0_HQ_PLCLR_c50396/f2p0/372	LncRNA	373
i0_HQ_PLCLR_c50401/f4p0/530	LncRNA	530
i0_HQ_PLCLR_c50424/f3p0/332	LncRNA	332
i0_HQ_PLCLR_c35607/f2p0/362	LncRNA	364
i0_HQ_PLCLR_c50476/f2p0/375	LncRNA	376
i0_HQ_PLCLR_c14073/f2p0/404	LncRNA	406
i0_HQ_PLCLR_c51592/f3p0/393	LncRNA	392
i0_HQ_PLCLR_c2041/f2p1/396	LncRNA	396
i0_HQ_PLCLR_c35911/f2p0/624	LncRNA	624
i0_HQ_PLCLR_c35960/f2p2/365	LncRNA	369
i0_HQ_PLCLR_c14348/f2p3/243	LncRNA	245
i0_HQ_PLCLR_c14358/f2p1148/234	LncRNA	238
i0_HQ_PLCLR_c35978/f2p9/322	LncRNA	326
i0_HQ_PLCLR_c14394/f2p2/244	LncRNA	243
i0_HQ_PLCLR_c14417/f5p11/270	LncRNA	271
i0_HQ_PLCLR_c14421/f2p2/222	LncRNA	222
i0_HQ_PLCLR_c14550/f6p0/457	LncRNA	457
i0_HQ_PLCLR_c14615/f4p0/280	LncRNA	277
i0_HQ_PLCLR_c14709/f2p13/370	LncRNA	371
i0_HQ_PLCLR_c14808/f2p77/290	LncRNA	290
i0_HQ_PLCLR_c2084/f3p5/470	LncRNA	475
i0_HQ_PLCLR_c14969/f2p1/285	LncRNA	285
i0_HQ_PLCLR_c36035/f2p0/417	LncRNA	417
i0_HQ_PLCLR_c36040/f2p11/502	LncRNA	502
i0_HQ_PLCLR_c15313/f2p10/274	LncRNA	276
i0_HQ_PLCLR_c15453/f2p0/281	LncRNA	285
i0_HQ_PLCLR_c16032/f2p0/255	LncRNA	258
i0_HQ_PLCLR_c16138/f2p0/236	LncRNA	237
i0_HQ_PLCLR_c16248/f2p0/270	LncRNA	270
i0_HQ_PLCLR_c2136/f2p1/392	LncRNA	393
i0_HQ_PLCLR_c2143/f8p1/346	LncRNA	346
i0_HQ_PLCLR_c36077/f2p0/964	LncRNA	973
i0_HQ_PLCLR_c16468/f38p0/743	LncRNA	743
i0_HQ_PLCLR_c2180/f3p0/358	LncRNA	359
i1_HQ_PLCLR_c2823/f2p3/1452	LncRNA	1454
i0_HQ_PLCLR_c38116/f2p0/350	LncRNA	350
i0_HQ_PLCLR_c55282/f3p0/246	LncRNA	246
i0_HQ_PLCLR_c2262/f2p14/681	LncRNA	683
i0_HQ_PLCLR_c2274/f4p2/655	LncRNA	660
i0_HQ_PLCLR_c55290/f3p0/243	LncRNA	241
i0_HQ_PLCLR_c40029/f2p0/674	LncRNA	674
i0_HQ_PLCLR_c2294/f4p4/531	LncRNA	531
i0_HQ_PLCLR_c2306/f2p5/316	LncRNA	316
i0_HQ_PLCLR_c16802/f3p0/272	LncRNA	272
i0_HQ_PLCLR_c16845/f3p0/271	LncRNA	271
i0_HQ_PLCLR_c16869/f2p0/243	LncRNA	245
i0_HQ_PLCLR_c16881/f2p0/409	LncRNA	414
i0_HQ_PLCLR_c16932/f2p0/226	LncRNA	226
i0_HQ_PLCLR_c2360/f2p2/368	LncRNA	369
i0_HQ_PLCLR_c44345/f7p0/246	LncRNA	246
i0_HQ_PLCLR_c44352/f4p0/406	LncRNA	406
i0_HQ_PLCLR_c44502/f5p57/252	LncRNA	252
i0_HQ_PLCLR_c2392/f2p3/513	LncRNA	516
i0_HQ_PLCLR_c2394/f2p2/527	LncRNA	530
i0_HQ_PLCLR_c44606/f4p1/236	LncRNA	236
i0_HQ_PLCLR_c44608/f3p56/247	LncRNA	248
i0_HQ_PLCLR_c44687/f2p0/475	LncRNA	476
i0_HQ_PLCLR_c44720/f3p0/214	LncRNA	218
i0_HQ_PLCLR_c2419/f2p0/601	LncRNA	602
i0_HQ_PLCLR_c2421/f4p69/549	LncRNA	549
i0_HQ_PLCLR_c44739/f3p0/247	LncRNA	247
i0_HQ_PLCLR_c44761/f3p0/262	LncRNA	266
i0_HQ_PLCLR_c18258/f3p9/343	LncRNA	344
i0_HQ_PLCLR_c2437/f2p0/401	LncRNA	401
i0_HQ_PLCLR_c44800/f3p0/256	LncRNA	251
i0_HQ_PLCLR_c44808/f3p0/289	LncRNA	289
i0_HQ_PLCLR_c44845/f3p12/269	LncRNA	269
i0_HQ_PLCLR_c2442/f2p2/600	LncRNA	601
i0_HQ_PLCLR_c44862/f2p0/247	LncRNA	250
i0_HQ_PLCLR_c44866/f2p0/248	LncRNA	248
i0_HQ_PLCLR_c44867/f2p19/313	LncRNA	313
i0_HQ_PLCLR_c44900/f2p31/229	LncRNA	229
i0_HQ_PLCLR_c44938/f2p21/390	LncRNA	390
i0_HQ_PLCLR_c44950/f2p0/251	LncRNA	252
i0_HQ_PLCLR_c44961/f2p26/398	LncRNA	405
i0_HQ_PLCLR_c44970/f2p0/234	LncRNA	232
i0_HQ_PLCLR_c44975/f2p7/247	LncRNA	249
i0_HQ_PLCLR_c44976/f2p0/226	LncRNA	227
i0_HQ_PLCLR_c44991/f2p0/214	LncRNA	215
i0_HQ_PLCLR_c44993/f2p0/263	LncRNA	260
i0_HQ_PLCLR_c18429/f2p2/471	LncRNA	472
i0_HQ_PLCLR_c45028/f2p0/258	LncRNA	257
i0_HQ_PLCLR_c18439/f3p12/418	LncRNA	418
i0_HQ_PLCLR_c45692/f2p17/214	LncRNA	214
i0_HQ_PLCLR_c18460/f2p0/311	LncRNA	321
i0_HQ_PLCLR_c45957/f2p0/256	LncRNA	255
i0_HQ_PLCLR_c18477/f2p3/416	LncRNA	421
i0_HQ_PLCLR_c2504/f3p0/394	LncRNA	391
i0_HQ_PLCLR_c47003/f2p0/228	LncRNA	228
i0_HQ_PLCLR_c47348/f3p0/243	LncRNA	243
i0_HQ_PLCLR_c47583/f2p47/250	LncRNA	250
i0_HQ_PLCLR_c47666/f3p3/273	LncRNA	272
i0_HQ_PLCLR_c18538/f2p81/360	LncRNA	366
i0_HQ_PLCLR_c18548/f2p0/702	LncRNA	702
i0_HQ_PLCLR_c48587/f3p0/264	LncRNA	271
i0_HQ_PLCLR_c2564/f9p4/427	LncRNA	424
i0_HQ_PLCLR_c48727/f3p0/551	LncRNA	552
i0_HQ_PLCLR_c18581/f2p15/304	LncRNA	308
i0_HQ_PLCLR_c18591/f2p0/458	LncRNA	449
i0_HQ_PLCLR_c48743/f18p0/237	LncRNA	237
i0_HQ_PLCLR_c18617/f2p0/304	LncRNA	306
i0_HQ_PLCLR_c48755/f14p0/222	LncRNA	222
i0_HQ_PLCLR_c18621/f3p0/716	LncRNA	719
i0_HQ_PLCLR_c48759/f14p0/360	LncRNA	360
i0_HQ_PLCLR_c2637/f2p26/493	LncRNA	491
i0_HQ_PLCLR_c2650/f2p9/943	LncRNA	956
i0_HQ_PLCLR_c2658/f11p7/554	LncRNA	552
i0_HQ_PLCLR_c18658/f2p11/764	LncRNA	764
i0_HQ_PLCLR_c48782/f6p0/377	LncRNA	377
i0_HQ_PLCLR_c2774/f3p6/417	LncRNA	421
i0_HQ_PLCLR_c18681/f2p7/409	LncRNA	409
i0_HQ_PLCLR_c18685/f2p2/751	LncRNA	750
i0_HQ_PLCLR_c2919/f2p0/536	LncRNA	537
i0_HQ_PLCLR_c18731/f2p1/319	LncRNA	319
i0_HQ_PLCLR_c2976/f2p142/306	LncRNA	306
i0_HQ_PLCLR_c18749/f4p1/335	LncRNA	335
i0_HQ_PLCLR_c48832/f29p0/579	LncRNA	579
i0_HQ_PLCLR_c18763/f2p13/505	LncRNA	505
i0_HQ_PLCLR_c18777/f2p3/596	LncRNA	598
i0_HQ_PLCLR_c48844/f4p0/389	LncRNA	391
i0_HQ_PLCLR_c48856/f5p0/526	LncRNA	526
i0_HQ_PLCLR_c3149/f2p0/654	LncRNA	652
i0_HQ_PLCLR_c3151/f2p4/483	LncRNA	484
i0_HQ_PLCLR_c48862/f6p0/286	LncRNA	286
i0_HQ_PLCLR_c3182/f2p1/514	LncRNA	512
i0_HQ_PLCLR_c18807/f2p0/437	LncRNA	437
i0_HQ_PLCLR_c48882/f3p0/274	LncRNA	277
i0_HQ_PLCLR_c3353/f2p0/305	LncRNA	306
i0_HQ_PLCLR_c18831/f2p0/362	LncRNA	364
i0_HQ_PLCLR_c48889/f2p0/263	LncRNA	265
i0_HQ_PLCLR_c48892/f2p0/260	LncRNA	260
i0_HQ_PLCLR_c3422/f2p3/347	LncRNA	345
i0_HQ_PLCLR_c3433/f3p0/527	LncRNA	528
i0_HQ_PLCLR_c48899/f2p0/222	LncRNA	224
i0_HQ_PLCLR_c48902/f3p0/334	LncRNA	334
i0_HQ_PLCLR_c3474/f2p0/367	LncRNA	372
i0_HQ_PLCLR_c48904/f2p0/252	LncRNA	253
i0_HQ_PLCLR_c48912/f12p0/694	LncRNA	696
i0_HQ_PLCLR_c48928/f6p0/291	LncRNA	291
i0_HQ_PLCLR_c18866/f6p7/553	LncRNA	555
i0_HQ_PLCLR_c18889/f5p0/547	LncRNA	548
i1_HQ_PLCLR_c6866/f4p11/1422	LncRNA	1428
i0_HQ_PLCLR_c19091/f2p0/414	LncRNA	420
i0_HQ_PLCLR_c19198/f2p0/400	LncRNA	404
i0_HQ_PLCLR_c3845/f2p6/704	LncRNA	704
i0_HQ_PLCLR_c19308/f2p1/340	LncRNA	349
i0_HQ_PLCLR_c19315/f2p0/515	LncRNA	517
i0_HQ_PLCLR_c3936/f2p5/347	LncRNA	345
i0_HQ_PLCLR_c4132/f2p4/366	LncRNA	367
i0_HQ_PLCLR_c49011/f2p0/214	LncRNA	214
i0_HQ_PLCLR_c49015/f2p0/241	LncRNA	241
i0_HQ_PLCLR_c4261/f2p1/352	LncRNA	352
i0_HQ_PLCLR_c49026/f159p0/233	LncRNA	231
i0_HQ_PLCLR_c20158/f2p0/579	LncRNA	588
i0_HQ_PLCLR_c4343/f2p1/430	LncRNA	430
i0_HQ_PLCLR_c20314/f2p0/338	LncRNA	340
i0_HQ_PLCLR_c49045/f5p0/525	LncRNA	524
i0_HQ_PLCLR_c49053/f4p0/270	LncRNA	270
i0_HQ_PLCLR_c20456/f2p21/473	LncRNA	469
i0_HQ_PLCLR_c49056/f3p0/495	LncRNA	495
i0_HQ_PLCLR_c49060/f14p0/924	LncRNA	925
i0_HQ_PLCLR_c20812/f4p0/540	LncRNA	541
i0_HQ_PLCLR_c49073/f4p0/289	LncRNA	291
i0_HQ_PLCLR_c49092/f35p0/237	LncRNA	237
i0_HQ_PLCLR_c4877/f2p0/491	LncRNA	491
i0_HQ_PLCLR_c4936/f3p55/383	LncRNA	384
i0_HQ_PLCLR_c49129/f60p0/765	LncRNA	765
i0_HQ_PLCLR_c4937/f3p12/367	LncRNA	367
i0_HQ_PLCLR_c22079/f2p0/345	LncRNA	345
i0_HQ_PLCLR_c5081/f3p2/299	LncRNA	300
i0_HQ_PLCLR_c22150/f2p0/513	LncRNA	514
i0_HQ_PLCLR_c5106/f2p0/538	LncRNA	539
i0_HQ_PLCLR_c5170/f2p0/298	LncRNA	301
i0_HQ_PLCLR_c22306/f2p0/287	LncRNA	287
i0_HQ_PLCLR_c5194/f2p0/388	LncRNA	388
i0_HQ_PLCLR_c22345/f2p22/588	LncRNA	588
i0_HQ_PLCLR_c49153/f11p0/466	LncRNA	466
i0_HQ_PLCLR_c5331/f2p3/413	LncRNA	415
i0_HQ_PLCLR_c5376/f2p4/363	LncRNA	364
i0_HQ_PLCLR_c23065/f2p9/495	LncRNA	495
i0_HQ_PLCLR_c23145/f2p7/353	LncRNA	356
i0_HQ_PLCLR_c5451/f2p2/460	LncRNA	460
i0_HQ_PLCLR_c49179/f3p0/372	LncRNA	373
i0_HQ_PLCLR_c49194/f3p0/327	LncRNA	327
i0_HQ_PLCLR_c5541/f2p1727/676	LncRNA	674
i0_HQ_PLCLR_c23696/f2p0/586	LncRNA	586
i0_HQ_PLCLR_c23950/f2p64/288	LncRNA	288
i0_HQ_PLCLR_c49212/f4p0/324	LncRNA	324
i0_HQ_PLCLR_c49214/f5p0/269	LncRNA	269
i0_HQ_PLCLR_c5861/f2p0/306	LncRNA	315
i0_HQ_PLCLR_c5904/f2p8/358	LncRNA	363
i0_HQ_PLCLR_c24538/f2p2/518	LncRNA	518
i0_HQ_PLCLR_c25359/f3p14/432	LncRNA	432
i0_HQ_PLCLR_c25368/f2p0/308	LncRNA	309
i0_HQ_PLCLR_c6207/f3p0/353	LncRNA	350
i0_HQ_PLCLR_c6370/f2p0/393	LncRNA	394
i0_HQ_PLCLR_c26195/f2p3/266	LncRNA	266
i0_HQ_PLCLR_c26233/f2p7/551	LncRNA	551
i0_HQ_PLCLR_c26356/f2p21/378	LncRNA	378
i0_HQ_PLCLR_c26467/f3p33/464	LncRNA	466
i0_HQ_PLCLR_c6824/f3p25/331	LncRNA	333
i2_HQ_PLCLR_c2418/f4p14/2242	LncRNA	2237
i0_HQ_PLCLR_c26763/f3p2/354	LncRNA	354
i0_HQ_PLCLR_c27506/f3p0/311	LncRNA	311
i0_HQ_PLCLR_c27696/f2p0/366	LncRNA	367
i0_HQ_PLCLR_c7571/f2p5/564	LncRNA	564
i0_HQ_PLCLR_c8068/f3p0/587	LncRNA	584
i0_HQ_PLCLR_c8195/f3p0/300	LncRNA	300
i0_HQ_PLCLR_c8200/f5p11/386	LncRNA	386
i0_HQ_PLCLR_c8252/f2p36/387	LncRNA	390
i1_HQ_PLCLR_c10978/f2p2/1110	LncRNA	1112
i2_HQ_PLCLR_c14944/f2p3/2230	LncRNA	2243
i2_HQ_PLCLR_c1647/f3p7/2593	LncRNA	2592
i1_HQ_PLCLR_c2081/f2p4/1601	LncRNA	1604
i2_HQ_PLCLR_c1763/f3p14/2301	LncRNA	2296
i1_HQ_PLCLR_c16998/f2p0/1199	LncRNA	1199
i2_HQ_PLCLR_c17592/f2p0/2573	LncRNA	2573
i2_HQ_PLCLR_c17703/f2p8/2359	LncRNA	2359
i2_HQ_PLCLR_c41733/f5p2/2157	LncRNA	2152
i2_HQ_PLCLR_c21525/f2p1/2265	LncRNA	2267
i3_HQ_PLCLR_c7451/f2p0/3282	LncRNA	3286
i3_HQ_PLCLR_c7623/f2p0/3282	LncRNA	3286
i2_HQ_PLCLR_c22925/f2p1/2303	LncRNA	2302
i3_HQ_PLCLR_c9649/f2p0/3307	LncRNA	3316
i3_HQ_PLCLR_c12279/f3p0/3321	LncRNA	3322
i2_HQ_PLCLR_c12216/f2p0/2602	LncRNA	2604
i3_HQ_PLCLR_c14156/f2p0/3195	LncRNA	3199
i4_HQ_PLCLR_c3719/f2p0/5042	LncRNA	5051
i4_HQ_PLCLR_c24763/f3p3/4194	LncRNA	4199
i4_HQ_PLCLR_c8327/f2p6/4904	LncRNA	4909
i4_HQ_PLCLR_c25466/f3p5/4900	LncRNA	4901
i3_HQ_PLCLR_c18694/f2p3/3413	LncRNA	3419
i3_HQ_PLCLR_c18801/f2p0/3172	LncRNA	3173
i4_HQ_PLCLR_c1159/f5p0/4669	LncRNA	4672
i4_HQ_PLCLR_c15140/f3p0/4519	LncRNA	4528
i4_HQ_PLCLR_c15145/f2p0/4228	LncRNA	4226
i0_LQ_PLCLR_c164/f32p0/579	LncRNA	581
i0_LQ_PLCLR_c375/f1p0/613	LncRNA	586
i0_LQ_PLCLR_c580/f1p0/443	LncRNA	439
i0_LQ_PLCLR_c606/f1p0/577	LncRNA	584
i0_LQ_PLCLR_c915/f11p4/583	LncRNA	581
i0_LQ_PLCLR_c1141/f7p13/355	LncRNA	355
i0_LQ_PLCLR_c1241/f3p5/625	LncRNA	627
i0_LQ_PLCLR_c1314/f1p0/316	LncRNA	320
i0_LQ_PLCLR_c1428/f7p0/561	LncRNA	562
i0_LQ_PLCLR_c1443/f3p12/516	LncRNA	519
i0_LQ_PLCLR_c1448/f1p1/651	LncRNA	649
i0_LQ_PLCLR_c1456/f2p8/317	LncRNA	312
i0_LQ_PLCLR_c1551/f2p0/341	LncRNA	347
i0_LQ_PLCLR_c3625/f1p0/298	LncRNA	299
i0_LQ_PLCLR_c1599/f5p0/457	LncRNA	459
i0_LQ_PLCLR_c1607/f5p2/501	LncRNA	502
i0_LQ_PLCLR_c1625/f1p8/664	LncRNA	661
i0_LQ_PLCLR_c1653/f4p5/454	LncRNA	454
i0_LQ_PLCLR_c3640/f3p39/601	LncRNA	615
i0_LQ_PLCLR_c3641/f1p3/603	LncRNA	605
i0_LQ_PLCLR_c3642/f1p1/465	LncRNA	464
i0_LQ_PLCLR_c1685/f8p0/586	LncRNA	586
i0_LQ_PLCLR_c1714/f4p0/508	LncRNA	516
i0_LQ_PLCLR_c1716/f3p3/420	LncRNA	410
i0_LQ_PLCLR_c3652/f1p0/334	LncRNA	325
i0_LQ_PLCLR_c1739/f6p1/721	LncRNA	725
i0_LQ_PLCLR_c1742/f3p0/529	LncRNA	530
i0_LQ_PLCLR_c3654/f1p0/866	LncRNA	866
i0_LQ_PLCLR_c1771/f5p0/528	LncRNA	533
i0_LQ_PLCLR_c1780/f3p3/372	LncRNA	375
i0_LQ_PLCLR_c1800/f7p0/685	LncRNA	685
i0_LQ_PLCLR_c3676/f1p11/496	LncRNA	504
i0_LQ_PLCLR_c3677/f1p0/295	LncRNA	300
i0_LQ_PLCLR_c1801/f2p0/366	LncRNA	370
i0_LQ_PLCLR_c3682/f1p0/370	LncRNA	370
i0_LQ_PLCLR_c3687/f1p9/338	LncRNA	344
i0_LQ_PLCLR_c1836/f2p0/345	LncRNA	351
i0_LQ_PLCLR_c3706/f1p0/563	LncRNA	565
i0_LQ_PLCLR_c3708/f1p0/511	LncRNA	516
i0_LQ_PLCLR_c1849/f1p4/360	LncRNA	357
i0_LQ_PLCLR_c3710/f1p40/395	LncRNA	368
i0_LQ_PLCLR_c3711/f2p2/500	LncRNA	491
i0_LQ_PLCLR_c3712/f1p139/481	LncRNA	486
i0_LQ_PLCLR_c1880/f6p69/516	LncRNA	499
i0_LQ_PLCLR_c3717/f1p0/347	LncRNA	356
i0_LQ_PLCLR_c1933/f2p0/424	LncRNA	423
i0_LQ_PLCLR_c3718/f1p8/801	LncRNA	802
i0_LQ_PLCLR_c3721/f1p0/411	LncRNA	412
i0_LQ_PLCLR_c3724/f1p0/329	LncRNA	334
i0_LQ_PLCLR_c3728/f1p6/773	LncRNA	744
i0_LQ_PLCLR_c3731/f1p15/322	LncRNA	345
i0_LQ_PLCLR_c3733/f1p7/336	LncRNA	339
i0_LQ_PLCLR_c3738/f1p5/431	LncRNA	431
i0_LQ_PLCLR_c1960/f3p7/575	LncRNA	581
i4_HQ_PLCLR_c1662/f3p0/4736	LncRNA	4740
i0_LQ_PLCLR_c3746/f1p2/328	LncRNA	335
i0_LQ_PLCLR_c1969/f2p12/470	LncRNA	463
i0_LQ_PLCLR_c1970/f1p4/490	LncRNA	486
i0_LQ_PLCLR_c1975/f1p3/625	LncRNA	620
i0_LQ_PLCLR_c1982/f2p0/534	LncRNA	531
i0_LQ_PLCLR_c3750/f1p4/550	LncRNA	568
i0_LQ_PLCLR_c3752/f1p1/450	LncRNA	436
i0_LQ_PLCLR_c1998/f2p14/370	LncRNA	368
i5_HQ_PLCLR_c2109/f2p0/5358	LncRNA	5360
i0_LQ_PLCLR_c3767/f1p156/417	LncRNA	418
i0_LQ_PLCLR_c2001/f2p2/465	LncRNA	466
i0_LQ_PLCLR_c3774/f1p1/358	LncRNA	361
i0_LQ_PLCLR_c2011/f2p6/385	LncRNA	375
i0_LQ_PLCLR_c2023/f2p106/539	LncRNA	542
i0_LQ_PLCLR_c2026/f2p2/446	LncRNA	454
i0_LQ_PLCLR_c3808/f1p0/351	LncRNA	351
i4_HQ_PLCLR_c1753/f2p14/4969	LncRNA	4976
i0_LQ_PLCLR_c2066/f2p6/692	LncRNA	703
i0_LQ_PLCLR_c3823/f1p88/288	LncRNA	291
i0_LQ_PLCLR_c2078/f3p4/525	LncRNA	523
i0_LQ_PLCLR_c2086/f2p5/731	LncRNA	709
i0_LQ_PLCLR_c3825/f1p0/475	LncRNA	476
i0_LQ_PLCLR_c3829/f1p5/552	LncRNA	554
i0_LQ_PLCLR_c3836/f1p6/388	LncRNA	408
i0_LQ_PLCLR_c2122/f1p0/345	LncRNA	349
i0_LQ_PLCLR_c3850/f1p0/332	LncRNA	338
i0_LQ_PLCLR_c2137/f2p0/297	LncRNA	293
i0_LQ_PLCLR_c3865/f1p15/411	LncRNA	413
i0_LQ_PLCLR_c2140/f2p0/426	LncRNA	421
i0_LQ_PLCLR_c3867/f1p11/459	LncRNA	461
i0_LQ_PLCLR_c3869/f1p0/532	LncRNA	534
i0_LQ_PLCLR_c2147/f3p12/381	LncRNA	384
i0_LQ_PLCLR_c2153/f5p4/474	LncRNA	477
i0_LQ_PLCLR_c2164/f2p2/786	LncRNA	785
i0_LQ_PLCLR_c3883/f1p0/357	LncRNA	367
i0_LQ_PLCLR_c3890/f1p0/475	LncRNA	477
i0_LQ_PLCLR_c3901/f1p0/432	LncRNA	426
i0_LQ_PLCLR_c2186/f2p6/361	LncRNA	364
i0_LQ_PLCLR_c3904/f1p8/285	LncRNA	297
i0_LQ_PLCLR_c3908/f1p0/668	LncRNA	673
i0_LQ_PLCLR_c3912/f1p0/603	LncRNA	605
i0_LQ_PLCLR_c3915/f1p4/370	LncRNA	373
i0_LQ_PLCLR_c3916/f1p0/472	LncRNA	482
i0_LQ_PLCLR_c2204/f2p1/305	LncRNA	337
i0_LQ_PLCLR_c2212/f1p6/647	LncRNA	632
i0_LQ_PLCLR_c3940/f1p1/530	LncRNA	581
i0_LQ_PLCLR_c3942/f1p0/714	LncRNA	731
i0_LQ_PLCLR_c2235/f3p0/932	LncRNA	943
i0_LQ_PLCLR_c3948/f1p5/330	LncRNA	344
i0_LQ_PLCLR_c2243/f3p35/783	LncRNA	774
i0_LQ_PLCLR_c2258/f2p5/619	LncRNA	621
i0_LQ_PLCLR_c3964/f1p0/508	LncRNA	520
i0_LQ_PLCLR_c2270/f2p3/545	LncRNA	544
i0_LQ_PLCLR_c3970/f1p0/875	LncRNA	872
i0_LQ_PLCLR_c3971/f1p12/364	LncRNA	368
i0_LQ_PLCLR_c3972/f1p30/618	LncRNA	617
i0_LQ_PLCLR_c3973/f1p0/643	LncRNA	643
i0_LQ_PLCLR_c3988/f1p0/666	LncRNA	665
i0_LQ_PLCLR_c3989/f1p11/736	LncRNA	741
i0_LQ_PLCLR_c3994/f1p0/483	LncRNA	481
i0_LQ_PLCLR_c2304/f1p0/427	LncRNA	427
i0_LQ_PLCLR_c2307/f3p5/455	LncRNA	458
i0_LQ_PLCLR_c4004/f3p0/490	LncRNA	495
i0_LQ_PLCLR_c4008/f1p26/426	LncRNA	426
i0_LQ_PLCLR_c2325/f2p5/361	LncRNA	352
i0_LQ_PLCLR_c4027/f1p0/434	LncRNA	439
i0_LQ_PLCLR_c2343/f2p0/466	LncRNA	475
i0_LQ_PLCLR_c2345/f3p2/390	LncRNA	390
i0_LQ_PLCLR_c2363/f3p8/659	LncRNA	666
i0_LQ_PLCLR_c4037/f1p0/810	LncRNA	812
i0_LQ_PLCLR_c4040/f1p0/322	LncRNA	321
i0_LQ_PLCLR_c4044/f1p5/376	LncRNA	377
i0_LQ_PLCLR_c2379/f2p318/489	LncRNA	490
i0_LQ_PLCLR_c2393/f2p6/536	LncRNA	527
i0_LQ_PLCLR_c2403/f2p8/361	LncRNA	362
i0_LQ_PLCLR_c2408/f2p0/706	LncRNA	705
i0_LQ_PLCLR_c4052/f1p32/327	LncRNA	328
i0_LQ_PLCLR_c4059/f1p0/317	LncRNA	322
i0_LQ_PLCLR_c4064/f1p4/462	LncRNA	479
i0_LQ_PLCLR_c4067/f1p4/411	LncRNA	421
i0_LQ_PLCLR_c2451/f2p35/593	LncRNA	574
i0_LQ_PLCLR_c4070/f4p0/379	LncRNA	378
i0_LQ_PLCLR_c4076/f1p0/575	LncRNA	575
i0_LQ_PLCLR_c4077/f1p0/550	LncRNA	553
i0_LQ_PLCLR_c4090/f1p0/520	LncRNA	520
i0_LQ_PLCLR_c4094/f2p0/341	LncRNA	364
i0_LQ_PLCLR_c2478/f4p18/463	LncRNA	465
i0_LQ_PLCLR_c4100/f1p6/522	LncRNA	520
i0_LQ_PLCLR_c4104/f1p0/619	LncRNA	633
i0_LQ_PLCLR_c4109/f1p0/465	LncRNA	465
i0_LQ_PLCLR_c4112/f1p4/354	LncRNA	356
i0_LQ_PLCLR_c2491/f2p2/417	LncRNA	414
i0_LQ_PLCLR_c2499/f4p6/369	LncRNA	370
i0_LQ_PLCLR_c4128/f1p0/318	LncRNA	321
i0_LQ_PLCLR_c2523/f2p4/373	LncRNA	361
i0_LQ_PLCLR_c4145/f1p0/323	LncRNA	326
i0_LQ_PLCLR_c2527/f10p7/509	LncRNA	509
i0_LQ_PLCLR_c4162/f1p2/647	LncRNA	669
i0_LQ_PLCLR_c4169/f1p1/605	LncRNA	607
i0_LQ_PLCLR_c4171/f1p0/499	LncRNA	478
i0_LQ_PLCLR_c4174/f1p2/525	LncRNA	527
i0_LQ_PLCLR_c4188/f1p2/546	LncRNA	544
i0_LQ_PLCLR_c4190/f1p5/409	LncRNA	425
i0_LQ_PLCLR_c4198/f1p117/313	LncRNA	311
i0_LQ_PLCLR_c4202/f1p2/973	LncRNA	983
i0_LQ_PLCLR_c4204/f1p0/345	LncRNA	350
i4_HQ_PLCLR_c24631/f5p0/4883	LncRNA	4883
i0_LQ_PLCLR_c4213/f1p0/674	LncRNA	674
i0_LQ_PLCLR_c4214/f1p1/318	LncRNA	319
i0_LQ_PLCLR_c2617/f1p1/344	LncRNA	347
i0_LQ_PLCLR_c4220/f1p0/427	LncRNA	427
i0_LQ_PLCLR_c2631/f6p0/640	LncRNA	640
i0_LQ_PLCLR_c4240/f1p0/400	LncRNA	417
i0_LQ_PLCLR_c5424/f1p2/954	LncRNA	943
i0_LQ_PLCLR_c2653/f6p1/634	LncRNA	635
i0_LQ_PLCLR_c2660/f1p0/629	LncRNA	630
i0_LQ_PLCLR_c5427/f1p0/640	LncRNA	642
i0_LQ_PLCLR_c4251/f1p37/721	LncRNA	724
i0_LQ_PLCLR_c4253/f2p3/432	LncRNA	434
i0_LQ_PLCLR_c5437/f1p0/774	LncRNA	809
i0_LQ_PLCLR_c2670/f3p0/423	LncRNA	402
i0_LQ_PLCLR_c5439/f1p17/425	LncRNA	416
i0_LQ_PLCLR_c5442/f1p10/484	LncRNA	497
i0_LQ_PLCLR_c5443/f1p0/407	LncRNA	411
i0_LQ_PLCLR_c4262/f1p3/364	LncRNA	374
i0_LQ_PLCLR_c4263/f1p3/293	LncRNA	299
i0_LQ_PLCLR_c4264/f1p271/346	LncRNA	313
i0_LQ_PLCLR_c5458/f1p6/395	LncRNA	396
i0_LQ_PLCLR_c2683/f1p1/481	LncRNA	508
i0_LQ_PLCLR_c2684/f1p12/347	LncRNA	348
i0_LQ_PLCLR_c2686/f1p1/407	LncRNA	419
i0_LQ_PLCLR_c4278/f1p13/852	LncRNA	864
i0_LQ_PLCLR_c2687/f1p0/523	LncRNA	543
i0_LQ_PLCLR_c4281/f1p11/322	LncRNA	329
i0_LQ_PLCLR_c4282/f1p1/324	LncRNA	329
i0_LQ_PLCLR_c4287/f1p4/556	LncRNA	556
i0_LQ_PLCLR_c5461/f1p0/478	LncRNA	490
i0_LQ_PLCLR_c5467/f1p0/477	LncRNA	479
i0_LQ_PLCLR_c4297/f1p33/747	LncRNA	739
i0_LQ_PLCLR_c4308/f1p0/462	LncRNA	461
i0_LQ_PLCLR_c4309/f1p0/442	LncRNA	442
i0_LQ_PLCLR_c4326/f1p50/311	LncRNA	311
i0_LQ_PLCLR_c2725/f1p0/367	LncRNA	367
i0_LQ_PLCLR_c4328/f1p0/432	LncRNA	441
i0_LQ_PLCLR_c2733/f1p0/375	LncRNA	399
i0_LQ_PLCLR_c2742/f1p2/844	LncRNA	845
i0_LQ_PLCLR_c5514/f2p0/364	LncRNA	359
i0_LQ_PLCLR_c2746/f1p2/431	LncRNA	428
i0_LQ_PLCLR_c2761/f1p0/740	LncRNA	742
i0_LQ_PLCLR_c4347/f1p0/536	LncRNA	540
i0_LQ_PLCLR_c5516/f1p0/749	LncRNA	751
i4_HQ_PLCLR_c2140/f2p0/4873	LncRNA	4868
i0_LQ_PLCLR_c5524/f1p2/510	LncRNA	524
i0_LQ_PLCLR_c2771/f2p5/337	LncRNA	342
i0_LQ_PLCLR_c4350/f1p0/424	LncRNA	426
i0_LQ_PLCLR_c4353/f1p0/294	LncRNA	293
i0_LQ_PLCLR_c4359/f1p5/503	LncRNA	516
i0_LQ_PLCLR_c2783/f1p0/343	LncRNA	343
i0_LQ_PLCLR_c4372/f1p0/464	LncRNA	463
i0_LQ_PLCLR_c5545/f1p25/946	LncRNA	956
i0_LQ_PLCLR_c2791/f1p0/390	LncRNA	380
i0_LQ_PLCLR_c4376/f1p0/315	LncRNA	317
i0_LQ_PLCLR_c5551/f2p2/347	LncRNA	347
i0_LQ_PLCLR_c5553/f1p0/390	LncRNA	393
i0_LQ_PLCLR_c5556/f1p3/386	LncRNA	389
i0_LQ_PLCLR_c5561/f1p0/351	LncRNA	355
i0_LQ_PLCLR_c2805/f1p0/520	LncRNA	523
i0_LQ_PLCLR_c2808/f1p24/312	LncRNA	327
i0_LQ_PLCLR_c5571/f1p0/526	LncRNA	524
i0_LQ_PLCLR_c5573/f1p0/548	LncRNA	549
i0_LQ_PLCLR_c2810/f1p0/434	LncRNA	439
i0_LQ_PLCLR_c5576/f1p0/351	LncRNA	334
i0_LQ_PLCLR_c4384/f1p0/346	LncRNA	347
i0_LQ_PLCLR_c5581/f1p0/602	LncRNA	603
i0_LQ_PLCLR_c5583/f1p0/398	LncRNA	400
i0_LQ_PLCLR_c4388/f2p2/799	LncRNA	806
i0_LQ_PLCLR_c4389/f1p274/763	LncRNA	775
i0_LQ_PLCLR_c5591/f1p0/613	LncRNA	618
i0_LQ_PLCLR_c5602/f1p5/834	LncRNA	858
i0_LQ_PLCLR_c4394/f1p6/293	LncRNA	295
i0_LQ_PLCLR_c2833/f1p11/338	LncRNA	337
i0_LQ_PLCLR_c4401/f1p0/530	LncRNA	527
i0_LQ_PLCLR_c2839/f1p0/608	LncRNA	605
i0_LQ_PLCLR_c5621/f1p0/539	LncRNA	540
i0_LQ_PLCLR_c4412/f1p0/350	LncRNA	350
i0_LQ_PLCLR_c5625/f1p16/342	LncRNA	343
i0_LQ_PLCLR_c5627/f1p0/381	LncRNA	385
i0_LQ_PLCLR_c2847/f1p12/516	LncRNA	516
i0_LQ_PLCLR_c2848/f1p1/593	LncRNA	610
i0_LQ_PLCLR_c5632/f1p7/336	LncRNA	336
i0_LQ_PLCLR_c4420/f1p4/591	LncRNA	591
i0_LQ_PLCLR_c5634/f1p9/354	LncRNA	357
i0_LQ_PLCLR_c2859/f1p0/301	LncRNA	304
i0_LQ_PLCLR_c2863/f1p0/446	LncRNA	451
i0_LQ_PLCLR_c4436/f1p0/314	LncRNA	314
i0_LQ_PLCLR_c5643/f1p0/455	LncRNA	456
i0_LQ_PLCLR_c5647/f1p0/452	LncRNA	453
i0_LQ_PLCLR_c5651/f1p11/434	LncRNA	451
i0_LQ_PLCLR_c2869/f1p0/422	LncRNA	439
i0_LQ_PLCLR_c4444/f1p20/778	LncRNA	789
i0_LQ_PLCLR_c5658/f1p2/962	LncRNA	967
i0_LQ_PLCLR_c7235/f1p33/295	LncRNA	297
i0_LQ_PLCLR_c2872/f1p0/542	LncRNA	566
i0_LQ_PLCLR_c4455/f1p0/823	LncRNA	821
i0_LQ_PLCLR_c4458/f1p3/635	LncRNA	635
i0_LQ_PLCLR_c7250/f1p0/333	LncRNA	338
i0_LQ_PLCLR_c4461/f1p7/709	LncRNA	722
i0_LQ_PLCLR_c4462/f1p69/638	LncRNA	670
i0_LQ_PLCLR_c2888/f1p312/461	LncRNA	474
i0_LQ_PLCLR_c4464/f1p19/377	LncRNA	369
i0_LQ_PLCLR_c2889/f1p7/902	LncRNA	894
i0_LQ_PLCLR_c5676/f1p5/500	LncRNA	501
i0_LQ_PLCLR_c2892/f2p2/663	LncRNA	651
i0_LQ_PLCLR_c7274/f1p0/518	LncRNA	514
i0_LQ_PLCLR_c7275/f1p3/292	LncRNA	291
i0_LQ_PLCLR_c2894/f1p3/448	LncRNA	449
i0_LQ_PLCLR_c8994/f1p0/432	LncRNA	432
i0_LQ_PLCLR_c7279/f1p0/497	LncRNA	497
i0_LQ_PLCLR_c4477/f1p0/369	LncRNA	397
i0_LQ_PLCLR_c9000/f1p3/304	LncRNA	304
i0_LQ_PLCLR_c5693/f1p4/331	LncRNA	331
i0_LQ_PLCLR_c2898/f1p0/440	LncRNA	438
i0_LQ_PLCLR_c7292/f1p0/401	LncRNA	407
i0_LQ_PLCLR_c2909/f1p0/328	LncRNA	327
i0_LQ_PLCLR_c5701/f1p1/485	LncRNA	479
i0_LQ_PLCLR_c4482/f1p0/753	LncRNA	751
i0_LQ_PLCLR_c2914/f1p3/326	LncRNA	321
i0_LQ_PLCLR_c9015/f1p9/393	LncRNA	369
i0_LQ_PLCLR_c5702/f1p1/640	LncRNA	644
i0_LQ_PLCLR_c7297/f1p0/588	LncRNA	588
i0_LQ_PLCLR_c2925/f1p0/273	LncRNA	273
i0_LQ_PLCLR_c5706/f1p0/289	LncRNA	300
i0_LQ_PLCLR_c7309/f2p5/424	LncRNA	429
i0_LQ_PLCLR_c9033/f1p16/432	LncRNA	429
i0_LQ_PLCLR_c5708/f1p42/312	LncRNA	315
i0_LQ_PLCLR_c7313/f1p1/689	LncRNA	692
i0_LQ_PLCLR_c4498/f1p0/524	LncRNA	524
i0_LQ_PLCLR_c2939/f1p17/426	LncRNA	431
i0_LQ_PLCLR_c5720/f1p0/368	LncRNA	370
i0_LQ_PLCLR_c2941/f1p0/551	LncRNA	595
i0_LQ_PLCLR_c7321/f1p0/332	LncRNA	337
i0_LQ_PLCLR_c7323/f1p5/392	LncRNA	391
i0_LQ_PLCLR_c4508/f1p1/485	LncRNA	482
i0_LQ_PLCLR_c9042/f1p0/316	LncRNA	324
i0_LQ_PLCLR_c2956/f1p10/331	LncRNA	344
i0_LQ_PLCLR_c7329/f1p0/582	LncRNA	579
i0_LQ_PLCLR_c7330/f1p0/361	LncRNA	360
i0_LQ_PLCLR_c4517/f1p0/396	LncRNA	409
i0_LQ_PLCLR_c9060/f1p0/460	LncRNA	470
i0_LQ_PLCLR_c4526/f1p0/431	LncRNA	437
i0_LQ_PLCLR_c5738/f2p21/716	LncRNA	745
i0_LQ_PLCLR_c4527/f2p0/359	LncRNA	370
i0_LQ_PLCLR_c5740/f1p0/285	LncRNA	305
i0_LQ_PLCLR_c9063/f1p0/372	LncRNA	369
i0_LQ_PLCLR_c5744/f1p0/455	LncRNA	459
i0_LQ_PLCLR_c9065/f1p7/435	LncRNA	437
i0_LQ_PLCLR_c5747/f1p12/469	LncRNA	467
i0_LQ_PLCLR_c5749/f1p0/494	LncRNA	521
i0_LQ_PLCLR_c9067/f1p0/742	LncRNA	786
i0_LQ_PLCLR_c4540/f1p4/622	LncRNA	647
i0_LQ_PLCLR_c7351/f1p0/338	LncRNA	349
i0_LQ_PLCLR_c9068/f1p0/966	LncRNA	994
i0_LQ_PLCLR_c9069/f1p0/482	LncRNA	492
i0_LQ_PLCLR_c5763/f1p2/533	LncRNA	542
i0_LQ_PLCLR_c5765/f1p8/318	LncRNA	322
i0_LQ_PLCLR_c9077/f1p3/451	LncRNA	464
i0_LQ_PLCLR_c4558/f1p18/760	LncRNA	747
i0_LQ_PLCLR_c2987/f1p16/340	LncRNA	364
i0_LQ_PLCLR_c4564/f1p0/476	LncRNA	473
i0_LQ_PLCLR_c4574/f1p0/533	LncRNA	533
i0_LQ_PLCLR_c7362/f2p2/628	LncRNA	637
i0_LQ_PLCLR_c7371/f1p0/348	LncRNA	348
i0_LQ_PLCLR_c2999/f1p4/413	LncRNA	415
i0_LQ_PLCLR_c9085/f1p6/504	LncRNA	550
i0_LQ_PLCLR_c4585/f1p7/452	LncRNA	452
i0_LQ_PLCLR_c5788/f1p1/651	LncRNA	651
i0_LQ_PLCLR_c9095/f1p1/368	LncRNA	369
i0_LQ_PLCLR_c7394/f1p1/359	LncRNA	359
i0_LQ_PLCLR_c3016/f1p5/287	LncRNA	287
i0_LQ_PLCLR_c5802/f1p9/330	LncRNA	333
i0_LQ_PLCLR_c5803/f1p5/335	LncRNA	343
i0_LQ_PLCLR_c3025/f1p1/392	LncRNA	393
i0_LQ_PLCLR_c7401/f1p0/801	LncRNA	780
i0_LQ_PLCLR_c7408/f1p0/445	LncRNA	448
i0_LQ_PLCLR_c9098/f1p0/513	LncRNA	531
i0_LQ_PLCLR_c9103/f1p6/356	LncRNA	361
i0_LQ_PLCLR_c9104/f1p0/388	LncRNA	398
i0_LQ_PLCLR_c9105/f1p0/425	LncRNA	430
i0_LQ_PLCLR_c4615/f2p2/553	LncRNA	561
i0_LQ_PLCLR_c5813/f1p0/434	LncRNA	436
i0_LQ_PLCLR_c9109/f1p0/654	LncRNA	658
i0_LQ_PLCLR_c3039/f1p3/857	LncRNA	867
i0_LQ_PLCLR_c3040/f1p0/297	LncRNA	301
i0_LQ_PLCLR_c3042/f1p0/366	LncRNA	364
i0_LQ_PLCLR_c3043/f1p2/390	LncRNA	391
i0_LQ_PLCLR_c5819/f1p0/410	LncRNA	408
i0_LQ_PLCLR_c5821/f1p0/526	LncRNA	528
i0_LQ_PLCLR_c9117/f1p5/327	LncRNA	324
i0_LQ_PLCLR_c3060/f1p6/332	LncRNA	335
i0_LQ_PLCLR_c5834/f1p1/414	LncRNA	417
i0_LQ_PLCLR_c7437/f1p0/649	LncRNA	651
i0_LQ_PLCLR_c4632/f1p0/293	LncRNA	293
i0_LQ_PLCLR_c9130/f1p0/310	LncRNA	317
i0_LQ_PLCLR_c3077/f1p0/389	LncRNA	389
i0_LQ_PLCLR_c5838/f1p1/989	LncRNA	991
i0_LQ_PLCLR_c7447/f1p5/344	LncRNA	346
i0_LQ_PLCLR_c4640/f1p1/430	LncRNA	411
i0_LQ_PLCLR_c4642/f1p0/458	LncRNA	466
i0_LQ_PLCLR_c4643/f2p7/961	LncRNA	962
i0_LQ_PLCLR_c3079/f1p7/323	LncRNA	336
i0_LQ_PLCLR_c7448/f1p3/730	LncRNA	730
i0_LQ_PLCLR_c5843/f1p2/842	LncRNA	841
i0_LQ_PLCLR_c4645/f1p2/350	LncRNA	359
i0_LQ_PLCLR_c4649/f1p10/319	LncRNA	320
i0_LQ_PLCLR_c3086/f1p0/247	LncRNA	249
i0_LQ_PLCLR_c4654/f1p0/371	LncRNA	373
i0_LQ_PLCLR_c7458/f1p23/320	LncRNA	322
i0_LQ_PLCLR_c7461/f2p7/509	LncRNA	510
i0_LQ_PLCLR_c4671/f1p0/379	LncRNA	380
i0_LQ_PLCLR_c3095/f1p2/376	LncRNA	378
i0_LQ_PLCLR_c9152/f1p0/931	LncRNA	937
i0_LQ_PLCLR_c3098/f1p4/464	LncRNA	465
i0_LQ_PLCLR_c5858/f1p46/797	LncRNA	786
i0_LQ_PLCLR_c3102/f1p13/342	LncRNA	344
i0_LQ_PLCLR_c5864/f1p0/441	LncRNA	456
i0_LQ_PLCLR_c3113/f1p1/344	LncRNA	351
i0_LQ_PLCLR_c3118/f1p5/400	LncRNA	402
i0_LQ_PLCLR_c4690/f1p0/470	LncRNA	467
i0_LQ_PLCLR_c7480/f2p5/623	LncRNA	628
i0_LQ_PLCLR_c3128/f1p0/499	LncRNA	499
i0_LQ_PLCLR_c4701/f1p3/807	LncRNA	804
i0_LQ_PLCLR_c7491/f1p1/774	LncRNA	774
i0_LQ_PLCLR_c4702/f1p2/324	LncRNA	326
i0_LQ_PLCLR_c4703/f1p4/501	LncRNA	507
i0_LQ_PLCLR_c3137/f1p2/429	LncRNA	434
i0_LQ_PLCLR_c3138/f1p5/411	LncRNA	411
i0_LQ_PLCLR_c3139/f1p9/398	LncRNA	401
i0_LQ_PLCLR_c9164/f1p6/760	LncRNA	778
i0_LQ_PLCLR_c4704/f2p8/359	LncRNA	356
i0_LQ_PLCLR_c9165/f1p0/470	LncRNA	499
i0_LQ_PLCLR_c3152/f1p2/396	LncRNA	397
i0_LQ_PLCLR_c5883/f1p1/479	LncRNA	470
i0_LQ_PLCLR_c4707/f1p2/456	LncRNA	456
i0_LQ_PLCLR_c5887/f1p0/947	LncRNA	950
i0_LQ_PLCLR_c5891/f1p49/396	LncRNA	396
i0_LQ_PLCLR_c4709/f1p0/393	LncRNA	392
i0_LQ_PLCLR_c5895/f1p11/673	LncRNA	681
i0_LQ_PLCLR_c7511/f1p0/577	LncRNA	593
i0_LQ_PLCLR_c9171/f1p0/416	LncRNA	412
i0_LQ_PLCLR_c3159/f1p1/461	LncRNA	461
i0_LQ_PLCLR_c9173/f1p15/359	LncRNA	375
i0_LQ_PLCLR_c5910/f1p3/795	LncRNA	825
i0_LQ_PLCLR_c4721/f1p2/366	LncRNA	354
i0_LQ_PLCLR_c4728/f1p13/706	LncRNA	710
i0_LQ_PLCLR_c3167/f1p3/488	LncRNA	492
i0_LQ_PLCLR_c9177/f1p0/747	LncRNA	758
i0_LQ_PLCLR_c5915/f1p0/418	LncRNA	421
i0_LQ_PLCLR_c4736/f1p0/533	LncRNA	533
i0_LQ_PLCLR_c5923/f1p1/390	LncRNA	364
i0_LQ_PLCLR_c4757/f1p37/820	LncRNA	828
i0_LQ_PLCLR_c4758/f1p0/515	LncRNA	515
i0_LQ_PLCLR_c4759/f1p0/400	LncRNA	404
i0_LQ_PLCLR_c7526/f1p16/354	LncRNA	376
i0_LQ_PLCLR_c4764/f1p0/288	LncRNA	298
i0_LQ_PLCLR_c5932/f1p4/455	LncRNA	459
i0_LQ_PLCLR_c4778/f1p0/314	LncRNA	317
i0_LQ_PLCLR_c4782/f1p2/670	LncRNA	674
i0_LQ_PLCLR_c4783/f1p8/304	LncRNA	310
i0_LQ_PLCLR_c7542/f1p0/769	LncRNA	774
i0_LQ_PLCLR_c9204/f1p571/675	LncRNA	679
i0_LQ_PLCLR_c3196/f1p0/816	LncRNA	825
i0_LQ_PLCLR_c9208/f1p0/347	LncRNA	356
i0_LQ_PLCLR_c7550/f1p0/509	LncRNA	496
i0_LQ_PLCLR_c9209/f1p0/307	LncRNA	313
i0_LQ_PLCLR_c3197/f1p0/982	LncRNA	992
i0_LQ_PLCLR_c3198/f1p0/366	LncRNA	366
i0_LQ_PLCLR_c9221/f1p4/423	LncRNA	423
i0_LQ_PLCLR_c4799/f1p0/459	LncRNA	462
i0_LQ_PLCLR_c5954/f1p46/543	LncRNA	541
i0_LQ_PLCLR_c4810/f1p11/360	LncRNA	366
i0_LQ_PLCLR_c9234/f1p0/410	LncRNA	412
i0_LQ_PLCLR_c7568/f1p8/314	LncRNA	314
i0_LQ_PLCLR_c7570/f1p1/306	LncRNA	304
i0_LQ_PLCLR_c3215/f1p0/741	LncRNA	754
i0_LQ_PLCLR_c3218/f1p0/307	LncRNA	307
i0_LQ_PLCLR_c3219/f1p0/407	LncRNA	407
i0_LQ_PLCLR_c4819/f1p5/426	LncRNA	428
i0_LQ_PLCLR_c5968/f1p6/891	LncRNA	900
i0_LQ_PLCLR_c7583/f2p0/381	LncRNA	381
i0_LQ_PLCLR_c9238/f1p0/351	LncRNA	351
i0_LQ_PLCLR_c7585/f1p0/337	LncRNA	340
i0_LQ_PLCLR_c7592/f1p0/690	LncRNA	691
i0_LQ_PLCLR_c4824/f1p0/441	LncRNA	470
i0_LQ_PLCLR_c3239/f1p0/550	LncRNA	562
i0_LQ_PLCLR_c4833/f1p1/304	LncRNA	308
i0_LQ_PLCLR_c5989/f2p37/681	LncRNA	685
i0_LQ_PLCLR_c5990/f1p8/613	LncRNA	624
i0_LQ_PLCLR_c4842/f1p11/500	LncRNA	506
i0_LQ_PLCLR_c4843/f1p0/337	LncRNA	343
i0_LQ_PLCLR_c10740/f1p10/440	LncRNA	451
i0_LQ_PLCLR_c5997/f1p11/701	LncRNA	700
i0_LQ_PLCLR_c7620/f1p0/646	LncRNA	647
i0_LQ_PLCLR_c10745/f1p6/389	LncRNA	389
i0_LQ_PLCLR_c9259/f1p0/518	LncRNA	524
i0_LQ_PLCLR_c3249/f1p33/507	LncRNA	507
i0_LQ_PLCLR_c3252/f1p0/626	LncRNA	626
i0_LQ_PLCLR_c6009/f1p1/339	LncRNA	340
i0_LQ_PLCLR_c10750/f1p15/651	LncRNA	648
i0_LQ_PLCLR_c6010/f3p1/315	LncRNA	315
i0_LQ_PLCLR_c3258/f1p5/644	LncRNA	645
i0_LQ_PLCLR_c3259/f1p0/350	LncRNA	350
i0_LQ_PLCLR_c7625/f1p0/342	LncRNA	356
i0_LQ_PLCLR_c3262/f2p254/504	LncRNA	506
i0_LQ_PLCLR_c3263/f1p15/838	LncRNA	842
i0_LQ_PLCLR_c7630/f1p0/596	LncRNA	610
i0_LQ_PLCLR_c9277/f1p1/995	LncRNA	1003
i0_LQ_PLCLR_c6019/f1p8/445	LncRNA	434
i0_LQ_PLCLR_c6023/f1p0/313	LncRNA	312
i0_LQ_PLCLR_c3268/f1p0/369	LncRNA	363
i0_LQ_PLCLR_c7640/f1p2/329	LncRNA	334
i0_LQ_PLCLR_c6029/f1p1/483	LncRNA	500
i0_LQ_PLCLR_c9286/f1p0/990	LncRNA	1005
i0_LQ_PLCLR_c9287/f2p12/665	LncRNA	673
i0_LQ_PLCLR_c6030/f2p11/736	LncRNA	745
i0_LQ_PLCLR_c7646/f1p0/550	LncRNA	553
i0_LQ_PLCLR_c10772/f1p0/337	LncRNA	344
i0_LQ_PLCLR_c10775/f1p2/428	LncRNA	432
i0_LQ_PLCLR_c10777/f1p0/400	LncRNA	400
i0_LQ_PLCLR_c6038/f1p2/482	LncRNA	487
i0_LQ_PLCLR_c6039/f1p0/490	LncRNA	481
i0_LQ_PLCLR_c7651/f1p2/339	LncRNA	352
i0_LQ_PLCLR_c6048/f1p52/380	LncRNA	402
i0_LQ_PLCLR_c3303/f1p8/602	LncRNA	611
i0_LQ_PLCLR_c4876/f1p0/739	LncRNA	743
i0_LQ_PLCLR_c7654/f1p0/437	LncRNA	455
i0_LQ_PLCLR_c6051/f1p4/394	LncRNA	393
i0_LQ_PLCLR_c7657/f1p3/686	LncRNA	687
i0_LQ_PLCLR_c10782/f1p2/412	LncRNA	414
i0_LQ_PLCLR_c6070/f1p0/599	LncRNA	604
i0_LQ_PLCLR_c3316/f1p34/424	LncRNA	430
i0_LQ_PLCLR_c9320/f1p16/684	LncRNA	687
i0_LQ_PLCLR_c9321/f1p5/342	LncRNA	343
i0_LQ_PLCLR_c6073/f1p0/339	LncRNA	347
i0_LQ_PLCLR_c9323/f1p16/481	LncRNA	498
i0_LQ_PLCLR_c9334/f1p0/370	LncRNA	374
i0_LQ_PLCLR_c10800/f1p7/427	LncRNA	430
i0_LQ_PLCLR_c9335/f1p0/960	LncRNA	963
i0_LQ_PLCLR_c4899/f1p2/720	LncRNA	722
i0_LQ_PLCLR_c10806/f1p0/487	LncRNA	487
i0_LQ_PLCLR_c7672/f1p0/706	LncRNA	702
i0_LQ_PLCLR_c6080/f1p2/386	LncRNA	386
i0_LQ_PLCLR_c6085/f1p0/434	LncRNA	446
i0_LQ_PLCLR_c9348/f1p1/525	LncRNA	479
i0_LQ_PLCLR_c4900/f1p1/517	LncRNA	521
i0_LQ_PLCLR_c4901/f1p6/803	LncRNA	802
i0_LQ_PLCLR_c3339/f1p0/543	LncRNA	535
i0_LQ_PLCLR_c9349/f1p0/584	LncRNA	573
i0_LQ_PLCLR_c9351/f1p1/326	LncRNA	327
i0_LQ_PLCLR_c6090/f2p0/343	LncRNA	352
i0_LQ_PLCLR_c3347/f1p3/779	LncRNA	785
i0_LQ_PLCLR_c6099/f1p0/863	LncRNA	863
i0_LQ_PLCLR_c7686/f1p0/815	LncRNA	816
i0_LQ_PLCLR_c3348/f1p2/396	LncRNA	397
i0_LQ_PLCLR_c6105/f1p4/366	LncRNA	375
i0_LQ_PLCLR_c10816/f1p2/410	LncRNA	413
i0_LQ_PLCLR_c9365/f1p3/286	LncRNA	300
i0_LQ_PLCLR_c9371/f1p76/433	LncRNA	432
i0_LQ_PLCLR_c10823/f1p0/609	LncRNA	623
i0_LQ_PLCLR_c3366/f1p3/428	LncRNA	436
i0_LQ_PLCLR_c6120/f1p0/510	LncRNA	518
i0_LQ_PLCLR_c6125/f1p1/684	LncRNA	686
i0_LQ_PLCLR_c6126/f1p0/607	LncRNA	609
i0_LQ_PLCLR_c6127/f1p0/384	LncRNA	388
i0_LQ_PLCLR_c6128/f1p21/460	LncRNA	465
i0_LQ_PLCLR_c3367/f1p2/405	LncRNA	398
i0_LQ_PLCLR_c6130/f1p2/395	LncRNA	393
i0_LQ_PLCLR_c3371/f1p1/324	LncRNA	324
i0_LQ_PLCLR_c6135/f1p2/385	LncRNA	385
i0_LQ_PLCLR_c9388/f2p31/474	LncRNA	477
i0_LQ_PLCLR_c6141/f1p0/303	LncRNA	307
i0_LQ_PLCLR_c9391/f1p2/307	LncRNA	310
i0_LQ_PLCLR_c4921/f1p2/378	LncRNA	354
i0_LQ_PLCLR_c4923/f1p5/530	LncRNA	544
i0_LQ_PLCLR_c10836/f2p0/358	LncRNA	358
i0_LQ_PLCLR_c4925/f1p9/286	LncRNA	283
i0_LQ_PLCLR_c3378/f1p0/354	LncRNA	352
i0_LQ_PLCLR_c10839/f1p0/394	LncRNA	399
i0_LQ_PLCLR_c3387/f1p7/832	LncRNA	824
i0_LQ_PLCLR_c3389/f1p0/292	LncRNA	295
i0_LQ_PLCLR_c9407/f1p3/620	LncRNA	635
i0_LQ_PLCLR_c6159/f1p4/339	LncRNA	339
i0_LQ_PLCLR_c6160/f1p54/310	LncRNA	313
i0_LQ_PLCLR_c10854/f1p0/543	LncRNA	546
i0_LQ_PLCLR_c4938/f1p4/343	LncRNA	359
i0_LQ_PLCLR_c3415/f1p0/371	LncRNA	372
i0_LQ_PLCLR_c10869/f1p0/566	LncRNA	567
i0_LQ_PLCLR_c9411/f1p1/340	LncRNA	345
i0_LQ_PLCLR_c9414/f1p6/333	LncRNA	333
i0_LQ_PLCLR_c6167/f1p0/678	LncRNA	657
i0_LQ_PLCLR_c10871/f1p67/337	LncRNA	348
i0_LQ_PLCLR_c7715/f1p2/982	LncRNA	1022
i0_LQ_PLCLR_c6172/f1p2/353	LncRNA	353
i0_LQ_PLCLR_c3419/f1p4/628	LncRNA	614
i0_LQ_PLCLR_c6175/f1p0/626	LncRNA	626
i0_LQ_PLCLR_c4942/f1p2/407	LncRNA	413
i0_LQ_PLCLR_c3421/f1p3/918	LncRNA	933
i0_LQ_PLCLR_c9431/f1p3/335	LncRNA	338
i0_LQ_PLCLR_c4944/f1p0/312	LncRNA	314
i0_LQ_PLCLR_c9435/f1p1/360	LncRNA	369
i0_LQ_PLCLR_c10885/f1p0/892	LncRNA	920
i0_LQ_PLCLR_c3424/f1p0/486	LncRNA	486
i0_LQ_PLCLR_c10892/f1p0/824	LncRNA	847
i0_LQ_PLCLR_c9441/f1p16/313	LncRNA	335
i0_LQ_PLCLR_c10897/f1p28/286	LncRNA	287
i0_LQ_PLCLR_c10899/f2p0/524	LncRNA	525
i0_LQ_PLCLR_c10900/f1p3/306	LncRNA	308
i0_LQ_PLCLR_c9442/f1p24/671	LncRNA	679
i0_LQ_PLCLR_c3440/f1p0/391	LncRNA	412
i0_LQ_PLCLR_c10901/f1p0/357	LncRNA	359
i0_LQ_PLCLR_c4952/f1p21/678	LncRNA	679
i0_LQ_PLCLR_c6187/f1p0/491	LncRNA	495
i0_LQ_PLCLR_c10902/f1p0/538	LncRNA	536
i0_LQ_PLCLR_c6192/f1p9/359	LncRNA	366
i0_LQ_PLCLR_c7736/f1p0/301	LncRNA	298
i0_LQ_PLCLR_c4961/f1p355/303	LncRNA	299
i0_LQ_PLCLR_c9452/f1p1/374	LncRNA	358
i0_LQ_PLCLR_c4968/f1p0/350	LncRNA	352
i0_LQ_PLCLR_c10915/f1p1/766	LncRNA	755
i0_LQ_PLCLR_c3461/f1p1/624	LncRNA	623
i0_LQ_PLCLR_c6193/f1p0/645	LncRNA	636
i0_LQ_PLCLR_c4970/f1p14/376	LncRNA	369
i0_LQ_PLCLR_c7748/f2p5/338	LncRNA	331
i0_LQ_PLCLR_c4971/f1p0/379	LncRNA	384
i0_LQ_PLCLR_c10930/f1p0/300	LncRNA	300
i0_LQ_PLCLR_c10932/f1p1/380	LncRNA	380
i0_LQ_PLCLR_c6196/f1p4/347	LncRNA	347
i0_LQ_PLCLR_c9459/f1p49/292	LncRNA	293
i0_LQ_PLCLR_c4981/f1p0/653	LncRNA	662
i0_LQ_PLCLR_c4982/f1p0/381	LncRNA	383
i0_LQ_PLCLR_c3485/f1p14/364	LncRNA	365
i0_LQ_PLCLR_c3491/f1p1/329	LncRNA	331
i0_LQ_PLCLR_c9468/f1p2/393	LncRNA	392
i0_LQ_PLCLR_c3495/f1p0/611	LncRNA	640
i0_LQ_PLCLR_c10950/f1p2/323	LncRNA	331
i0_LQ_PLCLR_c10952/f1p8/639	LncRNA	638
i0_LQ_PLCLR_c6199/f1p56/596	LncRNA	568
i0_LQ_PLCLR_c3499/f1p0/670	LncRNA	671
i0_LQ_PLCLR_c3500/f1p1/309	LncRNA	304
i0_LQ_PLCLR_c6201/f1p0/334	LncRNA	352
i0_LQ_PLCLR_c7763/f2p0/493	LncRNA	496
i0_LQ_PLCLR_c3503/f1p0/658	LncRNA	678
i0_LQ_PLCLR_c9480/f1p1/586	LncRNA	585
i0_LQ_PLCLR_c3505/f1p0/362	LncRNA	381
i0_LQ_PLCLR_c4995/f1p68/952	LncRNA	950
i0_LQ_PLCLR_c4996/f1p3/516	LncRNA	525
i0_LQ_PLCLR_c4997/f1p10/394	LncRNA	397
i0_LQ_PLCLR_c10979/f1p0/535	LncRNA	533
i0_LQ_PLCLR_c4999/f1p0/688	LncRNA	695
i0_LQ_PLCLR_c3518/f3p0/572	LncRNA	570
i0_LQ_PLCLR_c7772/f1p0/357	LncRNA	359
i0_LQ_PLCLR_c10983/f1p0/691	LncRNA	691
i0_LQ_PLCLR_c5003/f2p0/547	LncRNA	551
i0_LQ_PLCLR_c10985/f1p0/723	LncRNA	738
i0_LQ_PLCLR_c5012/f1p14/528	LncRNA	527
i0_LQ_PLCLR_c6212/f1p4/679	LncRNA	665
i0_LQ_PLCLR_c3526/f1p0/520	LncRNA	512
i0_LQ_PLCLR_c7782/f1p9/307	LncRNA	312
i0_LQ_PLCLR_c3528/f1p2/386	LncRNA	391
i0_LQ_PLCLR_c6220/f1p0/295	LncRNA	295
i0_LQ_PLCLR_c3529/f1p136/479	LncRNA	481
i0_LQ_PLCLR_c9506/f1p5/311	LncRNA	315
i0_LQ_PLCLR_c5021/f1p0/314	LncRNA	321
i0_LQ_PLCLR_c10992/f1p0/607	LncRNA	608
i0_LQ_PLCLR_c10994/f1p0/466	LncRNA	475
i0_LQ_PLCLR_c7790/f1p0/353	LncRNA	356
i0_LQ_PLCLR_c6232/f1p9/373	LncRNA	367
i0_LQ_PLCLR_c6234/f1p0/566	LncRNA	569
i0_LQ_PLCLR_c11001/f1p0/428	LncRNA	427
i0_LQ_PLCLR_c5029/f1p2/312	LncRNA	323
i0_LQ_PLCLR_c3545/f1p0/301	LncRNA	301
i0_LQ_PLCLR_c9525/f1p36/329	LncRNA	348
i0_LQ_PLCLR_c11011/f1p2/622	LncRNA	625
i0_LQ_PLCLR_c11016/f1p7/543	LncRNA	545
i0_LQ_PLCLR_c5043/f1p178/565	LncRNA	566
i0_LQ_PLCLR_c3547/f1p0/655	LncRNA	690
i0_LQ_PLCLR_c5044/f1p0/622	LncRNA	622
i0_LQ_PLCLR_c9529/f1p0/343	LncRNA	354
i0_LQ_PLCLR_c11020/f1p0/284	LncRNA	287
i0_LQ_PLCLR_c11022/f1p0/310	LncRNA	315
i0_LQ_PLCLR_c6239/f1p0/453	LncRNA	465
i0_LQ_PLCLR_c11027/f1p0/357	LncRNA	355
i0_LQ_PLCLR_c5061/f1p4/387	LncRNA	393
i0_LQ_PLCLR_c5064/f1p1/375	LncRNA	368
i0_LQ_PLCLR_c3567/f1p0/802	LncRNA	807
i0_LQ_PLCLR_c3568/f1p37/304	LncRNA	310
i0_LQ_PLCLR_c3571/f1p27/371	LncRNA	371
i0_LQ_PLCLR_c3572/f1p0/354	LncRNA	362
i0_LQ_PLCLR_c3575/f1p1/393	LncRNA	393
i0_LQ_PLCLR_c3576/f1p0/500	LncRNA	503
i0_LQ_PLCLR_c11037/f2p0/484	LncRNA	497
i0_LQ_PLCLR_c3578/f1p2/352	LncRNA	359
i0_LQ_PLCLR_c7843/f1p0/408	LncRNA	409
i0_LQ_PLCLR_c7844/f1p0/300	LncRNA	303
i0_LQ_PLCLR_c5071/f1p3/773	LncRNA	773
i0_LQ_PLCLR_c7854/f2p2/314	LncRNA	322
i0_LQ_PLCLR_c3592/f1p107/306	LncRNA	307
i0_LQ_PLCLR_c9554/f1p6/463	LncRNA	467
i0_LQ_PLCLR_c3594/f2p0/354	LncRNA	359
i0_LQ_PLCLR_c3595/f1p0/676	LncRNA	678
i0_LQ_PLCLR_c9556/f1p0/372	LncRNA	370
i0_LQ_PLCLR_c5076/f2p7/481	LncRNA	479
i0_LQ_PLCLR_c5077/f1p4/336	LncRNA	339
i0_LQ_PLCLR_c3597/f1p28/588	LncRNA	606
i0_LQ_PLCLR_c9559/f1p2/541	LncRNA	536
i0_LQ_PLCLR_c7860/f2p0/578	LncRNA	576
i0_LQ_PLCLR_c9560/f1p4/379	LncRNA	379
i0_LQ_PLCLR_c7862/f1p104/396	LncRNA	409
i0_LQ_PLCLR_c3609/f1p11/495	LncRNA	495
i0_LQ_PLCLR_c9567/f1p11/463	LncRNA	467
i0_LQ_PLCLR_c11063/f1p1/285	LncRNA	289
i0_LQ_PLCLR_c9571/f1p0/331	LncRNA	334
i0_LQ_PLCLR_c9572/f2p1/346	LncRNA	352
i0_LQ_PLCLR_c6270/f1p11/493	LncRNA	523
i0_LQ_PLCLR_c7874/f1p0/286	LncRNA	299
i0_LQ_PLCLR_c11083/f1p4/354	LncRNA	357
i0_LQ_PLCLR_c11085/f1p0/513	LncRNA	507
i0_LQ_PLCLR_c7876/f1p0/379	LncRNA	374
i0_LQ_PLCLR_c11086/f1p7/339	LncRNA	342
i0_LQ_PLCLR_c11088/f1p135/687	LncRNA	705
i0_LQ_PLCLR_c5102/f1p0/698	LncRNA	707
i0_LQ_PLCLR_c9593/f1p18/474	LncRNA	474
i0_LQ_PLCLR_c12525/f1p0/360	LncRNA	356
i0_LQ_PLCLR_c6293/f1p0/783	LncRNA	807
i0_LQ_PLCLR_c11100/f1p2/504	LncRNA	503
i0_LQ_PLCLR_c12533/f1p0/606	LncRNA	607
i0_LQ_PLCLR_c7896/f1p13/329	LncRNA	324
i0_LQ_PLCLR_c5115/f1p2/324	LncRNA	321
i0_LQ_PLCLR_c5118/f1p0/343	LncRNA	346
i0_LQ_PLCLR_c9614/f1p37/876	LncRNA	870
i0_LQ_PLCLR_c12541/f1p3/522	LncRNA	551
i0_LQ_PLCLR_c9623/f1p0/342	LncRNA	348
i0_LQ_PLCLR_c9626/f1p0/594	LncRNA	620
i0_LQ_PLCLR_c11113/f1p0/819	LncRNA	812
i0_LQ_PLCLR_c11117/f1p0/299	LncRNA	299
i0_LQ_PLCLR_c7910/f1p11/578	LncRNA	583
i0_LQ_PLCLR_c11118/f1p7/933	LncRNA	925
i0_LQ_PLCLR_c12549/f1p0/354	LncRNA	346
i0_LQ_PLCLR_c12551/f1p2/332	LncRNA	340
i0_LQ_PLCLR_c7918/f1p111/336	LncRNA	339
i0_LQ_PLCLR_c9634/f1p0/611	LncRNA	619
i0_LQ_PLCLR_c5141/f1p71/331	LncRNA	332
i0_LQ_PLCLR_c9636/f2p5/344	LncRNA	351
i0_LQ_PLCLR_c5143/f1p5/611	LncRNA	611
i0_LQ_PLCLR_c7926/f1p0/584	LncRNA	601
i0_LQ_PLCLR_c7927/f1p1/360	LncRNA	362
i0_LQ_PLCLR_c5151/f1p0/810	LncRNA	787
i0_LQ_PLCLR_c9646/f1p0/403	LncRNA	405
i0_LQ_PLCLR_c7942/f1p61/735	LncRNA	737
i0_LQ_PLCLR_c7949/f1p0/701	LncRNA	705
i0_LQ_PLCLR_c5161/f1p0/328	LncRNA	342
i0_LQ_PLCLR_c12584/f1p22/342	LncRNA	333
i0_LQ_PLCLR_c7957/f1p0/347	LncRNA	345
i0_LQ_PLCLR_c9653/f1p8/612	LncRNA	613
i0_LQ_PLCLR_c5164/f1p0/323	LncRNA	333
i0_LQ_PLCLR_c6345/f1p0/627	LncRNA	630
i0_LQ_PLCLR_c5180/f1p4/309	LncRNA	307
i0_LQ_PLCLR_c11144/f1p0/451	LncRNA	451
i0_LQ_PLCLR_c6351/f1p0/607	LncRNA	627
i0_LQ_PLCLR_c11147/f1p17/622	LncRNA	624
i0_LQ_PLCLR_c12595/f1p7/367	LncRNA	368
i0_LQ_PLCLR_c6355/f1p0/358	LncRNA	360
i0_LQ_PLCLR_c5190/f1p0/331	LncRNA	334
i0_LQ_PLCLR_c5196/f1p1/370	LncRNA	397
i0_LQ_PLCLR_c7967/f1p0/432	LncRNA	432
i0_LQ_PLCLR_c7970/f1p9/301	LncRNA	301
i0_LQ_PLCLR_c9659/f1p0/700	LncRNA	734
i0_LQ_PLCLR_c12607/f1p0/401	LncRNA	391
i0_LQ_PLCLR_c7982/f1p2/541	LncRNA	543
i0_LQ_PLCLR_c12609/f1p0/311	LncRNA	316
i0_LQ_PLCLR_c12613/f1p2/475	LncRNA	475
i0_LQ_PLCLR_c6372/f1p1/763	LncRNA	756
i0_LQ_PLCLR_c11153/f1p2/579	LncRNA	558
i0_LQ_PLCLR_c11154/f1p0/308	LncRNA	310
i0_LQ_PLCLR_c11157/f1p0/681	LncRNA	683
i0_LQ_PLCLR_c5203/f1p0/621	LncRNA	637
i0_LQ_PLCLR_c6375/f1p0/986	LncRNA	995
i0_LQ_PLCLR_c7996/f1p16/356	LncRNA	357
i0_LQ_PLCLR_c12623/f1p0/291	LncRNA	306
i0_LQ_PLCLR_c5211/f1p0/759	LncRNA	764
i0_LQ_PLCLR_c5212/f1p0/444	LncRNA	454
i0_LQ_PLCLR_c9681/f1p6/372	LncRNA	370
i0_LQ_PLCLR_c5213/f1p8/494	LncRNA	502
i0_LQ_PLCLR_c9684/f1p6/634	LncRNA	644
i0_LQ_PLCLR_c5225/f1p0/509	LncRNA	509
i0_LQ_PLCLR_c5226/f1p0/551	LncRNA	551
i0_LQ_PLCLR_c5228/f1p1/664	LncRNA	671
i0_LQ_PLCLR_c9687/f2p0/677	LncRNA	680
i0_LQ_PLCLR_c11166/f1p0/341	LncRNA	338
i0_LQ_PLCLR_c5235/f2p4/556	LncRNA	559
i0_LQ_PLCLR_c5237/f1p0/319	LncRNA	320
i0_LQ_PLCLR_c9689/f1p29/327	LncRNA	312
i0_LQ_PLCLR_c8022/f1p2/821	LncRNA	818
i0_LQ_PLCLR_c6400/f1p66/354	LncRNA	375
i0_LQ_PLCLR_c12642/f1p0/291	LncRNA	292
i0_LQ_PLCLR_c5246/f1p0/662	LncRNA	651
i0_LQ_PLCLR_c8025/f1p3/926	LncRNA	929
i0_LQ_PLCLR_c11183/f1p0/336	LncRNA	339
i0_LQ_PLCLR_c9699/f1p0/833	LncRNA	834
i0_LQ_PLCLR_c12648/f1p0/829	LncRNA	834
i0_LQ_PLCLR_c8028/f1p0/439	LncRNA	431
i0_LQ_PLCLR_c9703/f2p0/487	LncRNA	479
i0_LQ_PLCLR_c5247/f1p6/904	LncRNA	911
i0_LQ_PLCLR_c8034/f1p15/382	LncRNA	383
i0_LQ_PLCLR_c6402/f1p4/387	LncRNA	388
i0_LQ_PLCLR_c8040/f1p0/431	LncRNA	458
i0_LQ_PLCLR_c8041/f1p8/519	LncRNA	523
i0_LQ_PLCLR_c5256/f1p960/462	LncRNA	463
i0_LQ_PLCLR_c11197/f1p0/359	LncRNA	372
i0_LQ_PLCLR_c6404/f1p2/756	LncRNA	764
i0_LQ_PLCLR_c5266/f1p0/554	LncRNA	543
i0_LQ_PLCLR_c9714/f1p0/338	LncRNA	339
i0_LQ_PLCLR_c5269/f1p0/630	LncRNA	663
i0_LQ_PLCLR_c9716/f1p82/359	LncRNA	348
i0_LQ_PLCLR_c11205/f1p2/847	LncRNA	848
i0_LQ_PLCLR_c12671/f1p0/294	LncRNA	311
i0_LQ_PLCLR_c9721/f1p0/348	LncRNA	349
i0_LQ_PLCLR_c6408/f1p6/473	LncRNA	484
i0_LQ_PLCLR_c9723/f2p1/346	LncRNA	339
i0_LQ_PLCLR_c11206/f1p2/761	LncRNA	753
i0_LQ_PLCLR_c8067/f1p3/317	LncRNA	320
i0_LQ_PLCLR_c12685/f1p4/370	LncRNA	373
i0_LQ_PLCLR_c5280/f1p2/612	LncRNA	612
i0_LQ_PLCLR_c11207/f1p5/808	LncRNA	815
i0_LQ_PLCLR_c11210/f1p2/403	LncRNA	405
i0_LQ_PLCLR_c9738/f1p1/779	LncRNA	801
i0_LQ_PLCLR_c6424/f1p0/291	LncRNA	298
i0_LQ_PLCLR_c11211/f1p0/334	LncRNA	335
i0_LQ_PLCLR_c11213/f1p3/564	LncRNA	570
i0_LQ_PLCLR_c6426/f1p0/402	LncRNA	406
i0_LQ_PLCLR_c6433/f1p1/606	LncRNA	594
i0_LQ_PLCLR_c8079/f1p0/630	LncRNA	643
i0_LQ_PLCLR_c9747/f1p0/622	LncRNA	608
i0_LQ_PLCLR_c8080/f1p1/384	LncRNA	400
i0_LQ_PLCLR_c6438/f1p7/309	LncRNA	313
i0_LQ_PLCLR_c8086/f2p0/612	LncRNA	616
i0_LQ_PLCLR_c11235/f1p11/619	LncRNA	608
i0_LQ_PLCLR_c5296/f1p0/497	LncRNA	499
i0_LQ_PLCLR_c8087/f1p0/391	LncRNA	385
i0_LQ_PLCLR_c11236/f1p1/363	LncRNA	408
i0_LQ_PLCLR_c6439/f1p0/348	LncRNA	348
i0_LQ_PLCLR_c9753/f1p1/300	LncRNA	298
i0_LQ_PLCLR_c8098/f1p7/577	LncRNA	596
i0_LQ_PLCLR_c5303/f1p0/370	LncRNA	358
i0_LQ_PLCLR_c8101/f1p13/483	LncRNA	494
i0_LQ_PLCLR_c5304/f1p6/369	LncRNA	370
i0_LQ_PLCLR_c6447/f1p1/429	LncRNA	438
i0_LQ_PLCLR_c9763/f1p0/433	LncRNA	433
i0_LQ_PLCLR_c9772/f1p1/901	LncRNA	905
i0_LQ_PLCLR_c8114/f1p0/370	LncRNA	372
i0_LQ_PLCLR_c12721/f1p8/328	LncRNA	333
i0_LQ_PLCLR_c9779/f1p0/344	LncRNA	347
i0_LQ_PLCLR_c8119/f1p0/295	LncRNA	295
i0_LQ_PLCLR_c9787/f1p5/423	LncRNA	420
i0_LQ_PLCLR_c12727/f1p251/734	LncRNA	736
i0_LQ_PLCLR_c9789/f2p4/643	LncRNA	622
i0_LQ_PLCLR_c9793/f1p0/464	LncRNA	477
i0_LQ_PLCLR_c6459/f1p0/418	LncRNA	414
i0_LQ_PLCLR_c11260/f1p0/768	LncRNA	771
i0_LQ_PLCLR_c6461/f1p0/313	LncRNA	315
i0_LQ_PLCLR_c12747/f1p0/339	LncRNA	332
i0_LQ_PLCLR_c8125/f1p3/389	LncRNA	393
i0_LQ_PLCLR_c11262/f1p3/324	LncRNA	324
i0_LQ_PLCLR_c12748/f1p7/780	LncRNA	821
i0_LQ_PLCLR_c9807/f1p0/362	LncRNA	366
i0_LQ_PLCLR_c9809/f1p4/838	LncRNA	846
i0_LQ_PLCLR_c5338/f1p0/361	LncRNA	360
i0_LQ_PLCLR_c5339/f1p0/403	LncRNA	405
i0_LQ_PLCLR_c6483/f1p526/319	LncRNA	323
i0_LQ_PLCLR_c12757/f1p0/361	LncRNA	360
i0_LQ_PLCLR_c5340/f1p1/458	LncRNA	459
i0_LQ_PLCLR_c5345/f1p83/343	LncRNA	340
i0_LQ_PLCLR_c8133/f1p0/543	LncRNA	577
i0_LQ_PLCLR_c5346/f1p7/613	LncRNA	637
i0_LQ_PLCLR_c6493/f1p1/669	LncRNA	668
i0_LQ_PLCLR_c12764/f1p11/462	LncRNA	463
i0_LQ_PLCLR_c6500/f1p0/456	LncRNA	495
i0_LQ_PLCLR_c5349/f1p0/327	LncRNA	332
i0_LQ_PLCLR_c9816/f1p0/409	LncRNA	403
i0_LQ_PLCLR_c9817/f1p48/448	LncRNA	451
i0_LQ_PLCLR_c5351/f1p2/630	LncRNA	635
i0_LQ_PLCLR_c12780/f1p17/345	LncRNA	357
i0_LQ_PLCLR_c9819/f1p0/664	LncRNA	602
i0_LQ_PLCLR_c5354/f1p3/455	LncRNA	455
i0_LQ_PLCLR_c9821/f1p0/469	LncRNA	463
i0_LQ_PLCLR_c5360/f1p4/599	LncRNA	601
i0_LQ_PLCLR_c9827/f1p0/307	LncRNA	308
i0_LQ_PLCLR_c11285/f1p1/369	LncRNA	382
i0_LQ_PLCLR_c11290/f1p0/346	LncRNA	359
i0_LQ_PLCLR_c6530/f1p4/301	LncRNA	302
i0_LQ_PLCLR_c5366/f1p1/388	LncRNA	385
i0_LQ_PLCLR_c9835/f1p12/675	LncRNA	682
i0_LQ_PLCLR_c6535/f1p0/322	LncRNA	324
i0_LQ_PLCLR_c9846/f1p0/612	LncRNA	614
i0_LQ_PLCLR_c8154/f1p0/571	LncRNA	574
i0_LQ_PLCLR_c12795/f3p0/469	LncRNA	477
i0_LQ_PLCLR_c12800/f1p0/384	LncRNA	397
i0_LQ_PLCLR_c9850/f1p1/358	LncRNA	360
i0_LQ_PLCLR_c9854/f1p1/497	LncRNA	498
i0_LQ_PLCLR_c5383/f1p0/335	LncRNA	340
i0_LQ_PLCLR_c8162/f1p0/462	LncRNA	462
i0_LQ_PLCLR_c11307/f1p0/631	LncRNA	608
i0_LQ_PLCLR_c6552/f1p1/376	LncRNA	378
i0_LQ_PLCLR_c6553/f1p1/761	LncRNA	765
i0_LQ_PLCLR_c11311/f1p0/479	LncRNA	482
i0_LQ_PLCLR_c8171/f1p3/326	LncRNA	327
i0_LQ_PLCLR_c8175/f1p0/326	LncRNA	332
i0_LQ_PLCLR_c8177/f1p12/380	LncRNA	386
i0_LQ_PLCLR_c9863/f1p9/389	LncRNA	394
i0_LQ_PLCLR_c11319/f1p17/623	LncRNA	640
i0_LQ_PLCLR_c5399/f1p4/358	LncRNA	360
i0_LQ_PLCLR_c9866/f1p4/301	LncRNA	304
i0_LQ_PLCLR_c5406/f1p8/403	LncRNA	404
i0_LQ_PLCLR_c11326/f1p0/346	LncRNA	351
i0_LQ_PLCLR_c12818/f1p0/364	LncRNA	371
i0_LQ_PLCLR_c12819/f1p0/352	LncRNA	353
i0_LQ_PLCLR_c5408/f1p0/601	LncRNA	607
i0_LQ_PLCLR_c12826/f1p85/548	LncRNA	548
i0_LQ_PLCLR_c11327/f1p2/373	LncRNA	370
i0_LQ_PLCLR_c5414/f1p17/705	LncRNA	710
i0_LQ_PLCLR_c11334/f1p3/463	LncRNA	454
i0_LQ_PLCLR_c6580/f1p11/425	LncRNA	424
i0_LQ_PLCLR_c5423/f1p5/559	LncRNA	560
i0_LQ_PLCLR_c8198/f1p0/353	LncRNA	352
i0_LQ_PLCLR_c11343/f1p82/709	LncRNA	718
i0_LQ_PLCLR_c14368/f1p0/270	LncRNA	292
i0_LQ_PLCLR_c6584/f1p0/945	LncRNA	955
i0_LQ_PLCLR_c14371/f2p0/228	LncRNA	228
i0_LQ_PLCLR_c14372/f2p1/245	LncRNA	246
i0_LQ_PLCLR_c12847/f1p2/641	LncRNA	651
i0_LQ_PLCLR_c11350/f1p2/294	LncRNA	295
i0_LQ_PLCLR_c6587/f1p2/766	LncRNA	778
i0_LQ_PLCLR_c11352/f1p9/826	LncRNA	833
i0_LQ_PLCLR_c14432/f1p0/247	LncRNA	255
i0_LQ_PLCLR_c14435/f1p0/219	LncRNA	219
i0_LQ_PLCLR_c12851/f1p1/283	LncRNA	286
i0_LQ_PLCLR_c14442/f1p0/280	LncRNA	282
i0_LQ_PLCLR_c14444/f1p0/213	LncRNA	216
i0_LQ_PLCLR_c14446/f1p10/248	LncRNA	266
i0_LQ_PLCLR_c11356/f1p43/456	LncRNA	453
i0_LQ_PLCLR_c14453/f1p0/210	LncRNA	211
i0_LQ_PLCLR_c14460/f1p3/236	LncRNA	240
i0_LQ_PLCLR_c14462/f1p0/222	LncRNA	222
i0_LQ_PLCLR_c8208/f1p0/450	LncRNA	450
i0_LQ_PLCLR_c14465/f1p7/228	LncRNA	239
i0_LQ_PLCLR_c14466/f1p1/231	LncRNA	236
i0_LQ_PLCLR_c14467/f1p0/234	LncRNA	246
i0_LQ_PLCLR_c14471/f1p4/268	LncRNA	265
i0_LQ_PLCLR_c14473/f1p0/271	LncRNA	268
i0_LQ_PLCLR_c14477/f1p0/251	LncRNA	252
i0_LQ_PLCLR_c14479/f1p0/203	LncRNA	204
i0_LQ_PLCLR_c12855/f1p9/550	LncRNA	567
i0_LQ_PLCLR_c14483/f1p0/235	LncRNA	235
i0_LQ_PLCLR_c14489/f1p0/286	LncRNA	287
i0_LQ_PLCLR_c14490/f1p5/217	LncRNA	218
i0_LQ_PLCLR_c14491/f1p2/269	LncRNA	270
i0_LQ_PLCLR_c14501/f1p5/258	LncRNA	258
i0_LQ_PLCLR_c9898/f1p0/669	LncRNA	648
i0_LQ_PLCLR_c14502/f1p0/258	LncRNA	259
i0_LQ_PLCLR_c14505/f1p2/268	LncRNA	267
i0_LQ_PLCLR_c11362/f1p0/416	LncRNA	417
i0_LQ_PLCLR_c6608/f1p2/514	LncRNA	510
i0_LQ_PLCLR_c11364/f1p9/383	LncRNA	357
i0_LQ_PLCLR_c14510/f1p0/275	LncRNA	277
i0_LQ_PLCLR_c12864/f1p0/684	LncRNA	690
i0_LQ_PLCLR_c6611/f1p0/339	LncRNA	343
i0_LQ_PLCLR_c8221/f3p0/838	LncRNA	842
i0_LQ_PLCLR_c14511/f1p0/243	LncRNA	235
i0_LQ_PLCLR_c14512/f1p20/248	LncRNA	261
i0_LQ_PLCLR_c6613/f1p0/583	LncRNA	597
i0_LQ_PLCLR_c14520/f1p2/254	LncRNA	260
i0_LQ_PLCLR_c6614/f1p0/350	LncRNA	350
i0_LQ_PLCLR_c9909/f1p2/313	LncRNA	319
i0_LQ_PLCLR_c14521/f1p5/220	LncRNA	219
i0_LQ_PLCLR_c12869/f1p8/333	LncRNA	343
i0_LQ_PLCLR_c14524/f1p1/219	LncRNA	228
i0_LQ_PLCLR_c14526/f2p0/272	LncRNA	268
i0_LQ_PLCLR_c6618/f2p326/346	LncRNA	332
i0_LQ_PLCLR_c14528/f1p3/254	LncRNA	254
i0_LQ_PLCLR_c8225/f1p12/571	LncRNA	572
i0_LQ_PLCLR_c12871/f1p1/357	LncRNA	357
i0_LQ_PLCLR_c14536/f1p0/222	LncRNA	225
i0_LQ_PLCLR_c6626/f1p0/666	LncRNA	660
i0_LQ_PLCLR_c12874/f1p0/329	LncRNA	327
i0_LQ_PLCLR_c8232/f1p0/290	LncRNA	287
i0_LQ_PLCLR_c8233/f1p0/490	LncRNA	492
i0_LQ_PLCLR_c14542/f1p8/220	LncRNA	221
i0_LQ_PLCLR_c11373/f1p70/752	LncRNA	774
i0_LQ_PLCLR_c14544/f1p1/243	LncRNA	249
i0_LQ_PLCLR_c6631/f1p0/665	LncRNA	666
i0_LQ_PLCLR_c14549/f1p0/241	LncRNA	235
i0_LQ_PLCLR_c6633/f1p0/437	LncRNA	421
i0_LQ_PLCLR_c6638/f1p0/387	LncRNA	389
i0_LQ_PLCLR_c11378/f1p0/425	LncRNA	428
i0_LQ_PLCLR_c14559/f1p3/217	LncRNA	214
i0_LQ_PLCLR_c14562/f1p0/285	LncRNA	285
i0_LQ_PLCLR_c11381/f1p3/505	LncRNA	482
i0_LQ_PLCLR_c12885/f1p3/379	LncRNA	381
i0_LQ_PLCLR_c14565/f1p0/238	LncRNA	227
i0_LQ_PLCLR_c6640/f1p98/879	LncRNA	904
i0_LQ_PLCLR_c11384/f1p0/456	LncRNA	444
i0_LQ_PLCLR_c14589/f1p10/281	LncRNA	280
i0_LQ_PLCLR_c14590/f1p0/246	LncRNA	251
i0_LQ_PLCLR_c11387/f1p219/300	LncRNA	302
i0_LQ_PLCLR_c14591/f1p0/208	LncRNA	209
i0_LQ_PLCLR_c14592/f1p1/229	LncRNA	232
i0_LQ_PLCLR_c6643/f1p0/740	LncRNA	750
i0_LQ_PLCLR_c14596/f1p2/242	LncRNA	244
i0_LQ_PLCLR_c14597/f1p0/282	LncRNA	286
i0_LQ_PLCLR_c14599/f1p1/265	LncRNA	264
i0_LQ_PLCLR_c11389/f2p7/331	LncRNA	331
i0_LQ_PLCLR_c12890/f1p0/554	LncRNA	556
i0_LQ_PLCLR_c14602/f1p0/276	LncRNA	257
i0_LQ_PLCLR_c14604/f1p0/217	LncRNA	219
i0_LQ_PLCLR_c12897/f1p0/593	LncRNA	595
i0_LQ_PLCLR_c11391/f1p0/362	LncRNA	367
i0_LQ_PLCLR_c14609/f1p0/285	LncRNA	284
i0_LQ_PLCLR_c8249/f1p6/626	LncRNA	630
i0_LQ_PLCLR_c9928/f1p4/402	LncRNA	394
i0_LQ_PLCLR_c11396/f1p6/989	LncRNA	996
i0_LQ_PLCLR_c12900/f1p5/329	LncRNA	331
i0_LQ_PLCLR_c14618/f1p1/212	LncRNA	213
i0_LQ_PLCLR_c14621/f1p0/212	LncRNA	212
i0_LQ_PLCLR_c14622/f1p0/211	LncRNA	217
i0_LQ_PLCLR_c14625/f1p4/209	LncRNA	210
i0_LQ_PLCLR_c14626/f1p1/238	LncRNA	240
i0_LQ_PLCLR_c14629/f1p35/229	LncRNA	229
i0_LQ_PLCLR_c8253/f1p5/806	LncRNA	812
i0_LQ_PLCLR_c14636/f1p0/280	LncRNA	284
i0_LQ_PLCLR_c8254/f1p8/374	LncRNA	369
i0_LQ_PLCLR_c14642/f1p14/209	LncRNA	208
i0_LQ_PLCLR_c14643/f1p23/265	LncRNA	265
i0_LQ_PLCLR_c9937/f1p0/885	LncRNA	886
i0_LQ_PLCLR_c11409/f1p0/353	LncRNA	353
i0_LQ_PLCLR_c14650/f1p0/252	LncRNA	253
i0_LQ_PLCLR_c9940/f1p1/453	LncRNA	457
i0_LQ_PLCLR_c14667/f1p4/236	LncRNA	234
i0_LQ_PLCLR_c14671/f1p2/275	LncRNA	278
i0_LQ_PLCLR_c14674/f1p0/213	LncRNA	222
i0_LQ_PLCLR_c6654/f2p30/437	LncRNA	431
i0_LQ_PLCLR_c11412/f1p0/359	LncRNA	358
i0_LQ_PLCLR_c14676/f1p5/228	LncRNA	232
i0_LQ_PLCLR_c14678/f1p133/248	LncRNA	253
i0_LQ_PLCLR_c14679/f1p1/248	LncRNA	248
i0_LQ_PLCLR_c9953/f1p0/442	LncRNA	453
i0_LQ_PLCLR_c14680/f1p0/283	LncRNA	278
i0_LQ_PLCLR_c14681/f1p0/251	LncRNA	251
i0_LQ_PLCLR_c14682/f2p0/298	LncRNA	296
i0_LQ_PLCLR_c6656/f1p1/764	LncRNA	720
i0_LQ_PLCLR_c14687/f1p0/269	LncRNA	268
i0_LQ_PLCLR_c9965/f1p1/618	LncRNA	562
i0_LQ_PLCLR_c14690/f1p3/237	LncRNA	240
i0_LQ_PLCLR_c12927/f1p0/351	LncRNA	351
i0_LQ_PLCLR_c14696/f1p2/215	LncRNA	217
i0_LQ_PLCLR_c14699/f1p14/247	LncRNA	249
i0_LQ_PLCLR_c14701/f1p0/272	LncRNA	284
i0_LQ_PLCLR_c14704/f1p0/255	LncRNA	255
i0_LQ_PLCLR_c14713/f1p0/225	LncRNA	226
i0_LQ_PLCLR_c14720/f1p1/265	LncRNA	265
i0_LQ_PLCLR_c11428/f1p6/312	LncRNA	312
i0_LQ_PLCLR_c8281/f1p7/647	LncRNA	649
i0_LQ_PLCLR_c14721/f1p0/247	LncRNA	268
i0_LQ_PLCLR_c14722/f1p0/248	LncRNA	250
i0_LQ_PLCLR_c6670/f1p4/343	LncRNA	344
i0_LQ_PLCLR_c8286/f1p9/614	LncRNA	617
i0_LQ_PLCLR_c14724/f1p0/277	LncRNA	277
i0_LQ_PLCLR_c14727/f1p1/214	LncRNA	227
i0_LQ_PLCLR_c14728/f1p1/209	LncRNA	212
i0_LQ_PLCLR_c14734/f1p6/236	LncRNA	231
i0_LQ_PLCLR_c9970/f1p25/437	LncRNA	443
i0_LQ_PLCLR_c14735/f1p0/261	LncRNA	261
i0_LQ_PLCLR_c9973/f1p6/560	LncRNA	561
i0_LQ_PLCLR_c6678/f1p10/346	LncRNA	363
i0_LQ_PLCLR_c14738/f1p0/235	LncRNA	247
i0_LQ_PLCLR_c6679/f1p28/286	LncRNA	306
i0_LQ_PLCLR_c12954/f1p0/337	LncRNA	339
i0_LQ_PLCLR_c14743/f1p4/244	LncRNA	263
i0_LQ_PLCLR_c12955/f1p0/542	LncRNA	564
i0_LQ_PLCLR_c14747/f1p23/237	LncRNA	239
i0_LQ_PLCLR_c11445/f1p5/523	LncRNA	499
i0_LQ_PLCLR_c14759/f1p0/248	LncRNA	251
i0_LQ_PLCLR_c14760/f1p1/227	LncRNA	226
i0_LQ_PLCLR_c14761/f1p2/255	LncRNA	250
i0_LQ_PLCLR_c14765/f1p0/267	LncRNA	269
i0_LQ_PLCLR_c14767/f1p1/287	LncRNA	289
i0_LQ_PLCLR_c14772/f1p0/255	LncRNA	272
i0_LQ_PLCLR_c14778/f1p3/242	LncRNA	245
i0_LQ_PLCLR_c12967/f1p179/346	LncRNA	356
i0_LQ_PLCLR_c14786/f1p0/256	LncRNA	256
i0_LQ_PLCLR_c12968/f1p0/431	LncRNA	431
i0_LQ_PLCLR_c14787/f1p0/252	LncRNA	255
i0_LQ_PLCLR_c9979/f1p0/753	LncRNA	755
i0_LQ_PLCLR_c14788/f1p2/261	LncRNA	260
i0_LQ_PLCLR_c14789/f1p0/212	LncRNA	211
i0_LQ_PLCLR_c14790/f1p0/239	LncRNA	247
i0_LQ_PLCLR_c14792/f1p16/265	LncRNA	266
i0_LQ_PLCLR_c14797/f1p1/235	LncRNA	237
i0_LQ_PLCLR_c14804/f1p0/240	LncRNA	242
i0_LQ_PLCLR_c14809/f2p0/280	LncRNA	283
i0_LQ_PLCLR_c14811/f1p0/274	LncRNA	278
i0_LQ_PLCLR_c14813/f1p0/247	LncRNA	246
i0_LQ_PLCLR_c12977/f1p0/646	LncRNA	672
i0_LQ_PLCLR_c14816/f1p3/252	LncRNA	255
i0_LQ_PLCLR_c14819/f1p59/232	LncRNA	249
i0_LQ_PLCLR_c8321/f1p0/295	LncRNA	298
i0_LQ_PLCLR_c8322/f1p0/382	LncRNA	385
i0_LQ_PLCLR_c14825/f1p0/273	LncRNA	275
i0_LQ_PLCLR_c12978/f1p88/781	LncRNA	792
i0_LQ_PLCLR_c6703/f1p5/391	LncRNA	398
i0_LQ_PLCLR_c14827/f1p0/244	LncRNA	242
i0_LQ_PLCLR_c14831/f1p6/256	LncRNA	261
i0_LQ_PLCLR_c14832/f1p26/231	LncRNA	230
i0_LQ_PLCLR_c14836/f1p21/253	LncRNA	257
i0_LQ_PLCLR_c14841/f1p4/225	LncRNA	225
i0_LQ_PLCLR_c6706/f1p5/866	LncRNA	920
i0_LQ_PLCLR_c11476/f1p0/326	LncRNA	312
i0_LQ_PLCLR_c14849/f1p4/268	LncRNA	268
i0_LQ_PLCLR_c14860/f1p1/224	LncRNA	224
i0_LQ_PLCLR_c14869/f1p0/221	LncRNA	227
i0_LQ_PLCLR_c12991/f1p5/365	LncRNA	365
i0_LQ_PLCLR_c12992/f1p6/442	LncRNA	442
i0_LQ_PLCLR_c14880/f1p0/265	LncRNA	248
i0_LQ_PLCLR_c14890/f1p4/220	LncRNA	220
i0_LQ_PLCLR_c14893/f1p0/267	LncRNA	268
i0_LQ_PLCLR_c14898/f1p0/260	LncRNA	260
i0_LQ_PLCLR_c11480/f1p0/359	LncRNA	353
i0_LQ_PLCLR_c14900/f1p0/254	LncRNA	254
i0_LQ_PLCLR_c14902/f1p0/256	LncRNA	265
i0_LQ_PLCLR_c14908/f1p3/228	LncRNA	220
i0_LQ_PLCLR_c14914/f1p8/269	LncRNA	269
i0_LQ_PLCLR_c14915/f1p3/264	LncRNA	257
i0_LQ_PLCLR_c6721/f1p0/992	LncRNA	1010
i0_LQ_PLCLR_c6723/f1p11/635	LncRNA	631
i0_LQ_PLCLR_c11503/f1p0/402	LncRNA	405
i0_LQ_PLCLR_c14918/f1p0/244	LncRNA	242
i0_LQ_PLCLR_c14925/f1p2/223	LncRNA	207
i0_LQ_PLCLR_c11507/f1p4/585	LncRNA	573
i0_LQ_PLCLR_c14926/f1p0/222	LncRNA	220
i0_LQ_PLCLR_c10019/f1p0/306	LncRNA	305
i0_LQ_PLCLR_c14928/f1p0/235	LncRNA	236
i0_LQ_PLCLR_c14929/f2p0/317	LncRNA	323
i0_LQ_PLCLR_c13022/f1p3/311	LncRNA	314
i0_LQ_PLCLR_c14932/f1p0/275	LncRNA	272
i0_LQ_PLCLR_c8354/f1p5/322	LncRNA	319
i0_LQ_PLCLR_c14940/f1p0/210	LncRNA	213
i0_LQ_PLCLR_c14942/f1p2/273	LncRNA	276
i0_LQ_PLCLR_c14945/f1p0/281	LncRNA	284
i0_LQ_PLCLR_c14947/f1p4/225	LncRNA	225
i0_LQ_PLCLR_c14951/f1p0/279	LncRNA	287
i0_LQ_PLCLR_c14953/f1p1/262	LncRNA	263
i0_LQ_PLCLR_c14954/f1p4/213	LncRNA	213
i0_LQ_PLCLR_c14956/f1p0/230	LncRNA	233
i0_LQ_PLCLR_c14957/f1p5/210	LncRNA	211
i0_LQ_PLCLR_c14971/f1p0/258	LncRNA	261
i0_LQ_PLCLR_c14977/f1p0/257	LncRNA	259
i0_LQ_PLCLR_c14979/f1p19/222	LncRNA	217
i0_LQ_PLCLR_c14981/f1p4/219	LncRNA	225
i0_LQ_PLCLR_c10043/f1p3/451	LncRNA	448
i0_LQ_PLCLR_c6743/f1p0/556	LncRNA	523
i0_LQ_PLCLR_c8357/f1p6/582	LncRNA	582
i0_LQ_PLCLR_c13037/f1p4/573	LncRNA	573
i0_LQ_PLCLR_c14983/f1p5/231	LncRNA	234
i0_LQ_PLCLR_c14987/f1p1/235	LncRNA	236
i0_LQ_PLCLR_c14988/f1p0/273	LncRNA	279
i0_LQ_PLCLR_c11525/f2p0/612	LncRNA	619
i0_LQ_PLCLR_c8359/f10p3/319	LncRNA	332
i0_LQ_PLCLR_c11529/f1p7/298	LncRNA	298
i0_LQ_PLCLR_c10045/f1p0/476	LncRNA	480
i0_LQ_PLCLR_c11531/f1p2/496	LncRNA	496
i0_LQ_PLCLR_c14998/f1p0/216	LncRNA	216
i0_LQ_PLCLR_c11533/f1p52/351	LncRNA	353
i0_LQ_PLCLR_c15005/f1p2/283	LncRNA	283
i0_LQ_PLCLR_c11535/f1p59/331	LncRNA	331
i0_LQ_PLCLR_c15010/f1p0/231	LncRNA	231
i0_LQ_PLCLR_c15020/f1p1/272	LncRNA	271
i0_LQ_PLCLR_c10051/f1p1/718	LncRNA	717
i0_LQ_PLCLR_c15024/f1p0/245	LncRNA	230
i0_LQ_PLCLR_c6759/f1p0/529	LncRNA	454
i0_LQ_PLCLR_c8365/f1p2/314	LncRNA	306
i0_LQ_PLCLR_c15027/f1p0/208	LncRNA	208
i0_LQ_PLCLR_c11541/f1p0/422	LncRNA	426
i0_LQ_PLCLR_c15029/f2p3/221	LncRNA	226
i0_LQ_PLCLR_c15034/f1p31/239	LncRNA	238
i0_LQ_PLCLR_c15036/f1p2/221	LncRNA	232
i0_LQ_PLCLR_c6763/f1p0/354	LncRNA	358
i0_LQ_PLCLR_c15039/f1p0/282	LncRNA	301
i0_LQ_PLCLR_c15044/f1p0/248	LncRNA	249
i0_LQ_PLCLR_c15045/f1p0/248	LncRNA	254
i0_LQ_PLCLR_c8371/f2p0/489	LncRNA	474
i0_LQ_PLCLR_c11553/f1p2/347	LncRNA	350
i0_LQ_PLCLR_c8374/f1p3/351	LncRNA	387
i0_LQ_PLCLR_c15046/f1p0/266	LncRNA	266
i0_LQ_PLCLR_c10056/f1p0/589	LncRNA	575
i0_LQ_PLCLR_c15052/f1p1/271	LncRNA	275
i0_LQ_PLCLR_c11557/f1p7/340	LncRNA	346
i0_LQ_PLCLR_c15057/f1p0/289	LncRNA	285
i0_LQ_PLCLR_c15059/f1p1/233	LncRNA	238
i0_LQ_PLCLR_c8380/f1p26/488	LncRNA	488
i0_LQ_PLCLR_c15061/f1p0/277	LncRNA	277
i0_LQ_PLCLR_c8383/f1p16/374	LncRNA	378
i0_LQ_PLCLR_c15073/f1p0/216	LncRNA	217
i0_LQ_PLCLR_c15074/f1p0/220	LncRNA	226
i0_LQ_PLCLR_c11559/f1p2/342	LncRNA	349
i0_LQ_PLCLR_c15076/f1p0/237	LncRNA	250
i0_LQ_PLCLR_c11560/f1p0/902	LncRNA	923
i0_LQ_PLCLR_c15078/f1p8/256	LncRNA	260
i0_LQ_PLCLR_c11562/f1p6/466	LncRNA	479
i0_LQ_PLCLR_c10059/f1p0/504	LncRNA	516
i0_LQ_PLCLR_c15083/f1p0/253	LncRNA	256
i0_LQ_PLCLR_c15085/f1p0/273	LncRNA	278
i0_LQ_PLCLR_c15086/f1p0/269	LncRNA	269
i0_LQ_PLCLR_c15087/f1p7/238	LncRNA	243
i0_LQ_PLCLR_c10065/f1p0/339	LncRNA	340
i0_LQ_PLCLR_c6797/f2p14/385	LncRNA	385
i0_LQ_PLCLR_c15093/f1p0/244	LncRNA	246
i0_LQ_PLCLR_c11568/f1p0/322	LncRNA	310
i0_LQ_PLCLR_c11570/f1p0/389	LncRNA	389
i0_LQ_PLCLR_c15094/f1p5/211	LncRNA	211
i0_LQ_PLCLR_c11573/f1p26/416	LncRNA	417
i0_LQ_PLCLR_c8386/f1p0/460	LncRNA	455
i0_LQ_PLCLR_c13063/f1p1/475	LncRNA	475
i0_LQ_PLCLR_c15100/f1p0/252	LncRNA	253
i0_LQ_PLCLR_c15105/f1p0/246	LncRNA	245
i0_LQ_PLCLR_c10072/f1p12/294	LncRNA	304
i0_LQ_PLCLR_c11588/f1p10/585	LncRNA	573
i0_LQ_PLCLR_c8392/f1p4/305	LncRNA	313
i0_LQ_PLCLR_c15120/f1p0/258	LncRNA	258
i0_LQ_PLCLR_c15122/f1p0/215	LncRNA	218
i0_LQ_PLCLR_c13069/f1p2/626	LncRNA	632
i0_LQ_PLCLR_c15132/f1p0/257	LncRNA	257
i0_LQ_PLCLR_c15134/f1p55/265	LncRNA	265
i0_LQ_PLCLR_c15135/f1p23/266	LncRNA	266
i0_LQ_PLCLR_c10078/f1p3/752	LncRNA	744
i0_LQ_PLCLR_c15139/f1p3/272	LncRNA	272
i0_LQ_PLCLR_c15148/f1p0/237	LncRNA	237
i0_LQ_PLCLR_c11608/f1p11/307	LncRNA	315
i0_LQ_PLCLR_c6812/f1p12/320	LncRNA	322
i0_LQ_PLCLR_c10080/f1p3/796	LncRNA	793
i0_LQ_PLCLR_c15150/f1p0/250	LncRNA	244
i0_LQ_PLCLR_c13071/f1p20/589	LncRNA	578
i0_LQ_PLCLR_c15151/f1p4/251	LncRNA	252
i0_LQ_PLCLR_c15152/f1p2/247	LncRNA	248
i0_LQ_PLCLR_c15156/f1p2/242	LncRNA	243
i0_LQ_PLCLR_c15158/f1p3/222	LncRNA	218
i0_LQ_PLCLR_c15159/f1p0/268	LncRNA	268
i0_LQ_PLCLR_c13075/f1p5/582	LncRNA	606
i0_LQ_PLCLR_c15162/f1p76/216	LncRNA	209
i0_LQ_PLCLR_c10086/f1p0/991	LncRNA	996
i0_LQ_PLCLR_c15171/f1p1/230	LncRNA	224
i0_LQ_PLCLR_c15180/f1p0/242	LncRNA	241
i0_LQ_PLCLR_c15184/f1p0/255	LncRNA	253
i0_LQ_PLCLR_c8415/f1p0/353	LncRNA	353
i0_LQ_PLCLR_c15190/f1p13/272	LncRNA	275
i0_LQ_PLCLR_c6828/f1p7/300	LncRNA	300
i0_LQ_PLCLR_c15193/f1p0/294	LncRNA	296
i0_LQ_PLCLR_c13085/f1p53/568	LncRNA	580
i0_LQ_PLCLR_c15217/f1p1/226	LncRNA	227
i0_LQ_PLCLR_c15218/f1p0/240	LncRNA	240
i0_LQ_PLCLR_c11619/f1p0/595	LncRNA	595
i0_LQ_PLCLR_c15223/f1p1/230	LncRNA	234
i0_LQ_PLCLR_c15225/f1p0/263	LncRNA	259
i0_LQ_PLCLR_c8431/f3p0/606	LncRNA	602
i0_LQ_PLCLR_c11626/f1p4/635	LncRNA	648
i0_LQ_PLCLR_c15236/f1p2/265	LncRNA	267
i0_LQ_PLCLR_c15244/f1p0/237	LncRNA	237
i0_LQ_PLCLR_c15247/f1p5/238	LncRNA	237
i0_LQ_PLCLR_c15251/f1p0/268	LncRNA	272
i0_LQ_PLCLR_c15252/f1p5/220	LncRNA	228
i0_LQ_PLCLR_c15260/f1p1/281	LncRNA	281
i0_LQ_PLCLR_c8441/f1p0/389	LncRNA	389
i0_LQ_PLCLR_c15261/f1p1/270	LncRNA	271
i0_LQ_PLCLR_c13098/f1p12/361	LncRNA	364
i0_LQ_PLCLR_c15264/f1p1/224	LncRNA	229
i0_LQ_PLCLR_c6851/f2p10/346	LncRNA	346
i0_LQ_PLCLR_c13100/f1p0/452	LncRNA	436
i0_LQ_PLCLR_c15267/f1p0/224	LncRNA	212
i0_LQ_PLCLR_c15269/f1p0/275	LncRNA	282
i0_LQ_PLCLR_c10103/f1p2/293	LncRNA	294
i0_LQ_PLCLR_c15274/f1p1/267	LncRNA	273
i0_LQ_PLCLR_c8448/f1p0/430	LncRNA	436
i0_LQ_PLCLR_c15275/f1p0/238	LncRNA	240
i0_LQ_PLCLR_c15278/f1p5/274	LncRNA	274
i0_LQ_PLCLR_c15287/f1p2/231	LncRNA	232
i0_LQ_PLCLR_c6855/f1p0/363	LncRNA	365
i0_LQ_PLCLR_c15294/f1p0/275	LncRNA	278
i0_LQ_PLCLR_c15295/f1p3/287	LncRNA	293
i0_LQ_PLCLR_c15302/f1p1/227	LncRNA	233
i0_LQ_PLCLR_c15304/f1p0/212	LncRNA	211
i0_LQ_PLCLR_c10108/f1p10/486	LncRNA	486
i0_LQ_PLCLR_c15305/f1p6/236	LncRNA	240
i0_LQ_PLCLR_c15314/f1p1/236	LncRNA	237
i0_LQ_PLCLR_c11648/f1p5/503	LncRNA	482
i0_LQ_PLCLR_c15315/f1p0/237	LncRNA	249
i0_LQ_PLCLR_c15319/f1p9/224	LncRNA	224
i0_LQ_PLCLR_c15325/f1p1/241	LncRNA	243
i0_LQ_PLCLR_c10115/f1p21/599	LncRNA	607
i0_LQ_PLCLR_c10116/f1p0/664	LncRNA	664
i0_LQ_PLCLR_c11656/f1p0/420	LncRNA	418
i0_LQ_PLCLR_c6868/f1p0/312	LncRNA	318
i0_LQ_PLCLR_c15335/f1p0/286	LncRNA	289
i0_LQ_PLCLR_c15337/f1p1/230	LncRNA	230
i0_LQ_PLCLR_c15338/f1p0/253	LncRNA	255
i0_LQ_PLCLR_c15340/f1p0/281	LncRNA	295
i0_LQ_PLCLR_c8460/f1p14/557	LncRNA	564
i0_LQ_PLCLR_c15341/f1p0/343	LncRNA	345
i0_LQ_PLCLR_c15344/f1p2/200	LncRNA	202
i0_LQ_PLCLR_c6875/f1p2/344	LncRNA	346
i0_LQ_PLCLR_c10129/f1p0/325	LncRNA	307
i0_LQ_PLCLR_c15352/f1p0/210	LncRNA	216
i0_LQ_PLCLR_c15353/f1p2/266	LncRNA	268
i0_LQ_PLCLR_c15355/f1p14/238	LncRNA	239
i0_LQ_PLCLR_c15358/f1p6/241	LncRNA	242
i0_LQ_PLCLR_c15363/f1p0/217	LncRNA	218
i0_LQ_PLCLR_c15367/f1p5/221	LncRNA	224
i0_LQ_PLCLR_c6889/f1p20/335	LncRNA	342
i0_LQ_PLCLR_c15386/f1p0/272	LncRNA	273
i0_LQ_PLCLR_c15387/f1p5/265	LncRNA	264
i0_LQ_PLCLR_c15388/f1p0/255	LncRNA	255
i0_LQ_PLCLR_c11672/f1p5/312	LncRNA	301
i0_LQ_PLCLR_c15390/f1p2/238	LncRNA	244
i0_LQ_PLCLR_c15392/f1p0/228	LncRNA	227
i0_LQ_PLCLR_c15396/f1p1/211	LncRNA	217
i0_LQ_PLCLR_c6894/f1p191/366	LncRNA	367
i0_LQ_PLCLR_c8476/f1p1/671	LncRNA	681
i0_LQ_PLCLR_c15405/f1p0/219	LncRNA	218
i0_LQ_PLCLR_c15408/f1p0/228	LncRNA	228
i0_LQ_PLCLR_c15413/f1p0/223	LncRNA	227
i0_LQ_PLCLR_c10157/f1p8/395	LncRNA	389
i0_LQ_PLCLR_c15416/f1p0/283	LncRNA	271
i0_LQ_PLCLR_c15424/f1p23/229	LncRNA	230
i0_LQ_PLCLR_c6900/f1p18/761	LncRNA	775
i0_LQ_PLCLR_c15429/f1p33/247	LncRNA	250
i0_LQ_PLCLR_c15433/f1p13/232	LncRNA	236
i0_LQ_PLCLR_c15434/f1p0/247	LncRNA	254
i0_LQ_PLCLR_c8478/f1p0/752	LncRNA	758
i0_LQ_PLCLR_c15436/f1p0/245	LncRNA	269
i0_LQ_PLCLR_c15439/f1p3/220	LncRNA	220
i0_LQ_PLCLR_c15443/f1p0/225	LncRNA	227
i0_LQ_PLCLR_c15444/f1p0/270	LncRNA	269
i0_LQ_PLCLR_c15445/f1p0/251	LncRNA	254
i0_LQ_PLCLR_c6902/f1p0/888	LncRNA	884
i0_LQ_PLCLR_c13142/f1p0/321	LncRNA	321
i0_LQ_PLCLR_c15449/f1p0/271	LncRNA	264
i0_LQ_PLCLR_c6903/f1p0/443	LncRNA	419
i0_LQ_PLCLR_c15458/f1p0/218	LncRNA	222
i0_LQ_PLCLR_c15465/f1p0/267	LncRNA	270
i0_LQ_PLCLR_c15469/f1p0/234	LncRNA	237
i0_LQ_PLCLR_c15472/f1p0/252	LncRNA	256
i0_LQ_PLCLR_c15475/f1p0/241	LncRNA	244
i0_LQ_PLCLR_c10167/f1p0/322	LncRNA	322
i0_LQ_PLCLR_c6908/f1p23/352	LncRNA	351
i0_LQ_PLCLR_c8490/f1p0/694	LncRNA	694
i0_LQ_PLCLR_c11693/f1p1/918	LncRNA	952
i0_LQ_PLCLR_c15480/f1p0/261	LncRNA	262
i0_LQ_PLCLR_c11697/f1p1/302	LncRNA	303
i0_LQ_PLCLR_c15482/f1p0/212	LncRNA	216
i0_LQ_PLCLR_c15488/f1p0/241	LncRNA	243
i0_LQ_PLCLR_c8503/f1p0/369	LncRNA	368
i0_LQ_PLCLR_c15490/f1p0/221	LncRNA	235
i0_LQ_PLCLR_c15492/f1p0/228	LncRNA	234
i0_LQ_PLCLR_c15495/f1p0/266	LncRNA	266
i0_LQ_PLCLR_c10169/f1p0/574	LncRNA	552
i0_LQ_PLCLR_c11704/f1p5/835	LncRNA	839
i0_LQ_PLCLR_c15497/f1p0/224	LncRNA	220
i0_LQ_PLCLR_c8504/f1p1/350	LncRNA	354
i0_LQ_PLCLR_c15498/f1p0/261	LncRNA	259
i0_LQ_PLCLR_c15505/f1p0/282	LncRNA	281
i0_LQ_PLCLR_c15506/f1p0/261	LncRNA	261
i0_LQ_PLCLR_c13160/f2p0/356	LncRNA	357
i0_LQ_PLCLR_c8507/f1p1/1002	LncRNA	1025
i0_LQ_PLCLR_c15508/f1p0/246	LncRNA	246
i0_LQ_PLCLR_c15511/f1p0/214	LncRNA	214
i0_LQ_PLCLR_c15514/f1p0/245	LncRNA	242
i0_LQ_PLCLR_c15518/f1p0/252	LncRNA	252
i0_LQ_PLCLR_c15524/f1p0/258	LncRNA	257
i0_LQ_PLCLR_c15525/f1p0/244	LncRNA	245
i0_LQ_PLCLR_c15530/f1p0/238	LncRNA	238
i0_LQ_PLCLR_c15535/f1p0/230	LncRNA	231
i0_LQ_PLCLR_c11707/f1p1/405	LncRNA	423
i0_LQ_PLCLR_c15539/f1p0/290	LncRNA	275
i0_LQ_PLCLR_c15541/f1p0/269	LncRNA	270
i0_LQ_PLCLR_c15542/f1p0/270	LncRNA	280
i0_LQ_PLCLR_c11715/f1p0/308	LncRNA	312
i0_LQ_PLCLR_c15544/f1p0/234	LncRNA	241
i0_LQ_PLCLR_c10173/f1p0/353	LncRNA	354
i0_LQ_PLCLR_c15546/f1p0/276	LncRNA	276
i0_LQ_PLCLR_c15548/f1p1/239	LncRNA	241
i0_LQ_PLCLR_c15552/f1p0/289	LncRNA	294
i0_LQ_PLCLR_c15555/f1p0/228	LncRNA	225
i0_LQ_PLCLR_c15556/f1p0/247	LncRNA	249
i0_LQ_PLCLR_c15558/f1p0/220	LncRNA	223
i0_LQ_PLCLR_c15571/f1p0/246	LncRNA	253
i0_LQ_PLCLR_c15572/f1p0/288	LncRNA	287
i0_LQ_PLCLR_c15576/f1p0/278	LncRNA	279
i0_LQ_PLCLR_c15579/f1p0/279	LncRNA	280
i0_LQ_PLCLR_c8520/f1p3/450	LncRNA	459
i0_LQ_PLCLR_c15586/f1p0/245	LncRNA	256
i0_LQ_PLCLR_c11719/f1p0/504	LncRNA	504
i0_LQ_PLCLR_c15587/f1p0/215	LncRNA	230
i0_LQ_PLCLR_c8523/f1p0/453	LncRNA	453
i0_LQ_PLCLR_c13170/f2p0/892	LncRNA	897
i0_LQ_PLCLR_c11723/f1p0/322	LncRNA	324
i0_LQ_PLCLR_c15605/f1p0/279	LncRNA	278
i0_LQ_PLCLR_c15611/f1p0/224	LncRNA	228
i0_LQ_PLCLR_c15612/f1p0/265	LncRNA	266
i0_LQ_PLCLR_c11729/f1p17/446	LncRNA	436
i0_LQ_PLCLR_c13179/f1p7/548	LncRNA	579
i0_LQ_PLCLR_c6923/f1p0/590	LncRNA	603
i0_LQ_PLCLR_c13180/f1p2/633	LncRNA	642
i0_LQ_PLCLR_c15633/f1p0/246	LncRNA	253
i0_LQ_PLCLR_c11735/f1p1/315	LncRNA	324
i0_LQ_PLCLR_c10200/f1p2/545	LncRNA	558
i0_LQ_PLCLR_c13181/f1p3/361	LncRNA	361
i0_LQ_PLCLR_c15639/f1p80/261	LncRNA	260
i0_LQ_PLCLR_c13182/f1p5/602	LncRNA	605
i0_LQ_PLCLR_c10201/f1p1/397	LncRNA	387
i0_LQ_PLCLR_c13183/f1p1/740	LncRNA	737
i0_LQ_PLCLR_c15640/f1p0/311	LncRNA	315
i0_LQ_PLCLR_c15642/f1p0/274	LncRNA	274
i0_LQ_PLCLR_c15644/f1p0/267	LncRNA	267
i0_LQ_PLCLR_c15646/f1p3/264	LncRNA	266
i0_LQ_PLCLR_c15648/f1p0/261	LncRNA	257
i0_LQ_PLCLR_c11745/f1p1/573	LncRNA	605
i0_LQ_PLCLR_c11748/f1p5/411	LncRNA	411
i0_LQ_PLCLR_c13185/f1p0/388	LncRNA	403
i0_LQ_PLCLR_c15657/f1p6/237	LncRNA	243
i0_LQ_PLCLR_c15659/f1p0/296	LncRNA	305
i0_LQ_PLCLR_c15661/f1p0/266	LncRNA	267
i0_LQ_PLCLR_c11753/f1p3/345	LncRNA	346
i0_LQ_PLCLR_c11757/f1p0/430	LncRNA	432
i0_LQ_PLCLR_c13188/f1p38/319	LncRNA	284
i0_LQ_PLCLR_c15672/f1p0/393	LncRNA	380
i0_LQ_PLCLR_c15680/f1p0/242	LncRNA	251
i0_LQ_PLCLR_c15684/f1p0/284	LncRNA	287
i0_LQ_PLCLR_c15687/f1p0/229	LncRNA	229
i0_LQ_PLCLR_c15689/f1p0/278	LncRNA	280
i0_LQ_PLCLR_c13200/f1p28/396	LncRNA	395
i0_LQ_PLCLR_c15693/f1p0/248	LncRNA	241
i0_LQ_PLCLR_c15701/f1p4/216	LncRNA	219
i0_LQ_PLCLR_c8544/f1p0/778	LncRNA	778
i0_LQ_PLCLR_c6954/f1p4/370	LncRNA	371
i0_LQ_PLCLR_c15706/f1p0/269	LncRNA	271
i0_LQ_PLCLR_c15707/f1p0/270	LncRNA	270
i0_LQ_PLCLR_c6955/f1p0/394	LncRNA	396
i0_LQ_PLCLR_c11763/f2p7/456	LncRNA	459
i0_LQ_PLCLR_c15722/f1p0/229	LncRNA	232
i0_LQ_PLCLR_c13207/f1p2/503	LncRNA	489
i0_LQ_PLCLR_c6970/f1p0/559	LncRNA	560
i0_LQ_PLCLR_c15723/f1p2/266	LncRNA	269
i0_LQ_PLCLR_c8551/f1p1/261	LncRNA	263
i0_LQ_PLCLR_c8553/f1p0/628	LncRNA	628
i0_LQ_PLCLR_c6977/f1p1/452	LncRNA	458
i0_LQ_PLCLR_c13209/f1p5/655	LncRNA	656
i0_LQ_PLCLR_c15735/f1p7/210	LncRNA	208
i0_LQ_PLCLR_c11771/f1p2/403	LncRNA	404
i0_LQ_PLCLR_c6979/f1p0/443	LncRNA	440
i0_LQ_PLCLR_c6982/f1p13/616	LncRNA	619
i0_LQ_PLCLR_c15740/f1p0/250	LncRNA	251
i0_LQ_PLCLR_c15742/f1p10/241	LncRNA	243
i0_LQ_PLCLR_c15744/f1p0/252	LncRNA	251
i0_LQ_PLCLR_c15748/f1p12/281	LncRNA	281
i0_LQ_PLCLR_c15757/f1p0/237	LncRNA	236
i0_LQ_PLCLR_c15761/f1p0/261	LncRNA	259
i0_LQ_PLCLR_c11773/f1p1150/623	LncRNA	629
i0_LQ_PLCLR_c15768/f1p2/264	LncRNA	249
i0_LQ_PLCLR_c8564/f1p1/382	LncRNA	382
i0_LQ_PLCLR_c15776/f1p0/245	LncRNA	243
i0_LQ_PLCLR_c15780/f1p6/229	LncRNA	225
i0_LQ_PLCLR_c11784/f1p2/609	LncRNA	609
i0_LQ_PLCLR_c11786/f1p6/360	LncRNA	392
i0_LQ_PLCLR_c11789/f1p0/645	LncRNA	668
i0_LQ_PLCLR_c15782/f1p32/257	LncRNA	232
i0_LQ_PLCLR_c8569/f1p1/517	LncRNA	526
i0_LQ_PLCLR_c11794/f1p0/352	LncRNA	356
i0_LQ_PLCLR_c8571/f1p0/339	LncRNA	345
i0_LQ_PLCLR_c11798/f1p1/412	LncRNA	409
i0_LQ_PLCLR_c8572/f1p49/607	LncRNA	608
i0_LQ_PLCLR_c7000/f1p0/313	LncRNA	312
i0_LQ_PLCLR_c8577/f1p0/338	LncRNA	342
i0_LQ_PLCLR_c11800/f1p0/371	LncRNA	369
i0_LQ_PLCLR_c11801/f1p1/511	LncRNA	513
i0_LQ_PLCLR_c15789/f1p17/251	LncRNA	254
i0_LQ_PLCLR_c15793/f1p0/231	LncRNA	234
i0_LQ_PLCLR_c13228/f1p0/288	LncRNA	288
i0_LQ_PLCLR_c15803/f1p0/232	LncRNA	238
i0_LQ_PLCLR_c15805/f1p7/261	LncRNA	265
i0_LQ_PLCLR_c15806/f1p0/239	LncRNA	241
i0_LQ_PLCLR_c15807/f1p0/218	LncRNA	216
i0_LQ_PLCLR_c15810/f1p18/252	LncRNA	281
i0_LQ_PLCLR_c11802/f1p1/785	LncRNA	826
i0_LQ_PLCLR_c8586/f2p0/519	LncRNA	521
i0_LQ_PLCLR_c7011/f1p0/527	LncRNA	528
i0_LQ_PLCLR_c15820/f1p0/276	LncRNA	278
i0_LQ_PLCLR_c7014/f1p15/451	LncRNA	450
i0_LQ_PLCLR_c13230/f1p0/297	LncRNA	298
i0_LQ_PLCLR_c13231/f1p0/379	LncRNA	380
i0_LQ_PLCLR_c8596/f1p0/337	LncRNA	336
i0_LQ_PLCLR_c15839/f1p0/246	LncRNA	246
i0_LQ_PLCLR_c11825/f2p0/703	LncRNA	721
i0_LQ_PLCLR_c13240/f1p4/303	LncRNA	305
i0_LQ_PLCLR_c15843/f1p2/241	LncRNA	253
i0_LQ_PLCLR_c15847/f1p0/254	LncRNA	254
i0_LQ_PLCLR_c15850/f1p0/221	LncRNA	222
i0_LQ_PLCLR_c15852/f1p0/252	LncRNA	247
i0_LQ_PLCLR_c15853/f1p0/216	LncRNA	217
i0_LQ_PLCLR_c15854/f1p0/246	LncRNA	247
i0_LQ_PLCLR_c8600/f1p2/325	LncRNA	316
i0_LQ_PLCLR_c15855/f1p0/279	LncRNA	269
i0_LQ_PLCLR_c8604/f1p17/288	LncRNA	287
i0_LQ_PLCLR_c10232/f1p0/858	LncRNA	852
i0_LQ_PLCLR_c15864/f1p0/283	LncRNA	281
i0_LQ_PLCLR_c15865/f1p0/272	LncRNA	270
i0_LQ_PLCLR_c15867/f1p2/227	LncRNA	228
i0_LQ_PLCLR_c15875/f1p0/236	LncRNA	247
i0_LQ_PLCLR_c15877/f1p0/216	LncRNA	216
i0_LQ_PLCLR_c15880/f1p0/243	LncRNA	247
i0_LQ_PLCLR_c15890/f1p0/263	LncRNA	256
i0_LQ_PLCLR_c11829/f1p0/839	LncRNA	844
i0_LQ_PLCLR_c15893/f1p5/235	LncRNA	235
i0_LQ_PLCLR_c15896/f1p0/209	LncRNA	209
i0_LQ_PLCLR_c15907/f1p0/221	LncRNA	230
i0_LQ_PLCLR_c8609/f1p347/380	LncRNA	377
i0_LQ_PLCLR_c15909/f1p0/275	LncRNA	279
i0_LQ_PLCLR_c15911/f1p2/223	LncRNA	225
i0_LQ_PLCLR_c15916/f1p0/248	LncRNA	246
i0_LQ_PLCLR_c15926/f1p0/243	LncRNA	243
i0_LQ_PLCLR_c13271/f1p0/578	LncRNA	578
i0_LQ_PLCLR_c15929/f1p0/266	LncRNA	293
i0_LQ_PLCLR_c11834/f1p1/727	LncRNA	727
i0_LQ_PLCLR_c15931/f1p0/246	LncRNA	250
i0_LQ_PLCLR_c15932/f1p0/259	LncRNA	259
i0_LQ_PLCLR_c15934/f1p0/229	LncRNA	229
i0_LQ_PLCLR_c15935/f1p0/283	LncRNA	289
i0_LQ_PLCLR_c11849/f1p0/344	LncRNA	350
i0_LQ_PLCLR_c15936/f1p3/261	LncRNA	258
i0_LQ_PLCLR_c15937/f1p0/210	LncRNA	208
i0_LQ_PLCLR_c15939/f1p0/229	LncRNA	229
i0_LQ_PLCLR_c15941/f1p0/227	LncRNA	225
i0_LQ_PLCLR_c15949/f1p0/237	LncRNA	242
i0_LQ_PLCLR_c11852/f2p0/525	LncRNA	526
i0_LQ_PLCLR_c15953/f1p0/248	LncRNA	247
i0_LQ_PLCLR_c8633/f1p0/347	LncRNA	362
i0_LQ_PLCLR_c10264/f1p0/915	LncRNA	916
i0_LQ_PLCLR_c15957/f1p0/256	LncRNA	263
i0_LQ_PLCLR_c15960/f1p0/210	LncRNA	211
i0_LQ_PLCLR_c7047/f1p0/309	LncRNA	317
i0_LQ_PLCLR_c15963/f1p0/250	LncRNA	250
i0_LQ_PLCLR_c15965/f1p0/223	LncRNA	225
i0_LQ_PLCLR_c11855/f1p0/476	LncRNA	480
i0_LQ_PLCLR_c15974/f1p0/251	LncRNA	249
i0_LQ_PLCLR_c13300/f1p3/300	LncRNA	300
i0_LQ_PLCLR_c15977/f1p0/238	LncRNA	246
i0_LQ_PLCLR_c15983/f1p0/255	LncRNA	236
i0_LQ_PLCLR_c15985/f1p0/231	LncRNA	232
i0_LQ_PLCLR_c15989/f1p0/217	LncRNA	217
i0_LQ_PLCLR_c15991/f1p0/270	LncRNA	277
i0_LQ_PLCLR_c15995/f1p0/280	LncRNA	280
i0_LQ_PLCLR_c15998/f1p0/235	LncRNA	235
i0_LQ_PLCLR_c11860/f1p0/534	LncRNA	521
i0_LQ_PLCLR_c11865/f1p3/462	LncRNA	462
i0_LQ_PLCLR_c16005/f1p0/268	LncRNA	266
i0_LQ_PLCLR_c16006/f1p0/245	LncRNA	247
i0_LQ_PLCLR_c13303/f1p1/554	LncRNA	536
i0_LQ_PLCLR_c16007/f1p0/276	LncRNA	282
i0_LQ_PLCLR_c16008/f1p0/280	LncRNA	280
i0_LQ_PLCLR_c13305/f1p0/469	LncRNA	467
i0_LQ_PLCLR_c16010/f1p0/232	LncRNA	236
i0_LQ_PLCLR_c16011/f1p0/214	LncRNA	214
i0_LQ_PLCLR_c16012/f1p0/254	LncRNA	255
i0_LQ_PLCLR_c16018/f1p0/266	LncRNA	262
i0_LQ_PLCLR_c11870/f1p86/369	LncRNA	356
i0_LQ_PLCLR_c13310/f1p3/502	LncRNA	499
i0_LQ_PLCLR_c16026/f1p0/285	LncRNA	283
i0_LQ_PLCLR_c16028/f1p0/225	LncRNA	225
i0_LQ_PLCLR_c16034/f1p0/248	LncRNA	246
i0_LQ_PLCLR_c8650/f1p4/435	LncRNA	442
i0_LQ_PLCLR_c16035/f1p0/235	LncRNA	237
i0_LQ_PLCLR_c16036/f1p0/210	LncRNA	210
i0_LQ_PLCLR_c16039/f1p0/209	LncRNA	213
i0_LQ_PLCLR_c16044/f1p0/250	LncRNA	251
i0_LQ_PLCLR_c16048/f1p0/269	LncRNA	274
i0_LQ_PLCLR_c16049/f1p0/219	LncRNA	220
i0_LQ_PLCLR_c16053/f1p0/250	LncRNA	253
i0_LQ_PLCLR_c16058/f1p0/218	LncRNA	218
i0_LQ_PLCLR_c16060/f1p0/215	LncRNA	215
i0_LQ_PLCLR_c16061/f1p0/263	LncRNA	281
i0_LQ_PLCLR_c10275/f1p0/704	LncRNA	704
i0_LQ_PLCLR_c16069/f1p0/252	LncRNA	248
i0_LQ_PLCLR_c16073/f1p0/233	LncRNA	237
i0_LQ_PLCLR_c16079/f1p0/253	LncRNA	258
i0_LQ_PLCLR_c16092/f1p0/209	LncRNA	209
i0_LQ_PLCLR_c16093/f1p0/209	LncRNA	212
i0_LQ_PLCLR_c16098/f1p0/245	LncRNA	246
i0_LQ_PLCLR_c16099/f1p0/215	LncRNA	215
i0_LQ_PLCLR_c13325/f1p6/314	LncRNA	315
i0_LQ_PLCLR_c16102/f1p0/217	LncRNA	214
i0_LQ_PLCLR_c7066/f1p4/490	LncRNA	488
i0_LQ_PLCLR_c16108/f1p0/223	LncRNA	237
i0_LQ_PLCLR_c16110/f1p0/235	LncRNA	233
i0_LQ_PLCLR_c16112/f1p0/230	LncRNA	230
i0_LQ_PLCLR_c16117/f1p0/267	LncRNA	270
i0_LQ_PLCLR_c7069/f2p0/348	LncRNA	353
i0_LQ_PLCLR_c10283/f1p0/792	LncRNA	791
i0_LQ_PLCLR_c10286/f1p7/315	LncRNA	318
i0_LQ_PLCLR_c16144/f1p0/255	LncRNA	245
i0_LQ_PLCLR_c16145/f1p0/268	LncRNA	270
i0_LQ_PLCLR_c16150/f1p0/211	LncRNA	213
i0_LQ_PLCLR_c16151/f1p0/208	LncRNA	208
i0_LQ_PLCLR_c16153/f1p0/235	LncRNA	240
i0_LQ_PLCLR_c10291/f1p1/453	LncRNA	459
i0_LQ_PLCLR_c13329/f1p3/286	LncRNA	288
i0_LQ_PLCLR_c16157/f1p0/276	LncRNA	272
i0_LQ_PLCLR_c7071/f1p3/338	LncRNA	345
i0_LQ_PLCLR_c16163/f1p0/240	LncRNA	244
i0_LQ_PLCLR_c10298/f1p5/296	LncRNA	311
i0_LQ_PLCLR_c13332/f1p7/500	LncRNA	525
i0_LQ_PLCLR_c16169/f1p0/245	LncRNA	257
i0_LQ_PLCLR_c8685/f1p1/581	LncRNA	580
i0_LQ_PLCLR_c11888/f1p0/966	LncRNA	957
i0_LQ_PLCLR_c10301/f1p20/477	LncRNA	497
i0_LQ_PLCLR_c16174/f1p0/251	LncRNA	234
i0_LQ_PLCLR_c16176/f1p0/229	LncRNA	234
i0_LQ_PLCLR_c16178/f1p0/253	LncRNA	254
i0_LQ_PLCLR_c16180/f1p0/257	LncRNA	259
i0_LQ_PLCLR_c7084/f1p2/591	LncRNA	592
i0_LQ_PLCLR_c7085/f1p0/350	LncRNA	350
i0_LQ_PLCLR_c16185/f1p0/278	LncRNA	280
i0_LQ_PLCLR_c16188/f1p0/280	LncRNA	280
i0_LQ_PLCLR_c8688/f1p0/475	LncRNA	475
i0_LQ_PLCLR_c16196/f1p0/255	LncRNA	255
i0_LQ_PLCLR_c16198/f1p0/224	LncRNA	228
i0_LQ_PLCLR_c16199/f1p0/278	LncRNA	281
i0_LQ_PLCLR_c16202/f1p0/209	LncRNA	209
i0_LQ_PLCLR_c16207/f1p0/242	LncRNA	243
i0_LQ_PLCLR_c7092/f1p0/868	LncRNA	890
i0_LQ_PLCLR_c16210/f1p0/259	LncRNA	266
i0_LQ_PLCLR_c16212/f1p0/222	LncRNA	227
i0_LQ_PLCLR_c16213/f1p0/225	LncRNA	225
i0_LQ_PLCLR_c8689/f1p0/634	LncRNA	589
i0_LQ_PLCLR_c13340/f1p0/394	LncRNA	395
i0_LQ_PLCLR_c16220/f1p0/251	LncRNA	251
i0_LQ_PLCLR_c13344/f1p0/293	LncRNA	293
i0_LQ_PLCLR_c8692/f1p10/309	LncRNA	309
i0_LQ_PLCLR_c16231/f1p0/258	LncRNA	258
i0_LQ_PLCLR_c16233/f1p0/265	LncRNA	260
i0_LQ_PLCLR_c16234/f1p0/233	LncRNA	236
i0_LQ_PLCLR_c7099/f1p1/588	LncRNA	625
i0_LQ_PLCLR_c16240/f1p0/236	LncRNA	247
i0_LQ_PLCLR_c10308/f1p0/577	LncRNA	578
i0_LQ_PLCLR_c16244/f1p0/251	LncRNA	252
i0_LQ_PLCLR_c13350/f1p0/323	LncRNA	335
i0_LQ_PLCLR_c13351/f1p2/502	LncRNA	504
i0_LQ_PLCLR_c16246/f1p0/279	LncRNA	276
i0_LQ_PLCLR_c11908/f1p1/349	LncRNA	355
i0_LQ_PLCLR_c16247/f1p0/256	LncRNA	252
i0_LQ_PLCLR_c13354/f1p1/231	LncRNA	232
i0_LQ_PLCLR_c13356/f1p0/390	LncRNA	391
i0_LQ_PLCLR_c8706/f1p79/298	LncRNA	298
i0_LQ_PLCLR_c16254/f1p0/268	LncRNA	268
i0_LQ_PLCLR_c16256/f1p0/227	LncRNA	228
i0_LQ_PLCLR_c16268/f1p0/244	LncRNA	241
i0_LQ_PLCLR_c10310/f1p183/358	LncRNA	357
i0_LQ_PLCLR_c8713/f1p1/364	LncRNA	366
i0_LQ_PLCLR_c16269/f1p0/222	LncRNA	225
i0_LQ_PLCLR_c8714/f1p3/326	LncRNA	342
i0_LQ_PLCLR_c7104/f1p4/395	LncRNA	395
i0_LQ_PLCLR_c16281/f3p0/358	LncRNA	354
i0_LQ_PLCLR_c16283/f1p0/223	LncRNA	220
i0_LQ_PLCLR_c16290/f1p0/275	LncRNA	277
i0_LQ_PLCLR_c16291/f1p0/254	LncRNA	257
i0_LQ_PLCLR_c7105/f1p2/649	LncRNA	655
i0_LQ_PLCLR_c7106/f1p0/467	LncRNA	468
i0_LQ_PLCLR_c16295/f1p0/245	LncRNA	240
i0_LQ_PLCLR_c16296/f1p0/241	LncRNA	242
i0_LQ_PLCLR_c7107/f1p3/292	LncRNA	299
i0_LQ_PLCLR_c10317/f1p6/537	LncRNA	512
i0_LQ_PLCLR_c16297/f1p0/213	LncRNA	214
i0_LQ_PLCLR_c11915/f1p10/472	LncRNA	473
i0_LQ_PLCLR_c11917/f1p1/693	LncRNA	695
i0_LQ_PLCLR_c16301/f1p0/233	LncRNA	237
i0_LQ_PLCLR_c16306/f1p0/233	LncRNA	234
i0_LQ_PLCLR_c16315/f1p0/282	LncRNA	280
i0_LQ_PLCLR_c16318/f1p0/247	LncRNA	256
i0_LQ_PLCLR_c16322/f1p0/281	LncRNA	281
i0_LQ_PLCLR_c16323/f1p0/229	LncRNA	231
i0_LQ_PLCLR_c7114/f1p4/580	LncRNA	605
i0_LQ_PLCLR_c16330/f1p0/235	LncRNA	233
i0_LQ_PLCLR_c11920/f1p2/785	LncRNA	822
i0_LQ_PLCLR_c16333/f1p0/248	LncRNA	253
i0_LQ_PLCLR_c16335/f1p0/225	LncRNA	226
i0_LQ_PLCLR_c10328/f1p48/310	LncRNA	310
i0_LQ_PLCLR_c16345/f1p0/254	LncRNA	259
i0_LQ_PLCLR_c16347/f1p0/286	LncRNA	289
i0_LQ_PLCLR_c16353/f1p0/278	LncRNA	279
i0_LQ_PLCLR_c16355/f1p0/238	LncRNA	238
i0_LQ_PLCLR_c16356/f1p0/230	LncRNA	230
i0_LQ_PLCLR_c10341/f1p10/729	LncRNA	730
i0_LQ_PLCLR_c13390/f1p0/499	LncRNA	498
i0_LQ_PLCLR_c16364/f1p0/244	LncRNA	250
i0_LQ_PLCLR_c13393/f2p5/361	LncRNA	358
i0_LQ_PLCLR_c16367/f1p0/246	LncRNA	249
i0_LQ_PLCLR_c10356/f1p58/308	LncRNA	310
i0_LQ_PLCLR_c16380/f1p0/213	LncRNA	212
i0_LQ_PLCLR_c11933/f1p0/324	LncRNA	340
i0_LQ_PLCLR_c7120/f1p7/379	LncRNA	380
[truncated: 63,536 more rows]
