# Supplementary material for: Single-Molecule Long-Read Sequencing of Purslane (Portulaca oleracea) and Differential Gene Expression Related with Biosynthesis of Unsaturated Fatty Acids
Source: Plants (Basel). 2021 Mar 30;10(4):655. doi: 10.3390/plants10040655 (PMC8066459; doi:10.3390/plants10040655)
Supplement: Supplementary file 1 [file plants-10-00655-s001.zip › Supplementary materials/Supplementary table 4.xls]

## Sheet: Table S4
Table S4 SSR and corresponding primer
ID	SSR nr.	SSR type	SSR	size	start	end
i0_HQ_PLCLR_c27956/f2p0/836	1	p2	(CT)16	32	20	51
i0_HQ_PLCLR_c8669/f2p248/628	1	c	(AG)11(GA)9	40	70	109
i0_HQ_PLCLR_c271/f25p0/485	1	p3	(ATG)5	15	444	458
i1_HQ_PLCLR_c17084/f2p0/1112	1	p1	(T)11	11	842	852
i0_HQ_PLCLR_c394/f22p0/702	1	p1	(T)17	17	531	547
i0_HQ_PLCLR_c433/f27p0/623	1	p3	(AGC)5	15	335	349
i0_HQ_PLCLR_c530/f17p0/948	1	p3	(CAG)5	15	313	327
i0_HQ_PLCLR_c28533/f2p0/895	1	p2	(GA)10	20	15	34
i0_HQ_PLCLR_c596/f13p0/590	1	p3	(ATG)7	21	396	416
i0_HQ_PLCLR_c8939/f3p10/507	1	p2	(AG)6	12	28	39
i1_HQ_PLCLR_c17094/f2p0/1837	1	p1	(T)10	10	1595	1604
i0_HQ_PLCLR_c625/f8p0/902	1	p2	(AG)11	22	18	39
i1_HQ_PLCLR_c17095/f2p0/1826	1	p3	(AAC)6	18	619	636
i1_HQ_PLCLR_c2334/f2p2/1990	1	p1	(A)12	12	55	66
i1_HQ_PLCLR_c2334/f2p2/1990	2	p2	(GA)8	16	1754	1769
i0_HQ_PLCLR_c29166/f3p0/791	1	p1	(A)10	10	673	682
i0_HQ_PLCLR_c9205/f3p2/788	1	c	(TC)6tgattcaatctctcagatcggatc(ATCA)5	56	49	104
i1_HQ_PLCLR_c17120/f2p0/1346	1	p1	(T)12	12	1333	1344
i1_HQ_PLCLR_c2350/f3p4/1806	1	p2	(CT)6	12	42	53
i0_HQ_PLCLR_c829/f9p0/713	1	p1	(T)16	16	69	84
i0_HQ_PLCLR_c910/f8p0/486	1	p1	(T)10	10	316	325
i1_HQ_PLCLR_c17882/f2p1/1221	1	p1	(T)13	13	1212	1224
i1_HQ_PLCLR_c2355/f2p17/1298	1	p1	(T)12	12	1196	1207
i0_HQ_PLCLR_c29646/f2p0/454	1	p2	(GA)9	18	5	22
i0_HQ_PLCLR_c917/f15p7/928	1	p3	(GAT)5	15	395	409
i1_HQ_PLCLR_c18135/f2p0/1828	1	p2	(TC)6	12	43	54
i1_HQ_PLCLR_c2361/f2p0/1299	1	p2	(TG)7	14	4	17
i0_HQ_PLCLR_c49456/f2p0/581	1	p3	(GAA)5	15	37	51
i0_HQ_PLCLR_c943/f9p0/762	1	p3	(GGA)7	21	151	171
i0_HQ_PLCLR_c951/f17p12/757	1	p2	(AG)11	22	13	34
i1_HQ_PLCLR_c2369/f3p0/1622	1	c	(GA)7ctcgggttgtgagttgtgttgtcccctctaaaaccctaaaacttctcttccctatctctccgctgccatacccaaaaccctttctctcttttctccctcc(CT)7	128	37	164
i1_HQ_PLCLR_c2369/f3p0/1622	2	p1	(T)12	12	1428	1439
i1_HQ_PLCLR_c20128/f2p1/1603	1	c	(CAA)5accagtctcctagaccaagttaagcaagaaaattcagtagatagctat(AAC)10	93	443	535
i1_HQ_PLCLR_c20128/f2p1/1603	2	p3	(AAC)7	21	683	703
i1_HQ_PLCLR_c2370/f4p3/1178	1	p2	(AG)7	14	6	19
i1_HQ_PLCLR_c2378/f3p0/1523	1	p3	(CTC)8	24	443	466
i0_HQ_PLCLR_c9775/f2p3/778	1	p1	(C)11	11	659	669
i0_HQ_PLCLR_c49552/f2p0/869	1	p2	(AG)13	26	37	62
i1_HQ_PLCLR_c2382/f2p1/1230	1	p2	(CT)10	20	30	49
i0_HQ_PLCLR_c30489/f3p0/531	1	p2	(AG)6	12	103	114
i1_HQ_PLCLR_c2385/f2p1/1141	1	p3	(TGA)5	15	181	195
i1_HQ_PLCLR_c2387/f2p4/1337	1	p3	(CCA)5	15	766	780
i0_HQ_PLCLR_c49578/f3p0/268	1	p1	(A)23	23	227	249
i1_HQ_PLCLR_c2393/f3p6/1350	1	p1	(T)15	15	1187	1201
i0_HQ_PLCLR_c30534/f2p0/249	1	p2	(GA)7	14	196	209
i0_HQ_PLCLR_c9893/f2p0/508	1	p3	(AAG)6	18	246	263
i1_HQ_PLCLR_c2406/f2p8/1756	1	p3	(CGA)5	15	232	246
i1_HQ_PLCLR_c22828/f2p3/1986	1	c	(G)11ctagaatatcgggttttgttaagtaggaaagggtgttgtagaattaagcctgctgatttgtttccagcatgcattttg(GT)13	115	1711	1825
i0_HQ_PLCLR_c49626/f2p0/304	1	p2	(TA)9	18	273	290
i0_HQ_PLCLR_c30582/f2p0/268	1	p1	(A)14	14	77	90
i1_HQ_PLCLR_c23267/f2p2/1681	1	p2	(CT)7	14	58	71
i0_HQ_PLCLR_c30591/f4p0/578	1	c	(T)10ctcgattgtcaaacacaattaagagacacatcgagaaagagctcagcaaaaacctaatccaatcccagaaaaaagagaggagtgat(A)11	107	15	121
i0_HQ_PLCLR_c30593/f2p0/325	1	p1	(T)12	12	188	199
i1_HQ_PLCLR_c2418/f2p14/1934	1	p1	(T)10	10	328	337
i1_HQ_PLCLR_c2418/f2p14/1934	2	p1	(T)10	10	975	984
i1_HQ_PLCLR_c23651/f2p0/1925	1	p3	(TGG)5	15	343	357
i1_HQ_PLCLR_c2431/f2p3/1693	1	p2	(CT)6	12	1	12
i1_HQ_PLCLR_c2433/f4p3/1139	1	p2	(AG)6	12	47	58
i1_HQ_PLCLR_c2435/f2p0/1178	1	p3	(CTT)5	15	258	272
i1_HQ_PLCLR_c2440/f2p0/1465	1	p2	(CT)20	40	29	68
i0_HQ_PLCLR_c10318/f2p8/837	1	p2	(AT)12	24	542	565
i0_HQ_PLCLR_c49738/f114p0/652	1	p3	(ATC)5	15	493	507
i0_HQ_PLCLR_c1317/f10p8/563	1	p3	(ATG)10	30	376	405
i0_HQ_PLCLR_c33119/f2p7/582	1	p3	(CAT)12	36	224	259
i0_HQ_PLCLR_c33119/f2p7/582	2	p4	(TATG)6	24	495	518
i1_HQ_PLCLR_c24231/f2p4/1055	1	p3	(CTT)5	15	126	140
i1_HQ_PLCLR_c24231/f2p4/1055	2	p2	(CT)6	12	878	889
i1_HQ_PLCLR_c2450/f3p30/1721	1	c	(TC)6gttgtagaac(AAG)6	40	31	70
i0_HQ_PLCLR_c10470/f2p0/929	1	p3	(CCT)6	18	70	87
i1_HQ_PLCLR_c24264/f2p1/1051	1	p2	(AG)14	28	93	120
i0_HQ_PLCLR_c1322/f3p11/550	1	p2	(TC)10	20	43	62
i1_HQ_PLCLR_c2453/f3p0/1278	1	p1	(T)13	13	1266	1278
i0_HQ_PLCLR_c1361/f5p0/574	1	p1	(A)10	10	116	125
i0_HQ_PLCLR_c1361/f5p0/574	2	p2	(AT)6	12	375	386
i0_HQ_PLCLR_c33757/f15p19/881	1	p6	(ATCTTC)5	30	1	30
i1_HQ_PLCLR_c2470/f2p0/1405	1	p3	(CCT)5	15	33	47
i1_HQ_PLCLR_c24669/f2p4/1973	1	p2	(AG)7	14	39	52
i1_HQ_PLCLR_c2472/f3p241/1124	1	p3	(CAT)6	18	347	364
i0_HQ_PLCLR_c1393/f9p0/678	1	p1	(T)21	21	1	21
i0_HQ_PLCLR_c33791/f20p1/798	1	p2	(TC)8	16	89	104
i0_HQ_PLCLR_c1420/f4p3/815	1	p2	(AG)15	30	90	119
i1_HQ_PLCLR_c2475/f3p6/1867	1	p1	(A)10	10	49	58
i1_HQ_PLCLR_c2479/f3p1/1093	1	p3	(GGT)6	18	228	245
i0_HQ_PLCLR_c33828/f10p0/517	1	p1	(T)10	10	498	507
i0_HQ_PLCLR_c1460/f7p7/730	1	p1	(A)11	11	43	53
i0_HQ_PLCLR_c1460/f7p7/730	2	p3	(GAG)5	15	499	513
i0_HQ_PLCLR_c1485/f3p4/887	1	p2	(AG)6	12	55	66
i1_HQ_PLCLR_c2488/f2p0/2008	1	p2	(CT)8	16	30	45
i0_HQ_PLCLR_c33885/f5p0/622	1	p1	(A)10	10	601	610
i0_HQ_PLCLR_c11342/f2p3/583	1	p1	(A)10	10	24	33
i0_HQ_PLCLR_c1567/f3p14/588	1	p2	(AT)8	16	406	421
i0_HQ_PLCLR_c1573/f5p0/940	1	p1	(T)10	10	664	673
i0_HQ_PLCLR_c1577/f5p0/554	1	c	(T)24aatggggtttaatatgataggtgaaactgatggaggagtcatccacaaacaactcctccatcagtttcacctatcatattcaaccccatt(A)19	133	1	133
i0_HQ_PLCLR_c33890/f7p15/452	1	p5	(AGTTC)5	25	42	66
i0_HQ_PLCLR_c33890/f7p15/452	2	c	(GAT)6ggttatgattatgcacctgctgcataa(T)17	62	229	290
i0_HQ_PLCLR_c11471/f5p0/918	1	p3	(CTC)5	15	329	343
i0_HQ_PLCLR_c49946/f36p0/839	1	p2	(TA)9	18	807	824
i0_HQ_PLCLR_c1594/f10p3/482	1	p2	(AT)6	12	9	20
i1_HQ_PLCLR_c2511/f3p2/1187	1	p3	(TTC)5	15	23	37
i1_HQ_PLCLR_c25225/f11p1/1357	1	p2	(AC)6	12	1	12
i1_HQ_PLCLR_c2513/f2p2/1724	1	p1	(T)15	15	1640	1654
i0_HQ_PLCLR_c11579/f3p0/662	1	p1	(T)10	10	549	558
i0_HQ_PLCLR_c33934/f6p0/425	1	p1	(A)23	23	392	414
i0_HQ_PLCLR_c49988/f11p0/561	1	p4	(GAGT)5	20	438	457
i0_HQ_PLCLR_c33955/f5p2/918	1	c	(T)13(G)14	27	749	775
i0_HQ_PLCLR_c11805/f2p0/1011	1	p1	(T)19	19	869	887
i1_HQ_PLCLR_c25238/f14p0/1818	1	p1	(C)13	13	1681	1693
i1_HQ_PLCLR_c25240/f5p2/1340	1	c	(AG)8caatggcggcatcactaca(AGC)5	50	37	86
i1_HQ_PLCLR_c2523/f3p4/1126	1	p3	(ATC)5	15	205	219
i0_HQ_PLCLR_c1641/f11p0/753	1	p3	(AAG)5	15	27	41
i0_HQ_PLCLR_c34008/f20p0/622	1	p1	(A)13	13	511	523
i0_HQ_PLCLR_c34014/f5p0/795	1	p2	(CT)13	26	21	46
i0_HQ_PLCLR_c11900/f2p0/591	1	p3	(AAG)5	15	282	296
i0_HQ_PLCLR_c11900/f2p0/591	2	p1	(T)22	22	417	438
i1_HQ_PLCLR_c2528/f4p4/1979	1	p1	(A)10	10	1946	1955
i0_HQ_PLCLR_c12034/f3p39/461	1	p1	(C)15	15	336	350
i0_HQ_PLCLR_c34068/f5p0/654	1	p1	(T)13	13	537	549
i0_HQ_PLCLR_c1681/f5p0/962	1	p1	(A)12	12	34	45
i1_HQ_PLCLR_c2537/f2p6/1362	1	p2	(TC)9	18	6	23
i1_HQ_PLCLR_c2539/f4p7/1247	1	c	(ATC)5ac(CAT)5	32	280	311
i1_HQ_PLCLR_c2539/f4p7/1247	2	p3	(TTA)5	15	1171	1185
i0_HQ_PLCLR_c1702/f10p6/877	1	p3	(CTC)7	21	49	69
i1_HQ_PLCLR_c2542/f2p1/1163	1	p1	(T)13	13	969	981
i0_HQ_PLCLR_c34151/f17p7/560	1	p1	(A)10	10	63	72
i1_HQ_PLCLR_c2545/f2p0/1740	1	p3	(CTG)5	15	222	236
i0_HQ_PLCLR_c34181/f5p1/702	1	p3	(CTT)6	18	111	128
i0_HQ_PLCLR_c12364/f2p0/664	1	p2	(TC)16	32	21	52
i1_HQ_PLCLR_c25272/f3p1/1688	1	p3	(TCC)5	15	254	268
i0_HQ_PLCLR_c12414/f2p1/562	1	p2	(GA)7	14	1	14
i1_HQ_PLCLR_c25277/f2p2/1720	1	p1	(T)14	14	1614	1627
i0_HQ_PLCLR_c1755/f15p2/368	1	p1	(T)11	11	263	273
i0_HQ_PLCLR_c12590/f2p0/869	1	p3	(CTC)6	18	13	30
i1_HQ_PLCLR_c2565/f3p2/1904	1	p3	(CCG)5	15	98	112
i1_HQ_PLCLR_c2565/f3p2/1904	2	p3	(AGG)5	15	392	406
i1_HQ_PLCLR_c2568/f2p4/1657	1	p2	(TA)7	14	100	113
i1_HQ_PLCLR_c25285/f3p4/1192	1	p2	(AG)10	20	14	33
i0_HQ_PLCLR_c50140/f3p0/479	1	p3	(CCA)5	15	157	171
i1_HQ_PLCLR_c25286/f2p4/1567	1	p1	(C)17	17	1217	1233
i0_HQ_PLCLR_c1770/f4p0/923	1	p2	(TC)7	14	23	36
i0_HQ_PLCLR_c1779/f11p16/521	1	p2	(CA)6	12	55	66
i0_HQ_PLCLR_c12909/f2p0/667	1	p1	(T)12	12	468	479
i0_HQ_PLCLR_c1795/f14p0/443	1	p3	(GTC)5	15	7	21
i0_HQ_PLCLR_c34593/f5p26/766	1	p2	(CT)7	14	93	106
i0_HQ_PLCLR_c50252/f5p0/617	1	p3	(AAG)5	15	275	289
i0_HQ_PLCLR_c50252/f5p0/617	2	p1	(T)15	15	435	449
i0_HQ_PLCLR_c1823/f10p3/879	1	p1	(T)10	10	726	735
i1_HQ_PLCLR_c2596/f2p6/1960	1	p2	(AG)13	26	39	64
i0_HQ_PLCLR_c1833/f4p6/426	1	p2	(AG)9	18	28	45
i1_HQ_PLCLR_c2601/f2p5/1875	1	p1	(A)15	15	67	81
i0_HQ_PLCLR_c13265/f2p0/320	1	p1	(A)37	37	288	324
i1_HQ_PLCLR_c2614/f5p4/1848	1	p1	(C)10	10	1501	1510
i0_HQ_PLCLR_c13295/f4p4/632	1	p3	(TGA)13	39	362	400
i1_HQ_PLCLR_c2626/f3p17/1510	1	p2	(AG)8	16	56	71
i1_HQ_PLCLR_c2626/f3p17/1510	2	p1	(A)11	11	1322	1332
i1_HQ_PLCLR_c25327/f3p3/1930	1	p1	(T)26	26	1794	1819
i0_HQ_PLCLR_c1906/f6p3/886	1	p2	(CT)6	12	74	85
i0_HQ_PLCLR_c1906/f6p3/886	2	p1	(T)11	11	784	794
i1_HQ_PLCLR_c25330/f2p0/1244	1	p3	(GCT)5	15	103	117
i1_HQ_PLCLR_c25330/f2p0/1244	2	c	(T)12(A)11tccagtgtggtggatggagatggagaagtagggtagtagtttagcagagctgtagaggtacatttttctttttc(T)12	109	936	1044
i0_HQ_PLCLR_c1911/f3p0/646	1	c	(TA)9atata(AT)6a(AT)8	52	506	557
i1_HQ_PLCLR_c25334/f7p1/1059	1	p1	(A)11	11	30	40
i1_HQ_PLCLR_c25337/f3p6/1812	1	p1	(T)12	12	1	12
i1_HQ_PLCLR_c2633/f4p8/2035	1	p3	(TCT)5	15	66	80
i1_HQ_PLCLR_c2636/f4p8/1759	1	c	(CT)6acacccca(TC)8	36	7	42
i1_HQ_PLCLR_c2636/f4p8/1759	2	p1	(T)10	10	1597	1606
i0_HQ_PLCLR_c50396/f2p0/372	1	p1	(T)26	26	1	26
i1_HQ_PLCLR_c25342/f3p8/1831	1	p1	(A)10	10	1652	1661
i0_HQ_PLCLR_c1978/f2p1/422	1	p2	(TA)8	16	319	334
i0_HQ_PLCLR_c13625/f4p0/808	1	p2	(AG)8	16	16	31
i0_HQ_PLCLR_c13625/f4p0/808	2	p3	(TCT)5	15	171	185
i1_HQ_PLCLR_c2647/f3p6/1858	1	p1	(A)10	10	37	46
i0_HQ_PLCLR_c13670/f4p3/396	1	p1	(A)94	94	302	395
i0_HQ_PLCLR_c13683/f2p5/708	1	p6	(TGGGTT)6	36	530	565
i1_HQ_PLCLR_c25353/f35p0/1376	1	p2	(CT)6	12	88	99
i1_HQ_PLCLR_c25353/f35p0/1376	2	p1	(T)17	17	1253	1269
i0_HQ_PLCLR_c2012/f4p0/693	1	p1	(A)10	10	556	565
i0_HQ_PLCLR_c35788/f3p4/660	1	p2	(GA)8	16	45	60
i1_HQ_PLCLR_c2659/f2p1/1223	1	c	(CT)7gtcttttcttcttcttcctccaaagtccctccctttgttttctgcttcatttcatcaccctttcagactgcttgtttcttg(CAT)11	128	15	142
i0_HQ_PLCLR_c50746/f3p0/940	1	c	(TCC)7tctttcttaaccctaaaaaggccgcagtcagtcaatcc(AGA)6	77	160	236
i1_HQ_PLCLR_c25367/f3p11/1117	1	p3	(AGA)5	15	133	147
i0_HQ_PLCLR_c14080/f2p0/959	1	p2	(AG)11	22	14	35
i1_HQ_PLCLR_c2665/f4p0/1642	1	c	(CT)6tctttcccctctcttttgttcttctttctctctctacctctccctctctttctctctctatcccttccctc(CT)10	103	39	141
i1_HQ_PLCLR_c2665/f4p0/1642	2	p1	(T)10	10	1487	1496
i1_HQ_PLCLR_c2666/f3p45/1879	1	p2	(TC)7	14	184	197
i0_HQ_PLCLR_c2034/f4p5/884	1	p2	(GA)8	16	5	20
i1_HQ_PLCLR_c25385/f2p0/1989	1	c	(CT)6a(TC)18	49	135	183
i1_HQ_PLCLR_c25385/f2p0/1989	2	p2	(GT)6	12	1783	1794
i0_HQ_PLCLR_c2040/f2p0/816	1	p2	(TC)8	16	2	17
i0_HQ_PLCLR_c14189/f2p3/990	1	p2	(CT)6	12	67	78
i0_HQ_PLCLR_c2047/f3p35/785	1	p2	(TG)7	14	561	574
i0_HQ_PLCLR_c2051/f4p3/599	1	p3	(CAA)5	15	322	336
i1_HQ_PLCLR_c25397/f2p0/1205	1	p1	(T)19	19	1118	1136
i0_HQ_PLCLR_c35949/f2p26/731	1	p1	(T)11	11	591	601
i0_HQ_PLCLR_c35949/f2p26/731	2	p1	(A)27	27	706	732
i0_HQ_PLCLR_c35959/f2p5/329	1	c	(CAC)5ctcaaggatttcatatgagcgcgcccttcaacaccctgatgtctgctacgaaactctctgcaacttcaatcgcaagtggcacgttcgacgctgagtac(GAT)6	131	95	225
i0_HQ_PLCLR_c2056/f2p4/765	1	p2	(GA)13	26	31	56
i0_HQ_PLCLR_c2062/f2p10/962	1	p2	(TC)9	18	90	107
i1_HQ_PLCLR_c2686/f2p1/1649	1	p1	(A)15	15	1619	1633
i1_HQ_PLCLR_c2687/f2p0/1855	1	p1	(T)15	15	598	612
i1_HQ_PLCLR_c2687/f2p0/1855	2	p1	(A)11	11	1043	1053
i1_HQ_PLCLR_c2687/f2p0/1855	3	p2	(TC)24	48	1498	1545
i1_HQ_PLCLR_c25412/f8p6/1053	1	p1	(T)10	10	907	916
i0_HQ_PLCLR_c14421/f2p2/222	1	c	(T)10gggaatttttta(T)37	59	12	70
i1_HQ_PLCLR_c2691/f2p2/1704	1	p4	(CTAT)8	32	357	388
i0_HQ_PLCLR_c36000/f2p5/702	1	p5	(TCTCA)5	25	8	32
i0_HQ_PLCLR_c36000/f2p5/702	2	c	(T)14ctt(G)13	30	455	484
i0_HQ_PLCLR_c2088/f2p2/944	1	c	(C)11atcta(TC)6	28	109	136
i0_HQ_PLCLR_c2088/f2p2/944	2	p3	(ACT)9	27	529	555
i0_HQ_PLCLR_c36010/f2p8/443	1	p2	(TC)9	18	18	35
i0_HQ_PLCLR_c36010/f2p8/443	2	c	(T)10(A)11	21	407	427
i0_HQ_PLCLR_c2095/f2p2/757	1	p1	(T)11	11	607	617
i1_HQ_PLCLR_c2695/f3p4/1188	1	p1	(T)15	15	966	980
i0_HQ_PLCLR_c2100/f3p2/982	1	p2	(GT)7	14	760	773
i1_HQ_PLCLR_c25415/f10p0/1056	1	p3	(AAC)5	15	150	164
i1_HQ_PLCLR_c25425/f2p12/1039	1	p1	(C)12	12	833	844
i0_HQ_PLCLR_c2101/f3p0/822	1	p1	(T)10	10	643	652
i0_HQ_PLCLR_c2108/f4p1/750	1	p3	(CAC)5	15	150	164
i0_HQ_PLCLR_c16032/f2p0/255	1	p1	(A)10	10	128	137
i1_HQ_PLCLR_c2703/f4p3/1870	1	p1	(T)12	12	1789	1800
i0_HQ_PLCLR_c55073/f2p0/394	1	p1	(A)31	31	353	383
i1_HQ_PLCLR_c2710/f3p0/1662	1	p2	(CT)8	16	166	181
i0_HQ_PLCLR_c36077/f2p0/964	1	p2	(AT)6	12	949	960
i0_HQ_PLCLR_c36082/f2p0/883	1	p3	(ATG)6	18	638	655
i0_HQ_PLCLR_c36084/f2p0/822	1	p3	(AGA)5	15	166	180
i0_HQ_PLCLR_c36085/f2p0/535	1	p1	(C)11	11	508	518
i0_HQ_PLCLR_c2157/f3p0/928	1	p1	(A)11	11	679	689
i0_HQ_PLCLR_c36104/f2p6/608	1	p3	(CAT)11	33	222	254
i0_HQ_PLCLR_c36104/f2p6/608	2	p1	(T)15	15	503	517
i1_HQ_PLCLR_c2719/f3p1/1994	1	p2	(TC)22	44	8	51
i1_HQ_PLCLR_c2727/f2p103/1432	1	c	(TC)6taacagttccactttcgccggcaatcggaacttagagagagggagagagagt(GA)6	76	13	88
i0_HQ_PLCLR_c2184/f4p0/584	1	p4	(TGAA)7	28	368	395
i1_HQ_PLCLR_c25454/f64p12/1227	1	p2	(AG)6	12	50	61
i0_HQ_PLCLR_c36168/f2p3/732	1	p3	(GAA)6	18	67	84
i1_HQ_PLCLR_c25458/f47p10/1330	1	p2	(AG)9	18	85	102
i1_HQ_PLCLR_c2743/f2p280/1725	1	p4	(AAGA)6	24	1595	1618
i0_HQ_PLCLR_c2221/f4p3/736	1	p3	(GAG)5	15	236	250
i1_HQ_PLCLR_c25465/f28p0/1407	1	c*	(C)11(CT)8*	26	87	112
i1_HQ_PLCLR_c2819/f2p269/1158	1	p2	(TC)16	32	4	35
i1_HQ_PLCLR_c2819/f2p269/1158	2	p1	(T)16	16	946	961
i1_HQ_PLCLR_c2823/f2p3/1452	1	p1	(A)10	10	620	629
i1_HQ_PLCLR_c2823/f2p3/1452	2	p1	(A)15	15	1353	1367
i1_HQ_PLCLR_c25471/f42p0/1236	1	c	(AG)7caatggcggcatcactaca(AGC)5	48	81	128
i1_HQ_PLCLR_c25475/f21p3/1892	1	p3	(ACA)6	18	564	581
i0_HQ_PLCLR_c38116/f2p0/350	1	p1	(A)11	11	248	258
i0_HQ_PLCLR_c2239/f4p4/860	1	p3	(TAC)6	18	768	785
i0_HQ_PLCLR_c2241/f4p0/933	1	p3	(CTG)5	15	692	706
i0_HQ_PLCLR_c2248/f3p0/597	1	p1	(T)10	10	442	451
i1_HQ_PLCLR_c2935/f2p11/1756	1	p2	(CT)22	44	1170	1213
i0_HQ_PLCLR_c39360/f2p0/785	1	p2	(TC)7	14	58	71
i0_HQ_PLCLR_c2262/f2p14/681	1	p3	(CCT)5	15	172	186
i0_HQ_PLCLR_c2274/f4p2/655	1	p1	(T)13	13	133	145
i0_HQ_PLCLR_c40029/f2p0/674	1	p3	(CCA)5	15	203	217
i1_HQ_PLCLR_c3143/f2p21/1335	1	p1	(A)11	11	1068	1078
i0_HQ_PLCLR_c2294/f4p4/531	1	p1	(T)11	11	431	441
i0_HQ_PLCLR_c2299/f2p0/447	1	p2	(TC)7	14	14	27
i0_HQ_PLCLR_c2312/f6p0/622	1	p2	(CT)15	30	21	50
i1_HQ_PLCLR_c3312/f2p0/1960	1	p2	(TC)6	12	40	51
i1_HQ_PLCLR_c3312/f2p0/1960	2	p3	(ACA)6	18	1498	1515
i1_HQ_PLCLR_c25507/f5p9/1873	1	p3	(TCT)10	30	70	99
i0_HQ_PLCLR_c16789/f6p0/574	1	p3	(CAT)7	21	17	37
i0_HQ_PLCLR_c2319/f2p28/711	1	p3	(TTA)6	18	635	652
i1_HQ_PLCLR_c3386/f2p14/1315	1	p4	(TCCA)6	24	73	96
i1_HQ_PLCLR_c25515/f2p0/1524	1	p1	(T)12	12	1257	1268
i0_HQ_PLCLR_c2335/f4p2/972	1	p2	(AG)6	12	37	48
i0_HQ_PLCLR_c16802/f3p0/272	1	p1	(T)10	10	262	271
i0_HQ_PLCLR_c42804/f2p21/948	1	c	(A)10ctaatctaacatttcttagcctaaattagaacacccccccc(A)13	64	605	668
i0_HQ_PLCLR_c42850/f2p0/988	1	p1	(C)14	14	882	895
i1_HQ_PLCLR_c3480/f2p8/1410	1	c	(CT)6c(CT)8	29	13	41
i0_HQ_PLCLR_c43112/f2p0/977	1	p2	(TC)14	28	29	56
i0_HQ_PLCLR_c43112/f2p0/977	2	p1	(T)17	17	788	804
i1_HQ_PLCLR_c25539/f3p0/1849	1	p3	(CTT)8	24	54	77
i1_HQ_PLCLR_c25541/f52p0/1053	1	p1	(A)12	12	8	19
i0_HQ_PLCLR_c2354/f3p0/698	1	p1	(T)15	15	406	420
i0_HQ_PLCLR_c16932/f2p0/226	1	p3	(GAA)10	30	31	60
i1_HQ_PLCLR_c629/f14p0/1660	1	p2	(TC)7	14	76	89
i1_HQ_PLCLR_c3628/f2p0/1563	1	p6	(ATGGGA)5	30	894	923
i0_HQ_PLCLR_c2361/f3p0/662	1	p2	(CT)9	18	41	58
i1_HQ_PLCLR_c3668/f3p0/1472	1	c	(CT)6agctttctct(CTC)5	37	29	65
i0_HQ_PLCLR_c44345/f7p0/246	1	p3	(ATG)7	21	90	110
i1_HQ_PLCLR_c3695/f4p46/1308	1	p1	(A)10	10	1295	1304
i1_HQ_PLCLR_c25550/f2p7/1100	1	p3	(CCA)7	21	222	242
i1_HQ_PLCLR_c25550/f2p7/1100	2	p1	(T)11	11	986	996
i0_HQ_PLCLR_c2369/f5p0/833	1	p1	(T)12	12	747	758
i0_HQ_PLCLR_c2378/f3p0/769	1	c	(TA)6atata(AT)6a(AT)8	46	497	542
i0_HQ_PLCLR_c17810/f3p1/472	1	p3	(GAT)5	15	223	237
i1_HQ_PLCLR_c25554/f3p26/1066	1	p3	(CTG)5	15	776	790
i0_HQ_PLCLR_c2382/f4p1/888	1	p1	(A)13	13	15	27
i1_HQ_PLCLR_c4005/f2p0/1543	1	p3	(ATG)5	15	1301	1315
i1_HQ_PLCLR_c25557/f5p2/1071	1	p3	(TCT)15	45	209	253
i1_HQ_PLCLR_c775/f11p0/1991	1	p1	(T)10	10	143	152
i0_HQ_PLCLR_c2392/f2p3/513	1	p3	(TAC)5	15	345	359
i1_HQ_PLCLR_c25558/f6p4/1044	1	p2	(AG)18	36	44	79
i0_HQ_PLCLR_c2394/f2p2/527	1	p1	(A)10	10	213	222
i1_HQ_PLCLR_c4106/f2p0/1803	1	p3	(TCT)7	21	52	72
i1_HQ_PLCLR_c4108/f2p0/1593	1	p3	(CAG)6	18	1324	1341
i1_HQ_PLCLR_c4133/f2p1/1440	1	p3	(GTA)5	15	1348	1362
i1_HQ_PLCLR_c812/f12p0/1838	1	p1	(T)11	11	55	65
i0_HQ_PLCLR_c44608/f3p56/247	1	p3	(ATG)5	15	25	39
i0_HQ_PLCLR_c44720/f3p0/214	1	p1	(T)10	10	5	14
i1_HQ_PLCLR_c4374/f2p1/1140	1	p3	(GCA)8	24	299	322
i0_HQ_PLCLR_c18105/f5p0/785	1	p2	(GA)6	12	75	86
i1_HQ_PLCLR_c25563/f4p37/1065	1	p2	(TC)10	20	30	49
i1_HQ_PLCLR_c4472/f2p27/1421	1	p3	(CGG)5	15	420	434
i0_HQ_PLCLR_c18125/f4p168/718	1	p2	(AG)6	12	170	181
i1_HQ_PLCLR_c906/f14p0/1741	1	p2	(AG)6	12	48	59
i1_HQ_PLCLR_c4473/f2p0/1922	1	p1	(T)10	10	67	76
i1_HQ_PLCLR_c909/f10p0/1313	1	p1	(T)14	14	1203	1216
i1_HQ_PLCLR_c25569/f7p10/1063	1	p1	(C)10	10	44	53
i1_HQ_PLCLR_c913/f9p0/1376	1	p3	(GAA)5	15	1015	1029
i0_HQ_PLCLR_c2429/f4p4/655	1	p3	(CAC)5	15	104	118
i0_HQ_PLCLR_c2429/f4p4/655	2	p3	(CCA)5	15	436	450
i0_HQ_PLCLR_c2432/f3p27/770	1	p1	(A)11	11	661	671
i1_HQ_PLCLR_c929/f10p0/1778	1	p1	(T)11	11	1636	1646
i1_HQ_PLCLR_c4563/f2p0/1735	1	p3	(GCT)5	15	1440	1454
i0_HQ_PLCLR_c44808/f3p0/289	1	c	(T)12gggttttgttttgggggagtaatattatatgatgttaatcttgaagttaat(TA)10tgtatggaaat(A)11	105	179	283
i1_HQ_PLCLR_c4595/f4p0/1401	1	p3	(TCT)6	18	40	57
i0_HQ_PLCLR_c2442/f2p2/600	1	p2	(CT)6	12	66	77
i0_HQ_PLCLR_c18317/f2p0/625	1	p1	(T)15	15	563	577
i0_HQ_PLCLR_c44900/f2p31/229	1	p1	(T)12	12	118	129
i0_HQ_PLCLR_c2452/f3p76/865	1	p3	(GAT)5	15	193	207
i1_HQ_PLCLR_c4735/f2p0/1683	1	p1	(T)10	10	1473	1482
i0_HQ_PLCLR_c44938/f2p21/390	1	p3	(CAT)5	15	163	177
i0_HQ_PLCLR_c18369/f5p2/934	1	p2	(TC)11	22	126	147
i1_HQ_PLCLR_c4792/f2p5/1285	1	p2	(GA)6	12	35	46
i1_HQ_PLCLR_c4835/f2p0/1295	1	p2	(CT)10	20	2	21
i0_HQ_PLCLR_c2467/f3p13/991	1	p3	(AGC)5	15	203	217
i0_HQ_PLCLR_c18435/f2p0/819	1	p3	(AGA)8	24	170	193
i1_HQ_PLCLR_c4838/f5p0/1451	1	p1	(A)19	19	20	38
i1_HQ_PLCLR_c4849/f4p2/1203	1	p2	(AG)11	22	78	99
i1_HQ_PLCLR_c4894/f2p5/1121	1	c	(CAT)5cttcatcatccctttctctccctctcctcttcaccaaatcctctctcccctcatcttccccccacttcctctccttcc(CAT)6	111	168	278
i0_HQ_PLCLR_c2483/f5p4/565	1	c	(CT)7cc(CT)7	30	64	93
i1_HQ_PLCLR_c4913/f3p43/1464	1	p1	(A)17	17	1221	1237
i1_HQ_PLCLR_c4967/f6p0/1218	1	p4	(TCAC)5	20	2	21
i0_HQ_PLCLR_c18470/f2p8/671	1	p1	(A)16	16	494	509
i1_HQ_PLCLR_c1080/f9p0/1395	1	p3	(TCC)5	15	76	90
i1_HQ_PLCLR_c1086/f5p0/1699	1	p1	(C)12	12	14	25
i1_HQ_PLCLR_c1093/f8p0/1775	1	p1	(A)19	19	1738	1756
i1_HQ_PLCLR_c5165/f2p0/1834	1	c	(AG)6tctccgcttctttactcattctgtcaaacttctagagagagaaagacgttcacagttaatttcaaacacttct(AG)10	105	14	118
i0_HQ_PLCLR_c18530/f2p3/755	1	c	(TC)6t(TC)6	25	17	41
i0_HQ_PLCLR_c47816/f3p1/585	1	p2	(CT)14	28	52	79
i1_HQ_PLCLR_c1102/f6p17/1946	1	p3	(CCT)5	15	875	889
i1_HQ_PLCLR_c5206/f2p4/1182	1	c	(AG)11aatgcggaccatacctttgggtctcagtatctctgtatctactgcttctgtag(CTT)5catcttcttcatcgtccaaatcttca(CT)6	128	31	158
i1_HQ_PLCLR_c1103/f7p0/1844	1	p1	(T)28	28	26	53
i1_HQ_PLCLR_c1113/f6p0/1361	1	p1	(C)18	18	1199	1216
i1_HQ_PLCLR_c1117/f4p0/1380	1	p2	(TA)9	18	1248	1265
i1_HQ_PLCLR_c5280/f2p2/1073	1	p1	(A)10	10	5	14
i1_HQ_PLCLR_c5304/f2p6/1174	1	p3	(CCT)5	15	145	159
i0_HQ_PLCLR_c48587/f3p0/264	1	p1	(T)15	15	62	76
i0_HQ_PLCLR_c48587/f3p0/264	2	p1	(A)12	12	180	191
i1_HQ_PLCLR_c5308/f2p1/1864	1	c	(GA)6gggagaggagagagaaccacggtggcagaattcga(AGC)5	62	32	93
i1_HQ_PLCLR_c5308/f2p1/1864	2	c	(TC)9tatctcttccttcccattttcatcattcattcattccttcgttc(CAT)6t(ATC)7	102	209	310
i0_HQ_PLCLR_c18565/f2p0/428	1	p2	(TC)8	16	253	268
i1_HQ_PLCLR_c5330/f2p380/1926	1	c	(CT)9actattcc(CT)8	42	30	71
i1_HQ_PLCLR_c5330/f2p380/1926	2	p3	(ACC)5	15	1207	1221
i1_HQ_PLCLR_c5330/f2p380/1926	3	p1	(T)19	19	1709	1727
i1_HQ_PLCLR_c5330/f2p380/1926	4	p1	(A)10	10	1908	1917
i1_HQ_PLCLR_c5470/f2p72/1865	1	p2	(TC)6	12	98	109
i1_HQ_PLCLR_c5481/f2p10/1400	1	c	(AG)6a(AG)13aagagt(AG)7	59	152	210
i1_HQ_PLCLR_c5486/f3p5/2010	1	p2	(TC)8	16	147	162
i1_HQ_PLCLR_c5486/f3p5/2010	2	p3	(TTA)6	18	1881	1898
i1_HQ_PLCLR_c1187/f5p0/1480	1	p1	(T)11	11	1168	1178
i0_HQ_PLCLR_c2606/f3p0/746	1	p2	(TC)13	26	76	101
i0_HQ_PLCLR_c2608/f3p1/890	1	p2	(TA)8	16	641	656
i0_HQ_PLCLR_c48738/f17p0/976	1	p1	(A)21	21	11	31
i0_HQ_PLCLR_c48738/f17p0/976	2	p1	(T)14	14	670	683
i0_HQ_PLCLR_c18591/f2p0/458	1	p1	(T)11	11	253	263
i0_HQ_PLCLR_c18615/f2p0/900	1	p3	(CAA)8	24	162	185
i0_HQ_PLCLR_c18615/f2p0/900	2	p3	(GCT)5	15	301	315
i0_HQ_PLCLR_c18617/f2p0/304	1	p3	(ATC)10	30	241	270
i0_HQ_PLCLR_c48752/f21p0/678	1	p2	(GA)9	18	43	60
i1_HQ_PLCLR_c1198/f7p0/1290	1	p3	(ACC)5	15	712	726
i1_HQ_PLCLR_c5748/f3p6/1313	1	p2	(CT)17	34	24	57
i1_HQ_PLCLR_c25836/f66p105/1662	1	p4	(TTAA)5	20	1394	1413
i1_HQ_PLCLR_c25836/f66p105/1662	2	p2	(AT)13	26	1541	1566
i0_HQ_PLCLR_c18621/f3p0/716	1	c	(T)22gtgaaattcaaaagaatatattttat(A)14	62	5	66
i0_HQ_PLCLR_c18621/f3p0/716	2	p1	(A)11	11	544	554
i0_HQ_PLCLR_c2648/f5p6/856	1	p1	(A)15	15	659	673
i1_HQ_PLCLR_c1214/f7p0/1828	1	p3	(ACC)5	15	1131	1145
i1_HQ_PLCLR_c1214/f7p0/1828	2	p1	(T)19	19	1633	1651
i0_HQ_PLCLR_c18642/f2p0/894	1	p3	(AAC)6	18	215	232
i0_HQ_PLCLR_c18642/f2p0/894	2	p1	(T)21	21	808	828
i0_HQ_PLCLR_c2650/f2p9/943	1	p2	(GA)8	16	85	100
i1_HQ_PLCLR_c1216/f8p0/1843	1	p2	(TA)8	16	1682	1697
i1_HQ_PLCLR_c5919/f3p30/1609	1	p2	(TC)11	22	32	53
i0_HQ_PLCLR_c18658/f2p11/764	1	p6	(TTCTCT)5	30	76	105
i1_HQ_PLCLR_c1223/f6p0/1642	1	p5	(CTTTC)5	25	1386	1410
i0_HQ_PLCLR_c48783/f14p0/594	1	p1	(A)37	37	532	568
i1_HQ_PLCLR_c1228/f9p0/1226	1	p3	(GCC)6	18	548	565
i0_HQ_PLCLR_c48788/f5p0/820	1	p1	(C)14	14	20	33
i0_HQ_PLCLR_c2757/f2p0/864	1	p1	(C)14	14	72	85
i0_HQ_PLCLR_c2757/f2p0/864	2	p1	(T)10	10	763	772
i0_HQ_PLCLR_c18691/f2p0/326	1	c	(TCT)6ctcgcgcggttctcgcgcagc(AG)18	75	15	89
i1_HQ_PLCLR_c6186/f2p66/1923	1	p3	(CTC)5	15	508	522
i0_HQ_PLCLR_c2919/f2p0/536	1	p1	(A)11	11	43	53
i0_HQ_PLCLR_c18735/f2p0/537	1	c	(TAA)5tcatattagtagtgatgatgaacatcatcatgatcatagtcatcatgatcatgga(CAT)7	91	289	379
i0_HQ_PLCLR_c48821/f54p0/810	1	p1	(T)11	11	730	740
i0_HQ_PLCLR_c48824/f40p0/566	1	c	(TA)6tgtatatatatgtatgcatatacatatatatatg(TA)15	76	350	425
i0_HQ_PLCLR_c18753/f2p971/804	1	p1	(A)46	46	767	812
i1_HQ_PLCLR_c1271/f5p0/1901	1	p3	(CTT)5	15	74	88
i0_HQ_PLCLR_c3054/f7p10/770	1	p6	(TAGGGT)7	42	514	555
i1_HQ_PLCLR_c6428/f3p2/1820	1	p1	(T)10	10	1618	1627
i0_HQ_PLCLR_c48853/f2p0/940	1	c	(AAC)5agcag(CAA)7	41	43	83
i0_HQ_PLCLR_c48853/f2p0/940	2	p1	(T)10	10	694	703
i1_HQ_PLCLR_c1320/f5p0/1383	1	c	(TC)8t(TC)18	53	40	92
i1_HQ_PLCLR_c6468/f2p9/1569	1	p3	(CCT)5	15	277	291
i1_HQ_PLCLR_c6468/f2p9/1569	2	p1	(T)14	14	1339	1352
i0_HQ_PLCLR_c3168/f8p1/693	1	p1	(C)13	13	400	412
i0_HQ_PLCLR_c18800/f2p2/840	1	p2	(TC)6	12	5	16
i1_HQ_PLCLR_c6522/f2p1/1642	1	p2	(TC)6	12	83	94
i0_HQ_PLCLR_c3225/f4p8/589	1	p2	(CT)16	32	2	33
i0_HQ_PLCLR_c18813/f2p0/813	1	p3	(GCC)6	18	530	547
i0_HQ_PLCLR_c3231/f4p0/739	1	p3	(TCT)5	15	163	177
i1_HQ_PLCLR_c25936/f117p0/1742	1	p1	(T)10	10	1499	1508
i1_HQ_PLCLR_c1325/f7p111/1534	1	p5	(CATCC)5	25	1332	1356
i1_HQ_PLCLR_c1339/f4p6/1870	1	p2	(GA)6	12	1247	1258
i0_HQ_PLCLR_c3336/f2p10/920	1	p2	(AG)10	20	1	20
i0_HQ_PLCLR_c48889/f2p0/263	1	p1	(A)13	13	153	165
i1_HQ_PLCLR_c6696/f2p0/1698	1	p2	(TC)12	24	125	148
i1_HQ_PLCLR_c6730/f3p0/1806	1	p3	(TGA)5	15	258	272
i0_HQ_PLCLR_c3587/f2p0/854	1	p1	(A)12	12	48	59
i0_HQ_PLCLR_c48912/f12p0/694	1	p1	(T)13	13	317	329
i1_HQ_PLCLR_c6810/f3p16/1312	1	p2	(TG)6	12	1200	1211
i0_HQ_PLCLR_c3635/f2p4/858	1	p1	(A)41	41	818	858
i0_HQ_PLCLR_c18869/f2p0/973	1	p1	(T)13	13	889	901
i1_HQ_PLCLR_c6866/f4p11/1422	1	p1	(T)35	35	1	35
i1_HQ_PLCLR_c6866/f4p11/1422	2	c	(T)11attgtaattatcattgtagcacataaatagcccaatttgtaaaggccatgatgacttgatgtgatcctaattcagtttatatattt(A)15	112	229	340
i1_HQ_PLCLR_c6866/f4p11/1422	3	p1	(T)10	10	488	497
i1_HQ_PLCLR_c6866/f4p11/1422	4	c	(A)10taaaataaaaatta(T)11	35	665	699
i1_HQ_PLCLR_c6866/f4p11/1422	5	p1	(A)10	10	1188	1197
i0_HQ_PLCLR_c3686/f2p0/903	1	p2	(CT)9	18	19	36
i1_HQ_PLCLR_c6929/f2p0/1717	1	p2	(TA)28	56	1550	1605
i0_HQ_PLCLR_c3779/f2p0/364	1	p1	(T)10	10	4	13
i0_HQ_PLCLR_c3801/f2p2/862	1	p2	(CT)16	32	59	90
i0_HQ_PLCLR_c3801/f2p2/862	2	p2	(GT)7	14	786	799
i1_HQ_PLCLR_c6960/f3p1/1373	1	p1	(T)10	10	1275	1284
i0_HQ_PLCLR_c48963/f6p0/954	1	p2	(AG)7	14	23	36
i1_HQ_PLCLR_c7031/f2p1/1885	1	p3	(TTC)10	30	65	94
i0_HQ_PLCLR_c19308/f2p1/340	1	p3	(AAG)5	15	156	170
i0_HQ_PLCLR_c3870/f3p5/897	1	c	(GA)11(AAG)5	37	36	72
i0_HQ_PLCLR_c19315/f2p0/515	1	p4	(GTAT)5	20	281	300
i0_HQ_PLCLR_c19574/f2p0/551	1	p3	(TCT)5	15	83	97
i0_HQ_PLCLR_c3936/f2p5/347	1	p3	(GCT)5	15	83	97
i1_HQ_PLCLR_c7202/f2p3/1955	1	p2	(CT)17	34	55	88
i0_HQ_PLCLR_c19954/f2p0/932	1	p3	(TTC)5	15	854	868
i1_HQ_PLCLR_c7359/f2p6/1447	1	p3	(CAG)5	15	155	169
i0_HQ_PLCLR_c4423/f3p1/681	1	p3	(AAG)5	15	223	237
i1_HQ_PLCLR_c7538/f2p0/1088	1	p3	(TGG)5	15	501	515
i1_HQ_PLCLR_c1397/f5p18/1380	1	p3	(TAG)5	15	1320	1334
i0_HQ_PLCLR_c20566/f2p0/539	1	p3	(ATC)6	18	469	486
i0_HQ_PLCLR_c49060/f14p0/924	1	p2	(TC)12	24	18	41
i0_HQ_PLCLR_c4639/f2p0/713	1	p2	(TC)7	14	503	516
i0_HQ_PLCLR_c20943/f2p25/879	1	p2	(GA)11	22	38	59
i0_HQ_PLCLR_c20971/f2p46/883	1	c	(A)11g(A)10	22	13	34
i0_HQ_PLCLR_c49092/f35p0/237	1	p1	(A)11	11	118	128
i1_HQ_PLCLR_c7636/f2p0/1264	1	p1	(T)10	10	1092	1101
i1_HQ_PLCLR_c26082/f2p3/1560	1	p2	(TC)10	20	128	147
i1_HQ_PLCLR_c7685/f3p0/1760	1	p2	(TC)9	18	52	69
i1_HQ_PLCLR_c1425/f5p0/1401	1	p2	(TA)19	38	1248	1285
i0_HQ_PLCLR_c4812/f2p7/989	1	p2	(CT)7	14	7	20
i1_HQ_PLCLR_c1430/f5p0/1499	1	p1	(T)10	10	1471	1480
i0_HQ_PLCLR_c4905/f2p1/967	1	p2	(AG)11	22	52	73
i0_HQ_PLCLR_c4905/f2p1/967	2	p1	(T)12	12	848	859
i1_HQ_PLCLR_c26174/f4p0/1435	1	p2	(TC)6	12	79	90
i0_HQ_PLCLR_c5059/f7p11/536	1	p1	(T)17	17	298	314
i1_HQ_PLCLR_c1442/f5p0/1147	1	p1	(T)17	17	1071	1087
i1_HQ_PLCLR_c7905/f2p2/1394	1	p2	(GA)14	28	96	123
i1_HQ_PLCLR_c1443/f3p12/1740	1	p3	(GTG)6	18	499	516
i0_HQ_PLCLR_c22221/f2p7/939	1	p2	(TG)6	12	607	618
i0_HQ_PLCLR_c22280/f2p11/1000	1	p2	(GA)10	20	27	46
i1_HQ_PLCLR_c7955/f2p24/1197	1	p1	(T)14	14	945	958
i0_HQ_PLCLR_c22335/f2p0/864	1	p3	(GAA)5	15	361	375
i0_HQ_PLCLR_c5215/f2p13/825	1	c	(TC)8taaaaaggcatctcctcttcttcgttctc(TCT)5	60	25	84
i0_HQ_PLCLR_c22610/f2p3/530	1	p1	(T)10	10	431	440
i1_HQ_PLCLR_c8150/f2p3/1601	1	p1	(G)13	13	1400	1412
i1_HQ_PLCLR_c26453/f2p0/1012	1	p1	(A)11	11	1	11
i1_HQ_PLCLR_c1459/f3p20/1834	1	p3	(TAT)7	21	1687	1707
i1_HQ_PLCLR_c8200/f2p11/1243	1	c	(CT)9tt(TC)6	32	7	38
i0_HQ_PLCLR_c49166/f9p0/444	1	p2	(AG)7	14	2	15
i1_HQ_PLCLR_c1462/f6p0/2002	1	p3	(TCA)8	24	196	219
i1_HQ_PLCLR_c8222/f2p12/1952	1	p1	(T)10	10	1811	1820
i0_HQ_PLCLR_c23065/f2p9/495	1	p1	(A)31	31	464	494
i0_HQ_PLCLR_c23145/f2p7/353	1	p1	(C)10	10	182	191
i0_HQ_PLCLR_c49183/f2p0/783	1	c	(TA)6tgtatatatatgtatgcatatacatatatatatg(TA)17	80	675	754
i1_HQ_PLCLR_c8317/f2p0/1954	1	p3	(ACA)6	18	562	579
i1_HQ_PLCLR_c8317/f2p0/1954	2	p3	(GAA)5	15	1659	1673
i1_HQ_PLCLR_c1496/f8p10/1438	1	p2	(TA)14	28	1364	1391
i1_HQ_PLCLR_c8439/f2p12/1807	1	p1	(A)12	12	1709	1720
i2_HQ_PLCLR_c355/f12p6/2678	1	c	(TC)6aagccatctcagcccggtcttctccccgccaccacacctccgccgcccggatcctcccttcttccctctctctctcctcctcctcttctctctct(TCC)5	122	62	183
i0_HQ_PLCLR_c23696/f2p0/586	1	c	(G)17ttagaaaagggggaaaatcgctcgtttatgttgtcatttatgcattcaattggatcatctatctag(T)10	93	250	342
i0_HQ_PLCLR_c49205/f53p0/698	1	p1	(T)11	11	665	675
i1_HQ_PLCLR_c1528/f2p4/1632	1	p3	(CGG)5	15	748	762
i1_HQ_PLCLR_c8622/f2p0/1973	1	p3	(TGA)9	27	1902	1928
i0_HQ_PLCLR_c24343/f3p3/662	1	p1	(T)12	12	430	441
i0_HQ_PLCLR_c5861/f2p0/306	1	c	(A)12c(A)10	23	271	293
i0_HQ_PLCLR_c24381/f2p7/784	1	p3	(TCA)5	15	175	189
i1_HQ_PLCLR_c8707/f4p0/1302	1	p2	(TC)15	30	19	48
i1_HQ_PLCLR_c8709/f2p1/1091	1	p6	(CAACTT)5	30	95	124
i1_HQ_PLCLR_c1542/f5p0/1866	1	p2	(CT)8	16	18	33
i1_HQ_PLCLR_c1542/f5p0/1866	2	p1	(T)10	10	1776	1785
i0_HQ_PLCLR_c24579/f2p0/907	1	c	(T)19gtaatttttag(T)14	44	755	798
i1_HQ_PLCLR_c8853/f2p0/1769	1	p1	(A)25	25	1744	1768
i1_HQ_PLCLR_c1552/f3p0/1343	1	p1	(T)10	10	12	21
i1_HQ_PLCLR_c9022/f2p4/1951	1	p2	(AT)8	16	1740	1755
i1_HQ_PLCLR_c1554/f3p0/1696	1	p2	(CT)9	18	134	151
i2_HQ_PLCLR_c2361/f3p0/2752	1	p3	(GAC)8	24	1126	1149
i2_HQ_PLCLR_c904/f11p5/2438	1	p2	(CT)9	18	46	63
i0_HQ_PLCLR_c6146/f9p0/1000	1	p2	(CT)8	16	6	21
i0_HQ_PLCLR_c6146/f9p0/1000	2	p4	(AGAC)6	24	775	798
i2_HQ_PLCLR_c2370/f2p3/2751	1	p1	(C)11	11	2635	2645
i1_HQ_PLCLR_c9155/f2p5/1165	1	p2	(GT)6	12	1022	1033
i2_HQ_PLCLR_c2373/f2p0/2642	1	p2	(AG)8	16	15	30
i0_HQ_PLCLR_c25652/f3p7/971	1	p1	(A)33	33	924	956
i0_HQ_PLCLR_c25738/f2p11/553	1	p1	(A)14	14	447	460
i1_HQ_PLCLR_c9263/f3p0/1788	1	p1	(T)10	10	1600	1609
i1_HQ_PLCLR_c1576/f3p0/1758	1	p1	(T)11	11	1415	1425
i0_HQ_PLCLR_c6451/f2p11/526	1	p1	(C)10	10	515	524
i1_HQ_PLCLR_c1580/f3p0/1205	1	p3	(GTG)5	15	462	476
i2_HQ_PLCLR_c2389/f5p14/3021	1	c	(AG)14t(AG)6	41	121	161
i0_HQ_PLCLR_c26010/f2p0/981	1	p2	(CT)8	16	24	39
i2_HQ_PLCLR_c2392/f2p3/2361	1	c	(A)12gttgaaaaagataacctaaataaaaaaagaaaaagaaagagg(GA)8	70	116	185
i2_HQ_PLCLR_c2392/f2p3/2361	2	c	(CCA)5cccgactgaggggacctcccagtggctcctcaaatacatcctcttcaccgtccccttcctccacaccaagt(CCA)5	101	1455	1555
i0_HQ_PLCLR_c6524/f2p31/685	1	p1	(T)14	14	536	549
i2_HQ_PLCLR_c2403/f3p8/2981	1	p2	(TC)15	30	89	118
i1_HQ_PLCLR_c1590/f5p5/1570	1	p1	(T)10	10	1485	1494
i2_HQ_PLCLR_c2404/f3p2/2844	1	p3	(TTC)5	15	538	552
i1_HQ_PLCLR_c1594/f3p3/1601	1	p1	(T)10	10	1352	1361
i0_HQ_PLCLR_c26233/f2p7/551	1	p3	(CAT)11	33	31	63
i0_HQ_PLCLR_c26260/f5p69/733	1	p2	(CT)15	30	18	47
i1_HQ_PLCLR_c9644/f2p0/1554	1	p2	(CT)11	22	19	40
i1_HQ_PLCLR_c9677/f3p2/1913	1	p3	(AAC)6	18	88	105
i1_HQ_PLCLR_c9754/f2p0/1870	1	p3	(CAC)5	15	278	292
i1_HQ_PLCLR_c9754/f2p0/1870	2	p1	(T)10	10	1542	1551
i2_HQ_PLCLR_c1102/f15p17/2885	1	p2	(TC)13	26	52	77
i1_HQ_PLCLR_c9822/f3p4/1878	1	p3	(CGC)7	21	302	322
i1_HQ_PLCLR_c1622/f3p8/1673	1	p2	(AT)7	14	1654	1667
i1_HQ_PLCLR_c1627/f5p3/1988	1	c	(T)15atagttttggacattttttagaggcgtaattgtgtgatggattttgtactccatcggctttttttagatggttaagtacttgctacctactgacaact(A)10	123	1742	1864
i0_HQ_PLCLR_c6939/f2p0/641	1	p2	(CT)12	24	53	76
i1_HQ_PLCLR_c1631/f3p0/1651	1	c	(CAC)9tctcctctccctcctcctccta(CT)6	61	41	101
i2_HQ_PLCLR_c1135/f3p41/2929	1	p1	(T)10	10	2660	2669
i2_HQ_PLCLR_c2424/f3p0/2725	1	p3	(GAG)7	21	491	511
i2_HQ_PLCLR_c2425/f8p3/2815	1	p2	(AG)10	20	37	56
i2_HQ_PLCLR_c2425/f8p3/2815	2	p1	(T)11	11	2535	2545
i2_HQ_PLCLR_c2425/f8p3/2815	3	p1	(C)12	12	2700	2711
i2_HQ_PLCLR_c2428/f5p2/2402	1	p4	(ATGG)12	48	2207	2254
i1_HQ_PLCLR_c1653/f3p5/1775	1	c	(CT)6agtttccaactaccatccccttcttc(TA)9	56	101	156
i1_HQ_PLCLR_c10076/f2p0/1168	1	c	(C)19(A)11	30	1061	1090
i0_HQ_PLCLR_c27506/f3p0/311	1	p1	(A)10	10	29	38
i0_HQ_PLCLR_c7091/f3p1/740	1	p1	(A)12	12	22	33
i1_HQ_PLCLR_c1667/f9p0/1673	1	c	(GA)6(AG)6	24	61	84
i1_HQ_PLCLR_c1667/f9p0/1673	2	p5	(AATCC)5	25	1504	1528
i0_HQ_PLCLR_c27784/f2p4/506	1	p2	(AT)7	14	407	420
i1_HQ_PLCLR_c1670/f7p22/1395	1	p2	(TC)6	12	40	51
i0_HQ_PLCLR_c7256/f3p0/937	1	p1	(T)11	11	775	785
i0_HQ_PLCLR_c7538/f2p0/938	1	p3	(TCA)7	21	288	308
i2_HQ_PLCLR_c1232/f4p5/2811	1	p3	(GAA)5	15	584	598
i2_HQ_PLCLR_c1232/f4p5/2811	2	p3	(GTG)7	21	1778	1798
i2_HQ_PLCLR_c1232/f4p5/2811	3	p3	(CAT)5	15	1939	1953
i2_HQ_PLCLR_c12676/f2p0/2418	1	p3	(GAA)6	18	300	317
i2_HQ_PLCLR_c12728/f2p2/2622	1	p3	(GAT)6	18	1243	1260
i0_HQ_PLCLR_c7600/f3p0/860	1	p1	(A)11	11	95	105
i2_HQ_PLCLR_c2448/f2p2/2890	1	p3	(TTC)6	18	291	308
i2_HQ_PLCLR_c2448/f2p2/2890	2	p1	(A)10	10	2415	2424
i0_HQ_PLCLR_c7609/f2p222/581	1	p3	(CCA)5	15	169	183
i1_HQ_PLCLR_c10488/f2p38/1786	1	c	(TC)6tttctcactttctctctccctctccatctg(AACTGA)8	90	26	115
i1_HQ_PLCLR_c10488/f2p38/1786	2	p3	(ATC)7	21	356	376
i1_HQ_PLCLR_c10488/f2p38/1786	3	p3	(TAA)24	72	672	743
i1_HQ_PLCLR_c10488/f2p38/1786	4	p3	(GAG)5	15	1156	1170
i0_HQ_PLCLR_c7745/f2p3/593	1	p1	(A)10	10	476	485
i2_HQ_PLCLR_c12747/f7p0/2492	1	p2	(AG)6	12	154	165
i2_HQ_PLCLR_c12747/f7p0/2492	2	p3	(ATA)5	15	1209	1223
i0_HQ_PLCLR_c7810/f2p0/403	1	c	(GA)8aggga(AG)6	33	8	40
i2_HQ_PLCLR_c2457/f3p3/2905	1	p3	(CTT)8	24	13	36
i1_HQ_PLCLR_c1716/f3p3/1340	1	p2	(CT)6	12	49	60
i2_HQ_PLCLR_c2458/f2p1/2329	1	p2	(TC)12	24	101	124
i2_HQ_PLCLR_c2458/f2p1/2329	2	p1	(T)12	12	2320	2331
i2_HQ_PLCLR_c1254/f12p3/2671	1	p1	(T)16	16	2479	2494
i0_HQ_PLCLR_c7994/f3p2/949	1	p3	(TCT)5	15	650	664
i2_HQ_PLCLR_c2465/f3p1/2931	1	p2	(GA)9	18	2473	2490
i0_HQ_PLCLR_c8068/f3p0/587	1	p3	(ACC)5	15	253	267
i0_HQ_PLCLR_c8113/f3p15/727	1	p2	(AG)6	12	87	98
i1_HQ_PLCLR_c1730/f5p0/1353	1	p2	(TC)9	18	196	213
i2_HQ_PLCLR_c2471/f6p3/2546	1	p2	(TC)6	12	90	101
i2_HQ_PLCLR_c12787/f3p26/2542	1	p2	(TC)7	14	16	29
i2_HQ_PLCLR_c2475/f7p6/2624	1	p3	(TCT)5	15	128	142
i0_HQ_PLCLR_c8195/f3p0/300	1	c	(TC)6tgattctctttctctaatttgga(ATC)7	56	204	259
i0_HQ_PLCLR_c8252/f2p36/387	1	p1	(T)19	19	172	190
i2_HQ_PLCLR_c1284/f12p8/2972	1	c	(ACA)6cgggccgtgtgacctcagagtcgatcaggagctgacgaaaacatcagttt(GAA)5	83	2796	2878
i1_HQ_PLCLR_c10898/f2p16/1904	1	p1	(A)13	13	1794	1806
i1_HQ_PLCLR_c1742/f6p0/1642	1	p1	(A)11	11	22	32
i1_HQ_PLCLR_c1742/f6p0/1642	2	p3	(ATA)6	18	1207	1224
i2_HQ_PLCLR_c1289/f10p4/2441	1	p2	(AG)8	16	64	79
i2_HQ_PLCLR_c1305/f14p5/2256	1	p3	(TGA)5	15	977	991
i2_HQ_PLCLR_c12902/f2p944/2568	1	p1	(T)26	26	1	26
i0_HQ_PLCLR_c8422/f2p3/889	1	p4	(CTCC)5	20	34	53
i1_HQ_PLCLR_c1751/f4p0/1651	1	p1	(T)10	10	1484	1493
i2_HQ_PLCLR_c12936/f2p1/2504	1	p2	(CT)10	20	42	61
i1_HQ_PLCLR_c11014/f2p0/1852	1	p3	(TAC)6	18	180	197
i2_HQ_PLCLR_c2490/f6p13/2976	1	c	(AG)8gatgagagc(GA)6	37	29	65
i1_HQ_PLCLR_c1770/f4p0/1448	1	p2	(TG)8	16	12	27
i2_HQ_PLCLR_c2492/f3p4/2398	1	p3	(ATG)5	15	397	411
i1_HQ_PLCLR_c11046/f3p7/1228	1	p3	(AAC)6	18	472	489
i2_HQ_PLCLR_c12991/f4p5/2848	1	p1	(T)10	10	719	728
i1_HQ_PLCLR_c11227/f4p0/1513	1	p3	(AGC)5	15	71	85
i1_HQ_PLCLR_c11227/f4p0/1513	2	p1	(T)10	10	1504	1513
i2_HQ_PLCLR_c2496/f4p9/2894	1	p2	(TC)8	16	35	50
i1_HQ_PLCLR_c11306/f3p0/1687	1	p1	(T)11	11	1569	1579
i2_HQ_PLCLR_c13123/f3p6/2696	1	p3	(GAA)5	15	142	156
i2_HQ_PLCLR_c13123/f3p6/2696	2	p2	(AT)9	18	2675	2692
i1_HQ_PLCLR_c11358/f2p0/1774	1	p2	(CT)8	16	32	47
i2_HQ_PLCLR_c1334/f6p4/2641	1	c	(TG)7tatctttggccacccataactttaaccacaat(TC)6	58	68	125
i2_HQ_PLCLR_c2512/f5p2/2880	1	p2	(TC)6	12	164	175
i2_HQ_PLCLR_c13186/f5p3/3048	1	p3	(CAG)7	21	2427	2447
i2_HQ_PLCLR_c13186/f5p3/3048	2	p1	(T)11	11	2891	2901
i2_HQ_PLCLR_c13186/f5p3/3048	3	p2	(TC)11	22	3027	3048
i2_HQ_PLCLR_c30275/f8p10/2914	1	p1	(A)13	13	37	49
i1_HQ_PLCLR_c11663/f2p4/1783	1	p1	(T)17	17	1691	1707
i1_HQ_PLCLR_c11714/f2p3/1104	1	p1	(T)11	11	968	978
i2_HQ_PLCLR_c2514/f3p0/2604	1	p3	(TTC)9	27	17	43
i2_HQ_PLCLR_c2514/f3p0/2604	2	p1	(T)10	10	2490	2499
i2_HQ_PLCLR_c13213/f2p2/2574	1	p3	(TCT)8	24	85	108
i2_HQ_PLCLR_c13213/f2p2/2574	2	p3	(CAA)5	15	284	298
i2_HQ_PLCLR_c13213/f2p2/2574	3	p3	(CAA)6	18	1976	1993
i2_HQ_PLCLR_c13213/f2p2/2574	4	p4	(AGAA)5	20	2139	2158
i2_HQ_PLCLR_c30284/f3p2/2157	1	p2	(TC)6	12	50	61
i2_HQ_PLCLR_c13237/f2p1/2635	1	p2	(AC)8	16	2455	2470
i1_HQ_PLCLR_c11804/f2p27/1939	1	p2	(AT)25	50	841	890
i1_HQ_PLCLR_c11804/f2p27/1939	2	p2	(TA)6	12	1873	1884
i1_HQ_PLCLR_c11821/f2p3/1854	1	p2	(CT)8	16	106	121
i2_HQ_PLCLR_c13264/f2p0/2484	1	c	(T)11gggggga(G)10	28	2328	2355
i2_HQ_PLCLR_c2521/f2p5/2795	1	c	(T)10(A)14	24	929	952
i2_HQ_PLCLR_c30305/f3p1/2168	1	p4	(TCAA)10	40	296	335
i2_HQ_PLCLR_c13298/f6p2/2478	1	p2	(AC)6	12	39	50
i2_HQ_PLCLR_c13298/f6p2/2478	2	p5	(CTCAT)5	25	2200	2224
i2_HQ_PLCLR_c1388/f14p7/2696	1	p3	(AGA)7	21	127	147
i2_HQ_PLCLR_c30306/f3p3/2176	1	p1	(T)11	11	2100	2110
i2_HQ_PLCLR_c1395/f9p4/2984	1	p3	(TGA)5	15	514	528
i1_HQ_PLCLR_c11923/f2p0/2015	1	p2	(CT)12	24	89	112
i2_HQ_PLCLR_c2541/f2p0/2956	1	p3	(GGT)5	15	792	806
i2_HQ_PLCLR_c2541/f2p0/2956	2	p1	(T)12	12	2800	2811
i2_HQ_PLCLR_c2542/f2p1/2320	1	p2	(TC)18	36	137	172
i2_HQ_PLCLR_c30400/f15p3/2326	1	p2	(TC)6	12	101	112
i1_HQ_PLCLR_c1890/f2p22/1441	1	p2	(CT)14	28	12	39
i2_HQ_PLCLR_c13414/f2p6/2634	1	p3	(GGT)5	15	2098	2112
i2_HQ_PLCLR_c2550/f3p1/2594	1	p1	(A)16	16	26	41
i1_HQ_PLCLR_c12045/f2p24/1300	1	p1	(T)15	15	1140	1154
i1_HQ_PLCLR_c12073/f2p5/1971	1	c	(GAT)7(GGT)5	36	1418	1453
i1_HQ_PLCLR_c1896/f2p1/1731	1	p3	(CAT)6	18	1421	1438
i2_HQ_PLCLR_c2554/f2p1/2683	1	p2	(AC)8	16	2501	2516
i2_HQ_PLCLR_c13431/f7p5/2867	1	p2	(TC)7	14	37	50
i1_HQ_PLCLR_c12159/f4p3/1857	1	p2	(GA)21	42	37	78
i1_HQ_PLCLR_c12162/f2p0/1818	1	p2	(AG)6	12	76	87
i1_HQ_PLCLR_c12281/f2p0/1161	1	p2	(TC)6	12	42	53
i2_HQ_PLCLR_c2565/f7p2/2938	1	p2	(TC)6	12	139	150
i1_HQ_PLCLR_c1909/f2p0/1727	1	p3	(ATC)17	51	261	311
i2_HQ_PLCLR_c2568/f4p4/2922	1	p3	(TCG)5	15	564	578
i2_HQ_PLCLR_c2568/f4p4/2922	2	p3	(ACA)5	15	883	897
i2_HQ_PLCLR_c2568/f4p4/2922	3	p3	(AAC)5	15	1044	1058
i1_HQ_PLCLR_c12301/f3p4/1326	1	c*	(TC)11taacttacagtgtgcgctcgctccgtcactcttcacgctcacacttccaatcgctg(ATC)6(TC)7*tg(TC)7ctgcaatggctgcgacgaacgccttcttcgcgtc(CT)6	170	79	248
i1_HQ_PLCLR_c12301/f3p4/1326	2	c	(C)15aaagtgttgttttgtgtaaataaatccaacttcaacaaataatactcggtctgtatgcctgacctgccctactgttgtgaaagtgaaat(ATG)6	122	1203	1324
i1_HQ_PLCLR_c12311/f2p6/1985	1	p2	(TC)10	20	5	24
i1_HQ_PLCLR_c12350/f2p0/1858	1	p1	(T)15	15	1715	1729
i1_HQ_PLCLR_c1916/f3p2/1691	1	p3	(TCC)6	18	60	77
i1_HQ_PLCLR_c1917/f2p0/1450	1	p1	(T)11	11	1265	1275
i1_HQ_PLCLR_c12357/f2p0/1580	1	p3	(GAA)5	15	110	124
i1_HQ_PLCLR_c12357/f2p0/1580	2	p2	(AG)18	36	1485	1520
i1_HQ_PLCLR_c1924/f2p0/1678	1	p1	(T)12	12	1412	1423
i2_HQ_PLCLR_c1471/f6p2/2514	1	p1	(T)11	11	11	21
i2_HQ_PLCLR_c13571/f4p8/2222	1	c	(T)11gattcattg(T)10	30	2122	2151
i1_HQ_PLCLR_c1933/f2p0/1368	1	p2	(TC)11	22	45	66
i2_HQ_PLCLR_c13592/f2p4/2693	1	p1	(T)15	15	844	858
i2_HQ_PLCLR_c13610/f2p2/2789	1	c	(CT)13agaaagatgatgtatggcgaatcc(CAG)5	65	257	321
i2_HQ_PLCLR_c13615/f2p3/2948	1	p2	(CT)12	24	28	51
i1_HQ_PLCLR_c1950/f2p2/1244	1	c	(GA)10tgcggaccatacctttgggtctcagtatctctgtatctactgcttctgtag(CTT)8	95	32	126
i2_HQ_PLCLR_c2614/f3p4/2692	1	p3	(CTG)5	15	389	403
i2_HQ_PLCLR_c1500/f5p3/2476	1	p2	(TC)6	12	118	129
i2_HQ_PLCLR_c2615/f2p1/2565	1	p2	(AG)8	16	3	18
i2_HQ_PLCLR_c2615/f2p1/2565	2	p1	(G)12	12	1154	1165
i1_HQ_PLCLR_c12632/f2p15/1648	1	p3	(CCA)5	15	1104	1118
i2_HQ_PLCLR_c1505/f5p4/2680	1	p1	(T)28	28	2534	2561
i1_HQ_PLCLR_c1958/f2p0/1767	1	p2	(TC)6	12	8	19
i2_HQ_PLCLR_c1507/f9p8/2813	1	c	(CT)15cctaatttcatatatctctccctctcatctttctcgcatttctctcagattctctctcatctttctgctgagagaactctatctctatctccatctc(CTCTAT)5cttcatctgtt(TC)7	182	16	197
i2_HQ_PLCLR_c1507/f9p8/2813	2	p3	(ATC)5	15	2311	2325
i2_HQ_PLCLR_c1507/f9p8/2813	3	p4	(TTGG)7	28	2669	2696
i2_HQ_PLCLR_c2632/f2p2/2878	1	c	(TCT)5tcaaacagtaacccctcaactcctcggccagaaactcccccactttccgacactcccaccctccgctgccgcaccatcgctgcccca(ACC)5	117	642	758
i2_HQ_PLCLR_c2632/f2p2/2878	2	p1	(T)12	12	2618	2629
i1_HQ_PLCLR_c1963/f2p4/1137	1	p1	(A)22	22	41	62
i1_HQ_PLCLR_c12658/f4p0/1420	1	p2	(GA)6	12	26	37
i2_HQ_PLCLR_c2635/f2p15/2916	1	p3	(GCA)7	21	1906	1926
i2_HQ_PLCLR_c2635/f2p15/2916	2	p1	(T)11	11	2641	2651
i1_HQ_PLCLR_c1964/f3p3/1110	1	p2	(CT)20	40	917	956
i2_HQ_PLCLR_c30627/f4p3/2224	1	p1	(A)10	10	2194	2203
i2_HQ_PLCLR_c1520/f8p3/2869	1	c	(GGT)5ggaggaggaggaagaatg(GGT)5	48	657	704
i2_HQ_PLCLR_c30630/f5p4/2307	1	p1	(T)15	15	2097	2111
i1_HQ_PLCLR_c12710/f3p1/1299	1	p2	(TC)7	14	56	69
i2_HQ_PLCLR_c30642/f7p1/2153	1	p1	(A)13	13	242	254
i1_HQ_PLCLR_c12735/f2p18/1873	1	c*	(TCT)6(TTCT)9*	50	328	377
i1_HQ_PLCLR_c12741/f2p10/1532	1	p1	(T)10	10	1370	1379
i2_HQ_PLCLR_c1530/f7p2/2422	1	p1	(A)10	10	2146	2155
i1_HQ_PLCLR_c12742/f2p3/1990	1	p2	(GT)6	12	1717	1728
i2_HQ_PLCLR_c1531/f10p1/2743	1	p1	(A)11	11	29	39
i2_HQ_PLCLR_c1531/f10p1/2743	2	p2	(AC)7	14	2518	2531
i1_HQ_PLCLR_c1975/f3p3/1132	1	p2	(TC)6	12	45	56
i2_HQ_PLCLR_c13748/f2p2/2667	1	p4	(TCAA)5	20	210	229
i2_HQ_PLCLR_c13748/f2p2/2667	2	p3	(GAA)5	15	653	667
i2_HQ_PLCLR_c30652/f2p3/2342	1	p2	(CT)7	14	95	108
i2_HQ_PLCLR_c30652/f2p3/2342	2	p1	(A)10	10	2114	2123
i1_HQ_PLCLR_c1977/f4p3/1210	1	p2	(TA)6	12	1078	1089
i2_HQ_PLCLR_c13781/f2p8/2185	1	p2	(AG)7	14	50	63
i1_HQ_PLCLR_c1994/f3p2/1984	1	c	(TC)8g(CT)10	37	24	60
i1_HQ_PLCLR_c1994/f3p2/1984	2	p3	(GCT)9	27	1294	1320
i1_HQ_PLCLR_c1994/f3p2/1984	3	p3	(CCA)5	15	1441	1455
i1_HQ_PLCLR_c12840/f2p1/1908	1	p2	(CT)7	14	107	120
i2_HQ_PLCLR_c2651/f2p6/2553	1	p3	(AGA)6	18	26	43
i2_HQ_PLCLR_c13862/f2p47/2775	1	c	(A)11c(A)36	48	2728	2775
i2_HQ_PLCLR_c2654/f7p4/2726	1	p1	(T)10	10	2627	2636
i2_HQ_PLCLR_c1585/f10p8/2886	1	p2	(TC)11	22	248	269
i2_HQ_PLCLR_c13877/f3p2/2826	1	p1	(T)10	10	12	21
i1_HQ_PLCLR_c12950/f2p13/2003	1	p1	(C)13	13	1869	1881
i1_HQ_PLCLR_c12956/f2p0/1431	1	p1	(T)14	14	12	25
i2_HQ_PLCLR_c14070/f2p1/2081	1	p2	(TC)7	14	55	68
i2_HQ_PLCLR_c14095/f2p5/2117	1	p2	(TA)15	30	1196	1225
i2_HQ_PLCLR_c1606/f4p7/2796	1	c	(CT)17ccccctctgaa(TC)6tatctctcccatggcgatcccctcctaa(TC)11	107	71	177
i1_HQ_PLCLR_c2023/f3p106/1867	1	p4	(TTTG)7	28	238	265
i2_HQ_PLCLR_c14167/f2p0/2162	1	p2	(CT)10	20	20	39
i2_HQ_PLCLR_c14302/f6p1/2253	1	p1	(T)11	11	2100	2110
i2_HQ_PLCLR_c1616/f7p9/3017	1	p2	(TC)23	46	49	94
i2_HQ_PLCLR_c1616/f7p9/3017	2	p2	(TA)7	14	2297	2310
i1_HQ_PLCLR_c2043/f2p3/1885	1	p3	(GAA)5	15	109	123
i2_HQ_PLCLR_c14744/f3p8/2288	1	p3	(GTG)5	15	238	252
i2_HQ_PLCLR_c14744/f3p8/2288	2	p3	(CAG)7	21	366	386
i2_HQ_PLCLR_c14744/f3p8/2288	3	c	(T)11agcttttaccccctaaacccaaaaaaag(A)10tagaggaaggtagtcttttggtgacc(A)16	91	2046	2136
i1_HQ_PLCLR_c13229/f2p0/1617	1	p1	(A)10	10	1425	1434
i2_HQ_PLCLR_c2755/f2p2/2661	1	p1	(A)14	14	255	268
i1_HQ_PLCLR_c2048/f3p10/1630	1	p4	(AGAA)12	48	288	335
i1_HQ_PLCLR_c2048/f3p10/1630	2	p1	(C)11	11	1486	1496
i1_HQ_PLCLR_c2049/f2p0/1943	1	p2	(CT)6	12	1	12
i2_HQ_PLCLR_c1628/f3p0/2207	1	p1	(C)12	12	1948	1959
i1_HQ_PLCLR_c13472/f3p8/1717	1	p3	(CTC)5	15	43	57
i1_HQ_PLCLR_c2055/f4p0/1983	1	p3	(AAT)7	21	672	692
i1_HQ_PLCLR_c2058/f2p5/1875	1	p2	(CT)9	18	25	42
i2_HQ_PLCLR_c14944/f2p3/2230	1	c	(TTTA)6ttttctactttcttttttgttttttttt(G)11	63	847	909
i1_HQ_PLCLR_c13477/f2p8/1882	1	c	(TGA)5ggaggaggagctagggaatggcatgtctgttggctatgaat(ATG)7	77	1258	1334
i2_HQ_PLCLR_c1634/f5p7/2979	1	p2	(TC)7	14	4	17
i1_HQ_PLCLR_c13590/f2p0/1364	1	c*	(CT)11tcatttctctctctctttctctctctacctcctgctgaactgtgacagtttatccccagatcatccatggctgctctctgattg(TC)24(TCT)5*	167	20	186
i1_HQ_PLCLR_c2071/f2p35/1202	1	p1	(T)20	20	1036	1055
i2_HQ_PLCLR_c1643/f5p0/2854	1	c	(ATG)6ctaatgatggtgt(TGA)5	46	491	536
i1_HQ_PLCLR_c2072/f2p1/1690	1	c	(CTC)5ttcttcttctctctttctctttctctctctatctcctccatat(TTC)5	73	64	136
i1_HQ_PLCLR_c2072/f2p1/1690	2	p1	(A)10	10	1662	1671
i2_HQ_PLCLR_c2842/f2p6/2990	1	p3	(CAA)7	21	425	445
i2_HQ_PLCLR_c1647/f3p7/2593	1	p1	(T)12	12	23	34
i2_HQ_PLCLR_c1647/f3p7/2593	2	p1	(T)10	10	240	249
i2_HQ_PLCLR_c1647/f3p7/2593	3	p2	(TA)11	22	1030	1051
i1_HQ_PLCLR_c2081/f2p4/1601	1	p3	(ATC)5	15	209	223
i2_HQ_PLCLR_c2848/f2p1/2481	1	p2	(TC)9	18	18	35
i1_HQ_PLCLR_c13707/f2p1/1913	1	p1	(A)10	10	1707	1716
i1_HQ_PLCLR_c2088/f3p2/1656	1	p2	(TC)8	16	32	47
i1_HQ_PLCLR_c2091/f3p10/1871	1	p3	(TTC)8	24	9	32
i1_HQ_PLCLR_c13738/f2p9/1457	1	p2	(CT)6	12	33	44
i1_HQ_PLCLR_c2095/f3p2/1224	1	p1	(T)10	10	1006	1015
i1_HQ_PLCLR_c2097/f2p4/1719	1	p2	(TC)11	22	201	222
i2_HQ_PLCLR_c1661/f4p3/2450	1	p1	(A)10	10	2418	2427
i2_HQ_PLCLR_c2894/f2p3/2620	1	p3	(TCC)5	15	77	91
i1_HQ_PLCLR_c13772/f2p887/1640	1	p2	(TC)11	22	22	43
i2_HQ_PLCLR_c2900/f2p2/2173	1	p3	(TTC)16	48	86	133
i1_HQ_PLCLR_c2102/f2p0/1601	1	p3	(CCT)5	15	59	73
i2_HQ_PLCLR_c15565/f27p6/2868	1	p1	(A)10	10	2847	2856
i1_HQ_PLCLR_c13806/f2p0/1826	1	p1	(C)12	12	249	260
i1_HQ_PLCLR_c13811/f2p9/1313	1	p1	(T)10	10	1215	1224
i2_HQ_PLCLR_c2928/f2p1/2440	1	p1	(T)10	10	2226	2235
i1_HQ_PLCLR_c13841/f2p0/1805	1	p3	(AAG)5	15	830	844
i1_HQ_PLCLR_c2106/f5p0/1963	1	c	(CT)7cctctca(TC)7	35	38	72
i2_HQ_PLCLR_c2977/f5p2/2520	1	p1	(T)11	11	2442	2452
i2_HQ_PLCLR_c3007/f3p6/2250	1	p1	(T)12	12	1977	1988
i2_HQ_PLCLR_c15617/f15p12/2842	1	p2	(TC)13	26	17	42
i2_HQ_PLCLR_c15617/f15p12/2842	2	p3	(AAG)6	18	556	573
i2_HQ_PLCLR_c15617/f15p12/2842	3	p1	(A)12	12	2535	2546
i2_HQ_PLCLR_c15617/f15p12/2842	4	c	(T)10c(T)10	21	2669	2689
i2_HQ_PLCLR_c1675/f6p4/2331	1	p2	(CT)8	16	13	28
i2_HQ_PLCLR_c1675/f6p4/2331	2	p3	(TCC)5	15	162	176
i2_HQ_PLCLR_c1675/f6p4/2331	3	p3	(TGG)6	18	508	525
i1_HQ_PLCLR_c2128/f3p0/1211	1	c*	(ATC)5(TC)13*ctgcaatggctgcgacgaccgccttcttcgcgtc(CT)6	85	62	146
i2_HQ_PLCLR_c3024/f2p5/2444	1	p2	(AT)15	30	898	927
i1_HQ_PLCLR_c14250/f2p0/1066	1	p3	(CAA)6	18	129	146
i1_HQ_PLCLR_c14250/f2p0/1066	2	p2	(AT)9	18	944	961
i2_HQ_PLCLR_c1689/f4p0/2300	1	p1	(A)11	11	83	93
i1_HQ_PLCLR_c2140/f2p0/1555	1	p1	(G)14	14	1394	1407
i2_HQ_PLCLR_c3095/f3p2/2246	1	p1	(T)14	14	2080	2093
i1_HQ_PLCLR_c2142/f3p2/1253	1	p2	(TG)7	14	1177	1190
i2_HQ_PLCLR_c15667/f6p9/2885	1	p2	(TC)6	12	36	47
i2_HQ_PLCLR_c15667/f6p9/2885	2	c	(A)10taaataatggacaatatcaaattcttcgaaaaagggctgccataaattttctgctcctaaagctggagagagaaaaaatcccaacttcctcc(CTCAT)5	127	226	352
i2_HQ_PLCLR_c15667/f6p9/2885	3	c	(T)11ccggtggagctatgtatgtttgttgtggtattatgcgggtgaaattttagtaggtgaaggggaaacaagaaaagtgaaaagaaaaag(A)12	110	2724	2833
i1_HQ_PLCLR_c2148/f4p1/1801	1	p3	(GGT)5	15	1571	1585
i2_HQ_PLCLR_c15673/f18p6/2359	1	p2	(TC)7	14	30	43
i1_HQ_PLCLR_c2157/f2p0/1309	1	p1	(T)20	20	1153	1172
i2_HQ_PLCLR_c3171/f4p8/2590	1	p3	(TCT)6	18	178	195
i1_HQ_PLCLR_c2171/f3p1/1494	1	p2	(CT)13	26	28	53
i2_HQ_PLCLR_c15698/f16p6/2634	1	p3	(TTA)5	15	2588	2602
i2_HQ_PLCLR_c15699/f17p15/2274	1	p3	(CAT)6	18	87	104
i2_HQ_PLCLR_c3195/f2p6/2689	1	p6	(CAATGG)6	36	484	519
i1_HQ_PLCLR_c2173/f6p7/1756	1	p3	(CCT)5	15	315	329
i1_HQ_PLCLR_c2173/f6p7/1756	2	p3	(AAC)5	15	444	458
i1_HQ_PLCLR_c2173/f6p7/1756	3	p3	(GCA)5	15	1425	1439
i1_HQ_PLCLR_c15369/f26p0/1852	1	c	(T)11gg(T)10	23	1666	1688
i1_HQ_PLCLR_c15372/f23p0/1937	1	p3	(ACA)5	15	564	578
i1_HQ_PLCLR_c15372/f23p0/1937	2	p3	(GAA)5	15	1661	1675
i2_HQ_PLCLR_c3317/f2p2/2618	1	p3	(ACC)7	21	95	115
i2_HQ_PLCLR_c1728/f7p12/2508	1	p2	(TC)7	14	49	62
i1_HQ_PLCLR_c15393/f12p2/1912	1	p3	(GCT)5	15	676	690
i1_HQ_PLCLR_c2201/f2p6/1100	1	p6	(CAGATG)5	30	422	451
i2_HQ_PLCLR_c1738/f3p0/2258	1	p2	(CT)10	20	24	43
i2_HQ_PLCLR_c15751/f3p4/2661	1	p3	(AAG)7	21	247	267
i1_HQ_PLCLR_c15421/f20p0/1104	1	p3	(TCT)5	15	9	23
i2_HQ_PLCLR_c3332/f2p5/2918	1	c	(AT)7tttggaagggtttagcagggcttcagttaatcaatcaatcataaattggtgaagatgaattacaatagaagcatcataaacaacctcagcagt(AAC)14	149	87	235
i2_HQ_PLCLR_c3332/f2p5/2918	2	p1	(T)10	10	1450	1459
i2_HQ_PLCLR_c3332/f2p5/2918	3	p2	(AT)10	20	2062	2081
i1_HQ_PLCLR_c15424/f13p23/1984	1	p2	(CT)8	16	15	30
i1_HQ_PLCLR_c2211/f3p9/1117	1	p1	(A)13	13	1095	1107
i1_HQ_PLCLR_c15428/f2p4/1897	1	p2	(TC)13	26	10	35
i1_HQ_PLCLR_c15428/f2p4/1897	2	p1	(A)11	11	1879	1889
i2_HQ_PLCLR_c15754/f3p9/2905	1	p2	(CT)13	26	34	59
i2_HQ_PLCLR_c15754/f3p9/2905	2	p1	(A)10	10	222	231
i2_HQ_PLCLR_c15754/f3p9/2905	3	c	(T)10ccggtggagctatgtatgtttgttttggtattatgctggtgaaattttagaaggtgaaggggaaacaagaaaagtgaaaagaaaag(A)13	109	2683	2791
i2_HQ_PLCLR_c3366/f3p3/2758	1	p1	(A)10	10	1518	1527
i1_HQ_PLCLR_c2216/f4p0/1654	1	c*	(CCTT)5(TTCCT)5*	39	17	55
i1_HQ_PLCLR_c2216/f4p0/1654	2	p1	(T)10	10	196	205
i2_HQ_PLCLR_c1746/f7p7/2736	1	p3	(TAC)5	15	2216	2230
i2_HQ_PLCLR_c1746/f7p7/2736	2	p1	(T)13	13	2651	2663
i2_HQ_PLCLR_c15762/f5p3/2549	1	p3	(GTG)5	15	2139	2153
i2_HQ_PLCLR_c32101/f5p7/2762	1	p3	(TCT)6	18	85	102
i1_HQ_PLCLR_c2220/f3p2/1699	1	p2	(TC)7	14	37	50
i2_HQ_PLCLR_c15765/f5p2/2775	1	c	(CT)13agaaagatgatgtatggcgaatcc(CAG)5	65	149	213
i2_HQ_PLCLR_c3494/f2p9/2754	1	p1	(T)11	11	622	632
i2_HQ_PLCLR_c15768/f7p2/2204	1	p1	(A)14	14	2181	2194
i1_HQ_PLCLR_c2239/f4p4/1879	1	p2	(GA)9	18	6	23
i1_HQ_PLCLR_c2240/f4p1/1585	1	p1	(T)13	13	1389	1401
i2_HQ_PLCLR_c32230/f3p4/2552	1	c	(CT)6ca(CT)6	26	136	161
i2_HQ_PLCLR_c15790/f4p3/2837	1	c	(AG)9attgctttgacttggaagttgttggcattattcatcccgcaccaacccacacttgtaatttcaccggccacccatccgccctttt(CTC)5	118	223	340
i2_HQ_PLCLR_c1769/f4p2/2637	1	p6	(TCCGAT)5	30	216	245
i2_HQ_PLCLR_c15796/f5p0/2555	1	p1	(T)10	10	67	76
i2_HQ_PLCLR_c3729/f2p1/2550	1	p3	(CAG)5	15	50	64
i2_HQ_PLCLR_c32257/f2p0/2464	1	p3	(AGA)6	18	291	308
i2_HQ_PLCLR_c32263/f2p0/2264	1	p2	(AG)6	12	96	107
i2_HQ_PLCLR_c3750/f2p4/2693	1	p2	(TC)8	16	225	240
i2_HQ_PLCLR_c1794/f5p0/2781	1	p1	(T)10	10	2618	2627
i1_HQ_PLCLR_c15532/f8p23/1244	1	p2	(TC)9	18	116	133
i1_HQ_PLCLR_c15536/f3p0/1640	1	c	(CAA)5accagtctcctagaccaagttaagcaagaaaattcagtagatagctat(AAC)10	93	533	625
i1_HQ_PLCLR_c15536/f3p0/1640	2	p3	(AAC)7	21	773	793
i2_HQ_PLCLR_c1802/f8p7/2469	1	p1	(T)11	11	2364	2374
i2_HQ_PLCLR_c32274/f2p0/2720	1	p2	(GA)20	40	19	58
i1_HQ_PLCLR_c2281/f5p23/2014	1	p2	(TC)21	42	23	64
i1_HQ_PLCLR_c2281/f5p23/2014	2	p3	(CTG)5	15	186	200
i1_HQ_PLCLR_c2282/f2p5/1396	1	p3	(CTC)5	15	258	272
i2_HQ_PLCLR_c1804/f8p2/2760	1	p3	(TAC)6	18	2577	2594
i2_HQ_PLCLR_c15851/f6p5/2320	1	p2	(CT)9	18	29	46
i2_HQ_PLCLR_c15851/f6p5/2320	2	c	(GAT)7gg(TGA)7	44	178	221
i2_HQ_PLCLR_c15854/f2p0/2094	1	p3	(AGG)5	15	214	228
i2_HQ_PLCLR_c15856/f2p0/2173	1	p2	(TC)11	22	2	23
i2_HQ_PLCLR_c15856/f2p0/2173	2	p3	(TAC)5	15	254	268
i1_HQ_PLCLR_c15549/f4p0/1898	1	p2	(TC)14	28	54	81
i1_HQ_PLCLR_c15549/f4p0/1898	2	p1	(T)19	19	1710	1728
i1_HQ_PLCLR_c2289/f2p1/1181	1	c	(CT)9tctctctctccatctc(CT)8	50	10	59
i2_HQ_PLCLR_c15873/f3p1/2230	1	p3	(TGA)5	15	427	441
i2_HQ_PLCLR_c15876/f3p4/2095	1	p3	(TTG)6	18	178	195
i1_HQ_PLCLR_c15559/f6p0/1230	1	p2	(TC)17	34	25	58
i1_HQ_PLCLR_c15559/f6p0/1230	2	p3	(TTC)5	15	1062	1076
i2_HQ_PLCLR_c3899/f3p3/2997	1	p3	(CGG)6	18	608	625
i2_HQ_PLCLR_c3899/f3p3/2997	2	c	(TCA)8ccatcagaataacaacaaccctattccggcgaagacggggacgacgattcagatggagcaatctggaccgtcggagtcgccgtcggcgaccc(CGT)5	131	788	918
i2_HQ_PLCLR_c3899/f3p3/2997	3	p1	(T)14	14	2543	2556
i2_HQ_PLCLR_c3899/f3p3/2997	4	p1	(A)10	10	2861	2870
i2_HQ_PLCLR_c32286/f2p2/2608	1	p2	(AG)23	46	562	607
i1_HQ_PLCLR_c2300/f2p28/1477	1	p3	(GAA)5	15	327	341
i2_HQ_PLCLR_c1816/f3p94/2815	1	p1	(T)10	10	1397	1406
i2_HQ_PLCLR_c15889/f2p2/2110	1	p2	(CT)6	12	28	39
i2_HQ_PLCLR_c15889/f2p2/2110	2	p3	(CCT)5	15	302	316
i2_HQ_PLCLR_c15889/f2p2/2110	3	p3	(AAC)7	21	436	456
i2_HQ_PLCLR_c15889/f2p2/2110	4	p1	(C)13	13	1084	1096
i2_HQ_PLCLR_c15889/f2p2/2110	5	p1	(C)12	12	2103	2114
i2_HQ_PLCLR_c1817/f3p4/3017	1	p3	(TCA)7	21	135	155
i1_HQ_PLCLR_c15567/f5p0/1645	1	p2	(CT)16	32	21	52
i1_HQ_PLCLR_c15567/f5p0/1645	2	p1	(A)10	10	1528	1537
i2_HQ_PLCLR_c15922/f2p1/2151	1	p3	(CTT)5	15	118	132
i2_HQ_PLCLR_c44664/f7p7/2389	1	p2	(CT)6	12	132	143
i2_HQ_PLCLR_c1824/f8p7/2819	1	p2	(TC)8	16	106	121
i2_HQ_PLCLR_c1824/f8p7/2819	2	p1	(T)10	10	2546	2555
i1_HQ_PLCLR_c15575/f5p19/1511	1	p2	(AC)10	20	42	61
i2_HQ_PLCLR_c3973/f2p0/2278	1	p3	(TGA)6	18	166	183
i2_HQ_PLCLR_c4003/f2p0/2232	1	p3	(CTC)5	15	321	335
i1_HQ_PLCLR_c15576/f2p0/1926	1	c	(CT)6(TC)10	32	41	72
i1_HQ_PLCLR_c15576/f2p0/1926	2	p2	(CT)6	12	1818	1829
i2_HQ_PLCLR_c4006/f2p6/2755	1	p3	(GGC)7	21	564	584
i2_HQ_PLCLR_c1836/f7p0/2777	1	p2	(TC)6	12	5	16
i2_HQ_PLCLR_c1837/f5p4/2773	1	p1	(T)11	11	2693	2703
i2_HQ_PLCLR_c4045/f2p3/2807	1	p2	(TC)8	16	47	62
i2_HQ_PLCLR_c4045/f2p3/2807	2	p1	(A)23	23	2674	2696
i2_HQ_PLCLR_c32304/f2p0/2794	1	p2	(CT)20	40	11	50
i1_HQ_PLCLR_c15582/f4p0/1190	1	p4	(TCAC)9	36	6	41
i1_HQ_PLCLR_c15582/f4p0/1190	2	p1	(T)11	11	1133	1143
i2_HQ_PLCLR_c1844/f4p2/2934	1	p2	(CT)16	32	22	53
i2_HQ_PLCLR_c1844/f4p2/2934	2	c	(ATC)7accatcc(TCA)5	43	459	501
i2_HQ_PLCLR_c1844/f4p2/2934	3	p3	(GCC)5	15	1073	1087
i1_HQ_PLCLR_c15586/f3p0/1930	1	c	(C)12(A)17	29	1798	1826
i1_HQ_PLCLR_c15587/f3p0/1983	1	p3	(AAG)8	24	158	181
i2_HQ_PLCLR_c32312/f2p2/2441	1	p3	(CAG)5	15	1315	1329
i2_HQ_PLCLR_c4174/f2p2/2575	1	p1	(A)12	12	1772	1783
i1_HQ_PLCLR_c15602/f5p0/1221	1	p3	(TGA)5	15	976	990
i1_HQ_PLCLR_c15604/f4p89/1677	1	p2	(GA)17	34	38	71
i1_HQ_PLCLR_c15604/f4p89/1677	2	p1	(T)10	10	1459	1468
i2_HQ_PLCLR_c32316/f2p3/2494	1	p1	(T)10	10	189	198
i2_HQ_PLCLR_c4202/f5p2/2590	1	p3	(TTC)11	33	54	86
i2_HQ_PLCLR_c4202/f5p2/2590	2	p3	(CAA)5	15	263	277
i2_HQ_PLCLR_c32320/f2p4/2647	1	p1	(A)10	10	41	50
i2_HQ_PLCLR_c17252/f7p6/2240	1	p3	(AGA)5	15	379	393
i2_HQ_PLCLR_c32321/f2p1/2820	1	p6	(AATCTC)6	36	116	151
i2_HQ_PLCLR_c1878/f9p6/2759	1	p1	(T)12	12	2577	2588
i1_HQ_PLCLR_c15620/f7p6/1373	1	p2	(TC)7	14	40	53
i1_HQ_PLCLR_c15620/f7p6/1373	2	p1	(T)10	10	925	934
i2_HQ_PLCLR_c4275/f4p1/2314	1	c*	(A)13(AG)6*	24	64	87
i1_HQ_PLCLR_c15634/f3p11/1073	1	p3	(CAG)5	15	400	414
i2_HQ_PLCLR_c4282/f2p1/2796	1	p3	(ATG)6	18	2543	2560
i1_HQ_PLCLR_c15639/f3p80/1082	1	p1	(T)11	11	862	872
i2_HQ_PLCLR_c1897/f5p4/2309	1	p1	(A)10	10	9	18
i2_HQ_PLCLR_c1897/f5p4/2309	2	p3	(GAA)5	15	382	396
i1_HQ_PLCLR_c15656/f3p0/1097	1	p1	(A)15	15	988	1002
i2_HQ_PLCLR_c1903/f5p4/2677	1	p2	(TC)12	24	28	51
i2_HQ_PLCLR_c1903/f5p4/2677	2	p1	(T)10	10	2665	2674
i2_HQ_PLCLR_c32345/f2p24/2745	1	p1	(T)10	10	1387	1396
i2_HQ_PLCLR_c4397/f2p0/2563	1	p3	(TCT)5	15	769	783
i2_HQ_PLCLR_c1928/f4p0/2507	1	p2	(TC)6	12	146	157
i2_HQ_PLCLR_c1928/f4p0/2507	2	p1	(T)26	26	2339	2364
i1_HQ_PLCLR_c15668/f2p0/1085	1	p1	(A)10	10	21	30
i2_HQ_PLCLR_c17323/f4p1/2350	1	p1	(A)12	12	2178	2189
i1_HQ_PLCLR_c15686/f8p12/1084	1	p2	(TC)6	12	4	15
i2_HQ_PLCLR_c17327/f3p2/2609	1	p3	(GAT)6	18	2362	2379
i1_HQ_PLCLR_c15689/f2p0/1015	1	p1	(T)10	10	973	982
i2_HQ_PLCLR_c32353/f2p6/2851	1	p3	(AGA)5	15	2546	2560
i2_HQ_PLCLR_c32353/f2p6/2851	2	p1	(T)13	13	2714	2726
i2_HQ_PLCLR_c17329/f4p1/3002	1	p6	(ATCTCT)5	30	135	164
i2_HQ_PLCLR_c17329/f4p1/3002	2	p3	(CCA)5	15	893	907
i1_HQ_PLCLR_c15708/f2p6/1074	1	p2	(TC)11	22	919	940
i2_HQ_PLCLR_c1945/f9p10/2707	1	p1	(C)11	11	127	137
i2_HQ_PLCLR_c1949/f2p3/2195	1	p3	(ACC)5	15	35	49
i2_HQ_PLCLR_c4552/f5p13/2667	1	p2	(CT)6	12	1381	1392
i2_HQ_PLCLR_c17357/f5p10/2610	1	p3	(CAT)5	15	699	713
i2_HQ_PLCLR_c4561/f2p5/2919	1	p3	(TCC)8	24	207	230
i2_HQ_PLCLR_c4616/f5p0/2357	1	p1	(T)14	14	116	129
i1_HQ_PLCLR_c15804/f11p0/1336	1	c	(T)11c(A)10	22	889	910
i1_HQ_PLCLR_c15804/f11p0/1336	2	c	(T)11ctaattttctaaatgaaaaataaaaatagaaaaaaaattctatttgatatttgtaattatatagaattcgtaa(T)14	98	1086	1183
i2_HQ_PLCLR_c1959/f2p2/2374	1	c	(CT)6(TC)8	28	19	46
i2_HQ_PLCLR_c1961/f5p3/2277	1	p1	(T)11	11	2244	2254
i2_HQ_PLCLR_c1962/f4p5/2244	1	p1	(C)12	12	56	67
i2_HQ_PLCLR_c1967/f2p5/2286	1	p1	(T)12	12	296	307
i2_HQ_PLCLR_c1967/f2p5/2286	2	p1	(T)11	11	491	501
i2_HQ_PLCLR_c4733/f2p1/2396	1	p1	(A)11	11	69	79
i2_HQ_PLCLR_c1968/f3p4/2490	1	p2	(AG)9	18	2296	2313
i2_HQ_PLCLR_c4756/f5p3/2529	1	p3	(GTA)6	18	270	287
i2_HQ_PLCLR_c4756/f5p3/2529	2	p3	(GAT)5	15	1469	1483
i2_HQ_PLCLR_c1978/f5p1/2869	1	p3	(TCT)5	15	179	193
i2_HQ_PLCLR_c4783/f2p8/3203	1	p1	(T)18	18	2376	2393
i2_HQ_PLCLR_c32391/f2p0/2800	1	p3	(CTT)5	15	275	289
i2_HQ_PLCLR_c4822/f2p4/2680	1	p3	(AGA)5	15	31	45
i2_HQ_PLCLR_c17404/f3p32/2342	1	p1	(A)14	14	592	605
i2_HQ_PLCLR_c17404/f3p32/2342	2	p1	(T)14	14	707	720
i2_HQ_PLCLR_c1993/f2p3/3099	1	p1	(T)11	11	2	12
i2_HQ_PLCLR_c1993/f2p3/3099	2	p3	(ATC)8	24	191	214
i2_HQ_PLCLR_c4830/f5p13/2943	1	p2	(AG)7	14	49	62
i2_HQ_PLCLR_c1994/f2p2/2354	1	p1	(A)22	22	63	84
i2_HQ_PLCLR_c32402/f2p4/2982	1	p2	(AG)6	12	3	14
i2_HQ_PLCLR_c32407/f2p5/2449	1	p3	(CAT)5	15	240	254
i2_HQ_PLCLR_c32407/f2p5/2449	2	c*	(TCC)5(CT)6*	26	442	467
i2_HQ_PLCLR_c32407/f2p5/2449	3	p3	(ATC)8	24	2093	2116
i2_HQ_PLCLR_c32407/f2p5/2449	4	p1	(T)10	10	2288	2297
i1_HQ_PLCLR_c16713/f4p0/1859	1	p1	(A)10	10	140	149
i1_HQ_PLCLR_c16713/f4p0/1859	2	p1	(T)15	15	1671	1685
i2_HQ_PLCLR_c4907/f2p1/2887	1	p1	(C)10	10	1878	1887
i2_HQ_PLCLR_c4907/f2p1/2887	2	p1	(A)15	15	2603	2617
i2_HQ_PLCLR_c32409/f2p0/2299	1	c	(TC)19ttccaattccagaagaattcacagagaagacgacatggacgcagcagcaagtgacgataaagattgcagaaatctgaacggccaacaggtgcaggac(CAT)5	150	42	191
i2_HQ_PLCLR_c32409/f2p0/2299	2	p4	(ATGT)5	20	2228	2247
i2_HQ_PLCLR_c2004/f2p3/2905	1	p1	(T)18	18	2131	2148
i2_HQ_PLCLR_c2004/f2p3/2905	2	p1	(G)11	11	2397	2407
i2_HQ_PLCLR_c2005/f4p4/2829	1	c	(T)13ggtttttatcacccctagttccttccccaaaga(G)10	56	2669	2724
i1_HQ_PLCLR_c16792/f3p0/1550	1	p1	(A)15	15	1504	1518
i2_HQ_PLCLR_c2009/f3p0/2911	1	p3	(TTC)5	15	2458	2472
i1_HQ_PLCLR_c16812/f2p0/1414	1	p2	(TC)6	12	181	192
i1_HQ_PLCLR_c16815/f3p0/1989	1	p3	(GAA)5	15	174	188
i2_HQ_PLCLR_c32423/f2p2/2534	1	p5	(TGTTT)5	25	2363	2387
i1_HQ_PLCLR_c16816/f3p0/1619	1	p2	(CT)8	16	34	49
i2_HQ_PLCLR_c44971/f13p8/3000	1	p3	(AAG)13	39	68	106
i2_HQ_PLCLR_c17447/f2p1/3010	1	p1	(T)18	18	188	205
i2_HQ_PLCLR_c2015/f5p3/2739	1	c	(CTC)5cacaacccccgccaccgccacccccgccgtcaccaaaaccaccaccaccgccagcagccccgg(CCA)5	93	1604	1696
i1_HQ_PLCLR_c16824/f3p0/2011	1	p2	(CT)16	32	21	52
i1_HQ_PLCLR_c16824/f3p0/2011	2	p3	(CTG)6	18	169	186
i1_HQ_PLCLR_c16824/f3p0/2011	3	p3	(GAT)8	24	1788	1811
i2_HQ_PLCLR_c5010/f2p0/2527	1	p1	(G)14	14	2411	2424
i2_HQ_PLCLR_c32436/f2p4/2777	1	p1	(T)16	16	2675	2690
i1_HQ_PLCLR_c16828/f3p0/1714	1	p1	(T)24	24	1	24
i2_HQ_PLCLR_c5016/f2p6/2794	1	c	(TC)7ctcctcctccattattcatcacactccttgtca(AG)15	77	25	101
i2_HQ_PLCLR_c5064/f3p1/2359	1	p3	(TCA)7	21	34	54
i2_HQ_PLCLR_c2035/f5p7/2672	1	c	(TC)11caatggcgattccctcctaa(TC)6	54	20	73
i2_HQ_PLCLR_c44990/f7p6/2053	1	p3	(CAC)5	15	471	485
i2_HQ_PLCLR_c32443/f2p1/2907	1	p1	(A)10	10	588	597
i2_HQ_PLCLR_c44991/f6p0/2067	1	p6	(GAGCCT)5	30	413	442
i2_HQ_PLCLR_c2037/f3p4/2894	1	p5	(ATGGT)6	30	765	794
i2_HQ_PLCLR_c5083/f2p11/2657	1	p2	(CT)6	12	11	22
i2_HQ_PLCLR_c17476/f2p0/2406	1	p3	(AGA)5	15	298	312
i2_HQ_PLCLR_c17479/f2p0/2332	1	p2	(TC)6	12	2134	2145
i2_HQ_PLCLR_c32446/f2p8/2403	1	p2	(TC)7	14	51	64
i2_HQ_PLCLR_c44996/f5p1/2124	1	p2	(CT)9	18	84	101
i2_HQ_PLCLR_c44997/f4p1/2135	1	p1	(T)12	12	2008	2019
i2_HQ_PLCLR_c44999/f2p1/2137	1	p1	(T)10	10	2107	2116
i2_HQ_PLCLR_c2043/f2p3/2350	1	p2	(CT)7	14	14	27
i2_HQ_PLCLR_c2044/f4p3/2617	1	p1	(T)14	14	2440	2453
i2_HQ_PLCLR_c5138/f3p5/2967	1	p1	(C)17	17	119	135
i2_HQ_PLCLR_c32453/f2p1/2847	1	p3	(TGA)6	18	2401	2418
i2_HQ_PLCLR_c32460/f2p2/2527	1	p2	(AG)7	14	55	68
i2_HQ_PLCLR_c5177/f4p1/2696	1	p2	(AG)13	26	20	45
i1_HQ_PLCLR_c16894/f2p0/1837	1	p2	(TC)16	32	168	199
i1_HQ_PLCLR_c16894/f2p0/1837	2	p3	(GTG)5	15	683	697
i2_HQ_PLCLR_c45006/f5p1/2089	1	p2	(CT)6	12	9	20
i2_HQ_PLCLR_c2048/f3p10/2802	1	p2	(TC)8	16	71	86
i2_HQ_PLCLR_c5190/f3p0/2776	1	c	(CAT)9cttttttgatcaaatctgctaaaaataaagttaaatccccactaatttcttca(TCT)6	98	97	194
i2_HQ_PLCLR_c45011/f4p3/2107	1	p3	(ATG)6	18	1506	1523
i1_HQ_PLCLR_c16897/f2p0/1931	1	p1	(T)10	10	467	476
i1_HQ_PLCLR_c16897/f2p0/1931	2	p1	(T)16	16	1017	1032
i2_HQ_PLCLR_c45012/f3p3/2080	1	p1	(T)10	10	11	20
i2_HQ_PLCLR_c17497/f2p3/2356	1	p3	(ACG)5	15	1792	1806
i2_HQ_PLCLR_c17497/f2p3/2356	2	p3	(AAT)7	21	2343	2363
i2_HQ_PLCLR_c17501/f2p5/2354	1	p2	(TC)6	12	49	60
i2_HQ_PLCLR_c32471/f2p1/2277	1	p2	(TC)7	14	164	177
i2_HQ_PLCLR_c32471/f2p1/2277	2	p3	(GGA)8	24	1315	1338
i2_HQ_PLCLR_c32472/f2p1/2847	1	p1	(A)22	22	41	62
i1_HQ_PLCLR_c16905/f2p0/1786	1	p2	(CT)15	30	43	72
i1_HQ_PLCLR_c16921/f2p0/1742	1	p2	(TC)16	32	152	183
i2_HQ_PLCLR_c32479/f2p5/2731	1	p1	(A)17	17	2707	2723
i2_HQ_PLCLR_c45021/f3p2/2060	1	p2	(GA)13	26	67	92
i2_HQ_PLCLR_c32485/f2p5/2806	1	c	(C)14(A)12	26	2680	2705
i2_HQ_PLCLR_c2070/f3p5/2745	1	c	(CT)7agatttagcttcagagctcaacta(CT)6atctactcctttctcttttgtcttcttcttccttctttctctttctctctctaactttcatttctgcccagaaacaaactatactgcctaactgttt(AG)8	163	65	227
i2_HQ_PLCLR_c5247/f2p6/2303	1	p1	(T)10	10	11	20
i2_HQ_PLCLR_c5247/f2p6/2303	2	p6	(CTGATG)5	30	397	426
i2_HQ_PLCLR_c5250/f5p7/2301	1	p1	(T)11	11	399	409
i1_HQ_PLCLR_c16947/f2p0/1534	1	p3	(CCG)5	15	109	123
i1_HQ_PLCLR_c16949/f2p0/1124	1	p1	(A)10	10	888	897
i2_HQ_PLCLR_c17517/f2p9/2615	1	p5	(TTCGG)5	25	2355	2379
i2_HQ_PLCLR_c17523/f4p2/2947	1	p3	(TGA)5	15	1244	1258
i1_HQ_PLCLR_c16964/f2p0/1144	1	p1	(T)10	10	950	959
i2_HQ_PLCLR_c32501/f2p2/2206	1	p2	(CT)10	20	185	204
i2_HQ_PLCLR_c5374/f4p0/2755	1	p5	(TCAAA)6	30	87	116
i1_HQ_PLCLR_c16965/f2p0/1596	1	p2	(GA)7	14	30	43
i1_HQ_PLCLR_c16965/f2p0/1596	2	p6	(GTTCTC)5	30	175	204
i2_HQ_PLCLR_c17531/f2p2/2296	1	p2	(CT)10	20	105	124
i2_HQ_PLCLR_c2087/f2p0/2500	1	p2	(TA)9	18	2458	2475
i1_HQ_PLCLR_c16969/f2p0/1909	1	p3	(TGA)5	15	362	376
i2_HQ_PLCLR_c5394/f2p2/2283	1	p1	(G)12	12	2248	2259
i1_HQ_PLCLR_c16972/f2p0/1669	1	p1	(T)14	14	1533	1546
i2_HQ_PLCLR_c2090/f4p1/2595	1	p3	(TGC)5	15	1562	1576
i2_HQ_PLCLR_c2090/f4p1/2595	2	p3	(GTG)5	15	1702	1716
i2_HQ_PLCLR_c2090/f4p1/2595	3	p3	(AGC)5	15	1873	1887
i2_HQ_PLCLR_c2090/f4p1/2595	4	p3	(AAT)18	54	2214	2267
i2_HQ_PLCLR_c5420/f6p6/2584	1	p3	(GCC)5	15	1675	1689
i2_HQ_PLCLR_c5420/f6p6/2584	2	p3	(ATC)11	33	2166	2198
i2_HQ_PLCLR_c5420/f6p6/2584	3	p1	(T)10	10	2421	2430
i2_HQ_PLCLR_c5421/f3p0/2641	1	p2	(TC)7	14	13	26
i2_HQ_PLCLR_c17537/f2p6/2694	1	p2	(CT)6	12	62	73
i2_HQ_PLCLR_c17537/f2p6/2694	2	p3	(TTC)10	30	184	213
i2_HQ_PLCLR_c2095/f6p2/2451	1	p2	(TC)8	16	170	185
i2_HQ_PLCLR_c17539/f2p1/2447	1	c	(AG)8ttagg(GA)7	35	98	132
i2_HQ_PLCLR_c17540/f2p0/2841	1	p5	(CATCT)5	25	103	127
i2_HQ_PLCLR_c17540/f2p0/2841	2	p6	(GAGTGG)5	30	1362	1391
i2_HQ_PLCLR_c2114/f2p0/2630	1	c	(CT)7(TC)12	38	34	71
i2_HQ_PLCLR_c45094/f89p22/2767	1	p1	(C)12	12	2702	2713
i2_HQ_PLCLR_c5485/f2p4/2825	1	p1	(T)11	11	2606	2616
i2_HQ_PLCLR_c2139/f2p1/2198	1	p2	(CT)6	12	42	53
i2_HQ_PLCLR_c2139/f2p1/2198	2	c	(TGA)7agagat(TGA)5	42	349	390
i2_HQ_PLCLR_c2139/f2p1/2198	3	p3	(GAT)7	21	1124	1144
i2_HQ_PLCLR_c2139/f2p1/2198	4	p3	(AGG)5	15	1468	1482
i2_HQ_PLCLR_c2139/f2p1/2198	5	p6	(TCTTCA)5	30	1857	1886
i2_HQ_PLCLR_c5503/f3p5/2564	1	p2	(AG)6	12	51	62
i1_HQ_PLCLR_c17010/f2p0/1728	1	c	(TC)10t(TC)7	35	168	202
i1_HQ_PLCLR_c17010/f2p0/1728	2	p3	(TGA)11	33	1601	1633
i2_HQ_PLCLR_c2143/f4p1/2227	1	p2	(CT)12	24	25	48
i2_HQ_PLCLR_c2143/f4p1/2227	2	p1	(T)12	12	2068	2079
i2_HQ_PLCLR_c5517/f2p0/3033	1	p1	(T)14	14	2217	2230
i2_HQ_PLCLR_c17570/f2p4/2724	1	p2	(TC)11	22	71	92
i2_HQ_PLCLR_c17570/f2p4/2724	2	p1	(T)14	14	446	459
i1_HQ_PLCLR_c17013/f2p0/1812	1	p2	(AC)6	12	21	32
i1_HQ_PLCLR_c17013/f2p0/1812	2	p2	(AC)6	12	242	253
i2_HQ_PLCLR_c5526/f2p0/2658	1	c	(ATG)6(GAT)5ggatgctgctgc(TGA)7	66	2518	2583
i2_HQ_PLCLR_c5530/f5p3/2490	1	p1	(A)12	12	2410	2421
i2_HQ_PLCLR_c17576/f2p19/2813	1	p3	(AGA)7	21	2488	2508
i1_HQ_PLCLR_c17038/f2p0/1318	1	p3	(GGT)5	15	536	550
i2_HQ_PLCLR_c2153/f3p4/2426	1	p1	(A)16	16	24	39
i1_HQ_PLCLR_c17042/f2p0/1297	1	p2	(TC)17	34	50	83
i1_HQ_PLCLR_c17045/f2p0/1263	1	c	(TTC)10tcaca(CT)8	51	28	78
i2_HQ_PLCLR_c5667/f3p1/2556	1	p3	(TGT)5	15	2435	2449
i2_HQ_PLCLR_c5693/f4p4/3021	1	p1	(A)12	12	259	270
i2_HQ_PLCLR_c5693/f4p4/3021	2	p3	(AGC)5	15	1090	1104
i2_HQ_PLCLR_c5693/f4p4/3021	3	p3	(ACC)6	18	2128	2145
i2_HQ_PLCLR_c5729/f2p3/2885	1	p1	(T)17	17	2715	2731
i2_HQ_PLCLR_c45210/f68p14/2940	1	p1	(T)27	27	1	27
i2_HQ_PLCLR_c34979/f2p6/2463	1	p2	(CT)8	16	57	72
i2_HQ_PLCLR_c2169/f3p0/2563	1	p3	(CAG)6	18	1909	1926
i2_HQ_PLCLR_c45236/f15p5/2464	1	p3	(CAG)5	15	740	754
i1_HQ_PLCLR_c17074/f2p0/1570	1	p2	(AG)8	16	16	31
i1_HQ_PLCLR_c17074/f2p0/1570	2	p1	(A)13	13	1530	1542
i2_HQ_PLCLR_c2175/f2p0/2730	1	c	(TC)11t(TC)10	43	16	58
i2_HQ_PLCLR_c2175/f2p0/2730	2	p3	(CAA)6	18	411	428
i2_HQ_PLCLR_c2180/f2p0/2907	1	p2	(TC)12	24	14	37
i2_HQ_PLCLR_c2180/f2p0/2907	2	p1	(A)11	11	154	164
i2_HQ_PLCLR_c2181/f10p10/2672	1	p3	(CAT)5	15	772	786
i2_HQ_PLCLR_c17599/f3p4/2344	1	p2	(CT)6	12	152	163
i3_HQ_PLCLR_c3432/f2p4/3763	1	p1	(T)11	11	1621	1631
i3_HQ_PLCLR_c3432/f2p4/3763	2	p2	(TA)7	14	2591	2604
i3_HQ_PLCLR_c3432/f2p4/3763	3	c	(A)11gttaagcaaaaaaatc(TA)6	39	2905	2943
i3_HQ_PLCLR_c3432/f2p4/3763	4	p3	(TTA)5	15	3133	3147
i3_HQ_PLCLR_c3478/f2p12/3735	1	p2	(TC)6	12	956	967
i2_HQ_PLCLR_c35534/f2p4/2716	1	p2	(CT)7	14	245	258
i3_HQ_PLCLR_c3494/f4p9/3321	1	p1	(T)10	10	726	735
i3_HQ_PLCLR_c3494/f4p9/3321	2	p1	(C)14	14	3308	3321
i2_HQ_PLCLR_c5880/f2p1/2699	1	p3	(GTA)5	15	54	68
i2_HQ_PLCLR_c17608/f2p2/2619	1	p3	(CAT)5	15	11	25
i2_HQ_PLCLR_c17608/f2p2/2619	2	p3	(CGG)5	15	310	324
i2_HQ_PLCLR_c17617/f3p0/2842	1	p3	(GAG)5	15	1170	1184
i2_HQ_PLCLR_c17617/f3p0/2842	2	p2	(TA)7	14	2809	2822
i2_HQ_PLCLR_c2207/f7p2/2678	1	p1	(A)10	10	103	112
i2_HQ_PLCLR_c5955/f3p1/2412	1	p3	(ATA)5	15	2172	2186
i2_HQ_PLCLR_c2213/f4p4/3003	1	p2	(TC)9	18	41	58
i2_HQ_PLCLR_c2213/f4p4/3003	2	c	(CAA)5cagcaaggggtttttttctggggatcagatcaacgtgcagaggagggcggatttgttgatgggtaagcgttcttttgcagatttt(CAA)7	121	344	464
i2_HQ_PLCLR_c2213/f4p4/3003	3	p3	(CAA)6	18	729	746
i2_HQ_PLCLR_c2213/f4p4/3003	4	p1	(T)13	13	2617	2629
i2_HQ_PLCLR_c17632/f2p0/2637	1	c	(TTCC)5acggat(CTC)5	41	26	66
i2_HQ_PLCLR_c17632/f2p0/2637	2	p1	(C)13	13	2561	2573
i2_HQ_PLCLR_c17634/f2p0/2454	1	p2	(GA)9	18	46	63
i2_HQ_PLCLR_c17639/f3p2/2221	1	p3	(CAT)5	15	106	120
i2_HQ_PLCLR_c17645/f2p5/2695	1	p3	(TTC)6	18	1823	1840
i3_HQ_PLCLR_c3948/f2p5/3583	1	p2	(TC)7	14	122	135
i3_HQ_PLCLR_c3948/f2p5/3583	2	p1	(T)14	14	3570	3583
i2_HQ_PLCLR_c6109/f3p0/2505	1	p3	(CCA)7	21	962	982
i2_HQ_PLCLR_c6109/f3p0/2505	2	p1	(A)18	18	2197	2214
i2_HQ_PLCLR_c17648/f2p1/2443	1	p2	(CT)9	18	32	49
i2_HQ_PLCLR_c6110/f2p17/2472	1	p2	(CT)9	18	25	42
i2_HQ_PLCLR_c6121/f2p2/2681	1	p1	(T)11	11	472	482
i2_HQ_PLCLR_c6157/f3p3/2781	1	p3	(CAA)6	18	179	196
i2_HQ_PLCLR_c6157/f3p3/2781	2	p1	(T)11	11	2651	2661
i2_HQ_PLCLR_c17653/f2p5/2963	1	c	(CTT)6ctactgcactgctgtctgctgttgcgcctggctgctgcttcttctctgca(TCT)14	110	207	316
i2_HQ_PLCLR_c17653/f2p5/2963	2	c	(GCA)5gatgatgccaaggggtcgatatcgctaccctgcagcacatggacttcctgacgcagctgc(TGG)6	93	2233	2325
i2_HQ_PLCLR_c2238/f3p7/2690	1	p3	(CGG)5	15	1417	1431
i3_HQ_PLCLR_c4068/f4p0/3327	1	p2	(TC)6	12	41	52
i2_HQ_PLCLR_c6190/f2p1/2827	1	c	(T)24aaaaaattataaatttaaaaatta(T)26	74	2574	2647
i2_HQ_PLCLR_c6190/f2p1/2827	2	p1	(A)29	29	2765	2793
i2_HQ_PLCLR_c2254/f9p5/2475	1	p2	(CT)7	14	171	184
i2_HQ_PLCLR_c2254/f9p5/2475	2	p3	(TCT)5	15	441	455
i2_HQ_PLCLR_c6205/f2p2/2421	1	p1	(G)16	16	2299	2314
i2_HQ_PLCLR_c6211/f2p0/2743	1	p3	(AAT)15	45	866	910
i2_HQ_PLCLR_c6211/f2p0/2743	2	p3	(ACT)5	15	1181	1195
i2_HQ_PLCLR_c6211/f2p0/2743	3	p1	(T)15	15	2559	2573
i2_HQ_PLCLR_c17668/f2p0/2792	1	p1	(T)14	14	2312	2325
i3_HQ_PLCLR_c4169/f3p1/4135	1	p1	(T)10	10	3203	3212
i3_HQ_PLCLR_c4169/f3p1/4135	2	p2	(TA)17	34	3584	3617
i2_HQ_PLCLR_c6260/f2p3/2312	1	p2	(GA)7	14	195	208
i2_HQ_PLCLR_c6260/f2p3/2312	2	p1	(T)16	16	2153	2168
i2_HQ_PLCLR_c6284/f7p3/2709	1	p3	(TCC)5	15	121	135
i2_HQ_PLCLR_c6284/f7p3/2709	2	p1	(C)13	13	2290	2302
i2_HQ_PLCLR_c6284/f7p3/2709	3	p1	(C)12	12	2471	2482
i3_HQ_PLCLR_c4208/f3p24/3346	1	p1	(T)19	19	3212	3230
i2_HQ_PLCLR_c2264/f2p0/2259	1	c	(GAT)7ggtgatgatgttaatcac(GAA)13	78	1519	1596
i3_HQ_PLCLR_c4282/f2p1/3771	1	p1	(A)11	11	32	42
i3_HQ_PLCLR_c4282/f2p1/3771	2	c	(TTC)9tt(TTC)7	50	169	218
i2_HQ_PLCLR_c6364/f2p3/2357	1	p3	(ACA)5	15	211	225
i2_HQ_PLCLR_c6395/f2p2/2477	1	c	(TC)7atcgccg(TC)7tgtctctctctccccccgatttctccggaataatctccg(TC)6	86	21	106
i2_HQ_PLCLR_c6395/f2p2/2477	2	p3	(GAT)7	21	739	759
i2_HQ_PLCLR_c6395/f2p2/2477	3	p1	(A)10	10	2293	2302
i2_HQ_PLCLR_c2273/f3p0/2749	1	p1	(T)10	10	2556	2565
i3_HQ_PLCLR_c4302/f2p0/3614	1	p2	(AG)7	14	77	90
i2_HQ_PLCLR_c2283/f3p2/2999	1	p2	(TC)7	14	75	88
i2_HQ_PLCLR_c6462/f3p0/2418	1	p2	(TC)6	12	42	53
i2_HQ_PLCLR_c6504/f2p3/2234	1	p1	(A)10	10	67	76
i2_HQ_PLCLR_c6522/f4p1/3035	1	p3	(TTC)9	27	5	31
i2_HQ_PLCLR_c17706/f4p2/2398	1	p3	(TTC)11	33	222	254
i2_HQ_PLCLR_c17706/f4p2/2398	2	p6	(CACTCA)12	72	2054	2125
i2_HQ_PLCLR_c6585/f2p0/2295	1	p3	(TCT)5	15	107	121
i2_HQ_PLCLR_c2310/f6p2/2405	1	p1	(A)14	14	269	282
i2_HQ_PLCLR_c6587/f3p2/2591	1	p2	(CT)20	40	35	74
i2_HQ_PLCLR_c17714/f2p0/2869	1	p1	(T)10	10	429	438
i3_HQ_PLCLR_c4627/f3p0/3575	1	p3	(CAA)11	33	2411	2443
i3_HQ_PLCLR_c4627/f3p0/3575	2	p3	(AAC)5	15	2670	2684
i3_HQ_PLCLR_c4627/f3p0/3575	3	p3	(CTT)6	18	3364	3381
i2_HQ_PLCLR_c6700/f2p1/2274	1	p1	(T)18	18	1901	1918
i3_HQ_PLCLR_c4633/f2p8/3857	1	p2	(TC)8	16	509	524
i3_HQ_PLCLR_c4633/f2p8/3857	2	p2	(GA)19	38	839	876
i3_HQ_PLCLR_c4648/f2p0/3344	1	p1	(C)13	13	3336	3348
i2_HQ_PLCLR_c39047/f2p8/2889	1	p3	(TTC)11	33	155	187
i2_HQ_PLCLR_c39047/f2p8/2889	2	p3	(AGC)6	18	1907	1924
i3_HQ_PLCLR_c4670/f2p0/3966	1	p3	(ATC)8	24	196	219
i3_HQ_PLCLR_c4670/f2p0/3966	2	p3	(TTC)5	15	3270	3284
i2_HQ_PLCLR_c17725/f2p4/2750	1	p3	(GGA)7	21	227	247
i2_HQ_PLCLR_c6758/f2p3/2209	1	p1	(T)30	30	1	30
i2_HQ_PLCLR_c17726/f2p2/2722	1	p3	(AGA)8	24	170	193
i2_HQ_PLCLR_c17726/f2p2/2722	2	p2	(CT)7	14	365	378
i2_HQ_PLCLR_c2319/f2p28/2436	1	p1	(T)10	10	1337	1346
i2_HQ_PLCLR_c17754/f2p0/2361	1	p3	(AAT)5	15	1089	1103
i2_HQ_PLCLR_c17754/f2p0/2361	2	p4	(TTGA)5	20	1906	1925
i2_HQ_PLCLR_c6794/f3p2/2409	1	p1	(T)15	15	2120	2134
i2_HQ_PLCLR_c40130/f3p0/2465	1	p6	(CCCTCT)5	30	2171	2200
i2_HQ_PLCLR_c40130/f3p0/2465	2	p2	(TA)13	26	2437	2462
i3_HQ_PLCLR_c4920/f2p13/3241	1	p2	(CA)6	12	50	61
i3_HQ_PLCLR_c4920/f2p13/3241	2	p3	(TGA)6	18	296	313
i2_HQ_PLCLR_c2329/f8p39/2538	1	p1	(A)11	11	22	32
i2_HQ_PLCLR_c2338/f5p3/2732	1	c	(TCT)6cctccttccttcagcctt(TC)8	52	47	98
i2_HQ_PLCLR_c2338/f5p3/2732	2	p1	(T)10	10	315	324
i2_HQ_PLCLR_c6918/f2p1/2191	1	p2	(TA)6	12	1777	1788
i2_HQ_PLCLR_c6918/f2p1/2191	2	p1	(T)17	17	2088	2104
i2_HQ_PLCLR_c2346/f2p8/2524	1	p2	(TC)18	36	11	46
i2_HQ_PLCLR_c6960/f2p1/2581	1	p3	(TCC)5	15	736	750
i2_HQ_PLCLR_c17775/f2p0/2392	1	p2	(CT)6	12	44	55
i2_HQ_PLCLR_c17775/f2p0/2392	2	p5	(GGATT)6	30	1418	1447
i2_HQ_PLCLR_c17779/f3p1/2333	1	p5	(CAAAA)5	25	90	114
i2_HQ_PLCLR_c17779/f3p1/2333	2	p3	(CTC)5	15	316	330
i3_HQ_PLCLR_c22798/f2p0/3435	1	p2	(TA)6	12	40	51
i2_HQ_PLCLR_c7052/f2p0/2264	1	p2	(AG)7	14	236	249
i2_HQ_PLCLR_c7107/f5p3/2891	1	p3	(GAG)5	15	2329	2343
i2_HQ_PLCLR_c7107/f5p3/2891	2	p1	(C)13	13	2853	2865
i3_HQ_PLCLR_c23107/f4p40/3742	1	c	(TAC)9(TGC)5	42	1061	1102
i2_HQ_PLCLR_c7170/f4p8/2482	1	c	(A)11g(A)12	24	5	28
i2_HQ_PLCLR_c7251/f2p1/2854	1	p3	(GCC)5	15	431	445
i2_HQ_PLCLR_c7251/f2p1/2854	2	p3	(CAC)5	15	2307	2321
i2_HQ_PLCLR_c17807/f2p2/2599	1	p3	(TTC)11	33	201	233
i2_HQ_PLCLR_c17807/f2p2/2599	2	p6	(CACTCA)5	30	2027	2056
i2_HQ_PLCLR_c7300/f4p3/2877	1	p6	(CACCTT)5	30	163	192
i3_HQ_PLCLR_c23603/f2p64/4039	1	p3	(GAA)11	33	1020	1052
i2_HQ_PLCLR_c7370/f2p2/2393	1	p1	(T)10	10	288	297
i2_HQ_PLCLR_c41682/f5p0/2096	1	p6	(TTGGGC)5	30	1970	1999
i2_HQ_PLCLR_c41719/f5p3/2095	1	p1	(A)14	14	111	124
i2_HQ_PLCLR_c41719/f5p3/2095	2	p1	(T)17	17	1970	1986
i3_HQ_PLCLR_c5587/f2p895/3928	1	p5	(CACCA)6	30	1907	1936
i2_HQ_PLCLR_c18129/f2p1/2401	1	p3	(CAT)8	24	293	316
i2_HQ_PLCLR_c7515/f3p14/2973	1	p1	(T)11	11	2827	2837
i3_HQ_PLCLR_c24175/f3p5/3276	1	p2	(CT)8	16	11	26
i2_HQ_PLCLR_c7524/f2p2/2498	1	p1	(T)13	13	2364	2376
i3_HQ_PLCLR_c5610/f5p330/4006	1	c	(CT)14aaagtgtggcctgtgtcgatcctttcgcccttccttccccttcctcgcatcatttggtcgttcttcttttgtctctt(TC)9	123	19	141
i3_HQ_PLCLR_c5610/f5p330/4006	2	p1	(A)12	12	3944	3955
i3_HQ_PLCLR_c5615/f3p0/3614	1	p2	(CT)13	26	92	117
i3_HQ_PLCLR_c5615/f3p0/3614	2	p3	(ACA)5	15	3487	3501
i2_HQ_PLCLR_c41733/f5p2/2157	1	p1	(T)10	10	431	440
i2_HQ_PLCLR_c7545/f6p2/2534	1	p2	(AG)7	14	99	112
i2_HQ_PLCLR_c18504/f3p1/2666	1	p3	(ATG)6	18	2250	2267
i2_HQ_PLCLR_c41779/f4p6/2083	1	p3	(CAC)5	15	471	485
i3_HQ_PLCLR_c24457/f2p18/3652	1	c	(CAT)5gataacc(ATG)9	49	3499	3547
i2_HQ_PLCLR_c7653/f2p0/2900	1	p1	(T)10	10	2760	2769
i3_HQ_PLCLR_c5913/f3p2/3574	1	p2	(CT)7	14	1	14
i3_HQ_PLCLR_c5913/f3p2/3574	2	p1	(T)13	13	3479	3491
i3_HQ_PLCLR_c5951/f2p18/3996	1	p3	(TCA)5	15	138	152
i3_HQ_PLCLR_c5951/f2p18/3996	2	p3	(CAT)5	15	1780	1794
i3_HQ_PLCLR_c5951/f2p18/3996	3	p1	(T)10	10	3963	3972
i2_HQ_PLCLR_c7727/f3p4/2333	1	p3	(ATT)19	57	2250	2306
i2_HQ_PLCLR_c7733/f2p0/2751	1	p3	(TCA)5	15	2197	2211
i2_HQ_PLCLR_c19131/f2p1/3007	1	p1	(T)12	12	1563	1574
i3_HQ_PLCLR_c24763/f2p3/3774	1	p5	(TCATC)6	30	3449	3478
i2_HQ_PLCLR_c19134/f4p4/2191	1	p3	(TCC)5	15	27	41
i2_HQ_PLCLR_c41878/f3p5/2123	1	p1	(T)12	12	357	368
i3_HQ_PLCLR_c6087/f3p0/3395	1	p2	(TC)7	14	135	148
i2_HQ_PLCLR_c7760/f2p1/2729	1	p1	(A)16	16	80	95
i2_HQ_PLCLR_c7760/f2p1/2729	2	p1	(T)20	20	2657	2676
i3_HQ_PLCLR_c24951/f2p0/3508	1	p1	(A)16	16	10	25
i2_HQ_PLCLR_c19204/f2p18/2487	1	p2	(AG)7	14	55	68
i2_HQ_PLCLR_c19204/f2p18/2487	2	p2	(AT)6	12	1343	1354
i3_HQ_PLCLR_c6192/f3p9/3149	1	p1	(T)16	16	1	16
i2_HQ_PLCLR_c7781/f3p28/2984	1	p2	(AT)7	14	1934	1947
i2_HQ_PLCLR_c7799/f3p3/2944	1	p2	(TC)10	20	136	155
i3_HQ_PLCLR_c24987/f2p0/3315	1	p3	(GAC)6	18	627	644
i2_HQ_PLCLR_c7803/f3p4/2791	1	c	(GCT)6ttctattctt(TTC)8	52	23	74
i3_HQ_PLCLR_c6211/f6p0/3253	1	p2	(GA)8	16	21	36
i2_HQ_PLCLR_c19272/f2p2/2993	1	c	(AG)6tgagaatttaagaggagaaagagagagtgtagagagat(AG)6	62	45	106
i2_HQ_PLCLR_c19272/f2p2/2993	2	p1	(T)10	10	2257	2266
i2_HQ_PLCLR_c19290/f2p5/2981	1	p3	(AGG)9	27	156	182
i2_HQ_PLCLR_c19290/f2p5/2981	2	p3	(AAG)8	24	2746	2769
i2_HQ_PLCLR_c41929/f2p1/2076	1	p2	(CT)10	20	48	67
i2_HQ_PLCLR_c41929/f2p1/2076	2	p2	(TA)7	14	1898	1911
i3_HQ_PLCLR_c6240/f3p52/3799	1	p5	(TTTGA)5	25	3410	3434
i3_HQ_PLCLR_c6240/f3p52/3799	2	p1	(A)10	10	3781	3790
i3_HQ_PLCLR_c6260/f2p3/3712	1	p3	(ATG)5	15	2889	2903
i3_HQ_PLCLR_c6260/f2p3/3712	2	p1	(T)20	20	3631	3650
i2_HQ_PLCLR_c7846/f6p7/2468	1	p1	(T)15	15	2217	2231
i3_HQ_PLCLR_c6284/f3p3/3154	1	p2	(TC)6	12	65	76
i2_HQ_PLCLR_c41960/f2p6/2044	1	p2	(TC)10	20	48	67
i2_HQ_PLCLR_c7857/f10p3/2631	1	p1	(T)10	10	2477	2486
i3_HQ_PLCLR_c6331/f2p1/3338	1	c	(TC)6ttcttcccccacatctctctccctcttcctccatctg(TC)8	65	24	88
i2_HQ_PLCLR_c19454/f2p0/2560	1	p2	(AG)20	40	10	49
i2_HQ_PLCLR_c19454/f2p0/2560	2	p1	(C)12	12	1802	1813
i2_HQ_PLCLR_c41970/f2p0/2090	1	p1	(T)10	10	1968	1977
i2_HQ_PLCLR_c19536/f3p4/2703	1	c	(TCT)7tccctcct(TC)14	57	39	95
i2_HQ_PLCLR_c19536/f3p4/2703	2	p1	(C)16	16	2517	2532
i2_HQ_PLCLR_c19545/f2p5/2770	1	p1	(T)10	10	524	533
i2_HQ_PLCLR_c19569/f2p25/2497	1	p1	(T)11	11	2394	2404
i2_HQ_PLCLR_c19571/f2p1/2377	1	p1	(T)10	10	2153	2162
i2_HQ_PLCLR_c41991/f2p0/2087	1	c	(CT)8tct(TC)10gtatgtctgtctatccctccctaaaaccctgctgctaagcttattcagacacccaacctgat(TGC)5	116	2	117
i2_HQ_PLCLR_c19673/f2p5/2499	1	p2	(TA)6	12	642	653
i2_HQ_PLCLR_c7977/f8p5/2787	1	p2	(CT)7	14	197	210
i2_HQ_PLCLR_c7980/f4p3/2333	1	p3	(AGG)5	15	1107	1121
i2_HQ_PLCLR_c8008/f2p1/2818	1	p1	(C)15	15	48	62
i2_HQ_PLCLR_c8008/f2p1/2818	2	c	(ACA)7aaaaacaagttggaggccaaggttgctcccatggtggcacctgcaccaccattgcaagtgccagtgcaagtcca(ACC)5	110	1593	1702
i2_HQ_PLCLR_c8008/f2p1/2818	3	p3	(CCA)6	18	1860	1877
i3_HQ_PLCLR_c6593/f2p10/3322	1	p1	(T)12	12	6	17
i2_HQ_PLCLR_c42008/f2p2/2066	1	c	(TC)7tatctcaga(TC)9ctctctc(CT)15	78	11	88
i2_HQ_PLCLR_c8037/f5p3/2805	1	p3	(AGA)5	15	170	184
i2_HQ_PLCLR_c8037/f5p3/2805	2	p3	(AGA)5	15	373	387
i2_HQ_PLCLR_c8046/f4p3/2243	1	p2	(TC)7	14	11	24
i3_HQ_PLCLR_c6649/f2p0/3506	1	p1	(T)11	11	259	269
i3_HQ_PLCLR_c25589/f2p0/3466	1	p2	(CA)7	14	23	36
i3_HQ_PLCLR_c25589/f2p0/3466	2	p1	(T)10	10	2733	2742
i2_HQ_PLCLR_c19963/f2p4/2526	1	p1	(A)12	12	121	132
i2_HQ_PLCLR_c19963/f2p4/2526	2	p2	(TG)6	12	2334	2345
i2_HQ_PLCLR_c20029/f2p0/2527	1	p1	(A)10	10	583	592
i2_HQ_PLCLR_c20078/f2p2/2403	1	p2	(AG)7	14	58	71
i3_HQ_PLCLR_c25741/f2p1/3225	1	p2	(CT)9	18	111	128
i3_HQ_PLCLR_c25741/f2p1/3225	2	p1	(C)20	20	2989	3008
i2_HQ_PLCLR_c20210/f2p54/2950	1	p1	(T)35	35	2	36
i2_HQ_PLCLR_c20210/f2p54/2950	2	p1	(T)11	11	2029	2039
i2_HQ_PLCLR_c8138/f2p4/2438	1	p2	(AG)9	18	41	58
i3_HQ_PLCLR_c6759/f2p0/3324	1	p3	(GAA)5	15	842	856
i2_HQ_PLCLR_c8145/f6p8/2239	1	p2	(TC)6	12	9	20
i2_HQ_PLCLR_c8145/f6p8/2239	2	p3	(TTC)14	42	2141	2182
i2_HQ_PLCLR_c42052/f2p5/2144	1	c	(TC)6cgtcggcccaacatttctaatgcttttctgactg(CT)11tctct(TC)6	85	63	147
i2_HQ_PLCLR_c42061/f2p1/2148	1	p2	(AG)6	12	517	528
i2_HQ_PLCLR_c8242/f3p3/2281	1	p2	(CT)7	14	5	18
i3_HQ_PLCLR_c25989/f2p0/3565	1	c	(AG)7a(AG)6	27	25	51
i3_HQ_PLCLR_c25989/f2p0/3565	2	c	(T)11aaatgttttcggccattgatatgttagtaagagaagggtatggtcatgaaaccggaacttggattttcc(AAAT)5	100	789	888
i2_HQ_PLCLR_c42067/f2p1/2137	1	p2	(TC)8	16	52	67
i2_HQ_PLCLR_c8267/f2p0/2351	1	p3	(GAG)5	15	818	832
i2_HQ_PLCLR_c8315/f2p0/2469	1	c	(C)20aaaac(A)11	36	2288	2323
i3_HQ_PLCLR_c26096/f2p0/3489	1	p2	(GA)13	26	16	41
i3_HQ_PLCLR_c6900/f2p18/3814	1	p3	(GAA)10	30	659	688
i2_HQ_PLCLR_c8367/f2p0/2530	1	p2	(GA)6	12	2327	2338
i2_HQ_PLCLR_c20722/f3p1/2879	1	p2	(TC)7	14	30	43
i2_HQ_PLCLR_c8375/f2p0/2526	1	p3	(TCT)5	15	516	530
i2_HQ_PLCLR_c8376/f3p34/2425	1	c	(T)10gtttcctttcgacgattaaccaattctttttaat(A)10	54	620	673
i2_HQ_PLCLR_c8376/f3p34/2425	2	p1	(T)10	10	1508	1517
i3_HQ_PLCLR_c26152/f2p13/3557	1	p1	(A)54	54	3505	3558
i3_HQ_PLCLR_c7056/f5p0/3800	1	p2	(CT)6	12	37	48
i2_HQ_PLCLR_c42101/f2p4/2304	1	p1	(A)19	19	46	64
i2_HQ_PLCLR_c42101/f2p4/2304	2	c	(TTG)5tgaaattcgccgcattagttgattatttggtgagataggaggacttggagttttggggttgtttggttttaaggacgggattaggg(T)31	132	327	458
i3_HQ_PLCLR_c7062/f2p4/3558	1	p2	(AG)19	38	103	140
i2_HQ_PLCLR_c45814/f2p6/2152	1	p2	(CT)18	36	73	108
i2_HQ_PLCLR_c45814/f2p6/2152	2	p3	(TGC)6	18	1763	1780
i3_HQ_PLCLR_c7141/f3p3/3449	1	p1	(T)10	10	2285	2294
i2_HQ_PLCLR_c21204/f2p0/2926	1	p2	(AT)12	24	2875	2898
i2_HQ_PLCLR_c21278/f2p4/2391	1	p2	(AG)8	16	18	33
i3_HQ_PLCLR_c26291/f2p0/3914	1	c	(T)12gctttcttctctatgtatacctcaaaagt(A)10ggatcacatggatcatatcccacaaatgcaaatgacaatccaaagttaggatcactgggtgatccaatctatatttttcgacttcatcccacc(T)10	154	1723	1876
i3_HQ_PLCLR_c7275/f3p3/3310	1	c	(GA)16tgaatagccgttggaagcttccactaccgtcatctccgccgcatctccgccttaccaaccaccaccaatggcagcagcttccttttgaatgctgacca(TCT)10	160	81	240
i2_HQ_PLCLR_c21442/f2p19/2597	1	p1	(A)37	37	2557	2593
i3_HQ_PLCLR_c7330/f3p0/3509	1	p3	(GAG)5	15	675	689
i2_HQ_PLCLR_c42389/f2p3/2307	1	p3	(GAA)5	15	318	332
i3_HQ_PLCLR_c7339/f2p2/3998	1	p3	(TGA)6	18	2228	2245
i3_HQ_PLCLR_c7346/f2p0/3749	1	p2	(TC)8	16	54	69
i2_HQ_PLCLR_c8445/f2p0/2654	1	p1	(T)10	10	1149	1158
i2_HQ_PLCLR_c8445/f2p0/2654	2	p1	(T)13	13	1982	1994
i2_HQ_PLCLR_c21631/f2p2/2979	1	p3	(ATG)5	15	683	697
i2_HQ_PLCLR_c21631/f2p2/2979	2	p5	(TTGGA)5	25	1701	1725
i3_HQ_PLCLR_c7449/f2p0/3348	1	p2	(AG)6	12	371	382
i3_HQ_PLCLR_c7623/f2p0/3282	1	c	(TC)10(CT)10	40	17	56
i2_HQ_PLCLR_c21936/f2p27/2564	1	c	(A)84c(A)39	124	2425	2548
i2_HQ_PLCLR_c8653/f4p8/2626	1	p2	(TC)10	20	130	149
i3_HQ_PLCLR_c26614/f2p3/3356	1	p3	(TTG)5	15	3166	3180
i3_HQ_PLCLR_c7657/f2p3/3538	1	p3	(ATC)13	39	2303	2341
i2_HQ_PLCLR_c22122/f2p4/2341	1	p3	(GAA)5	15	377	391
i3_HQ_PLCLR_c26783/f2p10/4022	1	p2	(AG)22	44	100	143
i2_HQ_PLCLR_c8804/f2p0/2757	1	p3	(ACC)6	18	226	243
i3_HQ_PLCLR_c7806/f2p0/3790	1	p1	(T)10	10	3602	3611
i2_HQ_PLCLR_c8844/f8p5/2963	1	p2	(AG)6	12	117	128
i2_HQ_PLCLR_c22224/f2p0/2385	1	p1	(C)14	14	1722	1735
i3_HQ_PLCLR_c7825/f2p0/3580	1	p1	(A)17	17	3157	3173
i2_HQ_PLCLR_c8935/f2p1/2826	1	p2	(GA)9	18	2392	2409
i2_HQ_PLCLR_c8935/f2p1/2826	2	p1	(A)12	12	2729	2740
i2_HQ_PLCLR_c8948/f5p1/2274	1	c	(AG)6aagagagtgggagacaacaagagaaaagcgggcctcgattcattctctcacaaatactcagaaagaggagagagaaacagaaagct(AG)8	114	19	132
i2_HQ_PLCLR_c8948/f5p1/2274	2	p2	(CT)7	14	447	460
i3_HQ_PLCLR_c27064/f2p2/3526	1	c	(A)10taaaaaaaaagcttaccatacggtccgcagcagtagattctttggtaaatgtaggttttctcccg(C)18(A)11	104	3205	3308
i3_HQ_PLCLR_c8132/f2p0/3189	1	p5	(TGGTG)6	30	2114	2143
i3_HQ_PLCLR_c8150/f2p3/3409	1	p1	(C)15	15	20	34
i3_HQ_PLCLR_c8150/f2p3/3409	2	p3	(ATC)6	18	234	251
i2_HQ_PLCLR_c9050/f2p3/2418	1	p3	(ACC)10	30	74	103
i2_HQ_PLCLR_c44023/f14p6/2559	1	c	(A)11ccccgacgattaacatttccaaaagaaagaaaattgagaaattcgaaatctagggtttcaaaaaaattgaccaaatcctctgaattt(TC)13	124	50	173
i3_HQ_PLCLR_c8393/f2p1/3633	1	c	(CA)6gatacattatacatacatatacatacaaaagctacacatacgt(A)12gcttactaccgttttatcttctctcctctccacacacactctgcactccctcctccattgttgcctgcttgagcttg(ATC)5	159	24	182
i3_HQ_PLCLR_c8393/f2p1/3633	2	p3	(TCT)6	18	2561	2578
i3_HQ_PLCLR_c27528/f2p4/3258	1	p3	(GAA)6	18	125	142
i3_HQ_PLCLR_c8404/f4p0/3197	1	p2	(TC)8	16	7	22
i3_HQ_PLCLR_c8404/f4p0/3197	2	c	(AAC)6aatgccaacaacaatggtggcaaccctgcaggaaatgaaccggcttcgaaagcaactggtgctcct(CAA)6	102	1970	2071
i3_HQ_PLCLR_c8404/f4p0/3197	3	c	(ACC)5aaaggcagactcctatgataatatcca(ACC)5aagca(GGT)6	80	2343	2422
i3_HQ_PLCLR_c8404/f4p0/3197	4	p1	(A)11	11	2883	2893
i2_HQ_PLCLR_c44042/f11p2/2795	1	p3	(CAT)5	15	2518	2532
i2_HQ_PLCLR_c23341/f2p6/2913	1	c	(TC)12t(TC)8	41	162	202
i3_HQ_PLCLR_c8407/f2p9/3551	1	p1	(T)13	13	712	724
i3_HQ_PLCLR_c27734/f2p2/3880	1	p1	(A)52	52	3832	3883
i2_HQ_PLCLR_c9290/f4p5/2899	1	p1	(A)11	11	28	38
i2_HQ_PLCLR_c9290/f4p5/2899	2	p3	(GAA)7	21	2405	2425
i2_HQ_PLCLR_c44051/f23p7/2765	1	p3	(AGG)5	15	57	71
i3_HQ_PLCLR_c8535/f2p0/3706	1	p2	(CT)9	18	2	19
i3_HQ_PLCLR_c8535/f2p0/3706	2	p3	(CCA)5	15	2938	2952
i3_HQ_PLCLR_c8535/f2p0/3706	3	p1	(A)12	12	3666	3677
i2_HQ_PLCLR_c44053/f17p12/2588	1	p3	(TCT)6	18	25	42
i3_HQ_PLCLR_c8606/f2p0/3923	1	p3	(GAA)6	18	3294	3311
i2_HQ_PLCLR_c23610/f2p1/3037	1	p1	(T)11	11	288	298
i2_HQ_PLCLR_c23610/f2p1/3037	2	p2	(AT)13	26	490	515
i3_HQ_PLCLR_c8689/f2p0/3743	1	p2	(TC)9	18	49	66
i3_HQ_PLCLR_c8689/f2p0/3743	2	p3	(AAG)5	15	2246	2260
i3_HQ_PLCLR_c8689/f2p0/3743	3	p6	(GACAGG)5	30	2966	2995
i3_HQ_PLCLR_c8717/f4p0/3504	1	p2	(TC)6	12	67	78
i3_HQ_PLCLR_c8717/f4p0/3504	2	p3	(CAA)7	21	616	636
i3_HQ_PLCLR_c27951/f2p0/4079	1	p3	(TGA)5	15	2312	2326
i2_HQ_PLCLR_c44067/f8p3/2235	1	p3	(TCT)5	15	38	52
i2_HQ_PLCLR_c9455/f2p67/2731	1	p1	(A)10	10	2116	2125
i2_HQ_PLCLR_c44071/f8p6/2804	1	p2	(GA)6	12	40	51
i3_HQ_PLCLR_c8846/f3p0/3770	1	p1	(A)11	11	2	12
i2_HQ_PLCLR_c44075/f6p17/2789	1	p3	(GAG)5	15	778	792
i2_HQ_PLCLR_c44077/f5p7/2853	1	p2	(TC)6	12	34	45
i2_HQ_PLCLR_c44077/f5p7/2853	2	p1	(T)11	11	2691	2701
i2_HQ_PLCLR_c44082/f4p1/2978	1	p1	(T)10	10	2754	2763
i3_HQ_PLCLR_c9046/f2p0/3287	1	p1	(A)13	13	33	45
i3_HQ_PLCLR_c9046/f2p0/3287	2	p1	(T)17	17	3189	3205
i2_HQ_PLCLR_c9668/f5p0/2510	1	p2	(TC)6	12	153	164
i2_HQ_PLCLR_c24187/f2p20/2977	1	p3	(GAG)5	15	651	665
i3_HQ_PLCLR_c28404/f2p0/3253	1	c	(AT)7tagaagataa(T)11	35	176	210
i3_HQ_PLCLR_c28404/f2p0/3253	2	p1	(T)10	10	983	992
i3_HQ_PLCLR_c28404/f2p0/3253	3	p1	(A)12	12	2064	2075
i3_HQ_PLCLR_c28404/f2p0/3253	4	p2	(CT)6	12	2182	2193
i3_HQ_PLCLR_c28404/f2p0/3253	5	p3	(CAG)6	18	2338	2355
i2_HQ_PLCLR_c9761/f2p7/2644	1	p1	(T)11	11	342	352
i2_HQ_PLCLR_c24283/f3p8/2645	1	p3	(AGA)5	15	369	383
i2_HQ_PLCLR_c9764/f3p4/2885	1	p3	(TCC)6	18	183	200
i2_HQ_PLCLR_c9769/f2p1/2381	1	p2	(TC)16	32	56	87
i2_HQ_PLCLR_c9769/f2p1/2381	2	p3	(TGA)7	21	2004	2024
i2_HQ_PLCLR_c44094/f11p6/2444	1	p2	(AG)7	14	49	62
i2_HQ_PLCLR_c9798/f13p30/2655	1	p2	(TC)6	12	61	72
i3_HQ_PLCLR_c9166/f2p0/4102	1	p3	(CTC)5	15	58	72
i2_HQ_PLCLR_c9840/f2p0/2372	1	p3	(GAT)7	21	455	475
i2_HQ_PLCLR_c24521/f3p2/2880	1	p2	(CT)7	14	72	85
i2_HQ_PLCLR_c24521/f3p2/2880	2	p1	(G)13	13	445	457
i2_HQ_PLCLR_c9845/f4p1/2954	1	p1	(T)11	11	2490	2500
i2_HQ_PLCLR_c24565/f3p0/2590	1	p2	(TC)12	24	12	35
i2_HQ_PLCLR_c24645/f3p3/2447	1	p2	(CT)6	12	70	81
i3_HQ_PLCLR_c9455/f2p67/3551	1	p3	(TTC)11	33	71	103
i3_HQ_PLCLR_c9455/f2p67/3551	2	p1	(T)10	10	263	272
i3_HQ_PLCLR_c9455/f2p67/3551	3	p1	(T)11	11	3443	3453
i2_HQ_PLCLR_c24661/f2p2/2420	1	p3	(CAG)5	15	1602	1616
i3_HQ_PLCLR_c29257/f5p1/3398	1	p2	(CT)10	20	1	20
i2_HQ_PLCLR_c9936/f2p0/2344	1	p2	(TC)6	12	461	472
i3_HQ_PLCLR_c9494/f3p0/4026	1	p1	(T)15	15	3966	3980
i3_HQ_PLCLR_c9560/f3p4/3698	1	p2	(AT)11	22	1588	1609
i3_HQ_PLCLR_c9560/f3p4/3698	2	p3	(GCA)5	15	3272	3286
i2_HQ_PLCLR_c24795/f2p73/2826	1	p3	(TGG)5	15	2380	2394
i2_HQ_PLCLR_c24795/f2p73/2826	2	p1	(A)12	12	2779	2790
i2_HQ_PLCLR_c24830/f2p1/2644	1	p1	(T)15	15	137	151
i2_HQ_PLCLR_c24830/f2p1/2644	2	c	(A)12caaagacgatggatatggaggtatggtgttccatttggttaatatgtagtgtagtacagggtaaacgtagcgttgggtgtagtgcatggaaggagaatcc(AT)10	132	1393	1524
i3_HQ_PLCLR_c857/f15p0/3525	1	p3	(TCA)6	18	2570	2587
i3_HQ_PLCLR_c9649/f2p0/3307	1	p2	(AG)6	12	83	94
i3_HQ_PLCLR_c9649/f2p0/3307	2	p2	(AG)7	14	262	275
i3_HQ_PLCLR_c9649/f2p0/3307	3	p2	(AG)6	12	443	454
i3_HQ_PLCLR_c9649/f2p0/3307	4	p2	(AG)7	14	622	635
i3_HQ_PLCLR_c9649/f2p0/3307	5	p2	(AG)7	14	803	816
i3_HQ_PLCLR_c9649/f2p0/3307	6	p2	(AG)7	14	984	997
i3_HQ_PLCLR_c9649/f2p0/3307	7	p2	(AG)7	14	1165	1178
i3_HQ_PLCLR_c9649/f2p0/3307	8	p2	(AG)6	12	1346	1357
i3_HQ_PLCLR_c9649/f2p0/3307	9	p2	(AG)6	12	1525	1536
i3_HQ_PLCLR_c9649/f2p0/3307	10	p2	(AG)7	14	1704	1717
i3_HQ_PLCLR_c9649/f2p0/3307	11	p2	(AG)7	14	1885	1898
i3_HQ_PLCLR_c9649/f2p0/3307	12	p2	(AG)6	12	2066	2077
i3_HQ_PLCLR_c9649/f2p0/3307	13	p2	(AG)6	12	2245	2256
i3_HQ_PLCLR_c9649/f2p0/3307	14	p2	(AG)7	14	2424	2437
i3_HQ_PLCLR_c9649/f2p0/3307	15	p2	(AG)7	14	2966	2979
i3_HQ_PLCLR_c9649/f2p0/3307	16	p2	(AG)6	12	3151	3162
i3_HQ_PLCLR_c1020/f18p0/3413	1	p2	(TC)7	14	125	138
i3_HQ_PLCLR_c9789/f2p4/3311	1	p2	(CT)12	24	24	47
i2_HQ_PLCLR_c10051/f3p1/2997	1	p1	(A)10	10	189	198
i2_HQ_PLCLR_c44133/f6p3/2443	1	p1	(C)12	12	2205	2216
i3_HQ_PLCLR_c9793/f2p0/3380	1	p4	(AGTC)5	20	3015	3034
i3_HQ_PLCLR_c9793/f2p0/3380	2	p5	(ATATG)5	25	3246	3270
i3_HQ_PLCLR_c1147/f17p7/3801	1	p3	(CAA)5	15	2613	2627
i3_HQ_PLCLR_c9887/f3p8/3298	1	p2	(CT)15	30	83	112
i3_HQ_PLCLR_c9887/f3p8/3298	2	p3	(GCG)6	18	413	430
i3_HQ_PLCLR_c9887/f3p8/3298	3	p1	(T)12	12	3119	3130
i2_HQ_PLCLR_c10079/f10p4/2610	1	p2	(TC)6	12	12	23
i2_HQ_PLCLR_c10079/f10p4/2610	2	p1	(T)10	10	2360	2369
i3_HQ_PLCLR_c9889/f3p2/3153	1	p2	(CT)7	14	494	507
i3_HQ_PLCLR_c1206/f4p0/3637	1	p3	(TCA)6	18	2599	2616
i2_HQ_PLCLR_c25206/f2p0/2863	1	p2	(CT)17	34	1	34
i3_HQ_PLCLR_c9909/f2p2/3528	1	c	(AG)16atgcggaccatacctttgggtctcagtatctctgtatctactgcttctgtag(CTT)7	105	91	195
i2_HQ_PLCLR_c10101/f3p2/2546	1	c	(TTC)12tccttctcc(T)13agtt(G)14	76	2405	2480
i2_HQ_PLCLR_c25225/f2p1/2429	1	p2	(TC)8	16	65	80
i2_HQ_PLCLR_c10102/f2p1/2408	1	c	(CAA)5ttgttgattcagaagcaaaagttgcagcaacaggagagagagagggaggagattaggagagagaaacagcagcagtata(ATC)5	109	354	462
i2_HQ_PLCLR_c10103/f2p2/2976	1	p2	(TC)9	18	21	38
i3_HQ_PLCLR_c9938/f2p2/3566	1	c	(T)14gaaaagatgtacccgaaattacaaatatataagaaaataaaatcaaact(TA)15	93	2515	2607
i3_HQ_PLCLR_c9940/f5p1/3978	1	p3	(CTT)7	21	25	45
i2_HQ_PLCLR_c25364/f4p4/2366	1	p2	(GA)7	14	228	241
i2_HQ_PLCLR_c25364/f4p4/2366	2	p1	(T)13	13	2200	2212
i2_HQ_PLCLR_c25365/f2p0/2835	1	p2	(CT)12	24	7	30
i3_HQ_PLCLR_c9965/f2p1/3539	1	p3	(CCG)6	18	354	371
i2_HQ_PLCLR_c44149/f5p0/2441	1	p3	(GAT)5	15	526	540
i3_HQ_PLCLR_c1280/f6p4/3366	1	p3	(ATC)7	21	2317	2337
i2_HQ_PLCLR_c10164/f9p5/2265	1	p4	(GACA)6	24	2127	2150
i2_HQ_PLCLR_c10176/f2p16/2312	1	c	(TAC)10accattattatcaaacaatgtaaactccattaatgatttcgagc(AGA)5	89	82	170
i2_HQ_PLCLR_c10176/f2p16/2312	2	p2	(TA)6	12	2285	2296
i3_HQ_PLCLR_c1288/f14p0/3641	1	p2	(TC)14	28	56	83
i3_HQ_PLCLR_c1288/f14p0/3641	2	p3	(CGG)5	15	257	271
i2_HQ_PLCLR_c44152/f23p6/2701	1	p1	(A)10	10	55	64
i2_HQ_PLCLR_c44154/f7p5/2412	1	p2	(CT)6	12	68	79
i2_HQ_PLCLR_c25472/f2p3/2996	1	p2	(CT)7	14	24	37
i2_HQ_PLCLR_c44155/f3p0/2167	1	p3	(AAC)6	18	1163	1180
i3_HQ_PLCLR_c1338/f6p0/3962	1	c	(T)20(CT)6cgcatgggaggcgacgatgtt(TCC)5	68	1	68
i3_HQ_PLCLR_c10034/f3p0/3357	1	c	(T)13ctctcttctttctctcgtgctcccactaccagcacacgatttcttca(TC)7	74	1	74
i2_HQ_PLCLR_c10229/f2p1/2172	1	p2	(CT)7	14	57	70
i3_HQ_PLCLR_c10049/f5p0/3919	1	p2	(AG)10	20	75	94
i3_HQ_PLCLR_c10052/f2p3/3940	1	p1	(T)11	11	2136	2146
i2_HQ_PLCLR_c25572/f2p3/2463	1	p3	(TTC)5	15	41	55
i2_HQ_PLCLR_c25581/f3p15/2738	1	p1	(T)11	11	2697	2707
i2_HQ_PLCLR_c25583/f2p1/2934	1	p2	(CT)8	16	32	47
i3_HQ_PLCLR_c10109/f6p0/3843	1	p2	(CT)13	26	68	93
i2_HQ_PLCLR_c10290/f4p7/2648	1	p2	(TA)7	14	2627	2640
i3_HQ_PLCLR_c10149/f3p0/3250	1	p2	(CT)21	42	186	227
i3_HQ_PLCLR_c10149/f3p0/3250	2	p3	(GAA)5	15	2790	2804
i3_HQ_PLCLR_c10149/f3p0/3250	3	p1	(T)11	11	3060	3070
i2_HQ_PLCLR_c10293/f2p2/2262	1	p3	(GAT)6	18	530	547
i2_HQ_PLCLR_c10293/f2p2/2262	2	p1	(T)10	10	2147	2156
i2_HQ_PLCLR_c10311/f3p5/2540	1	p2	(AG)8	16	89	104
i3_HQ_PLCLR_c10294/f2p0/3223	1	c	(C)15a(AC)6	28	2377	2404
i3_HQ_PLCLR_c1530/f12p2/3907	1	p5	(CAACA)5	25	64	88
i3_HQ_PLCLR_c1552/f9p0/3228	1	p2	(AG)6	12	27	38
i2_HQ_PLCLR_c44185/f21p12/2859	1	p2	(TC)6	12	118	129
i2_HQ_PLCLR_c44185/f21p12/2859	2	p3	(CAA)13	39	1993	2031
i2_HQ_PLCLR_c44185/f21p12/2859	3	p3	(AAC)5	15	2258	2272
i2_HQ_PLCLR_c44185/f21p12/2859	4	p3	(CTT)5	15	2731	2745
i3_HQ_PLCLR_c10386/f2p2/3580	1	p1	(T)22	22	1	22
i3_HQ_PLCLR_c10386/f2p2/3580	2	p1	(A)10	10	1782	1791
i3_HQ_PLCLR_c10411/f3p0/3432	1	c	(A)10(G)14	24	3131	3154
i2_HQ_PLCLR_c25864/f2p0/2502	1	c	(CT)12cagtcctctctctctcg(CT)6	53	25	77
i2_HQ_PLCLR_c25864/f2p0/2502	2	p3	(ATC)5	15	499	513
i3_HQ_PLCLR_c1596/f4p4/3721	1	p2	(AG)7	14	106	119
i3_HQ_PLCLR_c1596/f4p4/3721	2	p1	(T)11	11	3315	3325
i3_HQ_PLCLR_c31103/f3p0/3093	1	p3	(CGG)5	15	1236	1250
i3_HQ_PLCLR_c10557/f2p11/3572	1	p3	(AAC)5	15	1297	1311
i3_HQ_PLCLR_c10557/f2p11/3572	2	c	(TA)6(TG)12cgtgtgtgtgtc(A)13	61	3078	3138
i3_HQ_PLCLR_c31163/f2p0/3095	1	p2	(TC)7	14	48	61
i3_HQ_PLCLR_c31166/f2p0/3115	1	p1	(A)11	11	219	229
i3_HQ_PLCLR_c31166/f2p0/3115	2	p3	(GGT)5	15	2768	2782
i2_HQ_PLCLR_c26218/f2p4/2451	1	p2	(AG)9	18	2342	2359
i3_HQ_PLCLR_c1683/f11p0/3362	1	p2	(GT)7	14	391	404
i2_HQ_PLCLR_c10638/f2p5/2596	1	p2	(TC)7	14	49	62
i2_HQ_PLCLR_c26234/f2p5/2230	1	p4	(TCCT)5	20	30	49
i3_HQ_PLCLR_c10804/f3p0/3704	1	c	(TC)6g(CT)9	31	41	71
i3_HQ_PLCLR_c10804/f3p0/3704	2	c	(CT)23cggcgtggttatatggggggttttgagtgtaagaatttgaagtattgtacatacgggtcagataacgtgtct(CTCAG)6	148	3290	3437
i3_HQ_PLCLR_c1697/f14p9/3215	1	p2	(GA)16	32	35	66
i3_HQ_PLCLR_c10856/f5p1/3383	1	p3	(TGC)5	15	1773	1787
i2_HQ_PLCLR_c26279/f2p2/2412	1	p3	(AAG)5	15	1727	1741
i2_HQ_PLCLR_c10660/f4p3/2578	1	p3	(GTG)8	24	2168	2191
i2_HQ_PLCLR_c10662/f6p1/2517	1	p2	(TC)8	16	39	54
i2_HQ_PLCLR_c26295/f2p3/2665	1	p2	(TC)6	12	358	369
i2_HQ_PLCLR_c26295/f2p3/2665	2	p1	(G)10	10	1315	1324
i3_HQ_PLCLR_c31197/f2p0/3066	1	p3	(GCA)5	15	1749	1763
i2_HQ_PLCLR_c10690/f3p3/2812	1	p3	(AGT)6	18	2562	2579
i2_HQ_PLCLR_c44215/f3p0/2712	1	p6	(GAAGAG)6	36	2431	2466
i3_HQ_PLCLR_c31202/f2p0/3056	1	p3	(GAA)5	15	498	512
i2_HQ_PLCLR_c44216/f3p9/2280	1	p2	(CT)7	14	87	100
i3_HQ_PLCLR_c10999/f2p0/3463	1	p6	(CTGCTC)6	36	3209	3244
i3_HQ_PLCLR_c1730/f8p0/4021	1	p1	(A)11	11	3871	3881
i2_HQ_PLCLR_c26405/f6p0/2382	1	p2	(CT)6	12	1417	1428
i3_HQ_PLCLR_c31221/f2p0/3108	1	p1	(T)13	13	3007	3019
i2_HQ_PLCLR_c44227/f4p4/2400	1	p3	(TCT)7	21	112	132
i2_HQ_PLCLR_c26591/f2p6/2865	1	p3	(GAT)6	18	2623	2640
i2_HQ_PLCLR_c10759/f4p3/2947	1	p6	(TCAAGG)7	42	2340	2381
i2_HQ_PLCLR_c26606/f2p0/2635	1	p1	(C)21	21	68	88
i2_HQ_PLCLR_c26606/f2p0/2635	2	p1	(T)10	10	349	358
i3_HQ_PLCLR_c31245/f2p0/3055	1	p2	(TC)16	32	43	74
i3_HQ_PLCLR_c31247/f2p0/3113	1	p4	(CCTG)5	20	41	60
i3_HQ_PLCLR_c31247/f2p0/3113	2	p3	(TGG)5	15	705	719
i3_HQ_PLCLR_c31249/f2p0/3093	1	p2	(TC)6	12	2	13
i3_HQ_PLCLR_c1786/f9p8/3606	1	c	(AG)8(GA)14	44	56	99
i3_HQ_PLCLR_c1786/f9p8/3606	2	p3	(TGA)5	15	1671	1685
i2_HQ_PLCLR_c26636/f3p2/2227	1	p1	(T)16	16	2093	2108
i3_HQ_PLCLR_c1787/f7p0/3559	1	p6	(CAAACT)5	30	3229	3258
i3_HQ_PLCLR_c31273/f2p19/3150	1	p1	(A)10	10	989	998
i2_HQ_PLCLR_c44240/f11p5/2209	1	p2	(AG)6	12	324	335
i2_HQ_PLCLR_c44243/f2p1/2184	1	p1	(A)12	12	18	29
i2_HQ_PLCLR_c26737/f2p1/2941	1	p2	(CT)7	14	119	132
i2_HQ_PLCLR_c26737/f2p1/2941	2	p2	(TC)6	12	249	260
i2_HQ_PLCLR_c44247/f2p0/2168	1	p2	(CT)10	20	27	46
i2_HQ_PLCLR_c44256/f3p1/2177	1	p3	(CTT)6	18	210	227
i3_HQ_PLCLR_c31469/f3p0/3215	1	c	(CAT)9ctcttctccatcacaatgctatctct(TC)6	65	199	263
i2_HQ_PLCLR_c11013/f3p2/2582	1	p1	(T)11	11	2410	2420
i2_HQ_PLCLR_c27049/f2p4/2874	1	p2	(GA)6	12	591	602
i2_HQ_PLCLR_c27049/f2p4/2874	2	p3	(TGG)8	24	2559	2582
i2_HQ_PLCLR_c44261/f36p5/2957	1	p3	(GAA)7	21	1958	1978
i3_HQ_PLCLR_c1855/f4p4/3979	1	p3	(TGA)6	18	2286	2303
i3_HQ_PLCLR_c1856/f8p0/3312	1	p1	(T)22	22	3039	3060
i3_HQ_PLCLR_c11481/f2p0/3197	1	p1	(C)18	18	2103	2120
i3_HQ_PLCLR_c1858/f5p3/3476	1	p1	(T)16	16	3386	3401
i2_HQ_PLCLR_c11100/f3p2/2385	1	p6	(TTCTCA)6	36	1903	1938
i2_HQ_PLCLR_c11100/f3p2/2385	2	p2	(TC)16	32	2115	2146
i2_HQ_PLCLR_c27116/f2p41/3001	1	p1	(T)15	15	1	15
i2_HQ_PLCLR_c27116/f2p41/3001	2	p1	(T)10	10	2966	2975
i2_HQ_PLCLR_c27130/f2p0/2731	1	c	(CT)16cagtcgtaatatgcgattctcaacacacctgttttcattcatactactcatcgctctctagaacacttccacctcacgc(CT)7	125	16	140
i3_HQ_PLCLR_c11622/f2p2/3263	1	p3	(CTG)6	18	2884	2901
i2_HQ_PLCLR_c11108/f5p0/2553	1	p2	(GT)6	12	2356	2367
i2_HQ_PLCLR_c27188/f5p11/2778	1	p1	(C)12	12	125	136
i2_HQ_PLCLR_c27188/f5p11/2778	2	p2	(TC)6	12	263	274
i2_HQ_PLCLR_c27188/f5p11/2778	3	p2	(TC)6	12	606	617
i2_HQ_PLCLR_c27188/f5p11/2778	4	c	(TCT)5tcccgccaaat(GCA)6	44	1936	1979
i2_HQ_PLCLR_c27188/f5p11/2778	5	p3	(ACC)5	15	2321	2335
i2_HQ_PLCLR_c44271/f12p4/2778	1	p3	(TCT)8	24	179	202
i2_HQ_PLCLR_c44273/f17p13/2716	1	p2	(TC)6	12	22	33
i2_HQ_PLCLR_c44273/f17p13/2716	2	p3	(GCC)5	15	143	157
i2_HQ_PLCLR_c44273/f17p13/2716	3	p1	(T)11	11	2511	2521
i3_HQ_PLCLR_c1886/f7p0/3334	1	c	(AAAG)5tttttatttcagaaaaagtaagtaaaaccagagagggag(A)12	71	38	108
i2_HQ_PLCLR_c27266/f2p2/2831	1	p3	(CAA)5	15	643	657
i2_HQ_PLCLR_c11286/f3p1/2764	1	p1	(A)10	10	875	884
i2_HQ_PLCLR_c44284/f8p5/2919	1	p3	(GAA)5	15	2388	2402
i2_HQ_PLCLR_c27433/f2p4/2893	1	p1	(T)12	12	2753	2764
i3_HQ_PLCLR_c11736/f4p3/4014	1	p3	(AAG)7	21	3653	3673
i2_HQ_PLCLR_c27521/f2p1/2252	1	p1	(T)11	11	2009	2019
i2_HQ_PLCLR_c44292/f6p5/2178	1	p3	(TCT)6	18	67	84
i3_HQ_PLCLR_c11877/f4p25/3584	1	p2	(CT)6	12	104	115
i3_HQ_PLCLR_c1927/f8p0/3905	1	p2	(TC)6	12	158	169
i2_HQ_PLCLR_c44297/f8p2/2580	1	p3	(GGC)5	15	478	492
i2_HQ_PLCLR_c44297/f8p2/2580	2	p3	(GGT)6	18	1996	2013
i3_HQ_PLCLR_c33103/f13p0/3875	1	p2	(AG)6	12	30	41
i3_HQ_PLCLR_c33103/f13p0/3875	2	p2	(AG)7	14	193	206
i3_HQ_PLCLR_c11908/f2p1/3171	1	p3	(TCT)5	15	143	157
i2_HQ_PLCLR_c11427/f4p0/3018	1	p1	(T)15	15	2759	2773
i3_HQ_PLCLR_c1950/f6p2/3729	1	p1	(A)12	12	480	491
i3_HQ_PLCLR_c11937/f4p4/3704	1	p1	(T)11	11	3614	3624
i2_HQ_PLCLR_c27800/f2p9/2411	1	p2	(CT)6	12	72	83
i2_HQ_PLCLR_c27800/f2p9/2411	2	p1	(T)10	10	2157	2166
i3_HQ_PLCLR_c12009/f2p0/3219	1	p2	(TC)10	20	3	22
i3_HQ_PLCLR_c12009/f2p0/3219	2	p3	(CAA)12	36	1882	1917
i3_HQ_PLCLR_c12009/f2p0/3219	3	p3	(CAA)8	24	2134	2157
i3_HQ_PLCLR_c1962/f3p5/3436	1	p1	(T)18	18	3352	3369
i2_HQ_PLCLR_c27832/f2p2/2578	1	p2	(AG)9	18	41	58
i2_HQ_PLCLR_c27832/f2p2/2578	2	p3	(CAC)5	15	219	233
i3_HQ_PLCLR_c1969/f8p12/3531	1	c	(TC)6at(TC)10	34	92	125
i2_HQ_PLCLR_c11482/f2p1/2197	1	c	(CT)7ttctctctcctctgatcatacccactcacccattgttgt(TCA)6	71	132	202
i2_HQ_PLCLR_c44324/f5p0/2332	1	c	(TC)8(CT)10	36	45	80
i2_HQ_PLCLR_c44324/f5p0/2332	2	p3	(CAA)6	18	432	449
i2_HQ_PLCLR_c11486/f2p2/2997	1	p3	(TGC)5	15	136	150
i2_HQ_PLCLR_c11505/f2p1/2370	1	p3	(TCT)6	18	116	133
i2_HQ_PLCLR_c11505/f2p1/2370	2	p1	(T)10	10	2115	2124
i2_HQ_PLCLR_c11514/f2p9/2726	1	p1	(A)17	17	2699	2715
i3_HQ_PLCLR_c12279/f3p0/3321	1	p3	(TAA)5	15	1825	1839
i2_HQ_PLCLR_c44330/f3p1/2282	1	c	(ATG)9atctttgttggggatggaaaattatagaaaaatgagaagatgcc(T)11	82	1776	1857
i2_HQ_PLCLR_c44330/f3p1/2282	2	p1	(A)17	17	1983	1999
i3_HQ_PLCLR_c33142/f12p6/3661	1	p1	(A)10	10	3360	3369
i3_HQ_PLCLR_c12333/f2p0/3538	1	p3	(CTT)5	15	187	201
i2_HQ_PLCLR_c11544/f2p5/2290	1	p3	(AAC)5	15	1	15
i3_HQ_PLCLR_c2028/f9p3/3334	1	p2	(AG)8	16	8	23
i3_HQ_PLCLR_c2028/f9p3/3334	2	p2	(TC)7	14	127	140
i3_HQ_PLCLR_c2028/f9p3/3334	3	p3	(GGT)5	15	277	291
i2_HQ_PLCLR_c11554/f2p0/2698	1	p3	(ATG)8	24	2121	2144
i3_HQ_PLCLR_c2041/f3p1/3321	1	p1	(T)10	10	3028	3037
i2_HQ_PLCLR_c11577/f3p2/2419	1	p1	(A)10	10	150	159
i2_HQ_PLCLR_c11577/f3p2/2419	2	p3	(CAT)6	18	712	729
i2_HQ_PLCLR_c11577/f3p2/2419	3	p3	(TGG)5	15	1596	1610
i2_HQ_PLCLR_c28245/f3p2/2159	1	p3	(CTT)17	51	1709	1759
i2_HQ_PLCLR_c28271/f3p0/2125	1	p3	(CAA)5	15	1730	1744
i2_HQ_PLCLR_c11587/f2p3/2913	1	p3	(AGA)6	18	80	97
i2_HQ_PLCLR_c28291/f2p2/2042	1	c	(CCA)5aagcaacaccatgaacaccctccatactattacaagtctcctccaccaccgacgccggtgaaatcccctccgtacgtttataagt(CAC)6	118	133	250
i2_HQ_PLCLR_c28291/f2p2/2042	2	p3	(CAC)5	15	477	491
i2_HQ_PLCLR_c28291/f2p2/2042	3	p3	(CAC)5	15	1149	1163
i2_HQ_PLCLR_c28291/f2p2/2042	4	p3	(CCA)5	15	1664	1678
i3_HQ_PLCLR_c33159/f11p2/3780	1	p1	(T)12	12	194	205
i3_HQ_PLCLR_c33159/f11p2/3780	2	c	(TGG)5g(GAT)6	34	3366	3399
i3_HQ_PLCLR_c33159/f11p2/3780	3	p1	(T)11	11	3618	3628
i3_HQ_PLCLR_c12518/f2p0/3727	1	p3	(ACC)5	15	192	206
i3_HQ_PLCLR_c33168/f9p3/3504	1	c	(TC)6ttca(CT)10	36	48	83
i3_HQ_PLCLR_c33168/f9p3/3504	2	c	(TC)10taaacc(CTT)5	41	188	228
i3_HQ_PLCLR_c33168/f9p3/3504	3	p3	(AGC)5	15	734	748
i3_HQ_PLCLR_c33168/f9p3/3504	4	p1	(A)13	13	3488	3500
i2_HQ_PLCLR_c11615/f2p5/2414	1	p4	(ATAC)5	20	2135	2154
i2_HQ_PLCLR_c11638/f2p5/2985	1	p3	(GAA)6	18	2335	2352
i3_HQ_PLCLR_c33171/f5p0/3423	1	p3	(TAT)5	15	16	30
i2_HQ_PLCLR_c44350/f2p12/2904	1	p3	(CAA)11	33	1851	1883
i2_HQ_PLCLR_c44350/f2p12/2904	2	p3	(AAC)5	15	2110	2124
i2_HQ_PLCLR_c11664/f4p4/2280	1	p2	(GA)7	14	226	239
i2_HQ_PLCLR_c11664/f4p4/2280	2	p1	(T)18	18	2185	2202
i2_HQ_PLCLR_c28329/f2p1/2243	1	p2	(AT)7	14	2159	2172
i3_HQ_PLCLR_c2082/f7p0/3535	1	c	(AG)6tggagatatacgaacaaagaacaagaacaagaagaaagaaag(AAGA)6gtgagtttaattacactcacattctttgcttcctccttttaaatcacgagatcccca(TC)8	151	177	327
i3_HQ_PLCLR_c2082/f7p0/3535	2	p3	(ACC)6	18	680	697
i3_HQ_PLCLR_c2082/f7p0/3535	3	p3	(TCT)7	21	2773	2793
i3_HQ_PLCLR_c2082/f7p0/3535	4	p1	(T)10	10	3437	3446
i2_HQ_PLCLR_c28334/f2p9/2091	1	p2	(AT)9	18	1929	1946
i3_HQ_PLCLR_c12682/f2p1/3436	1	p1	(T)10	10	2655	2664
i3_HQ_PLCLR_c33190/f7p7/3652	1	p2	(TC)8	16	26	41
i3_HQ_PLCLR_c2093/f3p2/3595	1	c	(AAGA)6agtgggtttaataacactcacattctttgcttcctccttttaaatcacgagatcccca(TC)16	114	254	367
i3_HQ_PLCLR_c2093/f3p2/3595	2	p3	(ACC)5	15	702	716
i3_HQ_PLCLR_c2093/f3p2/3595	3	p3	(TCT)5	15	2792	2806
i3_HQ_PLCLR_c2093/f3p2/3595	4	p1	(A)13	13	3344	3356
i3_HQ_PLCLR_c12763/f3p0/3342	1	p1	(C)14	14	28	41
i3_HQ_PLCLR_c12763/f3p0/3342	2	p1	(T)18	18	3234	3251
i2_HQ_PLCLR_c11750/f6p3/2763	1	c*	(C)13(CT)9*ttgtccgtttcacccaccctctccacttcactaatttgacccccctcttcttcaaccaa(TC)6	101	76	176
i2_HQ_PLCLR_c11750/f6p3/2763	2	p3	(CCA)5	15	1693	1707
i2_HQ_PLCLR_c44378/f66p16/2890	1	p3	(AAG)6	18	836	853
i2_HQ_PLCLR_c28372/f2p2/2078	1	p2	(GA)7	14	1777	1790
i3_HQ_PLCLR_c2107/f3p1/3491	1	p2	(TC)7	14	139	152
i2_HQ_PLCLR_c44382/f2p1/2097	1	p1	(T)10	10	1559	1568
i2_HQ_PLCLR_c44382/f2p1/2097	2	p1	(A)13	13	1874	1886
i2_HQ_PLCLR_c44382/f2p1/2097	3	p1	(A)10	10	2047	2056
i3_HQ_PLCLR_c33205/f10p0/3986	1	p3	(ATC)8	24	130	153
i3_HQ_PLCLR_c33205/f10p0/3986	2	p3	(TTC)5	15	3290	3304
i3_HQ_PLCLR_c12850/f3p0/3301	1	p3	(ATA)5	15	1109	1123
i2_HQ_PLCLR_c11793/f2p1/2361	1	p1	(A)11	11	144	154
i2_HQ_PLCLR_c44389/f2p0/2194	1	p3	(GAG)5	15	421	435
i2_HQ_PLCLR_c44393/f2p3/2113	1	p1	(A)10	10	2074	2083
i3_HQ_PLCLR_c12887/f2p0/3496	1	p2	(AG)8	16	41	56
i3_HQ_PLCLR_c12887/f2p0/3496	2	c	(TG)6(AG)7	26	3181	3206
i2_HQ_PLCLR_c11876/f2p0/2610	1	p3	(CAA)5	15	2114	2128
i2_HQ_PLCLR_c44394/f2p2/2138	1	c	(TC)6t(TC)9	31	2	32
i3_HQ_PLCLR_c12929/f2p0/3764	1	p4	(CGAA)5	20	38	57
i3_HQ_PLCLR_c12929/f2p0/3764	2	p1	(T)24	24	3662	3685
i2_HQ_PLCLR_c11896/f2p1/2313	1	c	(ATC)6gacgtacatatatacttttggatggaaatttgtataaaaagaagggaaaaag(A)10	80	2009	2088
i2_HQ_PLCLR_c28400/f2p0/2133	1	p3	(TCA)11	33	188	220
i3_HQ_PLCLR_c12994/f3p45/3504	1	p1	(C)14	14	1168	1181
i3_HQ_PLCLR_c12994/f3p45/3504	2	p1	(T)14	14	3271	3284
i2_HQ_PLCLR_c28401/f2p0/2077	1	p1	(T)16	16	9	24
i3_HQ_PLCLR_c33218/f3p1/3751	1	p2	(CT)11	22	34	55
i2_HQ_PLCLR_c28410/f4p2/2206	1	p3	(TGA)6	18	1234	1251
i2_HQ_PLCLR_c11971/f6p4/3006	1	p2	(GA)6	12	727	738
i2_HQ_PLCLR_c11971/f6p4/3006	2	p3	(TGG)8	24	2695	2718
i2_HQ_PLCLR_c28424/f2p3/2087	1	p1	(T)10	10	83	92
i3_HQ_PLCLR_c33219/f10p18/3356	1	p2	(TC)6	12	364	375
i2_HQ_PLCLR_c28429/f2p3/2393	1	c	(AG)11gg(AC)7	38	2117	2154
i2_HQ_PLCLR_c28434/f2p2/2058	1	p3	(ATC)6	18	116	133
i3_HQ_PLCLR_c2136/f3p1/3847	1	c	(TC)6ctct(TC)6	28	72	99
i3_HQ_PLCLR_c2136/f3p1/3847	2	p1	(G)13	13	3569	3581
i2_HQ_PLCLR_c28437/f2p0/2074	1	p2	(CT)7	14	10	23
i3_HQ_PLCLR_c33225/f3p1/3230	1	p2	(TC)11	22	20	41
i3_HQ_PLCLR_c13141/f2p0/3148	1	p2	(TC)7	14	66	79
i3_HQ_PLCLR_c13141/f2p0/3148	2	p1	(A)10	10	2992	3001
i3_HQ_PLCLR_c2149/f6p0/3260	1	p3	(CTT)6	18	68	85
i3_HQ_PLCLR_c33239/f3p3/3401	1	p3	(ACC)5	15	1452	1466
i2_HQ_PLCLR_c44424/f2p1/2138	1	p2	(AG)8	16	3	18
i2_HQ_PLCLR_c44424/f2p1/2138	2	p2	(AG)9	18	272	289
i2_HQ_PLCLR_c29016/f3p1/2447	1	p3	(GAT)5	15	420	434
i2_HQ_PLCLR_c29016/f3p1/2447	2	p3	(AAG)5	15	2050	2064
i3_HQ_PLCLR_c13363/f2p0/3460	1	p3	(CTT)6	18	127	144
i2_HQ_PLCLR_c12092/f2p0/2257	1	p2	(CT)7	14	43	56
i2_HQ_PLCLR_c12092/f2p0/2257	2	p3	(ATG)5	15	802	816
i3_HQ_PLCLR_c2164/f4p2/3749	1	c	(CT)10catcttgtaccc(CT)6	44	1	44
i3_HQ_PLCLR_c2164/f4p2/3749	2	p2	(TC)27	54	3332	3385
i3_HQ_PLCLR_c33257/f6p0/3718	1	p3	(TGA)5	15	1642	1656
i2_HQ_PLCLR_c29269/f2p5/2097	1	p2	(CT)11	22	36	57
i3_HQ_PLCLR_c13366/f2p4/3341	1	c	(T)10ctggggtggcc(G)11	32	694	725
i3_HQ_PLCLR_c2171/f6p1/3392	1	p2	(AG)8	16	14	29
i3_HQ_PLCLR_c13416/f2p0/3900	1	p3	(GCA)5	15	2740	2754
i2_HQ_PLCLR_c44437/f6p1/2141	1	p1	(T)12	12	1912	1923
i2_HQ_PLCLR_c44437/f6p1/2141	2	c	(C)11tccccccta(C)13(A)10	43	2080	2122
i2_HQ_PLCLR_c12109/f3p8/2725	1	p2	(TC)7	14	23	36
i2_HQ_PLCLR_c12136/f4p4/2258	1	p2	(CT)13	26	13	38
i3_HQ_PLCLR_c33271/f3p0/3161	1	c	(AAG)5aaatgagagttgagtttgagttgggggatacttttgtacacatgacaacacc(T)14	81	2518	2598
i2_HQ_PLCLR_c44440/f17p4/2466	1	p2	(CT)12	24	48	71
i3_HQ_PLCLR_c2181/f8p10/3818	1	p2	(TC)6	12	116	127
i3_HQ_PLCLR_c2181/f8p10/3818	2	p1	(T)21	21	3755	3775
i2_HQ_PLCLR_c12172/f2p7/2415	1	p1	(T)17	17	2260	2276
i3_HQ_PLCLR_c13542/f3p0/3344	1	p2	(TC)10	20	49	68
i3_HQ_PLCLR_c13542/f3p0/3344	2	p1	(T)11	11	3191	3201
i2_HQ_PLCLR_c12216/f2p0/2602	1	p1	(T)16	16	997	1012
i2_HQ_PLCLR_c12216/f2p0/2602	2	p1	(T)10	10	1617	1626
i3_HQ_PLCLR_c33305/f2p0/3150	1	p1	(T)10	10	25	34
i3_HQ_PLCLR_c2196/f5p0/3571	1	p2	(CT)9	18	144	161
i3_HQ_PLCLR_c2196/f5p0/3571	2	p1	(C)12	12	3366	3377
i3_HQ_PLCLR_c2196/f5p0/3571	3	p1	(A)11	11	3556	3566
i2_HQ_PLCLR_c12217/f2p6/2977	1	p2	(CT)8	16	31	46
i2_HQ_PLCLR_c12217/f2p6/2977	2	c	(CAC)5cgccatgcatccaaccctctcctccgccgtctccaccgccatgcatccacccttcaccaccgccaccaccaccatacatctactcct(CAC)5	117	2107	2223
i2_HQ_PLCLR_c12217/f2p6/2977	3	p1	(A)10	10	2703	2712
i3_HQ_PLCLR_c33333/f5p6/3536	1	p2	(TC)12	24	2	25
i3_HQ_PLCLR_c33333/f5p6/3536	2	c	(TC)10taaacc(CTT)5	41	131	171
i3_HQ_PLCLR_c33333/f5p6/3536	3	p3	(AGC)5	15	677	691
i3_HQ_PLCLR_c33333/f5p6/3536	4	p1	(A)15	15	3439	3453
i2_HQ_PLCLR_c12232/f5p4/2516	1	p3	(TCA)5	15	2179	2193
i2_HQ_PLCLR_c30018/f26p6/2638	1	p2	(TC)7	14	160	173
i2_HQ_PLCLR_c30018/f26p6/2638	2	p3	(GTA)5	15	575	589
i2_HQ_PLCLR_c30018/f26p6/2638	3	p3	(TTC)10	30	1862	1891
i2_HQ_PLCLR_c30023/f17p2/2330	1	p1	(A)11	11	4	14
i3_HQ_PLCLR_c13652/f2p7/3732	1	p1	(T)23	23	3555	3577
i3_HQ_PLCLR_c2221/f4p3/3419	1	c	(CT)10tctc(CT)10	44	39	82
i3_HQ_PLCLR_c2221/f4p3/3419	2	p1	(A)11	11	3397	3407
i3_HQ_PLCLR_c13672/f2p0/3701	1	p2	(CT)22	44	19	62
i2_HQ_PLCLR_c12317/f3p5/2726	1	p2	(TC)7	14	51	64
i2_HQ_PLCLR_c30027/f25p19/2883	1	p3	(GAG)5	15	760	774
i3_HQ_PLCLR_c13674/f2p0/3489	1	p1	(G)14	14	3409	3422
i3_HQ_PLCLR_c33366/f2p4/3123	1	p2	(CT)21	42	37	78
i3_HQ_PLCLR_c2232/f5p4/3820	1	p2	(CT)9	18	150	167
i3_HQ_PLCLR_c13716/f3p0/3530	1	p2	(CT)13	26	38	63
i3_HQ_PLCLR_c13716/f3p0/3530	2	p1	(A)10	10	372	381
i3_HQ_PLCLR_c13716/f3p0/3530	3	p1	(T)11	11	3295	3305
i3_HQ_PLCLR_c13727/f2p5/3260	1	p3	(TGA)6	18	307	324
i3_HQ_PLCLR_c2235/f4p0/3519	1	p2	(CT)8	16	37	52
i3_HQ_PLCLR_c2235/f4p0/3519	2	p3	(ACC)5	15	839	853
i3_HQ_PLCLR_c13750/f12p2/3464	1	p2	(TC)7	14	191	204
i3_HQ_PLCLR_c2244/f4p7/3622	1	p1	(T)12	12	3426	3437
i3_HQ_PLCLR_c33383/f5p5/3114	1	c	(TC)6cccctctg(TC)8	36	119	154
i3_HQ_PLCLR_c13807/f2p0/3490	1	c	(C)18aa(AC)7cagttttgagatacccatatttacactggtt(A)12	77	1127	1203
i3_HQ_PLCLR_c13807/f2p0/3490	2	p1	(T)11	11	1561	1571
i2_HQ_PLCLR_c12510/f3p2/2747	1	p2	(CT)8	16	26	41
i2_HQ_PLCLR_c30067/f11p10/2999	1	c	(CT)6ta(TC)7	28	35	62
i2_HQ_PLCLR_c30067/f11p10/2999	2	p3	(ATG)7	21	2559	2579
i3_HQ_PLCLR_c33396/f3p1/3207	1	p1	(G)10	10	1	10
i3_HQ_PLCLR_c33403/f2p0/3060	1	p3	(AGC)5	15	2685	2699
i2_HQ_PLCLR_c30088/f10p3/2882	1	c	(AG)8attgctttgacttggaagttgttggcattattcatcccgcaccaacccacacttgtaatttcaccggccacccatccgccctctt(CTC)5	116	283	398
i2_HQ_PLCLR_c30095/f9p3/2891	1	p3	(TTC)5	15	222	236
i2_HQ_PLCLR_c30095/f9p3/2891	2	p3	(TGT)5	15	1367	1381
i2_HQ_PLCLR_c30095/f9p3/2891	3	p3	(GAG)5	15	2548	2562
i2_HQ_PLCLR_c12535/f2p1/2321	1	p3	(ACA)5	15	537	551
i3_HQ_PLCLR_c13846/f2p21/3653	1	p2	(TC)10	20	33	52
i3_HQ_PLCLR_c33414/f4p0/3104	1	p3	(GAG)5	15	2305	2319
i2_HQ_PLCLR_c30111/f4p2/2517	1	p1	(A)10	10	27	36
i3_HQ_PLCLR_c14003/f3p0/3843	1	c	(TAT)6c(ATT)9	46	3270	3315
i2_HQ_PLCLR_c30118/f4p0/2853	1	p1	(T)11	11	2672	2682
i2_HQ_PLCLR_c44511/f6p7/2715	1	p6	(CCAAAC)5	30	2091	2120
i2_HQ_PLCLR_c30122/f3p3/2348	1	p2	(TC)7	14	123	136
i3_HQ_PLCLR_c14069/f3p0/3451	1	p1	(T)10	10	25	34
i3_HQ_PLCLR_c2313/f2p21/3467	1	p3	(TTG)5	15	3308	3322
i3_HQ_PLCLR_c33462/f17p6/3495	1	p1	(A)11	11	180	190
i2_HQ_PLCLR_c44517/f8p10/2232	1	p2	(CT)6	12	20	31
i3_HQ_PLCLR_c43716/f11p4/3385	1	p2	(TC)6	12	45	56
i3_HQ_PLCLR_c14133/f2p0/3349	1	p3	(AGA)5	15	254	268
i3_HQ_PLCLR_c14133/f2p0/3349	2	c	(CTT)5gc(T)11	28	1167	1194
i2_HQ_PLCLR_c44525/f3p6/2856	1	c	(A)10taaatttaaatatggaggtgcgaatgagagagacataga(G)15	64	95	158
i2_HQ_PLCLR_c44525/f3p6/2856	2	p5	(ATACA)5	25	2604	2628
i3_HQ_PLCLR_c2324/f5p15/3535	1	p1	(T)12	12	102	113
i2_HQ_PLCLR_c30152/f6p0/2534	1	p1	(T)10	10	2453	2462
i3_HQ_PLCLR_c14213/f3p8/3542	1	p3	(CAT)5	15	2603	2617
i3_HQ_PLCLR_c2325/f2p5/3337	1	p1	(G)17	17	1113	1129
i3_HQ_PLCLR_c43735/f4p0/3089	1	p2	(CT)7	14	22	35
i3_HQ_PLCLR_c2332/f2p2/3453	1	p1	(T)10	10	3003	3012
i3_HQ_PLCLR_c43740/f2p0/3101	1	p1	(A)16	16	107	122
i3_HQ_PLCLR_c43740/f2p0/3101	2	p1	(T)12	12	2849	2860
i2_HQ_PLCLR_c44542/f4p4/2383	1	p6	(TGACAA)5	30	1743	1772
i3_HQ_PLCLR_c2333/f2p7/3488	1	p3	(ATG)5	15	373	387
i3_HQ_PLCLR_c14272/f2p4/3301	1	p2	(TC)10	20	39	58
i3_HQ_PLCLR_c2336/f6p1/3612	1	p1	(T)11	11	485	495
i2_HQ_PLCLR_c30169/f6p8/2590	1	c	(AG)8ggaaggagagagaggaaaaattccagataagagagaaacgaaaagagaagatcgctcgcaaaattagagagagaga(AG)6gaggggatgattggaggtagtaaagagaaacaaaaaaaatctccgaggtcgaagatgttctcgtctgct(TC)8	189	50	238
i3_HQ_PLCLR_c43746/f3p0/3056	1	p3	(GAT)5	15	195	209
i2_HQ_PLCLR_c44546/f6p12/2259	1	p2	(AG)6	12	60	71
i2_HQ_PLCLR_c30180/f4p4/2575	1	p3	(AAG)8	24	147	170
i3_HQ_PLCLR_c43747/f4p1/3171	1	p4	(TTTC)5	20	115	134
i3_HQ_PLCLR_c33500/f5p0/3141	1	p2	(CT)6	12	74	85
i3_HQ_PLCLR_c33506/f4p2/3253	1	p1	(A)11	11	41	51
i2_HQ_PLCLR_c44549/f26p32/2106	1	p2	(AC)6	12	24	35
i3_HQ_PLCLR_c33515/f4p0/3140	1	p1	(A)12	12	60	71
i3_HQ_PLCLR_c33515/f4p0/3140	2	p4	(CGAA)7	28	213	240
i3_HQ_PLCLR_c33515/f4p0/3140	3	p1	(T)24	24	3027	3050
i3_HQ_PLCLR_c14317/f2p0/3330	1	p2	(AG)7	14	49	62
i3_HQ_PLCLR_c14317/f2p0/3330	2	p5	(ATGAG)7	35	210	244
i3_HQ_PLCLR_c14317/f2p0/3330	3	p3	(AGC)6	18	2955	2972
i3_HQ_PLCLR_c2349/f2p0/3498	1	c	(CT)6tacaccacctcacttccagaactcgctttctttctctccccatccccctcaccaccatgtcctaccgccccaactaccaaggcggccgtc(GCG)6	120	48	167
i3_HQ_PLCLR_c14321/f2p0/3279	1	p6	(CTCCCA)7	42	2153	2194
i3_HQ_PLCLR_c2350/f5p4/3353	1	p3	(TGT)5	15	319	333
i3_HQ_PLCLR_c33527/f7p169/3137	1	p1	(C)10	10	19	28
i2_HQ_PLCLR_c30204/f5p2/2389	1	c	(AG)6c(GA)7	27	82	108
i3_HQ_PLCLR_c2355/f3p17/3272	1	p2	(GA)6	12	76	87
i3_HQ_PLCLR_c33545/f10p0/3141	1	p2	(TC)10	20	106	125
i2_HQ_PLCLR_c44563/f4p2/3023	1	p1	(T)15	15	18	32
i3_HQ_PLCLR_c2359/f6p0/3519	1	p1	(T)11	11	329	339
i3_HQ_PLCLR_c2359/f6p0/3519	2	p2	(AT)7	14	1957	1970
i3_HQ_PLCLR_c2359/f6p0/3519	3	p1	(T)10	10	2396	2405
i4_HQ_PLCLR_c2234/f2p0/4596	1	p1	(A)12	12	2437	2448
i3_HQ_PLCLR_c14490/f2p5/3052	1	p2	(TC)8	16	45	60
i3_HQ_PLCLR_c14490/f2p5/3052	2	p1	(C)13	13	3028	3040
i4_HQ_PLCLR_c2240/f2p1/4859	1	p1	(T)20	20	4748	4767
i3_HQ_PLCLR_c2372/f4p10/3713	1	p3	(CAT)5	15	3040	3054
i4_HQ_PLCLR_c2243/f2p35/4585	1	p2	(AT)6	12	4310	4321
i4_HQ_PLCLR_c2247/f2p2/4787	1	p1	(T)12	12	1332	1343
i4_HQ_PLCLR_c2247/f2p2/4787	2	p1	(T)12	12	4563	4574
i3_HQ_PLCLR_c2386/f4p30/3598	1	p3	(AGA)8	24	8	31
i3_HQ_PLCLR_c2386/f4p30/3598	2	p1	(T)10	10	3178	3187
i3_HQ_PLCLR_c2386/f4p30/3598	3	p1	(T)12	12	3362	3373
i2_HQ_PLCLR_c44576/f6p1/2136	1	p3	(TCA)5	15	489	503
i2_HQ_PLCLR_c44576/f6p1/2136	2	p3	(GTG)6	18	655	672
i3_HQ_PLCLR_c2395/f2p0/3588	1	p3	(CAG)5	15	110	124
i3_HQ_PLCLR_c2398/f3p4/3369	1	p1	(T)11	11	1640	1650
i3_HQ_PLCLR_c2406/f2p8/3800	1	p3	(ATG)5	15	185	199
i3_HQ_PLCLR_c2406/f2p8/3800	2	p1	(T)16	16	3643	3658
i4_HQ_PLCLR_c2254/f2p5/4900	1	p1	(T)19	19	4296	4314
i3_HQ_PLCLR_c2411/f4p1/3798	1	p3	(ATT)8	24	3772	3795
i4_HQ_PLCLR_c2258/f2p5/4685	1	p2	(AG)10	20	14	33
i3_HQ_PLCLR_c2422/f3p0/3593	1	p3	(GCT)5	15	2832	2846
i3_HQ_PLCLR_c2422/f3p0/3593	2	p1	(C)14	14	3378	3391
i4_HQ_PLCLR_c2260/f2p8/4746	1	c	(T)10(G)12	22	3570	3591
i4_HQ_PLCLR_c2260/f2p8/4746	2	p1	(A)11	11	4587	4597
i2_HQ_PLCLR_c44597/f14p7/2765	1	p1	(T)10	10	11	20
i2_HQ_PLCLR_c44597/f14p7/2765	2	p2	(AG)10	20	262	281
i4_HQ_PLCLR_c2263/f2p0/4925	1	p1	(T)23	23	953	975
i4_HQ_PLCLR_c2263/f2p0/4925	2	p1	(C)15	15	2015	2029
i4_HQ_PLCLR_c2264/f2p0/4622	1	p1	(T)14	14	380	393
i4_HQ_PLCLR_c2264/f2p0/4622	2	p1	(T)10	10	4563	4572
i2_HQ_PLCLR_c44602/f7p5/2309	1	p2	(TC)12	24	142	165
i4_HQ_PLCLR_c2266/f3p4/4985	1	p1	(T)13	13	1705	1717
i3_HQ_PLCLR_c2431/f2p3/3198	1	p3	(ATC)5	15	2963	2977
i4_HQ_PLCLR_c2268/f2p2/4835	1	p2	(AG)6	12	29	40
i4_HQ_PLCLR_c2269/f3p2/4774	1	p3	(ATA)15	45	3349	3393
i4_HQ_PLCLR_c2271/f2p6/4953	1	c	(AG)7cgacttttct(AG)6	36	29	64
i4_HQ_PLCLR_c2273/f2p0/4784	1	p3	(CAA)5	15	287	301
i4_HQ_PLCLR_c2273/f2p0/4784	2	p3	(CAA)5	15	4157	4171
i3_HQ_PLCLR_c2437/f2p0/3422	1	p3	(CTT)7	21	2	22
i3_HQ_PLCLR_c2438/f2p0/3670	1	p2	(TC)7	14	12	25
i3_HQ_PLCLR_c43881/f179p4/3312	1	p3	(AAC)6	18	69	86
i3_HQ_PLCLR_c43881/f179p4/3312	2	p1	(A)27	27	3271	3297
i2_HQ_PLCLR_c44612/f2p0/2388	1	p2	(CT)12	24	23	46
i3_HQ_PLCLR_c33862/f5p0/3350	1	p3	(GAC)5	15	159	173
i4_HQ_PLCLR_c2280/f2p1/4997	1	p1	(G)13	13	1610	1622
i3_HQ_PLCLR_c2446/f2p0/3945	1	p3	(CTT)8	24	251	274
i4_HQ_PLCLR_c2332/f2p2/4922	1	p1	(G)14	14	2584	2597
i3_HQ_PLCLR_c2452/f3p76/3265	1	p2	(GA)9	18	50	67
i3_HQ_PLCLR_c2452/f3p76/3265	2	p6	(GTTGTA)5	30	234	263
i3_HQ_PLCLR_c2452/f3p76/3265	3	p2	(CT)6	12	401	412
i4_HQ_PLCLR_c2364/f2p7/4947	1	c	(CAA)6ggg(GGT)6	39	209	247
i2_HQ_PLCLR_c44622/f10p2/2241	1	p3	(ATG)5	15	2028	2042
i3_HQ_PLCLR_c2462/f5p0/3407	1	p3	(GAG)5	15	776	790
i4_HQ_PLCLR_c2406/f2p8/5003	1	c	(CT)8cctctc(CT)9	40	39	78
i4_HQ_PLCLR_c2406/f2p8/5003	2	p1	(T)12	12	4754	4765
i2_HQ_PLCLR_c44624/f9p3/2259	1	p1	(T)11	11	2135	2145
i3_HQ_PLCLR_c2463/f6p0/3323	1	p1	(A)14	14	3302	3315
i3_HQ_PLCLR_c15821/f15p3/3462	1	p2	(AG)18	36	50	85
i3_HQ_PLCLR_c15824/f29p0/3866	1	p1	(A)10	10	224	233
i3_HQ_PLCLR_c33989/f2p0/3157	1	p2	(TG)11	22	1293	1314
i3_HQ_PLCLR_c33989/f2p0/3157	2	p1	(T)12	12	1860	1871
i2_HQ_PLCLR_c44633/f7p3/2272	1	p1	(A)11	11	112	122
i4_HQ_PLCLR_c2584/f2p53/4736	1	p2	(AG)6	12	3	14
i3_HQ_PLCLR_c34007/f5p957/3142	1	p3	(GAG)5	15	19	33
i2_HQ_PLCLR_c44635/f4p2/2169	1	p3	(TCA)8	24	1766	1789
i3_HQ_PLCLR_c34009/f2p0/3092	1	c	(TC)6cttctctcgtgcttcccctctctcc(CT)8cgctctgctcaa(CT)9	83	17	99
i3_HQ_PLCLR_c2484/f6p0/3691	1	p3	(GAA)5	15	1146	1160
i3_HQ_PLCLR_c2488/f2p0/3932	1	p2	(CT)7	14	53	66
i3_HQ_PLCLR_c2488/f2p0/3932	2	p3	(CGT)5	15	787	801
i4_HQ_PLCLR_c2695/f2p4/4997	1	p1	(A)10	10	4993	5002
i4_HQ_PLCLR_c2699/f3p0/4827	1	p1	(C)17	17	1082	1098
i4_HQ_PLCLR_c2699/f3p0/4827	2	p1	(T)16	16	1607	1622
i4_HQ_PLCLR_c2699/f3p0/4827	3	p1	(T)14	14	3891	3904
i4_HQ_PLCLR_c2699/f3p0/4827	4	p1	(T)19	19	4193	4211
i3_HQ_PLCLR_c2495/f2p6/3622	1	p1	(T)12	12	3349	3360
i3_HQ_PLCLR_c2495/f2p6/3622	2	p4	(CTCC)6	24	3526	3549
i4_HQ_PLCLR_c2709/f2p0/4993	1	p1	(T)11	11	4829	4839
i3_HQ_PLCLR_c34073/f4p10/3079	1	p6	(GTTGGT)5	30	2496	2525
i2_HQ_PLCLR_c44658/f2p1/2270	1	p2	(AG)18	36	140	175
i3_HQ_PLCLR_c44007/f21p0/3397	1	p3	(ATC)6	18	2429	2446
i3_HQ_PLCLR_c15905/f28p0/3237	1	p1	(T)11	11	3051	3061
i3_HQ_PLCLR_c2522/f2p6/3246	1	p1	(A)17	17	48	64
i4_HQ_PLCLR_c2958/f2p4/4788	1	c	(T)12gttgga(G)10	28	3733	3760
i4_HQ_PLCLR_c2986/f2p0/4819	1	p2	(TA)6	12	3585	3596
i4_HQ_PLCLR_c2990/f2p12/4997	1	p3	(GAA)7	21	77	97
i4_HQ_PLCLR_c2990/f2p12/4997	2	p1	(T)10	10	4283	4292
i4_HQ_PLCLR_c2990/f2p12/4997	3	p4	(ATAG)7	28	4853	4880
i4_HQ_PLCLR_c24671/f24p0/4314	1	p2	(GA)6	12	119	130
i4_HQ_PLCLR_c2994/f2p0/4309	1	p2	(TG)10	20	701	720
i4_HQ_PLCLR_c2994/f2p0/4309	2	p1	(A)10	10	1679	1688
i3_HQ_PLCLR_c44029/f7p9/3134	1	p1	(C)14	14	73	86
i3_HQ_PLCLR_c2525/f3p7/3559	1	p6	(GCACCG)5	30	2592	2621
i4_HQ_PLCLR_c24673/f17p0/4660	1	p2	(CT)18	36	62	97
i3_HQ_PLCLR_c2526/f3p3/3414	1	p3	(ATA)5	15	3160	3174
i3_HQ_PLCLR_c2529/f2p1/3448	1	p3	(GAA)14	42	3034	3075
i3_HQ_PLCLR_c15963/f12p0/3553	1	c	(CT)6ccaccttcttctctgttcaagtacatgtgctgcaggactacaacaccttgagctgtgacaccatattc(AG)7	94	43	136
i3_HQ_PLCLR_c44038/f5p4/3127	1	p3	(TTC)7	21	120	140
i4_HQ_PLCLR_c24687/f20p3/4772	1	p1	(T)19	19	4657	4675
i3_HQ_PLCLR_c2540/f3p0/3423	1	p1	(A)11	11	2688	2698
i3_HQ_PLCLR_c2540/f3p0/3423	2	p1	(T)11	11	3277	3287
i4_HQ_PLCLR_c3344/f2p0/4855	1	c	(CAA)6(CAG)6	36	2757	2792
i4_HQ_PLCLR_c3406/f3p18/4911	1	p1	(T)12	12	571	582
i3_HQ_PLCLR_c2544/f2p3/3331	1	p1	(C)15	15	2515	2529
i3_HQ_PLCLR_c2544/f2p3/3331	2	p1	(T)14	14	3208	3221
i3_HQ_PLCLR_c15993/f5p0/3628	1	p1	(A)16	16	107	122
i3_HQ_PLCLR_c2550/f3p1/3741	1	p3	(GTT)6	18	3352	3369
i3_HQ_PLCLR_c2550/f3p1/3741	2	p1	(T)13	13	3541	3553
i4_HQ_PLCLR_c3525/f2p0/4800	1	p1	(A)10	10	1112	1121
i4_HQ_PLCLR_c3525/f2p0/4800	2	p1	(T)17	17	1671	1687
i4_HQ_PLCLR_c3525/f2p0/4800	3	p1	(A)10	10	1847	1856
i4_HQ_PLCLR_c3525/f2p0/4800	4	p1	(T)11	11	2352	2362
i4_HQ_PLCLR_c3525/f2p0/4800	5	p1	(A)10	10	4722	4731
i3_HQ_PLCLR_c44047/f243p3/3260	1	p1	(T)10	10	3133	3142
i3_HQ_PLCLR_c16010/f6p0/3501	1	p6	(CCACCT)5	30	267	296
i3_HQ_PLCLR_c44053/f12p12/3178	1	p2	(CT)6	12	1	12
i3_HQ_PLCLR_c44053/f12p12/3178	2	p2	(TC)12	24	191	214
i3_HQ_PLCLR_c2569/f4p278/3262	1	p2	(CT)7	14	66	79
i3_HQ_PLCLR_c16011/f3p0/3431	1	p1	(T)11	11	3189	3199
i4_HQ_PLCLR_c3715/f2p0/4606	1	c	(CAG)7caacaacaa(CAG)8	54	2755	2808
i4_HQ_PLCLR_c3715/f2p0/4606	2	p1	(C)11	11	4530	4540
i4_HQ_PLCLR_c3719/f2p0/5042	1	p1	(T)14	14	1921	1934
i4_HQ_PLCLR_c3719/f2p0/5042	2	p1	(T)10	10	2394	2403
i3_HQ_PLCLR_c2580/f4p5/3468	1	p2	(CT)7	14	41	54
i3_HQ_PLCLR_c16034/f18p0/3233	1	c	(A)11gaaaaaaataaaaaacccagcgtaaggctaggcagcctccccagcttgcttggaggacaactaacggggttgactgcagcc(GAA)6	110	49	158
i4_HQ_PLCLR_c3782/f2p4/4680	1	p3	(AAC)6	18	1847	1864
i4_HQ_PLCLR_c3782/f2p4/4680	2	p1	(A)10	10	4141	4150
i3_HQ_PLCLR_c16042/f5p0/3399	1	c	(CT)7ttctctctg(CT)8	39	67	105
i3_HQ_PLCLR_c16042/f5p0/3399	2	p1	(T)12	12	3306	3317
i4_HQ_PLCLR_c3853/f2p0/4893	1	c	(TC)6g(TC)6	25	4732	4756
i3_HQ_PLCLR_c16046/f5p0/3744	1	p3	(TCA)6	18	166	183
i3_HQ_PLCLR_c16046/f5p0/3744	2	p1	(T)14	14	3707	3720
i3_HQ_PLCLR_c16051/f4p0/3354	1	p3	(ATA)5	15	1183	1197
i3_HQ_PLCLR_c16053/f7p0/3968	1	p6	(TCTTCA)5	30	197	226
i3_HQ_PLCLR_c2591/f3p2/3313	1	p3	(TTC)6	18	27	44
i4_HQ_PLCLR_c4012/f5p0/4462	1	p3	(TGG)6	18	675	692
i3_HQ_PLCLR_c44093/f11p5/3453	1	p1	(T)10	10	3283	3292
i3_HQ_PLCLR_c2597/f7p11/3259	1	p4	(GAAA)5	20	105	124
i3_HQ_PLCLR_c2597/f7p11/3259	2	p1	(T)12	12	2974	2985
i3_HQ_PLCLR_c44095/f90p2/3268	1	p2	(CT)9	18	139	156
i4_HQ_PLCLR_c24728/f2p30/4759	1	p1	(C)10	10	658	667
[truncated: 56,624 more rows]
