# Supplementary material for: Single-Molecule Long-Read Sequencing of Purslane (Portulaca oleracea) and Differential Gene Expression Related with Biosynthesis of Unsaturated Fatty Acids
Source: Plants (Basel). 2021 Mar 30;10(4):655. doi: 10.3390/plants10040655 (PMC8066459; doi:10.3390/plants10040655)
Supplement: Supplementary file 1 [file plants-10-00655-s001.zip › Supplementary materials/Supplementary table 5.xls]

## Sheet: LC_L0vsP_L0.DEG_up
Table S5 Differentially expressed transcripts in four comparisons (Leaves or root, ‘LCL' vs ‘PL' up or down)
Gene_id	LC_L0_readcount	P_L0_readcount	log2FoldChange	pval	padj
i2_LQ_PLCLR_c3571/f1p27/2223	18943.4	0	Inf	2.8641e-194	1.7609e-189
i0_LQ_PLCLR_c49266/f1p0/612	17861.7	0.300355	15.86	1.0173e-191	3.1272e-187
i2_LQ_PLCLR_c27390/f1p42/2616	20556.6	1.50178	13.741	1.1401e-187	2.3365e-183
i1_HQ_PLCLR_c14599/f2p1/1084	9919.29	4.16866	11.216	9.454e-169	6.4584e-165
i2_LQ_PLCLR_c25483/f1p8/3018	4479.09	0	Inf	1.1682e-160	4.788e-157
i1_LQ_PLCLR_c20399/f1p2/1127	4431.14	0	Inf	2.7068e-160	1.0401e-156
i5_HQ_PLCLR_c18607/f5p0/5667	4150.34	0	Inf	4.719e-158	1.527e-154
i1_LQ_PLCLR_c3862/f2p51/1175	43736.1	27.7955	10.62	1.3334e-152	3.9038e-149
i3_LQ_PLCLR_c6527/f1p0/3328	40425.3	27.7471	10.509	2.652e-152	7.4115e-149
i1_LQ_PLCLR_c17865/f1p0/1479	10289.1	3.05888	11.716	6.9421e-152	1.8557e-148
i3_LQ_PLCLR_c23496/f1p1/3462	26839.5	30.5759	9.7777	5.494e-150	1.2992e-146
i1_LQ_PLCLR_c4800/f1p0/1410	5007.55	0	Inf	7.0142e-145	1.4871e-141
i1_HQ_PLCLR_c4967/f6p0/1218	7134.36	14.6922	8.9236	1.7024e-141	3.2709e-138
i0_HQ_PLCLR_c1317/f10p8/563	5475.71	9.52812	9.1666	7.5172e-141	1.4005e-137
i0_LQ_PLCLR_c42547/f1p0/842	2615.55	0	Inf	1.8754e-139	3.2944e-136
i3_HQ_PLCLR_c1950/f6p2/3729	2582.46	0	Inf	6.6355e-139	1.1332e-135
i3_HQ_PLCLR_c857/f15p0/3525	2360.34	0	Inf	2.5975e-135	4.0948e-132
i0_LQ_PLCLR_c26744/f1p0/866	3614.14	0	Inf	2.3503e-134	3.5245e-131
i2_LQ_PLCLR_c3191/f1p23/2488	4931.4	2.1905	11.137	2.5608e-132	3.4987e-129
i2_LQ_PLCLR_c18544/f1p1/2247	2099.56	0	Inf	2.865e-130	3.7478e-127
i3_HQ_PLCLR_c43247/f24p0/3473	5848.21	19.7939	8.2068	3.654e-130	4.6803e-127
i2_LQ_PLCLR_c2888/f1p312/2497	9142.69	34.3351	8.0568	1.3526e-129	1.6632e-126
i4_LQ_PLCLR_c10267/f1p0/4519	2781.9	4.73668	9.198	2.0416e-125	2.3245e-122
i3_LQ_PLCLR_c38263/f1p146/3190	2628.79	5.35163	8.9402	6.1307e-122	6.2822e-119
i2_LQ_PLCLR_c9662/f1p5/2883	2221.94	2.53486	9.7757	1.998e-121	1.9814e-118
i1_LQ_PLCLR_c17101/f3p0/1995	2510.05	0	Inf	4.3613e-120	4.1897e-117
i4_LQ_PLCLR_c19481/f1p0/4330	5953.88	2.86288	11.022	2.9407e-119	2.7394e-116
i2_LQ_PLCLR_c22033/f1p28/2477	3886.81	0	Inf	9.4014e-118	8.5002e-115
i2_LQ_PLCLR_c19583/f1p32/2482	3460.47	10.1779	8.4094	9.6711e-118	8.6174e-115
i1_LQ_PLCLR_c18098/f1p255/1512	1560.96	0	Inf	1.0624e-117	9.3309e-115
i3_LQ_PLCLR_c32569/f1p7/3050	1482.67	0	Inf	2.4709e-115	2.0256e-112
i2_LQ_PLCLR_c20170/f1p31/2539	4021.47	22.3231	7.493	3.4657e-114	2.8036e-111
i2_LQ_PLCLR_c26518/f1p6/2599	1423.24	0	Inf	7.3457e-114	5.8653e-111
i5_HQ_PLCLR_c1748/f5p4/5257	1481.09	0.300355	12.268	1.6429e-113	1.295e-110
i3_LQ_PLCLR_c26406/f1p100/3420	3302.42	4.56988	9.4972	5.9663e-112	4.4734e-109
i3_LQ_PLCLR_c7263/f1p1/3949	3620.89	20.9365	7.4342	1.9499e-111	1.4444e-108
i2_HQ_PLCLR_c28311/f2p0/2145	1453.25	0.919508	10.626	9.7879e-110	7.0797e-107
i1_LQ_PLCLR_c17861/f1p3/1719	11612.6	26.5998	8.7701	1.4402e-109	1.0178e-106
i0_HQ_PLCLR_c9180/f4p0/716	18326	0	Inf	5.9442e-109	4.153e-106
i2_LQ_PLCLR_c23417/f1p37/2434	10920.5	90.6162	6.9131	9.5555e-108	6.3858e-105
i6_LQ_PLCLR_c1918/f1p0/6344	1230.57	0	Inf	1.8104e-107	1.1841e-104
i0_LQ_PLCLR_c37684/f1p348/537	1472.55	1.93415	9.5724	8.9702e-107	5.7449e-104
i2_HQ_PLCLR_c44153/f6p6/2338	1342.51	0.945072	10.472	1.0603e-106	6.7203e-104
i1_LQ_PLCLR_c25363/f2p2/1480	3502.43	24.7757	7.1433	2.1684e-106	1.3467e-103
i4_LQ_PLCLR_c2374/f1p0/5015	3564.49	0.979857	11.829	1.1861e-105	7.2201e-103
i3_LQ_PLCLR_c42389/f1p3/3215	1156.74	0	Inf	5.0045e-105	2.9585e-102
i5_LQ_PLCLR_c15639/f1p80/5471	1280.45	0.92873	10.429	7.7687e-105	4.5489e-102
i2_HQ_PLCLR_c44294/f2p29/2327	14664.3	8.35857	10.777	1.8286e-104	1.0606e-101
i4_LQ_PLCLR_c2642/f1p2/4263	1616.65	4.12255	8.6153	1.8991e-104	1.0912e-101
i2_HQ_PLCLR_c11100/f3p2/2385	1432.66	2.5093	9.1572	8.5254e-104	4.7651e-101
i6_HQ_PLCLR_c4017/f5p0/6112	2701.77	17.8159	7.2446	1.3172e-103	7.2961e-101
i2_LQ_PLCLR_c24048/f1p109/3202	2024.26	10.0542	7.6534	1.9147e-103	1.0511e-100
i2_LQ_PLCLR_c43543/f1p33/2058	2713.97	1.28943	11.039	1.1664e-102	6.2906e-100
i3_LQ_PLCLR_c24016/f1p0/3574	9850.78	5.68467	10.759	1.505e-102	7.9766e-100
i5_HQ_PLCLR_c1833/f3p6/5911	1079.73	0	Inf	3.2419e-102	1.7036e-99
i3_LQ_PLCLR_c38176/f1p3/3254	1124.59	0.300355	11.87	4.4471e-102	2.2976e-99
i1_LQ_PLCLR_c2590/f3p3/1750	1741.26	6.39045	8.09	5.8383e-102	2.9912e-99
i2_HQ_PLCLR_c1073/f14p5/2321	3877.55	0	Inf	7.9873e-102	4.0585e-99
i0_HQ_PLCLR_c34459/f3p0/670	1049.49	0	Inf	9.493e-101	4.7069e-98
i2_LQ_PLCLR_c10509/f1p17/2648	1948.03	2.13015	9.8368	3.3443e-100	1.6064e-97
i1_LQ_PLCLR_c1265/f3p0/1387	1029.79	0	Inf	4.8972e-100	2.334e-97
i3_LQ_PLCLR_c25512/f1p5/3273	1017.53	0	Inf	1.6254e-99	7.6286e-97
i3_LQ_PLCLR_c13630/f2p0/3442	19800.9	187.279	6.7242	1.924e-99	8.9616e-97
i4_HQ_PLCLR_c15204/f3p12/4089	1177.73	1.52022	9.5975	9.5557e-99	4.3843e-96
i2_LQ_PLCLR_c36585/f1p52/2678	5170.93	60.1909	6.4247	1.5562e-98	7.0871e-96
i0_LQ_PLCLR_c4643/f2p7/961	1269.88	2.81677	8.8164	5.0597e-98	2.2873e-95
i4_LQ_PLCLR_c13637/f1p7/4224	1507.47	5.71444	8.0433	6.2056e-98	2.7849e-95
i6_HQ_PLCLR_c3973/f14p0/6123	968.838	0	Inf	1.3297e-97	5.9239e-95
i4_LQ_PLCLR_c2922/f1p0/4954	98870.8	297.339	8.3773	1.0004e-95	4.3313e-93
i3_LQ_PLCLR_c38879/f1p2/3457	1056.16	1.27099	9.6987	1.8676e-95	8.0295e-93
i2_LQ_PLCLR_c4319/f1p11/2746	1698.55	10.4177	7.3491	3.6076e-95	1.5192e-92
i2_LQ_PLCLR_c21864/f1p3/2320	1174.64	2.7493	8.7389	5.6142e-95	2.3481e-92
i3_LQ_PLCLR_c22217/f1p0/3249	915.313	0	Inf	5.9826e-95	2.4853e-92
i0_LQ_PLCLR_c29891/f1p1/576	902.948	0	Inf	1.2521e-94	5.1323e-92
i2_LQ_PLCLR_c17751/f4p15/2320	3444.39	40.5735	6.4076	1.3122e-94	5.3429e-92
i1_HQ_PLCLR_c25475/f21p3/1892	23414.2	248.194	6.5598	3.4077e-94	1.3784e-91
i1_LQ_PLCLR_c1839/f2p0/1687	991.728	0.919508	10.075	4.7028e-94	1.8898e-91
i5_HQ_PLCLR_c14880/f3p0/5317	879.704	0	Inf	2.1808e-93	8.595e-91
i1_LQ_PLCLR_c17441/f1p0/1404	9237.88	132.61	6.1223	3.2657e-93	1.2628e-90
i3_HQ_PLCLR_c2107/f3p1/3491	1291.38	5.29339	7.9305	1.2209e-92	4.6915e-90
i0_LQ_PLCLR_c8525/f1p1/864	1518.79	8.66815	7.453	1.7889e-92	6.7477e-90
i3_HQ_PLCLR_c42965/f7p0/3258	987.817	1.34056	9.5253	2.2651e-92	8.4918e-90
i5_LQ_PLCLR_c11218/f1p0/5729	4215.37	3.35924	10.293	6.8527e-91	2.4783e-88
i3_LQ_PLCLR_c2052/f4p8/3302	2791.78	0	Inf	9.6969e-91	3.4865e-88
i2_LQ_PLCLR_c47676/f1p0/2025	912.869	0.910287	9.9699	1.7834e-90	6.3749e-88
i3_LQ_PLCLR_c46761/f1p0/3035	2075.53	21.0053	6.6266	4.7857e-90	1.691e-87
i2_LQ_PLCLR_c7517/f1p39/2781	804.807	0	Inf	1.0364e-89	3.6203e-87
i0_HQ_PLCLR_c48727/f3p0/551	62929.1	362.535	7.4395	6.5931e-89	2.2646e-86
i8_LQ_PLCLR_c163/f1p0/8227	776.491	0	Inf	2.8571e-88	9.6517e-86
i5_HQ_PLCLR_c1779/f3p16/5400	775.998	0	Inf	3.3563e-88	1.1276e-85
i2_LQ_PLCLR_c11689/f2p2/2556	1102.02	4.53858	7.9237	5.5941e-88	1.8591e-85
i1_LQ_PLCLR_c4979/f1p49/1847	4635.07	25.5105	7.5054	1.5494e-87	5.0402e-85
i2_LQ_PLCLR_c9901/f1p4/2966	966.922	2.57677	8.5517	1.877e-87	6.0419e-85
i2_LQ_PLCLR_c6898/f1p5/2327	754.83	0	Inf	5.5661e-87	1.764e-84
i4_LQ_PLCLR_c2841/f2p0/5005	826.524	1.00542	9.6831	3.6358e-86	1.1177e-83
i3_HQ_PLCLR_c18832/f3p1/3135	736.62	0	Inf	3.9487e-86	1.2078e-83
i3_HQ_PLCLR_c11937/f4p4/3704	974.087	0.309577	11.62	6.8533e-86	2.0859e-83
i3_LQ_PLCLR_c38843/f1p0/3256	1758.99	18.4484	6.5751	1.6496e-85	4.9715e-83
i4_LQ_PLCLR_c17149/f1p0/4799	706.053	0	Inf	1.5658e-84	4.6959e-82
i2_LQ_PLCLR_c17880/f1p1/2545	2451.05	36.0748	6.0863	1.9427e-84	5.7982e-82
i2_LQ_PLCLR_c12569/f1p6/2239	4120.23	77.6744	5.7291	9.1232e-84	2.6838e-81
i5_LQ_PLCLR_c3148/f1p1/5379	681.338	0	Inf	5.3722e-83	1.558e-80
i5_HQ_PLCLR_c2290/f2p3/5680	3065.05	54.3201	5.8183	1.6093e-82	4.6021e-80
i1_LQ_PLCLR_c3237/f1p2/1949	848.95	2.53486	8.3876	3.256e-82	9.2253e-80
i5_HQ_PLCLR_c2357/f2p329/6074	1243.95	10.185	6.9323	3.7358e-82	1.0536e-79
i5_LQ_PLCLR_c11692/f1p1/5429	741.09	0.954293	9.601	6.3266e-82	1.7761e-79
i4_LQ_PLCLR_c8509/f1p2/4288	2252.23	35.7557	5.977	1.5017e-81	4.159e-79
i0_LQ_PLCLR_c6855/f1p0/363	1022.61	0	Inf	2.1512e-81	5.9045e-79
i3_HQ_PLCLR_c33271/f3p0/3161	1796.51	24.5073	6.1958	5.8333e-81	1.5869e-78
i1_HQ_PLCLR_c1214/f7p0/1828	1399.12	14.6213	6.5803	7.5785e-81	2.0526e-78
i3_HQ_PLCLR_c7330/f3p0/3509	1359.19	0	Inf	7.7547e-81	2.0911e-78
i2_LQ_PLCLR_c11809/f1p4/2293	644.995	0	Inf	8.6216e-81	2.3147e-78
i3_HQ_PLCLR_c1178/f8p4/3475	1218.85	0	Inf	1.6848e-80	4.4648e-78
i2_LQ_PLCLR_c9221/f2p4/2757	637.872	0	Inf	2.4938e-80	6.5524e-78
i3_LQ_PLCLR_c3777/f1p6/3893	2224.78	37.2633	5.8998	2.5279e-80	6.6136e-78
i1_LQ_PLCLR_c11436/f2p0/1278	8207.08	182.273	5.4927	2.8565e-80	7.4416e-78
i2_LQ_PLCLR_c35670/f1p5/2799	9688.23	0	Inf	3.0054e-80	7.7966e-78
i4_LQ_PLCLR_c10201/f1p1/4568	638.668	0	Inf	3.2104e-80	8.2934e-78
i1_LQ_PLCLR_c2044/f2p3/1177	1007.02	6.50193	7.275	6.9877e-80	1.7901e-77
i4_HQ_PLCLR_c2099/f3p33/4324	629.702	0	Inf	7.9352e-80	2.016e-77
i5_HQ_PLCLR_c14854/f5p0/5378	705.617	0.92873	9.5694	9.4399e-80	2.3884e-77
i4_HQ_PLCLR_c2273/f2p0/4784	918.31	5.0605	7.5036	3.2138e-79	8.0649e-77
i2_LQ_PLCLR_c21838/f1p25/2431	16325	1.34056	13.572	4.0347e-79	1.0084e-76
i3_HQ_PLCLR_c44050/f59p5/3810	13709.7	299.2	5.5179	4.7373e-79	1.1792e-76
i4_LQ_PLCLR_c9688/f1p0/4689	616.182	0	Inf	5.8989e-79	1.4565e-76
i2_LQ_PLCLR_c44943/f2p9/2155	763.008	2.29485	8.3772	6.7657e-79	1.6639e-76
i2_LQ_PLCLR_c35468/f1p4/2367	1443.88	18.2333	6.3072	8.5949e-79	2.1053e-76
i0_HQ_PLCLR_c3870/f3p5/897	873.532	4.32065	7.6595	1.2673e-78	3.0918e-76
i3_LQ_PLCLR_c42871/f20p8/3570	720.525	1.58057	8.8325	1.4562e-78	3.5249e-76
i1_LQ_PLCLR_c4795/f1p0/1091	1243.72	13.7089	6.5034	1.3358e-77	3.1831e-75
i2_LQ_PLCLR_c7519/f1p7/2293	1890.31	31.9351	5.8873	3.4028e-77	7.9851e-75
i5_HQ_PLCLR_c4639/f2p0/5505	589.613	0	Inf	3.7929e-77	8.8331e-75
i1_HQ_PLCLR_c2014/f2p14/1106	1240.92	14.3159	6.4376	9.1751e-77	2.1127e-74
i2_LQ_PLCLR_c9201/f1p0/2950	575.21	0	Inf	3.673e-76	8.3949e-74
i1_LQ_PLCLR_c3746/f1p2/2008	725.596	2.48373	8.1905	6.798e-76	1.548e-73
i3_LQ_PLCLR_c25890/f1p0/3333	727.938	2.93035	7.9566	2.3605e-75	5.2583e-73
i4_HQ_PLCLR_c1829/f2p0/4753	1056.89	5.71444	7.531	2.4681e-75	5.4782e-73
i2_LQ_PLCLR_c38071/f1p7/2811	2589.27	57.1828	5.5008	2.7056e-75	5.9622e-73
i4_LQ_PLCLR_c11770/f1p0/4877	561.251	0	Inf	2.8327e-75	6.2201e-73
i2_LQ_PLCLR_c8366/f1p5/2431	9722.12	254.185	5.2573	8.8267e-75	1.9313e-72
i5_HQ_PLCLR_c9012/f2p1/5873	729.453	3.11001	7.8738	1.1827e-74	2.5786e-72
i2_LQ_PLCLR_c10072/f1p12/2434	903.331	7.33691	6.9439	1.3103e-74	2.8466e-72
i2_HQ_PLCLR_c44051/f23p7/2765	2579.2	59.411	5.44	2.8493e-74	6.1252e-72
i2_HQ_PLCLR_c15756/f3p6/2639	1094.45	12.575	6.4435	3.2031e-74	6.8618e-72
i4_LQ_PLCLR_c10970/f1p3/4714	543.898	0	Inf	5.0961e-74	1.0841e-71
i3_LQ_PLCLR_c9651/f1p0/3646	38912.9	680.966	5.8365	5.8112e-74	1.232e-71
i3_LQ_PLCLR_c9826/f2p3/3597	657.435	0	Inf	6.4881e-74	1.3708e-71
i0_LQ_PLCLR_c13889/f1p197/807	540.775	0	Inf	1.016e-73	2.1319e-71
i3_LQ_PLCLR_c2098/f2p0/3204	552.305	0.33514	10.686	5.0986e-73	1.0519e-70
i4_LQ_PLCLR_c23552/f1p20/4116	2061.17	4.60256	8.8068	5.6515e-73	1.1621e-70
i1_LQ_PLCLR_c19528/f1p3/1218	2595.37	62.8988	5.3668	8.447e-73	1.7197e-70
i3_HQ_PLCLR_c2310/f3p2/3826	1032.13	12.2348	6.3985	1.9004e-72	3.8183e-70
i3_LQ_PLCLR_c21659/f1p40/3174	519.746	0	Inf	3.3678e-72	6.7446e-70
i5_LQ_PLCLR_c5056/f1p12/5342	888.494	0	Inf	5.9695e-72	1.1877e-69
i3_HQ_PLCLR_c31249/f2p0/3093	589.784	1.21986	8.9173	7.724e-72	1.5319e-69
i5_LQ_PLCLR_c6441/f1p3/5691	529.383	0	Inf	2.6617e-71	5.2282e-69
i3_HQ_PLCLR_c44047/f243p3/3260	9772.15	293.89	5.0553	3.5034e-71	6.7947e-69
i2_HQ_PLCLR_c34979/f2p6/2463	725.199	4.82259	7.2324	6.9494e-71	1.3187e-68
i2_HQ_PLCLR_c44619/f10p6/2312	15473.8	436.929	5.1463	1.4315e-70	2.6997e-68
i1_LQ_PLCLR_c13737/f2p1/1084	712.144	0.300355	11.211	1.5223e-70	2.8622e-68
i3_HQ_PLCLR_c2618/f2p6/3151	877.92	9.06025	6.5984	2.0418e-70	3.8156e-68
i2_LQ_PLCLR_c5211/f1p0/2357	488.355	0	Inf	6.0705e-70	1.1174e-67
i2_LQ_PLCLR_c8593/f1p1/2207	634.109	2.86288	7.7911	8.021e-70	1.4634e-67
i6_LQ_PLCLR_c2082/f1p0/6806	484.917	0	Inf	8.1879e-70	1.4894e-67
i2_LQ_PLCLR_c10189/f1p8/2298	1296.84	3.59141	8.4962	8.4954e-70	1.5407e-67
i3_LQ_PLCLR_c12189/f1p0/3562	878.396	0	Inf	9.0989e-70	1.6454e-67
i3_HQ_PLCLR_c33844/f4p0/3841	759.313	6.44507	6.8804	1.6996e-69	3.0311e-67
i5_HQ_PLCLR_c1798/f3p67/5239	706.559	0	Inf	1.7008e-69	3.0311e-67
i2_LQ_PLCLR_c45913/f1p11/2709	1041.46	15.3206	6.087	2.0906e-69	3.6934e-67
i3_HQ_PLCLR_c14156/f2p0/3195	484.931	0.309577	10.613	4.0061e-68	6.8992e-66
i3_LQ_PLCLR_c37817/f1p0/3818	1027.49	0	Inf	4.1995e-68	7.192e-66
i3_LQ_PLCLR_c4272/f1p0/3390	484.482	0.300355	10.656	4.2885e-68	7.324e-66
i3_LQ_PLCLR_c27299/f1p0/3784	462.709	0	Inf	4.5936e-68	7.8233e-66
i3_HQ_PLCLR_c2413/f2p1/3525	533.767	1.28943	8.6933	6.0879e-68	1.0255e-65
i2_LQ_PLCLR_c32656/f1p4/2887	461.103	0	Inf	6.7769e-68	1.1384e-65
i2_LQ_PLCLR_c4948/f1p9/2603	822.825	9.67075	6.4108	2.6128e-67	4.3067e-65
i4_HQ_PLCLR_c8600/f4p2/5016	450.18	0	Inf	4.6145e-67	7.5656e-65
i2_LQ_PLCLR_c34027/f1p11/2906	1086.78	18.746	5.8573	6.1773e-67	1.0021e-64
i4_LQ_PLCLR_c11866/f1p0/4848	503.351	0.92873	9.0821	6.1682e-67	1.0021e-64
i2_LQ_PLCLR_c13477/f1p8/2862	447.718	0	Inf	6.7082e-67	1.0853e-64
i2_LQ_PLCLR_c26199/f1p9/2728	748.855	7.7366	6.5968	8.5472e-67	1.3721e-64
i3_LQ_PLCLR_c10455/f1p8/3595	709.929	6.18523	6.8427	9.5084e-67	1.5224e-64
i2_LQ_PLCLR_c7925/f1p1/2250	654.876	4.67423	7.1303	9.6423e-67	1.5358e-64
i2_HQ_PLCLR_c2635/f2p15/2916	1100.49	20.2747	5.7623	1.8574e-66	2.9132e-64
i5_LQ_PLCLR_c2681/f1p10/5231	660.13	5.03494	7.0346	2.6573e-66	4.1572e-64
i3_LQ_PLCLR_c3622/f1p0/3500	637.573	4.17578	7.2544	3.5722e-66	5.5321e-64
i5_HQ_PLCLR_c1769/f3p2/5758	532.954	0	Inf	9.911e-66	1.5083e-63
i2_LQ_PLCLR_c10558/f3p0/2405	850.193	11.6341	6.1914	1.0844e-65	1.6462e-63
i1_LQ_PLCLR_c21561/f1p13/1670	53396.6	1103.16	5.597	1.4694e-65	2.2143e-63
i1_HQ_PLCLR_c14248/f2p1/1026	1691.31	45.0412	5.2308	1.9982e-65	3.0038e-63
i4_LQ_PLCLR_c17225/f1p0/4217	467.4	0.67028	9.4457	2.3641e-65	3.5365e-63
i4_LQ_PLCLR_c16984/f1p0/4665	883.956	13.2708	6.0576	2.6403e-65	3.9305e-63
i4_LQ_PLCLR_c3682/f1p0/4412	1583.72	40.0416	5.3057	2.6653e-65	3.9582e-63
i3_LQ_PLCLR_c28800/f1p0/3637	3279.39	119.048	4.7838	2.6783e-65	3.9679e-63
i0_LQ_PLCLR_c4236/f1p0/914	574.945	3.12845	7.5218	2.7551e-65	4.056e-63
i5_LQ_PLCLR_c11814/f1p7/5157	429.41	0	Inf	2.9288e-65	4.2976e-63
i2_LQ_PLCLR_c6203/f1p1/2424	425.521	0	Inf	4.5883e-65	6.7167e-63
i3_LQ_PLCLR_c27120/f1p0/3531	446.924	0.33514	10.381	4.8481e-65	7.0801e-63
i3_LQ_PLCLR_c42497/f1p25/3106	422.036	0	Inf	5.6731e-65	8.2263e-63
i4_LQ_PLCLR_c6466/f1p0/4544	426.108	0	Inf	5.6626e-65	8.2263e-63
i4_HQ_PLCLR_c18686/f4p0/4823	795.494	10.628	6.2259	5.8902e-65	8.501e-63
i2_LQ_PLCLR_c47529/f1p5/2040	423.376	0	Inf	6.9045e-65	9.9415e-63
i1_LQ_PLCLR_c6298/f1p0/1306	1483.05	36.933	5.3275	8.9658e-65	1.2879e-62
i3_HQ_PLCLR_c11444/f3p35/3324	866.41	12.8234	6.0782	9.437e-65	1.3525e-62
i3_LQ_PLCLR_c6506/f1p144/3441	1271.48	12.9378	6.6188	9.5437e-65	1.3646e-62
i5_HQ_PLCLR_c2169/f2p0/5433	574.979	3.5055	7.3577	1.0517e-64	1.5003e-62
i3_HQ_PLCLR_c6284/f3p3/3154	895.555	14.3102	5.9677	1.1233e-64	1.5987e-62
i3_LQ_PLCLR_c23813/f1p1/3432	1469.25	38.1806	5.2661	1.4885e-64	2.1087e-62
i3_LQ_PLCLR_c13521/f1p4/3672	2017.82	62.9172	5.0032	2.4966e-64	3.5125e-62
i2_LQ_PLCLR_c24190/f1p3/2686	677.525	6.7654	6.646	3.5091e-64	4.9145e-62
i2_LQ_PLCLR_c7188/f1p5/2767	482.703	1.24543	8.5984	4.1682e-64	5.7979e-62
i2_LQ_PLCLR_c4989/f1p0/2265	1016.09	1.23621	9.6829	5.8616e-64	8.0985e-62
i4_LQ_PLCLR_c12912/f1p1/4798	622.36	0	Inf	6.1419e-64	8.4667e-62
i1_HQ_PLCLR_c16891/f2p0/1644	2370.51	25.0227	6.5658	7.7622e-64	1.0653e-61
i4_HQ_PLCLR_c2002/f3p18/4791	411.188	0	Inf	8.1997e-64	1.1228e-61
i2_LQ_PLCLR_c34650/f1p5/3256	460.905	0.901065	8.9986	1.4567e-63	1.977e-61
i2_LQ_PLCLR_c17879/f1p3/2244	545.885	3.16113	7.432	2.6984e-63	3.6224e-61
i2_LQ_PLCLR_c37574/f1p50/2465	439.8	0.67028	9.3579	3.1178e-63	4.1672e-61
i2_LQ_PLCLR_c21368/f1p4/2658	1064.17	13.3538	6.3163	7.2859e-63	9.6959e-61
i5_HQ_PLCLR_c2407/f2p9/5216	434.226	0.60071	9.4976	8.9222e-63	1.1848e-60
i3_HQ_PLCLR_c4923/f2p5/3463	916.388	0	Inf	2.0948e-62	2.7697e-60
i5_LQ_PLCLR_c16694/f1p0/5581	398.093	0	Inf	2.3748e-62	3.1332e-60
i2_LQ_PLCLR_c18711/f1p3/2447	1453.71	40.5209	5.1649	2.7874e-62	3.6698e-60
i1_LQ_PLCLR_c3187/f1p16/1515	910.717	17.1718	5.7289	3.3581e-62	4.3929e-60
i5_LQ_PLCLR_c12821/f1p0/5668	392.52	0	Inf	3.7354e-62	4.876e-60
i0_LQ_PLCLR_c40239/f1p10/860	477.988	0.619153	9.5925	4.2684e-62	5.5599e-60
i5_LQ_PLCLR_c6812/f1p12/5748	1946.71	35.3552	5.783	4.7209e-62	6.1235e-60
i3_LQ_PLCLR_c14232/f1p0/3946	479.414	0.33514	10.482	6.9261e-62	8.946e-60
i2_LQ_PLCLR_c11221/f1p2/2636	532.694	3.48915	7.2543	8.4517e-62	1.0871e-59
i2_HQ_PLCLR_c44079/f10p4/2483	3633.6	92.2313	5.3	9.6167e-62	1.2318e-59
i2_LQ_PLCLR_c13286/f1p8/2593	1274.1	33.0584	5.2683	1.2777e-61	1.6297e-59
i2_HQ_PLCLR_c44261/f36p5/2957	2699.78	103.534	4.7047	1.5557e-61	1.9803e-59
i0_HQ_PLCLR_c19315/f2p0/515	1348.84	24.1153	5.8056	2.0933e-61	2.6536e-59
i3_LQ_PLCLR_c31868/f1p121/3042	604.434	6.0609	6.6399	2.3814e-61	3.0126e-59
i0_LQ_PLCLR_c39441/f1p0/825	401.695	0.309577	10.342	2.5616e-61	3.2339e-59
i3_LQ_PLCLR_c4531/f2p0/3333	1289.48	35.7904	5.1711	2.7417e-61	3.4542e-59
i3_LQ_PLCLR_c6572/f1p0/3138	377.579	0	Inf	8.3051e-61	1.0315e-58
i4_LQ_PLCLR_c20619/f1p2/4631	946.598	2.48163	8.5753	9.3056e-61	1.1535e-58
i2_HQ_PLCLR_c2418/f4p14/2242	18013.7	687.075	4.7125	9.5322e-61	1.1792e-58
i2_LQ_PLCLR_c20532/f1p3/2626	375.006	0	Inf	9.7595e-61	1.2049e-58
i5_LQ_PLCLR_c13955/f1p0/5124	641.633	8.00719	6.3243	1.0884e-60	1.341e-58
i4_LQ_PLCLR_c7145/f1p6/4953	409.514	0.644717	9.311	1.7381e-60	2.1287e-58
i2_LQ_PLCLR_c37046/f1p52/2362	1257.71	2.68112	8.8737	1.7792e-60	2.1747e-58
i3_HQ_PLCLR_c13085/f3p53/3733	652.044	4.41578	7.2062	2.0848e-60	2.5432e-58
i2_LQ_PLCLR_c34783/f1p5/2792	422.569	1.00542	8.7152	2.3238e-60	2.8291e-58
i3_HQ_PLCLR_c2687/f2p0/3261	545.188	0	Inf	2.3924e-60	2.9069e-58
i3_LQ_PLCLR_c38518/f1p0/3325	372.685	0	Inf	2.6684e-60	3.2358e-58
i4_LQ_PLCLR_c5054/f1p0/4814	470.086	2.26929	7.6945	2.7847e-60	3.3703e-58
i3_LQ_PLCLR_c6054/f1p8/3538	558.845	5.01649	6.7996	3.0268e-60	3.6418e-58
i4_LQ_PLCLR_c9874/f1p1/5046	534.785	0	Inf	4.2093e-60	5.0546e-58
i3_HQ_PLCLR_c6009/f2p1/3415	1584.08	13.6293	6.8608	1.2104e-59	1.445e-57
i5_LQ_PLCLR_c4673/f1p0/5566	362.296	0	Inf	1.3012e-59	1.5504e-57
i6_LQ_PLCLR_c2971/f1p0/6826	365.079	0	Inf	1.568e-59	1.8575e-57
i3_LQ_PLCLR_c9143/f1p3/3347	878.589	3.89386	7.8178	1.6389e-59	1.934e-57
i3_LQ_PLCLR_c9930/f5p0/3487	487.373	3.12635	7.2844	2.2928e-59	2.7005e-57
i2_LQ_PLCLR_c29668/f1p6/2971	441.083	1.93415	7.8332	3.5546e-59	4.1786e-57
i4_LQ_PLCLR_c20764/f1p1/4923	419.457	1.23621	8.4065	3.57e-59	4.1888e-57
i4_LQ_PLCLR_c10459/f1p0/4295	1141.12	31.269	5.1896	4.4621e-59	5.2255e-57
i2_LQ_PLCLR_c29038/f1p3/2556	390.392	0.619153	9.3004	5.4144e-59	6.2928e-57
i2_LQ_PLCLR_c21358/f1p145/2518	178507	1639.79	6.7663	5.5115e-59	6.3935e-57
i2_LQ_PLCLR_c2666/f3p45/2189	9980.9	452.813	4.4622	5.6988e-59	6.5984e-57
i1_LQ_PLCLR_c21745/f1p14/1621	16890.1	701.833	4.5889	6.2707e-59	7.2469e-57
i1_LQ_PLCLR_c13514/f1p1/1310	357.728	0	Inf	7.3224e-59	8.3992e-57
i1_HQ_PLCLR_c9151/f2p12/1397	677.043	10.1963	6.0531	7.7544e-59	8.8781e-57
i3_LQ_PLCLR_c30194/f1p0/3227	355.785	0	Inf	8.2185e-59	9.392e-57
i4_LQ_PLCLR_c11210/f1p2/4648	1154.07	27.1401	5.4102	8.2837e-59	9.4489e-57
i4_LQ_PLCLR_c3110/f1p4/4444	353.86	0	Inf	1.0612e-58	1.2038e-56
i4_LQ_PLCLR_c8168/f1p7/4804	613.354	8.22374	6.2208	1.95e-58	2.1998e-56
i2_LQ_PLCLR_c35383/f1p0/2414	592.944	7.56058	6.2933	2.9686e-58	3.3366e-56
i1_LQ_PLCLR_c15624/f1p0/1276	2605.95	110.925	4.5542	3.226e-58	3.6194e-56
i1_LQ_PLCLR_c12823/f1p0/1858	2057.01	0	Inf	3.6685e-58	4.1009e-56
i1_LQ_PLCLR_c25742/f5p0/1069	11768.7	539.062	4.4484	4.2341e-58	4.7075e-56
i2_LQ_PLCLR_c7003/f1p0/2698	346.253	0	Inf	5.2023e-58	5.763e-56
i4_HQ_PLCLR_c16222/f2p0/4876	425.443	1.95971	7.7622	9.3797e-58	1.0316e-55
i3_LQ_PLCLR_c15339/f1p2/3075	342.72	0	Inf	1.0818e-57	1.1877e-55
i1_LQ_PLCLR_c8467/f1p9/1731	1192.06	36.2876	5.0378	1.771e-57	1.9271e-55
i1_LQ_PLCLR_c3697/f1p2/1080	710.31	12.763	5.7984	1.8118e-57	1.968e-55
i5_LQ_PLCLR_c19456/f1p0/5182	342.938	0	Inf	1.9781e-57	2.145e-55
i1_LQ_PLCLR_c585/f11p0/1225	9336.27	447.174	4.3839	2.0691e-57	2.2397e-55
i2_HQ_PLCLR_c21442/f2p19/2597	9138.64	26.7141	8.4182	2.918e-57	3.142e-55
i3_LQ_PLCLR_c13957/f1p0/3558	355.768	0.309577	10.166	2.9468e-57	3.1674e-55
i2_LQ_PLCLR_c14251/f1p23/2121	1193.91	0.67028	10.799	3.1866e-57	3.4191e-55
i5_LQ_PLCLR_c19646/f1p0/5048	1032.08	28.7647	5.1651	3.2317e-57	3.4615e-55
i4_LQ_PLCLR_c4426/f1p22/4865	337.363	0	Inf	4.9507e-57	5.2935e-55
i5_LQ_PLCLR_c12693/f1p5/5503	453.128	3.19592	7.1475	6.4756e-57	6.9001e-55
i1_LQ_PLCLR_c10586/f5p3/1320	5463.88	276.022	4.3071	1.0926e-56	1.1502e-54
i3_LQ_PLCLR_c24936/f1p3/3173	333.207	0	Inf	1.1029e-56	1.1571e-54
i0_LQ_PLCLR_c52118/f1p0/269	2406.84	0	Inf	1.1605e-56	1.2155e-54
i0_HQ_PLCLR_c32245/f2p3/687	655.445	0	Inf	1.5323e-56	1.5995e-54
i4_LQ_PLCLR_c2282/f1p5/4821	486.064	4.43633	6.7756	1.7153e-56	1.7875e-54
i2_LQ_PLCLR_c6755/f1p6/2351	487.546	4.41578	6.7867	1.8405e-56	1.9147e-54
i2_LQ_PLCLR_c10517/f2p2/2479	617.507	9.80932	5.9762	2.0257e-56	2.0967e-54
i3_LQ_PLCLR_c13606/f1p0/3601	332.872	0	Inf	2.1423e-56	2.2099e-54
i5_HQ_PLCLR_c15017/f3p0/5327	332.881	0	Inf	2.1404e-56	2.2099e-54
i3_LQ_PLCLR_c36322/f1p1/3112	1308.34	45.585	4.843	3.4109e-56	3.5068e-54
i1_HQ_PLCLR_c2387/f2p4/1337	1952.95	26.5924	6.1985	4.0088e-56	4.1079e-54
i3_LQ_PLCLR_c23008/f1p2/3708	479.56	4.25108	6.8177	4.4501e-56	4.5524e-54
i2_LQ_PLCLR_c23302/f1p1/2793	345.811	0.300355	10.169	4.4891e-56	4.5847e-54
i2_LQ_PLCLR_c33387/f1p163/2497	1799.44	21.42	6.3924	5.8459e-56	5.9407e-54
i5_LQ_PLCLR_c16553/f1p0/5714	589.871	9.17593	6.0064	8.5042e-56	8.6137e-54
i5_LQ_PLCLR_c14814/f4p1/5841	468.547	4.25457	6.783	9.3298e-56	9.4189e-54
i1_LQ_PLCLR_c13523/f1p0/1257	532.307	6.71274	6.3092	1.0446e-55	1.0528e-53
i4_LQ_PLCLR_c16370/f1p0/4687	522.382	0	Inf	1.0803e-55	1.0871e-53
i0_HQ_PLCLR_c48856/f5p0/526	5830.63	29.5847	7.6227	1.2084e-55	1.2139e-53
i1_LQ_PLCLR_c11231/f2p19/1652	322.191	0	Inf	1.6442e-55	1.6411e-53
i4_LQ_PLCLR_c12799/f1p2/4577	534.576	6.86053	6.2839	3.4861e-55	3.457e-53
i3_HQ_PLCLR_c16021/f5p0/3651	318.786	0	Inf	3.6846e-55	3.6421e-53
i2_HQ_PLCLR_c2293/f4p6/2670	317.951	0	Inf	3.9762e-55	3.924e-53
i3_LQ_PLCLR_c13414/f1p6/3124	1563.64	26.7943	5.8668	4.0253e-55	3.9661e-53
i2_HQ_PLCLR_c12109/f3p8/2725	6963.86	371.168	4.2297	5.3225e-55	5.2108e-53
i3_LQ_PLCLR_c26039/f1p3/3360	1042.72	33.4261	4.9632	6.9375e-55	6.7703e-53
i1_LQ_PLCLR_c6957/f1p0/1288	849.537	22.2934	5.252	8.0157e-55	7.7978e-53
i3_HQ_PLCLR_c14133/f2p0/3349	668.825	13.4291	5.6382	8.1649e-55	7.9304e-53
i4_LQ_PLCLR_c2513/f1p2/4508	379.321	1.64092	7.8528	8.3905e-55	8.1367e-53
i4_LQ_PLCLR_c12927/f1p0/4393	343.986	0.67028	9.0034	9.3588e-55	9.033e-53
i4_LQ_PLCLR_c5627/f1p0/4419	649.851	4.51804	7.1683	2.0764e-54	1.9885e-52
i2_HQ_PLCLR_c1135/f3p41/2929	5375.31	294.68	4.1891	2.1796e-54	2.0841e-52
i3_LQ_PLCLR_c10167/f1p0/3110	1721.41	74.4391	4.5314	2.3522e-54	2.2457e-52
i1_HQ_PLCLR_c25550/f2p7/1100	1694.51	71.9015	4.5587	2.7994e-54	2.6684e-52
i2_LQ_PLCLR_c4291/f1p15/2740	405.322	2.45817	7.3653	2.8756e-54	2.7368e-52
i5_HQ_PLCLR_c15559/f2p0/5555	310.835	0	Inf	3.4738e-54	3.2909e-52
i4_LQ_PLCLR_c16921/f1p0/4955	349.87	0.945072	8.5322	3.6528e-54	3.4498e-52
i2_HQ_PLCLR_c1956/f2p4/2814	2402.89	0	Inf	4.161e-54	3.9118e-52
i5_LQ_PLCLR_c13585/f1p61/5196	505.835	6.02401	6.3918	4.3511e-54	4.0842e-52
i1_LQ_PLCLR_c7155/f1p3/1782	530.316	7.99224	6.0521	5.4021e-54	5.063e-52
i5_LQ_PLCLR_c8098/f1p7/5373	306.908	0	Inf	6.141e-54	5.738e-52
i4_HQ_PLCLR_c24843/f13p2/4929	430.239	3.46359	6.9567	7.6098e-54	7.0996e-52
i3_LQ_PLCLR_c5507/f1p0/3322	1492.32	62.7637	4.5715	8.6643e-54	8.059e-52
i2_LQ_PLCLR_c33162/f1p15/2385	304.872	0	Inf	1.0634e-53	9.8468e-52
i2_LQ_PLCLR_c40732/f1p3/2187	439.343	3.99683	6.7803	1.135e-53	1.0477e-51
i4_HQ_PLCLR_c25121/f84p0/4889	1071.48	0	Inf	1.2015e-53	1.1075e-51
i3_LQ_PLCLR_c23183/f1p1/3767	616.971	5.95444	6.6951	1.4143e-53	1.2997e-51
i3_LQ_PLCLR_c12246/f2p16/3404	373.995	1.90649	7.616	1.4664e-53	1.3457e-51
i2_LQ_PLCLR_c9361/f1p25/2514	3334.33	4.63735	9.4899	1.5182e-53	1.3911e-51
i2_HQ_PLCLR_c2194/f5p1/2628	621.64	12.0424	5.6899	1.5502e-53	1.4183e-51
i5_HQ_PLCLR_c14887/f6p3/5174	633.403	0	Inf	1.7096e-53	1.5595e-51
i6_LQ_PLCLR_c1366/f1p0/6198	317.042	0.309577	10	2.0586e-53	1.8668e-51
i4_LQ_PLCLR_c6063/f1p0/4604	526.947	7.71257	6.0943	2.6422e-53	2.3924e-51
i1_LQ_PLCLR_c6546/f1p0/1913	321.07	0	Inf	3.3407e-53	3.0116e-51
i7_LQ_PLCLR_c1072/f2p3/7296	361.609	1.61535	7.8064	4.5618e-53	4.1004e-51
i3_LQ_PLCLR_c13424/f1p235/3785	873.164	0.92873	9.8768	4.6569e-53	4.1798e-51
i1_LQ_PLCLR_c26367/f1p0/1192	2870.46	151.824	4.2408	6.3872e-53	5.7161e-51
i2_LQ_PLCLR_c4396/f1p14/2609	3479.59	85.5145	5.3466	1.319e-52	1.1668e-50
i2_LQ_PLCLR_c17656/f4p7/2617	598.922	12.183	5.6194	1.5194e-52	1.3383e-50
i3_LQ_PLCLR_c14121/f1p0/3806	293.17	0	Inf	1.6175e-52	1.4227e-50
i0_LQ_PLCLR_c19107/f1p1/651	293.539	0	Inf	1.7327e-52	1.5196e-50
i1_LQ_PLCLR_c20485/f1p14/1489	294.873	0	Inf	1.8794e-52	1.646e-50
i3_LQ_PLCLR_c42626/f1p0/3109	331.142	1.00542	8.3635	2.2919e-52	1.9931e-50
i3_LQ_PLCLR_c28175/f1p0/3674	1300.11	53.2472	4.6098	2.3544e-52	2.0417e-50
i3_LQ_PLCLR_c30460/f1p0/3204	288.142	0	Inf	6.1199e-52	5.2405e-50
i4_LQ_PLCLR_c7024/f1p0/4757	287.397	0	Inf	6.2467e-52	5.3416e-50
i2_LQ_PLCLR_c8542/f2p7/2730	286.262	0	Inf	6.9882e-52	5.9591e-50
i5_LQ_PLCLR_c13687/f1p0/5075	386.123	2.75853	7.129	8.1468e-52	6.9087e-50
i0_HQ_PLCLR_c36104/f2p6/608	286.551	0	Inf	9.8301e-52	8.3019e-50
i3_LQ_PLCLR_c19766/f1p35/3118	1795.84	88.3583	4.3451	1.6022e-51	1.3475e-49
i1_LQ_PLCLR_c6130/f1p2/1593	369.789	2.5512	7.1794	1.8417e-51	1.5406e-49
i1_LQ_PLCLR_c13336/f2p1/1626	733.73	9.99318	6.1982	1.8919e-51	1.5804e-49
i4_LQ_PLCLR_c4213/f1p0/4609	483.526	7.19987	6.0695	2.2582e-51	1.8838e-49
i4_HQ_PLCLR_c11425/f2p0/4577	430.234	4.98381	6.4317	3.1194e-51	2.5812e-49
i5_LQ_PLCLR_c7526/f1p16/5498	488.57	7.56268	6.0135	3.2417e-51	2.6789e-49
i0_LQ_PLCLR_c28384/f1p5/529	279.84	0	Inf	6.544e-51	5.3933e-49
i3_HQ_PLCLR_c8404/f4p0/3197	1473.06	41.9986	5.1323	7.3615e-51	6.0589e-49
i2_HQ_PLCLR_c13592/f2p4/2693	276.331	0	Inf	9.3168e-51	7.658e-49
i3_LQ_PLCLR_c11022/f1p0/3744	326.595	1.23831	8.043	1.002e-50	8.225e-49
i1_LQ_PLCLR_c20054/f1p0/1315	290.507	0.309577	9.8741	1.191e-50	9.7373e-49
i2_LQ_PLCLR_c4793/f1p0/2291	379.749	3.17748	6.901	1.2532e-50	1.0233e-48
i2_LQ_PLCLR_c24369/f1p0/2465	771.72	23.832	5.0171	1.3012e-50	1.061e-48
i2_LQ_PLCLR_c33094/f1p48/2474	2076.36	0	Inf	1.7591e-50	1.4268e-48
i6_HQ_PLCLR_c283/f6p0/6266	274.585	0	Inf	2.1264e-50	1.7225e-48
i2_LQ_PLCLR_c39057/f1p61/2432	330.259	1.57345	7.7135	3.3643e-50	2.7003e-48
i3_LQ_PLCLR_c21410/f1p0/3608	423.677	5.29128	6.3232	3.5265e-50	2.8231e-48
i2_LQ_PLCLR_c3683/f1p2/2411	297.295	0.67028	8.7929	7.1091e-50	5.6252e-48
i2_LQ_PLCLR_c9108/f1p8/2404	506.54	1.93415	8.0328	7.1754e-50	5.6631e-48
i3_LQ_PLCLR_c36215/f1p42/3227	270.134	0	Inf	7.595e-50	5.9866e-48
i2_LQ_PLCLR_c9431/f1p3/2768	268.67	0	Inf	9.3295e-50	7.335e-48
i2_LQ_PLCLR_c13071/f1p20/2209	1191.81	16.6896	6.1581	1.103e-49	8.6612e-48
i2_LQ_PLCLR_c36189/f1p9/2527	1381.51	67.1521	4.3627	1.2337e-49	9.6747e-48
i2_LQ_PLCLR_c27093/f1p4/3020	1115.12	20.3471	5.7762	1.5775e-49	1.2308e-47
i0_LQ_PLCLR_c43323/f1p12/758	7756.35	0	Inf	1.6134e-49	1.2572e-47
i2_LQ_PLCLR_c12048/f1p5/2770	406.586	5.00225	6.3448	1.9326e-49	1.5022e-47
i2_LQ_PLCLR_c39490/f1p5/2836	1213.44	4.56988	8.0527	2.2621e-49	1.7539e-47
i2_LQ_PLCLR_c44035/f12p2/2807	1462.34	25.1478	5.8617	2.5158e-49	1.9456e-47
i1_LQ_PLCLR_c15024/f1p0/1060	384.284	0.300355	10.321	2.5434e-49	1.9645e-47
i0_LQ_PLCLR_c8248/f1p22/856	3570	227.053	3.9748	3.1359e-49	2.4131e-47
i1_LQ_PLCLR_c23182/f1p0/1943	263.521	0	Inf	3.6524e-49	2.7965e-47
i4_LQ_PLCLR_c23533/f1p66/4208	329.245	2.01084	7.3552	3.9322e-49	3.007e-47
i2_LQ_PLCLR_c25363/f1p2/2659	1002.06	42.4309	4.5617	4.8765e-49	3.7198e-47
i2_LQ_PLCLR_c3799/f1p2/2402	261.024	0	Inf	5.9416e-49	4.5266e-47
i2_LQ_PLCLR_c24496/f1p3/2407	448.949	7.38804	5.9252	7.2164e-49	5.4843e-47
i2_LQ_PLCLR_c36326/f1p3/3002	367.524	3.60985	6.6698	8.0075e-49	6.0705e-47
i4_LQ_PLCLR_c14240/f1p6/4155	393.846	4.73458	6.3783	1.2423e-48	9.3601e-47
i0_LQ_PLCLR_c19216/f1p1/902	372.701	3.67593	6.6638	1.2881e-48	9.6812e-47
i2_LQ_PLCLR_c12207/f1p4/2387	624.899	17.105	5.1911	1.3647e-48	1.0245e-46
i4_LQ_PLCLR_c11838/f1p4/5026	845.496	17.8143	5.5687	1.4314e-48	1.0732e-46
i3_LQ_PLCLR_c38372/f1p1/3520	256.28	0	Inf	2.0433e-48	1.5209e-46
i0_LQ_PLCLR_c10633/f1p0/792	825.715	0.33514	11.267	2.4009e-48	1.7849e-46
i5_LQ_PLCLR_c8362/f1p0/6017	483.202	0	Inf	2.8343e-48	2.1046e-46
i1_LQ_PLCLR_c18961/f1p8/1743	255.207	0	Inf	3.2161e-48	2.3795e-46
i2_LQ_PLCLR_c10518/f2p17/2945	1512.68	20.888	6.1783	3.6684e-48	2.7043e-46
i1_HQ_PLCLR_c25240/f5p2/1340	23192.9	1055.39	4.4578	3.6889e-48	2.7129e-46
i5_HQ_PLCLR_c19009/f28p77/5139	253.668	0	Inf	3.8047e-48	2.7948e-46
i5_LQ_PLCLR_c13715/f1p4/5069	610.576	17.1043	5.1577	3.9582e-48	2.9006e-46
i2_LQ_PLCLR_c18214/f1p8/2702	5786.67	66.8613	6.4354	4.3565e-48	3.1886e-46
i6_LQ_PLCLR_c1694/f1p4/6160	841.574	0	Inf	5.0461e-48	3.6846e-46
i3_LQ_PLCLR_c12725/f1p36/3594	278.497	0.619153	8.8131	5.1295e-48	3.7411e-46
i2_LQ_PLCLR_c25734/f1p12/2848	716.701	23.8526	4.9092	5.3373e-48	3.8834e-46
i1_LQ_PLCLR_c13764/f1p0/1279	277.697	0.635495	8.7714	8.5127e-48	6.1865e-46
i3_LQ_PLCLR_c28985/f1p0/3172	307.145	1.59901	7.5856	9.5533e-48	6.9346e-46
i1_LQ_PLCLR_c12546/f1p14/1579	1633.9	91.6302	4.1564	1.3806e-47	9.9742e-46
i3_LQ_PLCLR_c1889/f6p8/3837	1255.88	50.2514	4.6434	1.6892e-47	1.2175e-45
i2_LQ_PLCLR_c6261/f1p0/2296	283.789	0.954293	8.2162	2.1938e-47	1.5757e-45
i3_LQ_PLCLR_c20036/f1p3/3288	247.734	0	Inf	2.4141e-47	1.7279e-45
i3_LQ_PLCLR_c6969/f1p0/3323	575.748	15.724	5.1944	2.4556e-47	1.7555e-45
i6_LQ_PLCLR_c1163/f1p0/6751	247.367	0	Inf	2.6633e-47	1.9018e-45
i2_LQ_PLCLR_c25295/f1p0/2469	694.903	23.3336	4.8963	3.0527e-47	2.1748e-45
i4_LQ_PLCLR_c7785/f1p0/4822	271.937	0.67028	8.6643	3.3713e-47	2.3962e-45
i5_LQ_PLCLR_c9702/f1p0/5206	247.197	0	Inf	3.4142e-47	2.4239e-45
i3_LQ_PLCLR_c10214/f2p0/3411	1329.1	21.988	5.9176	3.9073e-47	2.7644e-45
i5_LQ_PLCLR_c16490/f1p0/5235	245.797	0	Inf	3.9946e-47	2.8229e-45
i2_LQ_PLCLR_c3898/f1p2/2408	316.382	2.24163	7.141	4.1061e-47	2.8984e-45
i5_HQ_PLCLR_c1819/f3p0/5215	433.932	7.74945	5.8072	4.2868e-47	3.0225e-45
i4_LQ_PLCLR_c19903/f1p3/5073	245.424	0	Inf	5.2434e-47	3.6759e-45
i4_LQ_PLCLR_c13237/f1p1/4861	245.884	0	Inf	5.5885e-47	3.9133e-45
i0_LQ_PLCLR_c12852/f1p3/867	684.527	22.8962	4.9019	5.618e-47	3.926e-45
i6_LQ_PLCLR_c1510/f1p0/6305	357.815	4.12465	6.4388	5.7822e-47	4.0352e-45
i5_LQ_PLCLR_c4326/f1p50/5187	245.959	0	Inf	6.2214e-47	4.3368e-45
i2_HQ_PLCLR_c1589/f3p2/2658	242.398	0	Inf	8.7827e-47	6.1015e-45
i1_LQ_PLCLR_c10476/f1p7/1274	423.222	6.79306	5.9612	1.1146e-46	7.726e-45
i3_LQ_PLCLR_c10898/f1p16/3344	242.236	0	Inf	1.1271e-46	7.8034e-45
i2_LQ_PLCLR_c32284/f2p2/2527	592.451	17.3698	5.092	1.1291e-46	7.8086e-45
i7_LQ_PLCLR_c120/f2p0/7683	681.433	0	Inf	1.2637e-46	8.7203e-45
i2_LQ_PLCLR_c3124/f1p11/2840	384.384	4.44847	6.4331	1.8939e-46	1.2996e-44
i4_LQ_PLCLR_c8920/f1p11/4853	239.041	0	Inf	2.7411e-46	1.8705e-44
i4_LQ_PLCLR_c12754/f1p0/4385	404.044	3.55872	6.827	2.9272e-46	1.993e-44
i3_LQ_PLCLR_c31364/f1p3/3084	413.451	6.98696	5.8869	3.25e-46	2.2031e-44
i2_LQ_PLCLR_c11159/f1p4/2532	530.95	8.66815	5.9367	4.3938e-46	2.9716e-44
i5_LQ_PLCLR_c4319/f1p11/5273	703.182	25.889	4.7635	4.3983e-46	2.9716e-44
i3_HQ_PLCLR_c14278/f3p2/3400	793.481	1.28943	9.2653	4.9142e-46	3.3129e-44
i3_LQ_PLCLR_c32348/f1p12/3085	2685.82	122.453	4.4551	5.5685e-46	3.7498e-44
i1_LQ_PLCLR_c8242/f1p3/1392	545.562	15.1495	5.1704	5.6781e-46	3.8195e-44
i2_LQ_PLCLR_c32984/f1p43/3039	277.969	1.28943	7.752	5.7369e-46	3.8506e-44
i3_LQ_PLCLR_c21335/f1p5/3141	459.768	1.58057	8.1843	1.0227e-45	6.8046e-44
i2_LQ_PLCLR_c21048/f1p8/2941	577.695	10.8352	5.7365	1.0494e-45	6.9748e-44
i1_LQ_PLCLR_c13395/f1p0/1214	380.414	1.34056	8.1486	1.1105e-45	7.3733e-44
i2_LQ_PLCLR_c40464/f1p2/2262	276.335	1.28943	7.7435	1.2054e-45	7.9946e-44
i2_LQ_PLCLR_c39456/f1p16/2848	1557.37	37.4479	5.3781	1.3081e-45	8.6666e-44
i4_HQ_PLCLR_c1707/f3p0/4992	355.529	0	Inf	1.3646e-45	9.0314e-44
i4_LQ_PLCLR_c10656/f1p0/4594	497.663	12.2229	5.3475	1.4619e-45	9.6541e-44
i5_LQ_PLCLR_c8945/f1p3/5896	530.944	0	Inf	1.7442e-45	1.1494e-43
i1_LQ_PLCLR_c17822/f1p0/1713	1098.73	26.8325	5.3557	1.8e-45	1.1849e-43
i5_HQ_PLCLR_c18977/f3p5/5575	4825.15	65.1346	6.211	2.3328e-45	1.5291e-43
i5_LQ_PLCLR_c7260/f1p0/6122	495.061	0	Inf	2.4199e-45	1.5844e-43
i3_LQ_PLCLR_c25810/f1p0/3836	451.28	1.90859	7.8854	2.5193e-45	1.6478e-43
i4_LQ_PLCLR_c8304/f1p0/4789	387.79	6.83133	5.827	3.0219e-45	1.9744e-43
i4_LQ_PLCLR_c13836/f1p0/4099	415.49	0.945072	8.7802	3.0445e-45	1.9871e-43
i2_LQ_PLCLR_c18328/f1p110/3031	2556.69	178.827	3.8376	3.1169e-45	2.0322e-43
i2_LQ_PLCLR_c25519/f2p6/2896	433.379	9.01122	5.5878	3.3141e-45	2.1584e-43
i4_LQ_PLCLR_c6137/f1p0/4776	730.644	29.396	4.6355	3.3296e-45	2.1663e-43
i2_LQ_PLCLR_c1431/f4p30/2650	1087.44	57.8772	4.2318	3.963e-45	2.5675e-43
i1_LQ_PLCLR_c1690/f4p0/1103	2792.42	197.803	3.8194	4.3952e-45	2.8385e-43
i4_HQ_PLCLR_c24647/f4p52/4662	825.638	14.0759	5.8742	4.6138e-45	2.9734e-43
i3_LQ_PLCLR_c5224/f1p53/3678	309.423	2.8281	6.7736	4.9033e-45	3.1534e-43
i2_LQ_PLCLR_c5547/f1p13/2177	2775.17	205.384	3.7562	4.9877e-45	3.2043e-43
i1_LQ_PLCLR_c8190/f1p0/1687	479.305	12.244	5.2908	5.6235e-45	3.594e-43
i2_LQ_PLCLR_c2840/f1p3/2660	228.332	0	Inf	6.7578e-45	4.31e-43
i4_HQ_PLCLR_c2061/f2p2/4937	385.06	6.67585	5.85	6.9343e-45	4.4134e-43
i3_LQ_PLCLR_c19517/f1p20/3164	853.487	38.9213	4.4547	7.9072e-45	5.017e-43
i4_LQ_PLCLR_c2261/f2p7/4706	361.591	1.93415	7.5465	9.0643e-45	5.7393e-43
i2_HQ_PLCLR_c9838/f2p0/2806	227.319	0	Inf	9.1304e-45	5.7753e-43
i2_HQ_PLCLR_c44621/f4p7/2107	18957.9	441.364	5.4247	9.705e-45	6.1261e-43
i4_LQ_PLCLR_c21926/f1p5/4689	424.491	0	Inf	1.0234e-44	6.4534e-43
i2_LQ_PLCLR_c8912/f1p11/3280	703.079	23.8703	4.8804	1.1673e-44	7.3532e-43
i4_LQ_PLCLR_c14323/f1p3/4220	225.322	0	Inf	1.4766e-44	9.2357e-43
i3_LQ_PLCLR_c14439/f2p0/3086	1562.66	99.614	3.9715	1.5047e-44	9.4017e-43
i5_LQ_PLCLR_c4031/f1p0/5345	224.286	0	Inf	1.5774e-44	9.846e-43
i4_LQ_PLCLR_c17987/f1p123/4751	313.652	3.3514	6.5483	1.7543e-44	1.0939e-42
i3_HQ_PLCLR_c40786/f2p1/3113	370.725	0	Inf	1.7922e-44	1.1164e-42
i0_HQ_PLCLR_c1724/f7p3/671	9187.88	530.037	4.1156	3.7165e-44	2.3057e-42
i3_HQ_PLCLR_c1855/f4p4/3979	363.236	5.7713	5.9759	5.6001e-44	3.4465e-42
i3_LQ_PLCLR_c29480/f1p8/3283	643.045	0	Inf	6.4517e-44	3.9548e-42
i2_LQ_PLCLR_c11185/f1p6/2297	298.507	2.80965	6.7312	7.1781e-44	4.3913e-42
i4_LQ_PLCLR_c6937/f1p4/4886	252.684	0.901065	8.1315	8.3717e-44	5.1062e-42
i3_HQ_PLCLR_c6087/f3p0/3395	349.685	5.35875	6.028	9.1973e-44	5.6042e-42
i2_LQ_PLCLR_c37876/f1p1/2387	2219.02	54.7311	5.3414	9.404e-44	5.7189e-42
i4_LQ_PLCLR_c11054/f1p2/4833	323.827	4.13387	6.2916	9.6261e-44	5.8481e-42
i4_HQ_PLCLR_c1990/f2p3/4770	219.065	0	Inf	1.0023e-43	6.0834e-42
i5_LQ_PLCLR_c17642/f1p6/5681	297.132	2.91191	6.673	1.0326e-43	6.2549e-42
i3_HQ_PLCLR_c16085/f4p0/3455	249.4	1.00542	7.9545	1.31e-43	7.9041e-42
i0_LQ_PLCLR_c39732/f1p2/818	2576.46	190.443	3.758	1.3195e-43	7.9455e-42
i4_HQ_PLCLR_c23421/f2p1/4046	1308.3	81.2576	4.009	1.5426e-43	9.262e-42
i0_LQ_PLCLR_c52233/f1p0/519	924.939	6.19445	7.2222	1.6294e-43	9.764e-42
i4_LQ_PLCLR_c12845/f1p17/4696	216.748	0	Inf	1.7067e-43	1.0217e-41
i4_HQ_PLCLR_c24807/f33p1/4731	429.719	11.0248	5.2846	1.8223e-43	1.0888e-41
i4_LQ_PLCLR_c20201/f1p0/4873	216.451	0	Inf	2.0015e-43	1.1935e-41
i3_HQ_PLCLR_c40826/f2p0/3467	659.804	26.8391	4.6196	2.2231e-43	1.3232e-41
i5_LQ_PLCLR_c6473/f1p63/5657	492.382	14.3557	5.1001	2.294e-43	1.3627e-41
i6_LQ_PLCLR_c3830/f1p0/6052	226.23	0.300355	9.5569	3.2143e-43	1.9021e-41
i3_LQ_PLCLR_c28265/f1p0/3800	603.714	23.1603	4.7041	3.5014e-43	2.0699e-41
i4_LQ_PLCLR_c7913/f1p7/4715	323.697	4.23976	6.2545	4.1523e-43	2.443e-41
i4_HQ_PLCLR_c25095/f6p5/4721	317.239	4.17788	6.2467	4.2344e-43	2.4889e-41
i4_HQ_PLCLR_c1247/f6p0/4713	212.789	0	Inf	4.877e-43	2.8562e-41
i4_LQ_PLCLR_c16394/f1p0/4828	297.895	3.11713	6.5784	4.9471e-43	2.894e-41
i5_HQ_PLCLR_c14694/f21p5/5267	254.18	1.34056	7.5669	4.9883e-43	2.9153e-41
i3_LQ_PLCLR_c25873/f1p1/3365	274.732	2.13015	7.0109	5.6483e-43	3.2979e-41
i2_LQ_PLCLR_c1574/f3p11/2843	664.805	28.3671	4.5506	6.5899e-43	3.8331e-41
i5_LQ_PLCLR_c8483/f1p0/5709	233.691	0.619153	8.5601	6.6133e-43	3.8431e-41
i3_LQ_PLCLR_c12489/f1p2/3689	573.413	15.9142	5.1712	6.6905e-43	3.8843e-41
i1_LQ_PLCLR_c4656/f1p8/1904	554.105	8.21451	6.0758	6.705e-43	3.889e-41
i3_LQ_PLCLR_c11959/f1p9/3237	556.923	19.7088	4.8206	6.9518e-43	4.0284e-41
i3_HQ_PLCLR_c43373/f11p22/3123	1365.93	45.1419	4.9193	7.7682e-43	4.493e-41
i5_LQ_PLCLR_c9977/f1p0/5659	475.985	14.1874	5.0682	9.5461e-43	5.5058e-41
i5_LQ_PLCLR_c1907/f3p0/5314	499.469	3.03834	7.361	9.8948e-43	5.7015e-41
i4_LQ_PLCLR_c12904/f1p0/4610	534.175	18.2823	4.8688	1.0008e-42	5.7614e-41
i5_LQ_PLCLR_c18630/f1p0/5113	211.678	0	Inf	1.0409e-42	5.9811e-41
i5_LQ_PLCLR_c7869/f1p0/5209	211.613	0	Inf	1.0495e-42	6.0246e-41
i0_LQ_PLCLR_c39475/f1p2/745	431.073	0	Inf	1.2634e-42	7.212e-41
i5_LQ_PLCLR_c7870/f1p27/5584	210.075	0	Inf	1.3586e-42	7.7487e-41
i2_LQ_PLCLR_c20426/f1p15/2856	4755.14	398.508	3.5768	1.6047e-42	9.1182e-41
i5_LQ_PLCLR_c13374/f1p0/5128	269.759	2.15781	6.966	1.7916e-42	1.0152e-40
i4_LQ_PLCLR_c10619/f1p134/4686	348.751	6.2548	5.8011	2.0031e-42	1.1319e-40
i5_LQ_PLCLR_c9849/f1p5/5190	282.846	2.87922	6.6182	2.071e-42	1.1681e-40
i4_LQ_PLCLR_c18233/f1p0/5118	246.78	1.23831	7.6387	2.54e-42	1.4262e-40
i4_HQ_PLCLR_c2053/f2p0/4564	207.149	0	Inf	2.875e-42	1.6099e-40
i2_LQ_PLCLR_c18021/f1p3/3059	208.577	0	Inf	3.0701e-42	1.7175e-40
i4_LQ_PLCLR_c10343/f1p0/4743	527.228	18.3334	4.8459	3.1788e-42	1.7751e-40
i0_LQ_PLCLR_c38791/f1p0/777	588.316	0	Inf	3.1953e-42	1.7827e-40
i3_LQ_PLCLR_c20861/f2p0/3404	1349.9	13.9468	6.5968	3.83e-42	2.1329e-40
i2_LQ_PLCLR_c32429/f2p2/2343	1176.84	73.2338	4.0063	4.0917e-42	2.2745e-40
i1_LQ_PLCLR_c10895/f1p5/1081	866.266	0.92873	9.8653	4.6022e-42	2.5537e-40
i1_LQ_PLCLR_c10642/f1p0/1195	334.796	0	Inf	4.7791e-42	2.6495e-40
i0_LQ_PLCLR_c21498/f1p2/570	207.113	0	Inf	5.0727e-42	2.8097e-40
i3_HQ_PLCLR_c18806/f2p0/3637	8049.04	302.393	4.7343	5.105e-42	2.8251e-40
i3_LQ_PLCLR_c19703/f1p0/3761	573.6	3.14479	7.5109	5.3308e-42	2.9474e-40
i2_LQ_PLCLR_c12995/f1p3/2753	378.623	5.58452	6.0832	5.694e-42	3.1453e-40
i2_HQ_PLCLR_c9762/f2p1/3039	334.032	5.4525	5.9369	6.2062e-42	3.4252e-40
i2_LQ_PLCLR_c17212/f5p0/2385	872.47	46.5873	4.2271	6.9447e-42	3.8294e-40
i3_LQ_PLCLR_c27674/f1p0/3431	635.048	3.24705	7.6116	7.4216e-42	4.0887e-40
i4_LQ_PLCLR_c17802/f1p107/4974	204.104	0	Inf	9.6399e-42	5.2918e-40
i6_HQ_PLCLR_c4005/f6p0/6223	1046.72	0	Inf	1.0435e-41	5.7232e-40
i4_LQ_PLCLR_c8952/f1p15/4742	203.768	0	Inf	1.2966e-41	7.0863e-40
i5_LQ_PLCLR_c3320/f1p0/5390	515.664	10.8055	5.5766	1.3047e-41	7.1242e-40
i3_LQ_PLCLR_c11134/f1p9/3433	297.769	0	Inf	1.3426e-41	7.3242e-40
i4_LQ_PLCLR_c21736/f1p3/5031	466.671	0.92873	8.9729	1.3644e-41	7.4365e-40
i5_HQ_PLCLR_c18864/f3p0/5249	241.451	1.20142	7.6508	1.5851e-41	8.6168e-40
i6_LQ_PLCLR_c1467/f1p0/6617	319.706	0	Inf	1.6222e-41	8.8026e-40
i4_LQ_PLCLR_c7672/f1p0/4656	201.655	0	Inf	1.8225e-41	9.8724e-40
i3_LQ_PLCLR_c31900/f1p0/3039	223.66	0.619153	8.4968	1.8989e-41	1.0277e-39
i5_HQ_PLCLR_c2081/f2p4/5203	1665.83	121.808	3.7736	2.0988e-41	1.1339e-39
i4_LQ_PLCLR_c11185/f1p6/4997	812.35	19.1058	5.41	2.1564e-41	1.164e-39
i3_LQ_PLCLR_c23802/f1p0/3518	200.602	0	Inf	2.3774e-41	1.2811e-39
i5_LQ_PLCLR_c6619/f1p0/5324	516.625	0.619153	9.7046	2.5272e-41	1.3594e-39
i5_LQ_PLCLR_c16143/f1p0/5262	200.594	0	Inf	2.701e-41	1.4516e-39
i3_LQ_PLCLR_c1994/f6p2/3348	850.234	46.5216	4.1919	3.0171e-41	1.6173e-39
i4_LQ_PLCLR_c9647/f1p0/4925	199.468	0	Inf	3.1366e-41	1.6784e-39
i5_LQ_PLCLR_c17549/f1p2/5391	200.843	0	Inf	3.1626e-41	1.6908e-39
i2_LQ_PLCLR_c7707/f2p3/2684	938.155	54.806	4.0974	3.2533e-41	1.7378e-39
i1_LQ_PLCLR_c11607/f1p4/1501	2178.72	173.973	3.6465	3.5965e-41	1.9194e-39
i4_HQ_PLCLR_c16256/f2p0/4381	669.179	5.57238	6.908	3.6563e-41	1.9496e-39
i2_LQ_PLCLR_c40018/f1p20/2745	1587.98	0	Inf	4.3392e-41	2.3058e-39
i4_LQ_PLCLR_c10131/f1p0/4669	322.61	6.00696	5.747	4.6871e-41	2.4885e-39
i5_LQ_PLCLR_c8262/f1p0/5314	197.853	0	Inf	5.0157e-41	2.6607e-39
i3_HQ_PLCLR_c4034/f2p0/3172	459.192	14.8669	4.9489	5.054e-41	2.6787e-39
i2_LQ_PLCLR_c41103/f1p3/2488	495.659	17.3664	4.835	5.1122e-41	2.7072e-39
i3_LQ_PLCLR_c8748/f1p0/3248	197.673	0	Inf	5.138e-41	2.7185e-39
i4_LQ_PLCLR_c18115/f1p1/4260	199.228	0	Inf	5.387e-41	2.8478e-39
i3_LQ_PLCLR_c38248/f1p2/3557	673.914	31.7079	4.4097	5.6608e-41	2.99e-39
i3_LQ_PLCLR_c28419/f1p0/3139	946.702	56.263	4.0727	5.8434e-41	3.0785e-39
i1_LQ_PLCLR_c6703/f1p5/1422	811.175	17.7531	5.5139	5.9248e-41	3.1161e-39
i0_HQ_PLCLR_c33890/f7p15/452	660.695	17.1398	5.2686	7.4764e-41	3.9187e-39
i2_LQ_PLCLR_c42578/f1p1/2023	437.232	13.8914	4.9761	7.9846e-41	4.1815e-39
i5_LQ_PLCLR_c1724/f1p3/5264	337.41	0.910287	8.534	9.3174e-41	4.8671e-39
i3_LQ_PLCLR_c30345/f1p0/3571	887.596	51.9945	4.0935	9.4321e-41	4.9228e-39
i5_LQ_PLCLR_c14648/f23p0/5495	389.689	9.88883	5.3004	9.5048e-41	4.9565e-39
i5_LQ_PLCLR_c4724/f1p65/5171	196.807	0	Inf	9.6085e-41	5.0064e-39
i3_LQ_PLCLR_c13496/f1p7/3790	241.349	1.6757	7.1702	1.1768e-40	6.1157e-39
i2_LQ_PLCLR_c25727/f1p10/2435	246.746	1.88302	7.0338	1.2403e-40	6.4353e-39
i5_LQ_PLCLR_c4139/f1p6/5955	491.388	10.2622	5.5814	1.2769e-40	6.6192e-39
i4_HQ_PLCLR_c15076/f3p0/4857	354.208	7.89151	5.4882	1.2933e-40	6.699e-39
i1_LQ_PLCLR_c24240/f2p5/1070	744.629	38.7679	4.2636	1.406e-40	7.2702e-39
i4_HQ_PLCLR_c1653/f3p5/4963	715.953	15.1396	5.5635	1.4195e-40	7.3338e-39
i3_LQ_PLCLR_c37117/f1p0/3472	1002.24	63.1359	3.9886	1.6853e-40	8.6928e-39
i3_LQ_PLCLR_c46961/f1p0/3031	375.342	9.4394	5.3134	1.9592e-40	1.0088e-38
i4_LQ_PLCLR_c9917/f1p0/4758	193.901	0	Inf	2.0895e-40	1.075e-38
i1_LQ_PLCLR_c6476/f1p49/1441	2449.63	72.993	5.0687	2.6667e-40	1.3674e-38
i5_LQ_PLCLR_c7522/f1p2/5564	193.293	0	Inf	2.7527e-40	1.4092e-38
i1_LQ_PLCLR_c3760/f1p102/1716	192.953	0	Inf	2.883e-40	1.474e-38
i3_LQ_PLCLR_c12828/f2p0/3384	408.976	2.84234	7.1688	2.8841e-40	1.474e-38
i2_HQ_PLCLR_c10176/f2p16/2312	3441.04	26.2256	7.0357	4.3178e-40	2.1944e-38
i1_LQ_PLCLR_c25382/f1p0/1088	1388.03	0	Inf	5.37e-40	2.7218e-38
i2_LQ_PLCLR_c10406/f3p1/2408	253.996	2.5533	6.6363	5.3688e-40	2.7218e-38
i3_LQ_PLCLR_c8217/f1p0/3202	261.24	2.80755	6.5399	5.5587e-40	2.8128e-38
i3_LQ_PLCLR_c5546/f1p0/3477	191.711	0	Inf	5.7312e-40	2.8953e-38
i5_HQ_PLCLR_c1608/f4p0/5322	1828.33	0	Inf	6.1094e-40	3.0814e-38
i3_LQ_PLCLR_c12067/f1p325/3369	294.47	4.7417	5.9566	6.1178e-40	3.0831e-38
i2_HQ_PLCLR_c27266/f2p2/2831	354.849	8.49351	5.3847	7.2307e-40	3.635e-38
i5_HQ_PLCLR_c2241/f2p0/5841	190.471	0	Inf	7.7314e-40	3.8804e-38
i4_LQ_PLCLR_c13558/f1p7/4084	288.959	4.45979	6.0177	9.2791e-40	4.6458e-38
i3_LQ_PLCLR_c8377/f1p4/3249	217.768	0.901065	7.9169	9.4856e-40	4.7453e-38
i4_HQ_PLCLR_c24796/f41p0/4809	488.428	18.5847	4.716	1.1514e-39	5.7321e-38
i2_LQ_PLCLR_c4325/f1p5/2535	1786.92	143.57	3.6376	1.3854e-39	6.8858e-38
i4_LQ_PLCLR_c19339/f1p0/4917	1936.55	0	Inf	1.8005e-39	8.9056e-38
i5_HQ_PLCLR_c2037/f2p4/5690	231.198	0	Inf	1.8109e-39	8.9498e-38
i3_LQ_PLCLR_c36445/f1p11/3240	1024.41	68.3813	3.905	1.8665e-39	9.2175e-38
i2_LQ_PLCLR_c18728/f1p8/2782	1650.39	113.563	3.8612	1.9119e-39	9.4338e-38
i3_LQ_PLCLR_c6679/f1p28/3788	278.049	4.0643	6.0962	1.9917e-39	9.8122e-38
i6_LQ_PLCLR_c955/f1p0/6202	222.812	1.27099	7.4537	2.0845e-39	1.0261e-37
i3_HQ_PLCLR_c2232/f5p4/3820	735.576	41.8572	4.1353	2.6471e-39	1.3009e-37
i0_LQ_PLCLR_c29393/f1p0/945	187.211	0	Inf	2.6562e-39	1.3044e-37
i5_LQ_PLCLR_c5241/f1p0/5719	244.045	2.26929	6.7488	2.6894e-39	1.3196e-37
i5_LQ_PLCLR_c10032/f1p6/5530	411.676	4.1829	6.6209	2.6958e-39	1.3217e-37
i3_LQ_PLCLR_c11505/f1p1/3901	247.414	0.33514	9.5279	3.0193e-39	1.4768e-37
i4_LQ_PLCLR_c3435/f1p14/4888	1772.53	143.961	3.6221	3.1428e-39	1.5348e-37
i2_LQ_PLCLR_c24831/f1p2/2239	942.912	47.6998	4.3051	3.2599e-39	1.5894e-37
i2_LQ_PLCLR_c14976/f1p2/2122	932.417	59.6922	3.9654	4.0713e-39	1.9787e-37
i6_LQ_PLCLR_c819/f1p0/6582	302.615	5.54553	5.77	4.4377e-39	2.1534e-37
i3_LQ_PLCLR_c15236/f1p2/3068	1657.15	134.56	3.6224	5.2128e-39	2.5256e-37
i1_LQ_PLCLR_c11373/f1p70/1715	2416.41	13.0009	7.5381	5.3312e-39	2.5809e-37
i2_LQ_PLCLR_c9000/f3p3/2361	886.803	31.5503	4.8129	5.3612e-39	2.5934e-37
i3_LQ_PLCLR_c32473/f1p3/3055	204.12	0.635495	8.3273	5.6655e-39	2.7352e-37
i5_LQ_PLCLR_c18730/f1p10/5637	401.789	0.619153	9.3419	5.7917e-39	2.7885e-37
i2_HQ_PLCLR_c42065/f2p1/2091	380.233	10.8083	5.1367	5.8409e-39	2.8099e-37
i5_LQ_PLCLR_c12676/f1p0/5867	184.327	0	Inf	6.2954e-39	3.0239e-37
i1_LQ_PLCLR_c17855/f1p0/1351	733.373	39.0945	4.2295	8.4754e-39	4.0615e-37
i4_HQ_PLCLR_c16266/f2p0/4893	231.872	1.89014	6.9387	9.3204e-39	4.4629e-37
i2_HQ_PLCLR_c32487/f2p3/2771	641.524	33.8869	4.2427	9.3498e-39	4.4735e-37
i3_LQ_PLCLR_c36612/f1p0/3348	182.122	0	Inf	1.1183e-38	5.3381e-37
i4_HQ_PLCLR_c1615/f4p0/4859	181.009	0	Inf	1.2255e-38	5.8409e-37
i3_HQ_PLCLR_c16215/f2p0/3135	248.247	2.94669	6.3965	1.4682e-38	6.9706e-37
i4_LQ_PLCLR_c21918/f1p11/4788	363.219	10.0259	5.179	1.5188e-38	7.2052e-37
i2_LQ_PLCLR_c39957/f1p0/2405	895.272	58.559	3.9344	1.6201e-38	7.6796e-37
i5_LQ_PLCLR_c10462/f1p0/5253	209.245	0	Inf	1.6584e-38	7.8491e-37
i2_LQ_PLCLR_c34173/f1p0/2547	430.975	15.3519	4.8111	2.1282e-38	1.0042e-36
i2_LQ_PLCLR_c14387/f1p2/2065	531.79	24.3147	4.451	2.1848e-38	1.0285e-36
i4_LQ_PLCLR_c18655/f1p8/4773	336.352	7.97451	5.3984	2.5365e-38	1.1886e-36
i2_LQ_PLCLR_c24373/f1p3/3001	178.431	0	Inf	3.6764e-38	1.7137e-36
i2_LQ_PLCLR_c47709/f1p6/2013	219.676	1.52944	7.1662	4.6806e-38	2.1735e-36
i5_HQ_PLCLR_c14974/f2p3/5079	10732.2	0	Inf	4.746e-38	2.2005e-36
i3_LQ_PLCLR_c24765/f1p2/3288	436.217	16.6817	4.7087	5.4891e-38	2.5337e-36
i4_HQ_PLCLR_c10849/f2p5/4874	187.821	0.309577	9.2448	7.6464e-38	3.5188e-36
i3_LQ_PLCLR_c21244/f1p16/3124	458.622	19.0234	4.5915	8.5316e-38	3.9174e-36
i2_HQ_PLCLR_c44297/f8p2/2580	1090.52	80.9546	3.7518	9.2719e-38	4.2541e-36
i3_LQ_PLCLR_c22981/f1p0/3318	1034.54	75.6468	3.7736	9.386e-38	4.3033e-36
i1_LQ_PLCLR_c5162/f1p0/1215	1871.3	163.901	3.5131	1.0641e-37	4.8677e-36
i3_LQ_PLCLR_c12509/f1p0/3258	42773.6	3106.26	3.7835	1.0706e-37	4.8937e-36
i3_LQ_PLCLR_c26877/f1p0/3640	744.574	47.174	3.9804	1.1349e-37	5.1726e-36
i1_LQ_PLCLR_c6854/f1p41/1509	470.606	19.6847	4.5794	1.4112e-37	6.4173e-36
i2_HQ_PLCLR_c2491/f2p2/2654	215.729	1.61535	7.0612	1.5057e-37	6.8319e-36
i5_LQ_PLCLR_c6545/f1p1/5471	227.285	2.34598	6.5982	1.6577e-37	7.5104e-36
i5_LQ_PLCLR_c6834/f1p0/5161	483.911	21.645	4.4826	1.8113e-37	8.1883e-36
i3_LQ_PLCLR_c26987/f1p0/3179	842.5	56.3223	3.9029	1.9488e-37	8.7972e-36
i2_LQ_PLCLR_c6862/f1p0/2187	309.254	7.16509	5.4317	2.4941e-37	1.1201e-35
i4_LQ_PLCLR_c6335/f1p3/4386	2541.32	244.411	3.3782	2.6547e-37	1.1888e-35
i3_LQ_PLCLR_c7732/f1p3/3643	1270.66	99.611	3.6731	2.6791e-37	1.1988e-35
i4_HQ_PLCLR_c2089/f2p0/4668	172.481	0	Inf	2.7283e-37	1.219e-35
i2_LQ_PLCLR_c7669/f1p8/2738	182.856	0.300355	9.2498	2.9163e-37	1.3012e-35
i3_LQ_PLCLR_c6289/f1p9/3227	350.512	9.69073	5.1767	3.0342e-37	1.3528e-35
i4_LQ_PLCLR_c7191/f1p2/4724	289.422	6.01479	5.5885	3.1113e-37	1.3861e-35
i2_HQ_PLCLR_c30305/f3p1/2168	1292.17	104.433	3.6291	3.1461e-37	1.4007e-35
i6_LQ_PLCLR_c392/f3p0/6424	1049.94	0	Inf	3.3563e-37	1.491e-35
i2_LQ_PLCLR_c22920/f1p2/2689	171.283	0	Inf	3.4801e-37	1.5449e-35
i2_LQ_PLCLR_c39761/f1p5/2961	401.002	14.3629	4.8032	4.6165e-37	2.042e-35
i6_LQ_PLCLR_c3862/f1p45/6096	217.215	2.01084	6.7552	4.6833e-37	2.0685e-35
i2_HQ_PLCLR_c17373/f3p3/2630	505.103	23.7632	4.4098	5.7336e-37	2.5252e-35
i3_LQ_PLCLR_c10580/f1p5/3347	171.457	0	Inf	6.2708e-37	2.7578e-35
i4_LQ_PLCLR_c17934/f1p40/4747	310.04	0	Inf	6.4232e-37	2.8228e-35
i3_LQ_PLCLR_c21276/f1p0/3467	479.987	0	Inf	6.9701e-37	3.0544e-35
i2_LQ_PLCLR_c37650/f1p2/2705	170.038	0	Inf	8.2642e-37	3.6112e-35
i4_LQ_PLCLR_c6114/f1p3/5065	250.704	3.83352	6.0312	8.4612e-37	3.6947e-35
i3_LQ_PLCLR_c2644/f2p0/3507	1053.84	7.88649	7.0621	8.5751e-37	3.7417e-35
i8_LQ_PLCLR_c48/f1p0/8243	293.702	6.7362	5.4463	9.0773e-37	3.9581e-35
i4_LQ_PLCLR_c21845/f1p6/5067	231.991	2.92113	6.3114	9.1833e-37	4.0015e-35
i4_LQ_PLCLR_c19452/f1p0/4876	324.337	8.7103	5.2186	1.271e-36	5.5147e-35
i2_LQ_PLCLR_c13227/f2p1/2271	777.493	52.3006	3.8939	1.2774e-36	5.5387e-35
i1_LQ_PLCLR_c10599/f1p43/1762	337.002	0.92873	8.5033	1.3734e-36	5.9462e-35
i2_LQ_PLCLR_c45781/f2p1010/2216	9036.78	0.67028	13.719	1.6187e-36	6.974e-35
i4_LQ_PLCLR_c23604/f1p1/4097	208.004	1.52022	7.0962	1.6363e-36	7.045e-35
i2_LQ_PLCLR_c4020/f1p3/2548	334.712	8.11226	5.3667	1.6736e-36	7.2006e-35
i5_LQ_PLCLR_c11634/f1p0/5562	166.327	0	Inf	2.3155e-36	9.9347e-35
i2_LQ_PLCLR_c5579/f1p5/2745	724.528	46.5137	3.9613	2.5229e-36	1.0809e-34
i5_LQ_PLCLR_c8302/f1p0/5351	185.833	0.60071	8.2731	2.5501e-36	1.0918e-34
i6_LQ_PLCLR_c2080/f1p0/6885	466.949	1.23621	8.5612	2.5726e-36	1.1007e-34
i1_LQ_PLCLR_c26859/f1p0/1148	26124.1	298.374	6.4521	2.7883e-36	1.1922e-34
i4_LQ_PLCLR_c3783/f1p0/4767	555.349	25.9835	4.4177	2.871e-36	1.2266e-34
i3_LQ_PLCLR_c8518/f1p1/3638	318.054	8.62286	5.205	2.9231e-36	1.248e-34
i2_LQ_PLCLR_c23452/f1p0/2571	805.99	56.2201	3.8416	3.2187e-36	1.3714e-34
i2_LQ_PLCLR_c23019/f2p5/2591	546.276	29.6409	4.204	3.5307e-36	1.5033e-34
i3_LQ_PLCLR_c29640/f1p0/3124	2285.78	224.282	3.3493	3.7292e-36	1.5856e-34
i2_HQ_PLCLR_c12317/f3p5/2726	644.378	38.7281	4.0565	3.833e-36	1.6286e-34
i3_LQ_PLCLR_c11640/f1p0/3885	183.705	0.60071	8.2565	4.1355e-36	1.7559e-34
i2_HQ_PLCLR_c44622/f10p2/2241	1699.82	135.35	3.6506	5.2889e-36	2.2379e-34
i5_LQ_PLCLR_c8751/f1p2/5549	165.167	0	Inf	5.5084e-36	2.3292e-34
i5_LQ_PLCLR_c15903/f1p0/5293	1070.54	34.799	4.9432	5.7691e-36	2.4378e-34
i2_LQ_PLCLR_c19762/f1p2/3025	163.542	0	Inf	7.0219e-36	2.953e-34
i1_HQ_PLCLR_c16833/f3p0/1505	1640.5	147.93	3.4711	7.0917e-36	2.9803e-34
i3_LQ_PLCLR_c5492/f1p0/3813	260.945	5.07894	5.6831	8.0245e-36	3.37e-34
i4_LQ_PLCLR_c4367/f1p0/4642	249.391	4.51302	5.7882	8.1744e-36	3.4282e-34
i3_LQ_PLCLR_c36040/f1p11/3220	224.427	2.81175	6.3186	8.2813e-36	3.4707e-34
i0_LQ_PLCLR_c6185/f1p6/937	592.449	0	Inf	8.3001e-36	3.4762e-34
i0_LQ_PLCLR_c40752/f1p0/895	194.324	1.22908	7.3047	8.3711e-36	3.5035e-34
i6_HQ_PLCLR_c506/f2p0/6194	161.984	0	Inf	1.0209e-35	4.2639e-34
i5_HQ_PLCLR_c1785/f3p0/5614	161.689	0	Inf	1.1445e-35	4.7578e-34
i4_LQ_PLCLR_c11296/f1p0/4834	266.72	0.33514	9.6363	1.2762e-35	5.2946e-34
i2_LQ_PLCLR_c17500/f4p2/2961	443.388	17.8675	4.6332	1.3679e-35	5.6673e-34
i5_HQ_PLCLR_c2077/f2p2/6186	161.064	0	Inf	1.5514e-35	6.4057e-34
i3_LQ_PLCLR_c13890/f1p0/3371	334.075	10.9426	4.9321	1.803e-35	7.4198e-34
i5_LQ_PLCLR_c11710/f1p26/5456	250.931	0	Inf	1.8181e-35	7.4769e-34
i2_LQ_PLCLR_c10096/f1p26/2219	262.491	0.309577	9.7278	2.1004e-35	8.6265e-34
i4_LQ_PLCLR_c10904/f1p0/4442	247.78	0	Inf	2.1129e-35	8.6718e-34
i2_LQ_PLCLR_c4703/f1p4/2873	415.343	3.17748	7.0303	2.2664e-35	9.2831e-34
i3_HQ_PLCLR_c40750/f2p0/3112	160.682	0	Inf	2.3355e-35	9.5536e-34
i3_LQ_PLCLR_c4071/f1p19/3176	197.67	1.57135	6.975	2.5261e-35	1.0326e-33
i2_LQ_PLCLR_c11838/f1p4/2156	282.404	7.26873	5.2799	2.5487e-35	1.0412e-33
i6_HQ_PLCLR_c445/f2p0/6961	245.957	4.33407	5.8265	2.6119e-35	1.0663e-33
i5_LQ_PLCLR_c19331/f1p42/5738	634.913	40.1806	3.982	2.8949e-35	1.1787e-33
i5_LQ_PLCLR_c13463/f1p5/5102	159.458	0	Inf	3.0174e-35	1.2269e-33
i5_LQ_PLCLR_c10580/f1p5/5462	357.179	13.2395	4.7537	3.2796e-35	1.3327e-33
i3_LQ_PLCLR_c32052/f1p0/3080	265.858	2.86078	6.5381	3.3078e-35	1.3433e-33
i2_LQ_PLCLR_c14256/f1p1/2035	547.147	30.6975	4.1557	3.3186e-35	1.346e-33
i2_LQ_PLCLR_c27175/f1p0/2316	187.56	0	Inf	3.319e-35	1.346e-33
i6_LQ_PLCLR_c663/f1p0/6597	157.796	0	Inf	4.1743e-35	1.6885e-33
i2_LQ_PLCLR_c36352/f1p11/2875	347.171	12.1879	4.8321	4.582e-35	1.8473e-33
i5_HQ_PLCLR_c18921/f12p1/5710	257.428	5.49077	5.551	4.7907e-35	1.9301e-33
i3_LQ_PLCLR_c10548/f2p2/3329	158.267	0	Inf	4.7981e-35	1.9319e-33
i5_LQ_PLCLR_c17553/f1p12/5229	236.438	0.309577	9.577	5.2324e-35	2.104e-33
i3_LQ_PLCLR_c5934/f1p2/3367	206.805	2.10249	6.62	5.7829e-35	2.3211e-33
i4_LQ_PLCLR_c9258/f1p0/5019	284.489	7.06073	5.3324	5.8435e-35	2.3436e-33
i2_LQ_PLCLR_c39292/f1p8/2606	305.081	0.60071	8.9883	5.863e-35	2.3499e-33
i2_HQ_PLCLR_c2521/f2p5/2795	956.846	0.309577	11.594	6.4076e-35	2.5631e-33
i5_LQ_PLCLR_c2885/f1p11/5240	156.688	0	Inf	6.5609e-35	2.621e-33
i2_LQ_PLCLR_c36971/f1p2/2298	201.069	1.8717	6.7472	7.5505e-35	3.0105e-33
i0_LQ_PLCLR_c5910/f1p3/795	156.929	0	Inf	7.818e-35	3.1151e-33
i3_LQ_PLCLR_c8169/f1p0/3223	217.412	2.86078	6.2479	8.1611e-35	3.2497e-33
i2_LQ_PLCLR_c41206/f1p2/2611	316.367	9.97264	4.9875	8.209e-35	3.2667e-33
i2_LQ_PLCLR_c42827/f1p0/2072	371.31	14.7072	4.658	8.3916e-35	3.3372e-33
i1_LQ_PLCLR_c22660/f1p2/1900	2296.61	9.93422	7.8529	8.6047e-35	3.4197e-33
i5_LQ_PLCLR_c17071/f1p0/5140	155.679	0	Inf	9.4778e-35	3.7619e-33
i3_LQ_PLCLR_c31324/f1p0/3072	155.19	0	Inf	1.0973e-34	4.3524e-33
i3_LQ_PLCLR_c25797/f1p22/3652	257.769	5.72366	5.493	1.1689e-34	4.6334e-33
i5_LQ_PLCLR_c10673/f1p1/5194	363.491	0	Inf	1.2812e-34	5.0623e-33
i1_HQ_PLCLR_c3154/f2p1/1742	515.988	29.7381	4.117	1.3617e-34	5.3668e-33
i0_HQ_PLCLR_c36077/f2p0/964	191.91	1.52022	6.98	1.43e-34	5.6322e-33
i2_LQ_PLCLR_c2094/f2p2/2825	208.715	2.40284	6.4406	1.5004e-34	5.9057e-33
i3_LQ_PLCLR_c28198/f1p0/3768	172.089	0.619153	8.1186	1.6202e-34	6.3652e-33
i3_LQ_PLCLR_c15207/f1p0/3126	413.04	19.2714	4.4218	1.7027e-34	6.6849e-33
i5_LQ_PLCLR_c12184/f1p132/5185	885.612	9.9584	6.4746	1.7534e-34	6.8794e-33
i7_LQ_PLCLR_c168/f1p0/7546	339.193	6.4983	5.7059	1.794e-34	7.0342e-33
i0_LQ_PLCLR_c54006/f1p0/825	993.357	58.5873	4.0837	1.9552e-34	7.6566e-33
i5_HQ_PLCLR_c19073/f2p3/5147	398.632	3.11923	6.9977	2.7151e-34	1.0592e-32
i2_LQ_PLCLR_c14821/f1p0/2061	243.323	4.79493	5.6652	3.0293e-34	1.1803e-32
i4_LQ_PLCLR_c7127/f1p0/4745	175.928	0.919508	7.5799	3.2368e-34	1.2595e-32
i4_LQ_PLCLR_c6313/f1p0/4369	374.902	15.6594	4.5814	3.3888e-34	1.3178e-32
i4_LQ_PLCLR_c18583/f1p0/4311	152.808	0	Inf	3.4798e-34	1.3507e-32
i0_LQ_PLCLR_c27454/f1p0/580	151.415	0	Inf	4.027e-34	1.5591e-32
i4_HQ_PLCLR_c1690/f3p0/4604	150.963	0	Inf	4.6441e-34	1.7946e-32
i3_LQ_PLCLR_c12904/f1p0/3216	2304.73	27.4809	6.39	5.3127e-34	2.0466e-32
i4_HQ_PLCLR_c1818/f3p5/4717	1091.33	97.4532	3.4852	6.7452e-34	2.5919e-32
i1_LQ_PLCLR_c22872/f1p3/1391	2026.91	213.363	3.2479	7.4298e-34	2.8461e-32
i3_LQ_PLCLR_c20420/f3p0/3678	383.516	17.2427	4.4752	8.1033e-34	3.1002e-32
i2_HQ_PLCLR_c2327/f3p1/2310	991.61	86.4736	3.5194	9.0056e-34	3.4369e-32
i6_HQ_PLCLR_c472/f2p0/6251	222.112	3.91943	5.8245	1.0423e-33	3.9754e-32
i5_LQ_PLCLR_c5799/f1p0/6004	169.67	0.60071	8.1418	1.2033e-33	4.5809e-32
i3_LQ_PLCLR_c20745/f1p0/3380	166.336	0.67028	7.9551	1.2414e-33	4.723e-32
i7_LQ_PLCLR_c109/f3p0/7500	233.819	4.71112	5.6332	1.2561e-33	4.7761e-32
i2_LQ_PLCLR_c21351/f1p6/3038	270.056	7.0096	5.2678	1.3801e-33	5.241e-32
i1_LQ_PLCLR_c14710/f1p4/1031	1351.9	10.9362	6.9497	1.4276e-33	5.4112e-32
i4_LQ_PLCLR_c24614/f6p6/4540	212.009	1.59901	7.0508	1.4749e-33	5.5838e-32
i5_LQ_PLCLR_c17591/f1p8/5447	263.266	0.33514	9.6175	1.6144e-33	6.0969e-32
i4_LQ_PLCLR_c14394/f1p2/4273	236.58	0	Inf	1.7516e-33	6.603e-32
i3_LQ_PLCLR_c30058/f1p0/3678	1094.2	99.5365	3.4585	1.7839e-33	6.7204e-32
i6_LQ_PLCLR_c3886/f1p0/6136	307.951	0	Inf	1.7949e-33	6.7577e-32
i3_LQ_PLCLR_c4175/f1p0/3368	582.918	2.47241	7.8812	1.8479e-33	6.953e-32
i4_LQ_PLCLR_c23000/f1p8/4677	237.346	4.87023	5.6069	1.9037e-33	7.1588e-32
i2_LQ_PLCLR_c2959/f1p3/2775	221.001	3.7015	5.8998	2.0301e-33	7.6292e-32
i3_LQ_PLCLR_c27752/f1p33/3386	209.506	3.15191	6.0546	2.8653e-33	1.0742e-31
i4_LQ_PLCLR_c19055/f1p0/4445	550.222	35.8467	3.9401	2.9875e-33	1.1193e-31
i1_LQ_PLCLR_c4698/f1p0/1983	209.75	3.09367	6.0832	3.1728e-33	1.1866e-31
i4_LQ_PLCLR_c26100/f1p0/4049	754.185	42.8855	4.1364	3.3177e-33	1.2392e-31
i1_HQ_PLCLR_c1496/f8p10/1438	9789	328.751	4.8961	3.4945e-33	1.3045e-31
i2_LQ_PLCLR_c38355/f1p16/2593	145.292	0	Inf	3.6191e-33	1.3502e-31
i4_HQ_PLCLR_c1574/f3p11/4938	188.1	1.82057	6.691	3.6228e-33	1.3508e-31
i4_LQ_PLCLR_c22049/f1p9/4682	333.947	1.27099	8.0375	3.7428e-33	1.3946e-31
i2_LQ_PLCLR_c14554/f1p7/1979	901.96	4.9398	7.5125	3.7568e-33	1.399e-31
i5_LQ_PLCLR_c2397/f2p180/5486	145.775	0	Inf	3.8744e-33	1.4419e-31
i2_LQ_PLCLR_c21323/f1p3/2952	376.936	17.5367	4.4259	3.8797e-33	1.443e-31
i2_LQ_PLCLR_c39282/f1p5/2373	1188.6	115.17	3.3674	4.0722e-33	1.5137e-31
i4_LQ_PLCLR_c22400/f1p376/4909	146.752	0	Inf	4.4722e-33	1.6614e-31
i4_HQ_PLCLR_c24819/f27p0/4625	163.147	0.60071	8.0853	4.5488e-33	1.6888e-31
i5_LQ_PLCLR_c12045/f1p24/5861	312.436	11.1669	4.8063	5.4161e-33	2.0072e-31
i3_LQ_PLCLR_c37188/f1p1/3898	426.622	22.7953	4.2261	5.5927e-33	2.0714e-31
i4_HQ_PLCLR_c1770/f4p0/4623	221.451	4.24535	5.705	6.6021e-33	2.4379e-31
i2_HQ_PLCLR_c44385/f2p4/2064	145.015	0	Inf	6.7871e-33	2.5032e-31
i4_HQ_PLCLR_c2194/f2p1/4812	341.77	0	Inf	7.1197e-33	2.6165e-31
i5_LQ_PLCLR_c13247/f1p0/5105	191.488	2.20684	6.4391	7.4956e-33	2.753e-31
i0_LQ_PLCLR_c42781/f1p0/905	1435.26	42.0566	5.0928	7.7126e-33	2.8309e-31
i4_LQ_PLCLR_c17411/f1p0/4797	288.174	3.17246	6.5052	8.2547e-33	3.0281e-31
i0_LQ_PLCLR_c28285/f1p0/733	312.436	0.300355	10.023	8.4682e-33	3.1027e-31
i1_HQ_PLCLR_c2418/f2p14/1934	2907.59	336.924	3.1093	8.5379e-33	3.1264e-31
i4_LQ_PLCLR_c5380/f1p1/5010	478.307	11.9303	5.3252	8.6038e-33	3.1487e-31
i5_LQ_PLCLR_c14160/f1p0/5149	526.066	5.86853	6.4861	9.5137e-33	3.4652e-31
i3_LQ_PLCLR_c26945/f1p42/3494	554.536	36.4339	3.9279	1.025e-32	3.7267e-31
i2_LQ_PLCLR_c11585/f1p3/2697	249.484	0.67028	8.54	1.1264e-32	4.093e-31
i5_LQ_PLCLR_c10452/f1p6/5270	1009.87	11.8024	6.4189	1.2655e-32	4.5793e-31
i2_LQ_PLCLR_c40538/f1p218/2397	453.176	24.0131	4.2382	1.2746e-32	4.6098e-31
i5_LQ_PLCLR_c7853/f1p6/5792	173.227	1.22908	7.1389	1.3648e-32	4.9273e-31
i5_LQ_PLCLR_c7745/f1p3/5398	199.323	2.7032	6.2043	1.3977e-32	5.0431e-31
i7_LQ_PLCLR_c152/f1p0/7325	263.34	0	Inf	1.449e-32	5.225e-31
i1_LQ_PLCLR_c8258/f1p37/1915	166.363	0.33514	8.9554	1.5163e-32	5.4613e-31
i2_LQ_PLCLR_c9458/f1p5/2708	384.445	19.1528	4.3272	1.6004e-32	5.7542e-31
i3_LQ_PLCLR_c28271/f1p0/3518	238.562	0	Inf	1.7928e-32	6.4385e-31
i5_LQ_PLCLR_c12975/f1p3/5921	141.435	0	Inf	1.876e-32	6.7333e-31
i3_HQ_PLCLR_c2457/f3p3/3222	163.938	0.901065	7.5073	2.0866e-32	7.4848e-31
i5_LQ_PLCLR_c13347/f1p2/5113	350.944	3.11923	6.8139	2.1151e-32	7.5824e-31
i3_LQ_PLCLR_c27327/f1p0/3146	141.111	0	Inf	2.2916e-32	8.2058e-31
i5_HQ_PLCLR_c2362/f2p8/5631	320.328	0.919508	8.4445	2.3712e-32	8.4758e-31
i2_LQ_PLCLR_c26709/f1p3/2614	715.124	4.16656	7.4232	2.4055e-32	8.5934e-31
i1_LQ_PLCLR_c14393/f1p0/1081	981.464	90.9421	3.4319	2.503e-32	8.9367e-31
i1_LQ_PLCLR_c5553/f1p0/1998	3394.36	423.238	3.0036	2.5451e-32	9.0819e-31
i7_HQ_PLCLR_c117/f2p0/7194	875.14	76.6281	3.5136	2.6947e-32	9.6101e-31
i2_LQ_PLCLR_c20784/f1p1/2821	1091.67	30.3388	5.1692	2.8294e-32	1.0079e-30
i4_LQ_PLCLR_c18256/f1p4/4741	186.174	2.13015	6.4496	2.9248e-32	1.0413e-30
i0_LQ_PLCLR_c25570/f1p0/997	369.646	17.6837	4.3857	2.9349e-32	1.0442e-30
i2_LQ_PLCLR_c3133/f1p4/2853	191.469	2.50008	6.259	2.956e-32	1.0511e-30
i3_LQ_PLCLR_c12225/f1p0/3471	426.787	23.4905	4.1834	3.0611e-32	1.0879e-30
i2_LQ_PLCLR_c39631/f1p0/2932	148.919	0.33514	8.7955	3.1028e-32	1.1021e-30
i5_LQ_PLCLR_c5202/f1p0/5408	141.012	0	Inf	3.1335e-32	1.1123e-30
i3_LQ_PLCLR_c9735/f1p12/3189	279.98	9.32792	4.9076	3.3463e-32	1.1863e-30
i4_LQ_PLCLR_c10431/f1p2/4686	380.583	18.9433	4.3284	3.3478e-32	1.1863e-30
i0_LQ_PLCLR_c25910/f1p2/919	283.409	1.27099	7.8008	3.3676e-32	1.1927e-30
i2_LQ_PLCLR_c43993/f1p3/2056	163.073	1.00542	7.3416	4.0339e-32	1.4253e-30
i0_LQ_PLCLR_c6120/f1p0/510	139.662	0	Inf	4.8746e-32	1.7165e-30
i4_LQ_PLCLR_c7661/f1p1/4940	363.636	15.7566	4.5285	5.178e-32	1.8202e-30
i0_LQ_PLCLR_c5143/f1p5/611	266.79	0.300355	9.7948	5.4283e-32	1.9071e-30
i1_LQ_PLCLR_c23518/f1p0/1250	810.489	70.3529	3.5261	5.6738e-32	1.9911e-30
i0_LQ_PLCLR_c4463/f1p0/675	3584.63	315.583	3.5057	5.9846e-32	2.0978e-30
i4_LQ_PLCLR_c14063/f1p0/4143	462.719	28.2599	4.0333	6.5717e-32	2.2996e-30
i5_LQ_PLCLR_c5557/f1p0/5787	209.348	0	Inf	7.2489e-32	2.5279e-30
i3_LQ_PLCLR_c35876/f1p5/3596	775.642	65.847	3.5582	7.3176e-32	2.549e-30
i5_HQ_PLCLR_c2310/f3p2/5567	1054.1	6.50111	7.3411	8.1865e-32	2.8501e-30
i0_HQ_PLCLR_c16468/f38p0/743	25568	683.907	5.2244	8.3789e-32	2.9154e-30
i2_HQ_PLCLR_c2391/f2p0/2617	214.806	4.381	5.6156	8.7461e-32	3.0397e-30
i4_HQ_PLCLR_c1599/f5p0/4779	430.711	25.4366	4.0817	8.8276e-32	3.0663e-30
i3_HQ_PLCLR_c34075/f4p0/3086	2701.67	328.9	3.0381	9.3035e-32	3.2262e-30
i2_LQ_PLCLR_c2991/f1p0/2752	144.966	0	Inf	9.4597e-32	3.2785e-30
i2_LQ_PLCLR_c43007/f1p9/2049	5408.87	500.344	3.4343	9.7219e-32	3.3656e-30
i0_LQ_PLCLR_c29616/f1p0/748	137.518	0	Inf	1.0044e-31	3.4751e-30
i5_LQ_PLCLR_c16997/f1p0/5243	245.075	5.71444	5.4225	1.1432e-31	3.9443e-30
i4_LQ_PLCLR_c10785/f1p6/4836	737.251	61.522	3.583	1.2339e-31	4.2475e-30
i4_LQ_PLCLR_c7214/f1p12/4922	330.186	0.92873	8.4738	1.3736e-31	4.7259e-30
i3_LQ_PLCLR_c43327/f7p5/3107	3833.44	245.521	3.9647	1.4011e-31	4.818e-30
i2_LQ_PLCLR_c22836/f1p11/2914	401.296	21.6649	4.2112	1.6181e-31	5.5515e-30
i2_LQ_PLCLR_c7982/f1p2/2771	152.563	0.619153	7.9449	1.6569e-31	5.6816e-30
i3_LQ_PLCLR_c38458/f1p0/3222	406.274	0.33514	10.243	1.7002e-31	5.8267e-30
i1_LQ_PLCLR_c7060/f1p0/1190	754.099	47.1961	3.998	1.7447e-31	5.9724e-30
i5_HQ_PLCLR_c18946/f13p6/5216	1549.58	172.638	3.1661	1.8921e-31	6.4698e-30
i5_LQ_PLCLR_c4882/f1p0/5484	176.049	1.89014	6.5413	1.9856e-31	6.7745e-30
i0_LQ_PLCLR_c8580/f1p1/789	393.662	22.1356	4.1525	2.1997e-31	7.4968e-30
i0_HQ_PLCLR_c18736/f3p4/569	993.415	96.9109	3.3577	2.2769e-31	7.7513e-30
i5_HQ_PLCLR_c2178/f2p0/5419	203.09	3.81297	5.7351	2.668e-31	9.0675e-30
i4_LQ_PLCLR_c19412/f1p0/4247	431.448	26.6097	4.0192	2.9911e-31	1.0143e-29
i2_LQ_PLCLR_c21313/f1p47/3256	15856.1	104.405	7.2467	3.0582e-31	1.0365e-29
i0_LQ_PLCLR_c40536/f1p105/672	371.181	19.0186	4.2866	3.102e-31	1.0508e-29
i5_HQ_PLCLR_c14629/f12p35/5366	363.999	18.5746	4.2925	3.2575e-31	1.1023e-29
i5_LQ_PLCLR_c15919/f1p0/5201	232.411	0	Inf	3.2823e-31	1.11e-29
i1_LQ_PLCLR_c8049/f1p0/1650	5922.51	468.712	3.6594	3.413e-31	1.1529e-29
i5_LQ_PLCLR_c10169/f1p0/5373	233.144	6.16679	5.2406	3.6907e-31	1.2447e-29
i1_HQ_PLCLR_c7006/f2p1/1758	1036.84	106.131	3.2883	3.9177e-31	1.3198e-29
i1_LQ_PLCLR_c21128/f1p2/1273	149.784	0.60071	7.962	4.1619e-31	1.4013e-29
i3_LQ_PLCLR_c24930/f1p0/3252	281.663	10.6379	4.7267	4.2046e-31	1.4149e-29
i3_LQ_PLCLR_c32163/f1p0/3080	805.395	73.0845	3.4621	4.3812e-31	1.4727e-29
i1_LQ_PLCLR_c21126/f1p0/1773	354.897	16.7202	4.4077	4.4272e-31	1.4874e-29
i4_LQ_PLCLR_c22825/f1p10/4279	195.114	3.34079	5.868	4.6576e-31	1.564e-29
i5_LQ_PLCLR_c4578/f1p0/5415	155.76	0.945072	7.3647	5.0295e-31	1.6842e-29
i4_LQ_PLCLR_c12828/f1p0/4862	620.335	21.2161	4.8698	5.0885e-31	1.7031e-29
i3_LQ_PLCLR_c23058/f1p0/3428	268.436	9.4394	4.8297	5.1969e-31	1.7375e-29
i4_LQ_PLCLR_c4874/f1p3/5020	335.527	0	Inf	6.4887e-31	2.1634e-29
i2_LQ_PLCLR_c3189/f1p5/2345	132.795	0	Inf	7.3279e-31	2.4393e-29
i2_LQ_PLCLR_c2385/f2p1/2813	320.611	14.4069	4.476	7.5176e-31	2.5011e-29
i0_LQ_PLCLR_c10116/f1p0/664	540.018	4.95825	6.767	7.7569e-31	2.5793e-29
i2_LQ_PLCLR_c39731/f1p4/2368	248.189	7.95104	4.9642	7.9349e-31	2.637e-29
i3_HQ_PLCLR_c1596/f4p4/3721	222.984	5.57238	5.3225	8.1221e-31	2.6978e-29
i0_LQ_PLCLR_c26470/f1p0/773	6168.17	148.48	5.3765	8.1293e-31	2.6987e-29
i2_LQ_PLCLR_c19594/f1p4/2470	131.285	0	Inf	9.4193e-31	3.1202e-29
i1_LQ_PLCLR_c18278/f1p5/1905	130.561	0	Inf	9.858e-31	3.2603e-29
i6_LQ_PLCLR_c793/f1p0/6550	179.332	2.54408	6.1393	1.001e-30	3.3087e-29
i1_LQ_PLCLR_c8109/f1p0/1241	470.24	31.2811	3.91	1.01e-30	3.3367e-29
i5_LQ_PLCLR_c15826/f1p0/5706	192.484	3.35924	5.8405	1.0294e-30	3.3989e-29
i3_LQ_PLCLR_c10734/f1p18/3507	1629.5	153.383	3.4092	1.0353e-30	3.4168e-29
i4_LQ_PLCLR_c13229/f1p0/4923	130.337	0	Inf	1.1042e-30	3.64e-29
i4_LQ_PLCLR_c21982/f1p0/4994	131.656	0	Inf	1.1132e-30	3.6678e-29
i0_LQ_PLCLR_c38707/f1p3/677	7344.2	193.104	5.2492	1.1294e-30	3.7192e-29
i3_LQ_PLCLR_c6659/f1p5/3613	575.549	44.3048	3.6994	1.1641e-30	3.8315e-29
i2_HQ_PLCLR_c1629/f4p2/2725	264.931	9.54585	4.7946	1.1705e-30	3.8505e-29
i3_LQ_PLCLR_c23331/f1p0/3671	169.47	1.84614	6.5204	1.1978e-30	3.9382e-29
i6_LQ_PLCLR_c3125/f1p0/6364	178.518	2.40284	6.2152	1.2022e-30	3.9504e-29
i1_LQ_PLCLR_c20582/f1p0/1894	615.787	49.2186	3.6452	1.2151e-30	3.9908e-29
i2_LQ_PLCLR_c7978/f1p19/3004	862.571	48.6652	4.1477	1.2394e-30	4.0684e-29
i5_LQ_PLCLR_c16212/f1p0/5211	130.077	0	Inf	1.3427e-30	4.3982e-29
i1_LQ_PLCLR_c5298/f1p0/1217	160.198	0	Inf	1.4189e-30	4.6377e-29
i3_LQ_PLCLR_c10649/f2p0/3341	163.896	1.53866	6.735	1.4218e-30	4.6448e-29
i4_HQ_PLCLR_c15065/f6p152/4866	174.09	2.27641	6.2569	1.4637e-30	4.7791e-29
i3_LQ_PLCLR_c33005/f1p4/3035	2513.86	318.085	2.9824	1.4656e-30	4.7829e-29
i3_LQ_PLCLR_c3779/f1p0/3336	163.601	1.54578	6.7257	1.4785e-30	4.8222e-29
i4_LQ_PLCLR_c18023/f1p9/4724	186.682	1.56423	6.899	1.62e-30	5.2809e-29
i0_LQ_PLCLR_c24128/f1p0/729	207.545	0	Inf	1.7383e-30	5.6576e-29
i3_LQ_PLCLR_c35960/f1p2/3552	161.925	1.50178	6.7525	1.8707e-30	6.0758e-29
i2_LQ_PLCLR_c11565/f1p1/2968	207.35	4.97598	5.3809	1.9571e-30	6.3497e-29
i4_LQ_PLCLR_c9456/f1p0/4504	137.473	0.309577	8.7946	1.957e-30	6.3497e-29
i3_LQ_PLCLR_c3560/f1p15/3891	162.633	1.6757	6.6007	2.0363e-30	6.603e-29
i4_LQ_PLCLR_c22405/f1p3/4294	524.242	4.44135	6.8831	2.0718e-30	6.7113e-29
i4_HQ_PLCLR_c24787/f2p0/4198	315.725	14.7299	4.4219	2.1077e-30	6.824e-29
i1_LQ_PLCLR_c20936/f1p0/1869	128.679	0	Inf	2.4888e-30	8.0451e-29
i4_LQ_PLCLR_c11771/f1p2/4832	219.302	1.00542	7.769	2.4888e-30	8.0451e-29
i3_HQ_PLCLR_c2372/f4p10/3713	844.255	81.6086	3.3709	2.7906e-30	8.9875e-29
i4_LQ_PLCLR_c8412/f1p0/4790	128.223	0	Inf	3.1329e-30	1.0085e-28
i5_LQ_PLCLR_c12751/f1p0/5673	202.702	4.51804	5.4875	3.2383e-30	1.0413e-28
i2_HQ_PLCLR_c1594/f7p3/2752	452.465	29.9171	3.9188	3.3151e-30	1.0649e-28
i5_LQ_PLCLR_c16042/f1p0/5372	554.868	0	Inf	3.3328e-30	1.07e-28
i4_LQ_PLCLR_c11277/f1p29/4690	235.372	7.26944	5.017	3.6937e-30	1.1853e-28
i4_HQ_PLCLR_c1419/f5p0/4752	126.705	0	Inf	4.0539e-30	1.2981e-28
i4_HQ_PLCLR_c24982/f4p0/4784	127.161	0	Inf	4.3726e-30	1.3973e-28
i5_HQ_PLCLR_c2201/f2p6/5451	311.51	15.5982	4.3198	4.4277e-30	1.4142e-28
i3_LQ_PLCLR_c2759/f2p1/3925	625.24	0.300355	11.024	5.4878e-30	1.7491e-28
i2_LQ_PLCLR_c42801/f1p7/2093	821.112	28.2974	4.8588	6.1839e-30	1.9649e-28
i2_HQ_PLCLR_c1263/f6p3/2650	306.827	14.3189	4.4214	6.2866e-30	1.9954e-28
i2_HQ_PLCLR_c28326/f2p5/2120	2150.12	272.197	2.9817	6.6352e-30	2.1039e-28
i2_LQ_PLCLR_c38330/f1p32/2954	126.846	0	Inf	6.7845e-30	2.1479e-28
i2_LQ_PLCLR_c13848/f1p2/2855	245.696	5.31685	5.5302	6.8562e-30	2.1684e-28
i4_HQ_PLCLR_c24766/f4p1/4243	512.07	38.4093	3.7368	6.9466e-30	2.1947e-28
i3_HQ_PLCLR_c34061/f5p16/3087	307.278	14.3096	4.4245	7.0659e-30	2.2301e-28
i5_LQ_PLCLR_c8696/f1p2/5151	222.604	0	Inf	7.0962e-30	2.2385e-28
i3_LQ_PLCLR_c36413/f1p14/3475	392.812	24.1068	4.0263	7.9289e-30	2.4961e-28
i5_LQ_PLCLR_c13976/f1p0/5062	386.79	0.33514	10.173	8.2755e-30	2.6038e-28
i4_HQ_PLCLR_c1158/f9p13/4765	163.449	1.93415	6.401	8.9141e-30	2.8034e-28
i2_LQ_PLCLR_c7337/f1p1/2901	185.206	0.300355	9.2682	9.9495e-30	3.1242e-28
i1_LQ_PLCLR_c21704/f1p2/1891	125.065	0	Inf	1.0717e-29	3.36e-28
i4_LQ_PLCLR_c6398/f1p3/4486	132.444	0.300355	8.7845	1.0825e-29	3.3922e-28
i1_LQ_PLCLR_c15717/f2p0/1021	227.082	6.87185	5.0464	1.0847e-29	3.3974e-28
i6_LQ_PLCLR_c1686/f1p0/6281	253.799	0.92873	8.0942	1.145e-29	3.5824e-28
i2_LQ_PLCLR_c3354/f1p6/2716	139.784	0.67028	7.7042	1.1722e-29	3.6657e-28
i5_LQ_PLCLR_c14373/f1p0/5408	125.072	0	Inf	1.2502e-29	3.9078e-28
i4_LQ_PLCLR_c19389/f1p8/4725	126.796	0	Inf	1.2848e-29	4.0139e-28
i3_HQ_PLCLR_c33205/f10p0/3986	921.146	95.7405	3.2662	1.3797e-29	4.3082e-28
i2_LQ_PLCLR_c5580/f1p1/2342	444.432	31.0056	3.8414	1.6351e-29	5.1006e-28
i3_LQ_PLCLR_c4941/f1p0/3641	124.864	0	Inf	1.6372e-29	5.1045e-28
i4_HQ_PLCLR_c2266/f3p4/4985	300.74	14.629	4.3616	1.9449e-29	6.0546e-28
i5_LQ_PLCLR_c8360/f1p0/5765	274.214	0	Inf	1.9824e-29	6.1681e-28
i4_LQ_PLCLR_c7334/f1p2/4352	236.072	7.89361	4.9024	2.0039e-29	6.2319e-28
i2_LQ_PLCLR_c35724/f1p2/2305	450.43	21.4263	4.3938	2.0973e-29	6.5159e-28
i3_LQ_PLCLR_c3637/f1p13/3307	656.631	58.987	3.4766	2.3228e-29	7.2091e-28
i3_HQ_PLCLR_c2171/f6p1/3392	370.532	7.60668	5.6062	2.3844e-29	7.3963e-28
i2_LQ_PLCLR_c32578/f1p0/2331	203.055	0	Inf	2.6305e-29	8.1231e-28
i1_LQ_PLCLR_c17812/f1p0/1685	518.766	40.5103	3.6787	2.8322e-29	8.737e-28
i3_LQ_PLCLR_c8024/f1p0/3561	345.735	16.7181	4.3702	2.9335e-29	9.0451e-28
i2_LQ_PLCLR_c9401/f1p4/2604	424.637	17.0077	4.642	3.22e-29	9.9184e-28
i3_LQ_PLCLR_c24133/f1p12/3146	227.959	7.42984	4.9393	3.5953e-29	1.1063e-27
i2_LQ_PLCLR_c19760/f1p3/2544	332.511	18.2609	4.1866	3.8566e-29	1.1862e-27
i2_HQ_PLCLR_c6159/f4p4/2775	1392.93	170.469	3.0305	4.7442e-29	1.4526e-27
i2_LQ_PLCLR_c8836/f1p7/2932	136.051	0.644717	7.7213	4.7601e-29	1.4568e-27
i3_LQ_PLCLR_c29283/f1p140/3625	826.201	72.2863	3.5147	4.7966e-29	1.4672e-27
i1_HQ_PLCLR_c25785/f2p2/1042	256.332	9.94918	4.6873	4.8238e-29	1.4748e-27
i3_LQ_PLCLR_c23653/f1p1/3203	121.626	0	Inf	4.9272e-29	1.5056e-27
i3_HQ_PLCLR_c18749/f2p1/3234	481.076	36.8805	3.7053	5.2267e-29	1.5956e-27
i1_LQ_PLCLR_c3593/f1p0/1600	187.178	4.10621	5.5105	6.0619e-29	1.8469e-27
i3_LQ_PLCLR_c3293/f1p2/3243	938.894	101.539	3.2089	6.3158e-29	1.9223e-27
i2_LQ_PLCLR_c44477/f14p3/2709	811.452	83.6481	3.2781	6.4907e-29	1.9746e-27
i4_LQ_PLCLR_c14516/f1p0/4191	289.549	10.7614	4.7499	6.6242e-29	2.0142e-27
i4_LQ_PLCLR_c5521/f1p3/4603	147.398	1.21986	6.9169	6.6372e-29	2.0171e-27
i4_LQ_PLCLR_c19219/f1p2/4977	170.599	1.94127	6.4575	6.7417e-29	2.0469e-27
i2_LQ_PLCLR_c43881/f2p4/2845	330.058	18.3178	4.1714	6.836e-29	2.0735e-27
i3_LQ_PLCLR_c31736/f1p0/3104	307.562	6.35916	5.5959	6.905e-29	2.0933e-27
i2_LQ_PLCLR_c20670/f1p3/2145	129.414	0	Inf	6.9388e-29	2.1026e-27
i4_LQ_PLCLR_c5164/f1p0/4822	353.845	20.9855	4.0757	7.0785e-29	2.1438e-27
i2_LQ_PLCLR_c6149/f5p2/2497	416.663	15.5266	4.7461	7.7406e-29	2.3375e-27
i2_LQ_PLCLR_c35062/f1p25/2982	1051.46	118.342	3.1514	7.9568e-29	2.4004e-27
i3_LQ_PLCLR_c7909/f1p2/3266	164.636	1.50178	6.7765	8.2742e-29	2.4949e-27
i2_LQ_PLCLR_c41303/f1p1/2909	185.603	4.11543	5.495	8.7208e-29	2.6257e-27
i2_LQ_PLCLR_c30047/f8p7/2661	656.857	62.7141	3.3887	8.8764e-29	2.6713e-27
i3_LQ_PLCLR_c23667/f1p1/3743	119.511	0	Inf	8.9891e-29	2.7025e-27
i4_LQ_PLCLR_c16652/f1p0/4725	175.092	0	Inf	9.2892e-29	2.7914e-27
i4_LQ_PLCLR_c9047/f2p0/4729	362.863	11.4544	4.9854	9.7491e-29	2.9253e-27
i3_LQ_PLCLR_c4636/f1p0/3129	368.851	23.0169	4.0023	1.0027e-28	3.0072e-27
i1_LQ_PLCLR_c5167/f1p0/1345	1751.72	224.233	2.9657	1.0545e-28	3.1563e-27
i3_HQ_PLCLR_c9887/f3p8/3298	588.261	51.8768	3.5033	1.1058e-28	3.3067e-27
i0_LQ_PLCLR_c13605/f2p1/763	468.205	36.5432	3.6795	1.2085e-28	3.6104e-27
i2_LQ_PLCLR_c22458/f1p3/2729	1230.79	140.613	3.1298	1.2298e-28	3.6722e-27
i4_LQ_PLCLR_c9229/f1p0/4893	331.359	8.54965	5.2764	1.2797e-28	3.8174e-27
i4_LQ_PLCLR_c16483/f1p0/4447	1972.46	2.26929	9.7635	1.3939e-28	4.1462e-27
i4_HQ_PLCLR_c25002/f2p2/4216	188.156	4.53858	5.3735	1.5568e-28	4.6218e-27
i1_LQ_PLCLR_c21517/f1p2/2013	148.81	0.919508	7.3384	1.5723e-28	4.6654e-27
i3_LQ_PLCLR_c25097/f1p29/3752	267.377	1.60613	7.3791	1.6227e-28	4.808e-27
i6_LQ_PLCLR_c2802/f1p10/6676	314.138	7.75868	5.3394	1.7681e-28	5.2337e-27
i2_LQ_PLCLR_c37402/f1p10/2566	1380.05	172.36	3.0012	2.0265e-28	5.9814e-27
i1_LQ_PLCLR_c26862/f1p0/1008	53160.7	5431.49	3.2909	2.0733e-28	6.1136e-27
i1_LQ_PLCLR_c12821/f1p0/1987	916.198	0	Inf	2.1856e-28	6.4387e-27
i3_HQ_PLCLR_c9909/f2p2/3528	480.939	38.2829	3.6511	2.4009e-28	7.0628e-27
i2_HQ_PLCLR_c8138/f2p4/2438	404.666	28.3082	3.8374	2.4244e-28	7.1285e-27
i2_LQ_PLCLR_c24783/f1p12/2247	630.645	15.3385	5.3616	2.4258e-28	7.1291e-27
i3_LQ_PLCLR_c26995/f1p0/3845	442.744	33.7521	3.7134	2.646e-28	7.7653e-27
i2_HQ_PLCLR_c3673/f2p1/2931	117.629	0	Inf	2.7549e-28	8.0771e-27
i2_LQ_PLCLR_c15201/f1p11/1954	8619.68	1228.37	2.8109	2.9145e-28	8.5329e-27
i3_LQ_PLCLR_c42759/f1p0/3036	124.295	0.309577	8.6493	2.9951e-28	8.7604e-27
i0_LQ_PLCLR_c2424/f2p0/922	189.447	4.77649	5.3097	3.5507e-28	1.0346e-26
i3_LQ_PLCLR_c9038/f1p4/3555	428.579	31.6284	3.7603	3.6419e-28	1.0607e-26
i2_LQ_PLCLR_c15078/f1p8/2220	452.587	0	Inf	3.7988e-28	1.1043e-26
i2_LQ_PLCLR_c38623/f1p1/2934	130.387	0.67028	7.6038	3.8625e-28	1.1223e-26
i0_LQ_PLCLR_c27779/f1p0/507	115.862	0	Inf	4.3986e-28	1.275e-26
i4_LQ_PLCLR_c20405/f1p293/4667	175.873	3.84064	5.517	4.6245e-28	1.3392e-26
i2_LQ_PLCLR_c5800/f1p6/2684	326.387	19.2663	4.0824	4.8259e-28	1.3969e-26
i4_LQ_PLCLR_c6850/f1p4/4661	670.665	65.9675	3.3458	5.2796e-28	1.5247e-26
i4_LQ_PLCLR_c22410/f1p1/4803	262.695	11.8372	4.472	5.4279e-28	1.5653e-26
i2_LQ_PLCLR_c21062/f1p1/2168	221.823	7.88147	4.8148	5.5943e-28	1.6125e-26
i0_LQ_PLCLR_c12842/f1p0/452	114.275	0	Inf	6.8227e-28	1.962e-26
i2_LQ_PLCLR_c27734/f1p2/2509	572.634	52.3731	3.4507	6.9635e-28	2.0015e-26
i5_LQ_PLCLR_c2305/f2p1/5540	257.585	0	Inf	7.0294e-28	2.0195e-26
i3_LQ_PLCLR_c9781/f2p133/3749	912.509	103.039	3.1466	7.3962e-28	2.1219e-26
i1_LQ_PLCLR_c26428/f1p0/1756	23879.2	0.67028	15.121	7.4026e-28	2.122e-26
i1_LQ_PLCLR_c3036/f1p344/1892	959.517	19.1791	5.6447	7.685e-28	2.2007e-26
i4_HQ_PLCLR_c952/f11p0/4838	114.409	0	Inf	7.8197e-28	2.2372e-26
i4_LQ_PLCLR_c13764/f1p0/4136	128.818	0.67028	7.5864	7.8264e-28	2.238e-26
i2_HQ_PLCLR_c4830/f5p13/2943	775.02	78.4458	3.3045	7.9102e-28	2.261e-26
i3_HQ_PLCLR_c44053/f12p12/3178	1828.99	244.167	2.9051	8.4487e-28	2.4138e-26
i1_LQ_PLCLR_c8500/f1p21/1519	257.97	11.5951	4.4756	8.5312e-28	2.4351e-26
i5_LQ_PLCLR_c17386/f1p3/5699	233.634	8.98986	4.6998	8.6132e-28	2.4562e-26
i2_LQ_PLCLR_c22267/f1p18/2457	651.461	47.5845	3.7751	8.8961e-28	2.5357e-26
i2_LQ_PLCLR_c25171/f3p1/2388	1376.14	175.991	2.9671	8.9828e-28	2.5592e-26
i2_LQ_PLCLR_c32675/f1p0/2357	230.155	0	Inf	9.0951e-28	2.59e-26
i5_HQ_PLCLR_c1987/f2p3/5269	512.699	44.9422	3.512	9.846e-28	2.7987e-26
i2_LQ_PLCLR_c6523/f1p14/2976	535.006	7.47815	6.1607	9.8612e-28	2.8017e-26
i3_LQ_PLCLR_c35589/f1p0/3528	177.576	4.04586	5.4558	1.005e-27	2.8541e-26
i3_LQ_PLCLR_c38217/f1p0/3177	113.854	0	Inf	1.0125e-27	2.8726e-26
i3_LQ_PLCLR_c13243/f1p0/3993	167.053	3.31662	5.6544	1.0561e-27	2.9921e-26
i2_LQ_PLCLR_c5877/f1p26/2735	1349.12	3.40826	8.6288	1.1285e-27	3.1913e-26
i2_LQ_PLCLR_c36379/f1p1/2516	127.008	0.644717	7.622	1.1359e-27	3.2109e-26
i2_LQ_PLCLR_c41017/f1p1/2685	234.951	9.42726	4.6394	1.143e-27	3.2281e-26
i0_LQ_PLCLR_c4553/f1p4/735	120.595	0.309577	8.6057	1.2104e-27	3.4169e-26
i6_HQ_PLCLR_c376/f3p0/6653	195.858	0	Inf	1.222e-27	3.4463e-26
i0_LQ_PLCLR_c43162/f1p3/729	182.721	0	Inf	1.2686e-27	3.5761e-26
i4_LQ_PLCLR_c18098/f1p255/4950	727.382	75.9835	3.259	1.2708e-27	3.579e-26
i1_LQ_PLCLR_c7267/f1p5/1643	376.611	26.4236	3.8332	1.2777e-27	3.5968e-26
i3_HQ_PLCLR_c11198/f2p7/3674	1021.66	121.467	3.0723	1.2858e-27	3.6181e-26
i4_LQ_PLCLR_c10892/f1p0/4847	387.366	7.64649	5.6628	1.2881e-27	3.6229e-26
i5_LQ_PLCLR_c16467/f1p0/5148	113.302	0	Inf	1.3109e-27	3.6853e-26
i3_LQ_PLCLR_c41977/f1p0/3071	389.11	27.4426	3.8257	1.3927e-27	3.9134e-26
i5_LQ_PLCLR_c5052/f1p0/5762	111.879	0	Inf	1.5573e-27	4.3719e-26
i3_HQ_PLCLR_c31469/f3p0/3215	739.091	77.5635	3.2523	1.6393e-27	4.598e-26
i3_LQ_PLCLR_c31233/f2p0/3048	922.448	0	Inf	1.6708e-27	4.6822e-26
i3_HQ_PLCLR_c43066/f2p0/3060	272.383	13.978	4.2844	1.6822e-27	4.712e-26
i5_LQ_PLCLR_c16820/f1p0/5065	137.006	0.644717	7.7314	1.8095e-27	5.0613e-26
i5_LQ_PLCLR_c12944/f1p2/5597	112.821	0	Inf	1.8189e-27	5.0831e-26
i2_LQ_PLCLR_c13206/f1p1/2364	341.594	22.0923	3.9507	1.8786e-27	5.2476e-26
i4_LQ_PLCLR_c4420/f1p4/4749	112.018	0	Inf	1.9336e-27	5.3988e-26
i3_LQ_PLCLR_c11992/f1p18/3147	327.89	20.1555	4.024	1.9642e-27	5.4794e-26
i1_LQ_PLCLR_c3349/f1p0/1828	386.053	27.4681	3.813	2.1304e-27	5.9321e-26
i5_LQ_PLCLR_c9485/f1p0/5208	674.858	69.0987	3.2879	2.1618e-27	6.0168e-26
i5_LQ_PLCLR_c16072/f1p0/5606	111.57	0	Inf	2.2696e-27	6.3025e-26
i3_HQ_PLCLR_c2714/f2p0/4068	196.888	6.21428	4.9856	2.3065e-27	6.3993e-26
i4_HQ_PLCLR_c1684/f4p3/4750	788.376	34.6666	4.5073	2.3089e-27	6.4031e-26
i3_LQ_PLCLR_c28173/f1p0/3723	352.993	17.4331	4.3397	2.3218e-27	6.436e-26
i6_LQ_PLCLR_c3027/f1p0/6259	333.548	21.3454	3.9659	2.4038e-27	6.6572e-26
i5_HQ_PLCLR_c1131/f11p5/5827	350.28	0.60071	9.1876	2.5628e-27	7.0912e-26
i4_LQ_PLCLR_c6836/f1p1/4664	243.292	10.5776	4.5236	2.8006e-27	7.7388e-26
i1_HQ_PLCLR_c2433/f4p3/1139	4238.7	0.33514	13.627	2.8115e-27	7.7652e-26
i5_LQ_PLCLR_c5137/f1p13/5467	111.732	0	Inf	2.8127e-27	7.7652e-26
i2_LQ_PLCLR_c6410/f1p5/2694	655.426	2.20894	8.2129	2.8278e-27	7.8034e-26
i2_LQ_PLCLR_c40122/f1p0/2547	110.769	0	Inf	3.3368e-27	9.1957e-26
i1_HQ_PLCLR_c6929/f2p0/1717	56419.9	6014.5	3.2297	3.4482e-27	9.494e-26
i2_HQ_PLCLR_c11286/f3p1/2764	119.4	0.309577	8.5913	3.5155e-27	9.675e-26
i3_LQ_PLCLR_c42885/f5p37/3819	273.391	14.3813	4.2487	4.2202e-27	1.1594e-25
i4_LQ_PLCLR_c23636/f1p4/4079	238.609	10.7586	4.4711	5.0664e-27	1.3894e-25
i1_LQ_PLCLR_c22525/f1p110/1744	343.721	2.74008	6.9709	5.1078e-27	1.4001e-25
i2_HQ_PLCLR_c2554/f2p1/2683	312.856	19.7272	3.9872	6.0998e-27	1.6653e-25
i2_LQ_PLCLR_c22475/f1p6/2651	123.211	0.67028	7.5222	6.1254e-27	1.6715e-25
i2_HQ_PLCLR_c13748/f2p2/2667	494.013	39.4203	3.6475	6.2308e-27	1.6973e-25
i5_HQ_PLCLR_c14840/f7p19/5688	197.18	6.29671	4.9688	6.4224e-27	1.7472e-25
i3_LQ_PLCLR_c5925/f1p0/3491	109.828	0	Inf	6.434e-27	1.7495e-25
i4_LQ_PLCLR_c4413/f1p0/4765	109.317	0	Inf	6.493e-27	1.7648e-25
i3_LQ_PLCLR_c2881/f1p0/3359	123.217	0.619153	7.6367	6.6667e-27	1.8096e-25
i1_LQ_PLCLR_c12726/f1p0/1713	122.933	0.635495	7.5958	6.9645e-27	1.8888e-25
i3_LQ_PLCLR_c27393/f1p114/3155	109.329	0	Inf	7.6319e-27	2.0653e-25
i6_LQ_PLCLR_c651/f1p34/6928	251.601	12.1162	4.3761	8.0369e-27	2.1739e-25
i6_HQ_PLCLR_c263/f10p0/7015	355.801	25.8251	3.7842	8.239e-27	2.2276e-25
i2_LQ_PLCLR_c37686/f1p16/2678	281.124	3.45437	6.3466	8.7326e-27	2.3548e-25
i5_HQ_PLCLR_c1735/f3p5/6169	556.555	17.1448	5.0207	8.7515e-27	2.3579e-25
i4_LQ_PLCLR_c19838/f1p0/4934	319.298	0	Inf	9.2094e-27	2.479e-25
i4_LQ_PLCLR_c21333/f1p0/4479	123.403	0.309577	8.6389	9.3519e-27	2.5141e-25
i1_HQ_PLCLR_c2281/f5p23/2014	825.438	96.0781	3.1029	9.4682e-27	2.5442e-25
i3_LQ_PLCLR_c42096/f1p0/3112	408.959	2.26929	7.4936	9.8399e-27	2.6418e-25
i2_HQ_PLCLR_c2626/f3p17/2842	859.109	98.7732	3.1207	9.9692e-27	2.6754e-25
i0_LQ_PLCLR_c7928/f1p1/722	173.831	4.38812	5.3079	1.0662e-26	2.8576e-25
i4_LQ_PLCLR_c11881/f1p0/4345	259.037	4.10621	5.9792	1.1648e-26	3.1123e-25
i3_LQ_PLCLR_c6440/f1p173/3188	597.291	60.7049	3.2985	1.1721e-26	3.1304e-25
i4_HQ_PLCLR_c2009/f3p0/5002	1241.8	139.267	3.1565	1.2415e-26	3.3102e-25
i3_LQ_PLCLR_c2549/f2p0/4019	201.234	7.01099	4.8431	1.259e-26	3.3537e-25
i2_LQ_PLCLR_c3781/f1p2/2965	194.23	6.34491	4.936	1.3064e-26	3.477e-25
i5_LQ_PLCLR_c17487/f1p3/5356	155.169	0	Inf	1.3428e-26	3.5707e-25
i4_HQ_PLCLR_c16148/f2p0/4516	114.677	0.300355	8.5767	1.3693e-26	3.6398e-25
i3_LQ_PLCLR_c12326/f1p6/3250	215.202	0.93585	7.8452	1.3811e-26	3.6691e-25
i2_LQ_PLCLR_c27207/f1p1/2547	244.949	11.4552	4.4184	1.3878e-26	3.684e-25
i1_LQ_PLCLR_c24882/f1p163/1038	121.063	0.644717	7.5529	1.3919e-26	3.6934e-25
i1_LQ_PLCLR_c8125/f1p3/1927	431.344	34.9833	3.6241	1.4127e-26	3.7471e-25
i4_LQ_PLCLR_c18625/f1p0/4932	110.526	0	Inf	1.5348e-26	4.0673e-25
i4_LQ_PLCLR_c20463/f1p19/4684	131.748	1.20142	6.7769	1.5993e-26	4.2327e-25
i0_LQ_PLCLR_c3952/f1p2/746	453.029	0	Inf	1.6211e-26	4.2885e-25
i4_LQ_PLCLR_c17990/f1p9/4819	349.235	25.0956	3.7987	1.7859e-26	4.7226e-25
i2_LQ_PLCLR_c5007/f3p6/2666	1179.34	155.957	2.9188	1.8263e-26	4.8274e-25
i5_LQ_PLCLR_c3681/f1p1/5375	146.495	0.309577	8.8863	1.8343e-26	4.8465e-25
i4_HQ_PLCLR_c1885/f2p0/5074	106.213	0	Inf	1.8536e-26	4.8954e-25
i4_HQ_PLCLR_c11004/f3p0/4505	233.773	10.9794	4.4122	1.8866e-26	4.9804e-25
i3_HQ_PLCLR_c18732/f2p4/3239	197.532	6.65392	4.8917	1.9528e-26	5.153e-25
i2_LQ_PLCLR_c4702/f1p2/2657	126.656	0.945072	7.0663	2.1205e-26	5.5882e-25
i3_LQ_PLCLR_c6407/f1p5/3164	1114.99	69.0274	4.0137	2.3178e-26	6.1004e-25
i1_LQ_PLCLR_c3586/f1p0/1924	128.597	0	Inf	2.6066e-26	6.8458e-25
i5_LQ_PLCLR_c10639/f2p4/5572	105.848	0	Inf	2.7514e-26	7.2106e-25
i1_LQ_PLCLR_c3046/f1p0/1223	113.655	0.300355	8.5638	2.8558e-26	7.4714e-25
i4_LQ_PLCLR_c7110/f1p0/5088	105.948	0	Inf	2.9359e-26	7.6744e-25
i3_LQ_PLCLR_c23233/f1p1/3447	177.1	5.0605	5.1291	3.2343e-26	8.4402e-25
i4_LQ_PLCLR_c13165/f2p4/4182	244.519	11.6838	4.3874	3.2948e-26	8.5943e-25
i2_LQ_PLCLR_c40779/f1p12/2820	644.673	10.3893	5.9554	3.5359e-26	9.2077e-25
i4_LQ_PLCLR_c11572/f1p7/4309	146.836	2.01084	6.1903	3.7915e-26	9.8607e-25
i3_LQ_PLCLR_c3639/f2p0/3749	123.789	1.00542	6.9439	3.8548e-26	1.0021e-24
i0_LQ_PLCLR_c21796/f1p2/331	169.271	0	Inf	3.9878e-26	1.0362e-24
i5_LQ_PLCLR_c16508/f1p0/5336	266.15	14.7441	4.174	4.2648e-26	1.1073e-24
i3_LQ_PLCLR_c8326/f1p0/3534	319.75	12.2313	4.7083	4.3975e-26	1.1403e-24
i1_LQ_PLCLR_c21187/f1p0/1722	678.498	0.60071	10.141	5.1883e-26	1.342e-24
i4_LQ_PLCLR_c10927/f1p8/4928	244.067	11.3111	4.4315	5.5557e-26	1.4364e-24
i4_LQ_PLCLR_c23017/f1p28/4593	393.876	32.7815	3.5868	5.8062e-26	1.4991e-24
i2_LQ_PLCLR_c26380/f1p3/2215	293.225	17.7341	4.0474	5.9674e-26	1.5396e-24
i5_LQ_PLCLR_c4342/f1p10/5285	142.205	2.14859	6.0484	6.0197e-26	1.5525e-24
i2_HQ_PLCLR_c26218/f2p4/2451	103.703	0	Inf	6.1388e-26	1.5825e-24
i3_HQ_PLCLR_c43302/f3p0/3116	311.131	20.901	3.8959	6.5912e-26	1.697e-24
i5_LQ_PLCLR_c12735/f1p18/6058	683.645	75.7782	3.1734	7.0597e-26	1.8168e-24
i4_LQ_PLCLR_c2392/f1p3/4867	202.366	7.81903	4.6938	7.0808e-26	1.8215e-24
i1_LQ_PLCLR_c22936/f1p0/1146	935.559	89.9114	3.3793	7.2033e-26	1.8523e-24
i4_LQ_PLCLR_c18479/f1p96/4952	225.325	0	Inf	7.3709e-26	1.8946e-24
i2_LQ_PLCLR_c26160/f1p2/3003	131.65	1.50178	6.4539	8.1194e-26	2.0843e-24
i3_LQ_PLCLR_c14675/f1p0/3084	226.921	10.6777	4.4095	8.1461e-26	2.0903e-24
i2_LQ_PLCLR_c18458/f1p7/2831	223.179	10.1373	4.4604	8.3578e-26	2.1437e-24
i1_LQ_PLCLR_c7406/f1p11/1910	147.174	0.309577	8.893	8.6155e-26	2.208e-24
i2_LQ_PLCLR_c38096/f1p0/2789	102.332	0	Inf	1.0116e-25	2.5817e-24
i5_LQ_PLCLR_c10657/f1p0/5214	167.176	4.37388	5.2563	1.0308e-25	2.6298e-24
i1_LQ_PLCLR_c14402/f1p2/1065	771.026	5.91966	7.0251	1.036e-25	2.6418e-24
i1_LQ_PLCLR_c18794/f1p0/1776	3196.32	511.358	2.644	1.0457e-25	2.6655e-24
i3_LQ_PLCLR_c30162/f1p0/3454	1207.77	163.609	2.884	1.0492e-25	2.6733e-24
i4_LQ_PLCLR_c25416/f1p4/4701	162.825	4.07854	5.3191	1.0637e-25	2.7079e-24
i2_LQ_PLCLR_c7541/f1p2/2295	278.576	1.85746	7.2286	1.1752e-25	2.987e-24
i2_HQ_PLCLR_c11013/f3p2/2582	667.849	26.8836	4.6347	1.2384e-25	3.1448e-24
i2_LQ_PLCLR_c47486/f1p4/2032	203.763	0	Inf	1.3166e-25	3.3401e-24
i0_LQ_PLCLR_c23221/f1p346/913	59042.2	3782.58	3.9643	1.3538e-25	3.431e-24
i4_LQ_PLCLR_c9752/f1p0/4835	351.661	27.1323	3.6961	1.3989e-25	3.5439e-24
i3_LQ_PLCLR_c36296/f1p0/3205	1708.48	253.88	2.7505	1.4053e-25	3.5585e-24
i2_LQ_PLCLR_c18300/f1p13/2197	354.101	1.89937	7.5425	1.4187e-25	3.5894e-24
i0_LQ_PLCLR_c18607/f2p0/920	1609.31	50.6602	4.9894	1.4329e-25	3.6239e-24
i3_LQ_PLCLR_c22108/f1p6/3755	280.301	17.1221	4.033	1.439e-25	3.6378e-24
i0_LQ_PLCLR_c25148/f1p0/613	225.241	10.8353	4.3777	1.504e-25	3.7975e-24
i2_LQ_PLCLR_c3271/f2p8/2953	134.97	0	Inf	1.5369e-25	3.879e-24
i2_LQ_PLCLR_c5380/f1p1/2646	180.699	0	Inf	1.595e-25	4.0224e-24
i1_LQ_PLCLR_c5699/f1p147/1370	264.679	15.2845	4.1141	1.6203e-25	4.0844e-24
i5_LQ_PLCLR_c9830/f3p4/5678	169.56	0.619153	8.0973	1.6402e-25	4.1295e-24
i4_LQ_PLCLR_c9118/f1p4/5012	337.227	15.7828	4.4173	1.8033e-25	4.5327e-24
i0_HQ_PLCLR_c18640/f2p0/518	586.547	3.10079	7.5635	1.8175e-25	4.5646e-24
i1_LQ_PLCLR_c20685/f1p0/1830	844.056	10.0372	6.3939	1.8171e-25	4.5646e-24
i3_HQ_PLCLR_c18710/f4p0/3591	657.328	74.3447	3.1443	1.8317e-25	4.5985e-24
i2_LQ_PLCLR_c26012/f1p4/2251	127.909	0.33514	8.5761	1.8782e-25	4.7133e-24
i4_LQ_PLCLR_c7691/f1p0/4901	101.288	0	Inf	2.0224e-25	5.067e-24
i5_LQ_PLCLR_c12984/f1p0/5641	829.177	0	Inf	2.0292e-25	5.0818e-24
i2_LQ_PLCLR_c39733/f1p9/2202	1880.66	280.638	2.7445	2.0337e-25	5.0911e-24
i6_LQ_PLCLR_c2425/f1p3/6246	284.866	7.36668	5.2731	2.0696e-25	5.1789e-24
i1_HQ_PLCLR_c15669/f5p0/1080	3903.29	632.426	2.6257	2.209e-25	5.5209e-24
i5_LQ_PLCLR_c15502/f3p0/5511	301.887	20.7731	3.8612	2.3118e-25	5.7755e-24
i4_HQ_PLCLR_c1944/f2p18/4350	440.254	40.369	3.447	2.3952e-25	5.9814e-24
i2_LQ_PLCLR_c9735/f1p12/2947	650.376	4.84816	7.0677	2.5297e-25	6.3121e-24
i4_HQ_PLCLR_c1171/f7p15/4700	330.406	22.3554	3.8855	2.6227e-25	6.5416e-24
i3_LQ_PLCLR_c20711/f1p2/3743	107.224	0.33514	8.3217	2.687e-25	6.6964e-24
i2_HQ_PLCLR_c6284/f7p3/2709	373.577	31.3244	3.576	2.7105e-25	6.7523e-24
i1_LQ_PLCLR_c10461/f1p0/2002	188.793	6.88819	4.7765	2.7258e-25	6.7878e-24
i2_LQ_PLCLR_c21975/f1p10/2275	100.08	0	Inf	2.7442e-25	6.8306e-24
i3_LQ_PLCLR_c27440/f1p2/3940	917.426	119.754	2.9375	3.0639e-25	7.608e-24
i0_LQ_PLCLR_c13226/f1p6/766	226.448	0.300355	9.5583	3.0926e-25	7.6699e-24
i2_HQ_PLCLR_c9392/f4p6/2894	247.064	13.8418	4.1578	3.1542e-25	7.8164e-24
i3_LQ_PLCLR_c13650/f1p0/3362	631.557	71.0658	3.1517	3.1832e-25	7.882e-24
i1_LQ_PLCLR_c20035/f1p5/1060	167.792	4.00605	5.3883	3.1912e-25	7.8985e-24
i3_LQ_PLCLR_c5762/f1p0/3889	263.134	15.6984	4.0671	3.2301e-25	7.9884e-24
i2_LQ_PLCLR_c8713/f1p1/2724	132.148	1.93415	6.0943	3.4315e-25	8.4763e-24
i3_LQ_PLCLR_c28372/f1p2/3771	140.114	2.51642	5.7991	3.512e-25	8.6717e-24
i4_LQ_PLCLR_c7471/f1p0/4630	112.725	0.67028	7.3938	3.6658e-25	9.0479e-24
i2_LQ_PLCLR_c39198/f1p6/2916	2738.33	441.905	2.6315	3.8802e-25	9.5692e-24
i3_LQ_PLCLR_c1797/f5p9/4017	255.783	0	Inf	3.9094e-25	9.6374e-24
i2_LQ_PLCLR_c38214/f1p2/2748	106.959	0.309577	8.4325	3.9198e-25	9.6593e-24
i2_LQ_PLCLR_c38551/f1p2/2320	181.513	6.34281	4.8388	4.0537e-25	9.9811e-24
i4_HQ_PLCLR_c5423/f2p5/4800	515.468	53.7245	3.2622	4.9798e-25	1.2222e-23
i3_LQ_PLCLR_c33277/f4p7/3612	276.563	17.7305	3.9633	6.2283e-25	1.5256e-23
i2_LQ_PLCLR_c40233/f1p13/2901	1221.9	58.099	4.3945	6.4932e-25	1.5886e-23
i1_LQ_PLCLR_c4292/f1p0/1990	184.223	2.64634	6.1213	6.6257e-25	1.6197e-23
i3_HQ_PLCLR_c18440/f3p3/4002	311.495	22.5397	3.7887	6.6355e-25	1.6215e-23
i3_LQ_PLCLR_c11237/f1p50/3557	225.928	0	Inf	7.0517e-25	1.7218e-23
i5_LQ_PLCLR_c11062/f1p0/5952	145.931	3.05888	5.5761	7.9267e-25	1.9316e-23
i5_LQ_PLCLR_c5710/f1p1/5972	887.159	117.06	2.9219	7.9237e-25	1.9316e-23
i1_LQ_PLCLR_c23822/f1p0/1639	14879.6	1334.07	3.4794	8.072e-25	1.9662e-23
i3_HQ_PLCLR_c33132/f15p5/3414	1539.62	233.807	2.7192	8.1192e-25	1.977e-23
i2_LQ_PLCLR_c3333/f1p5/2808	1046.77	143.076	2.8711	8.3567e-25	2.0332e-23
i1_HQ_PLCLR_c2719/f3p1/1994	1199.07	173.71	2.7872	8.3754e-25	2.0369e-23
i4_LQ_PLCLR_c18130/f1p3/4318	104.665	0.33514	8.2868	8.8051e-25	2.1397e-23
i3_LQ_PLCLR_c11298/f1p0/3722	1133.63	85.7003	3.7255	9.7313e-25	2.362e-23
i0_LQ_PLCLR_c12001/f1p17/616	673.059	23.3726	4.8478	1.013e-24	2.4578e-23
i2_LQ_PLCLR_c37177/f1p19/3128	1930.97	309.006	2.6436	1.2342e-24	2.9815e-23
i3_LQ_PLCLR_c10401/f1p13/3900	96.8055	0	Inf	1.2737e-24	3.0759e-23
i5_LQ_PLCLR_c14898/f3p0/5225	128.505	1.8717	6.1013	1.4417e-24	3.476e-23
i3_LQ_PLCLR_c13165/f1p4/3834	201.901	8.99278	4.4887	1.4548e-24	3.5062e-23
i2_LQ_PLCLR_c4870/f1p3/2847	243.766	14.4204	4.0793	1.5089e-24	3.6339e-23
i3_LQ_PLCLR_c12750/f1p19/3496	155.015	4.16656	5.2174	1.55e-24	3.7314e-23
i0_LQ_PLCLR_c10193/f1p0/856	96.1399	0	Inf	1.5692e-24	3.7746e-23
i4_LQ_PLCLR_c13717/f1p19/4210	971.691	132.539	2.8741	1.603e-24	3.8544e-23
i2_LQ_PLCLR_c15260/f1p1/2125	3381.12	0.309577	13.415	1.6502e-24	3.9662e-23
i3_LQ_PLCLR_c24409/f1p6/3519	228.747	12.6303	4.1788	1.8153e-24	4.3529e-23
i4_LQ_PLCLR_c20709/f1p0/4723	95.7777	0	Inf	1.828e-24	4.3799e-23
i2_LQ_PLCLR_c20881/f1p0/2809	146.031	3.47281	5.394	1.9141e-24	4.5845e-23
i1_LQ_PLCLR_c14479/f1p0/1061	1762.33	278.864	2.6599	1.917e-24	4.5895e-23
i1_LQ_PLCLR_c8072/f1p1/1965	450.549	44.6236	3.3358	1.9272e-24	4.6122e-23
i2_LQ_PLCLR_c40071/f1p0/2534	651.327	77.5959	3.0693	2.0882e-24	4.9918e-23
i4_HQ_PLCLR_c24702/f110p31/4915	466.552	46.8239	3.3167	2.096e-24	5.0085e-23
i2_LQ_PLCLR_c5592/f1p9/3009	183.957	0	Inf	2.1104e-24	5.0388e-23
i4_LQ_PLCLR_c17976/f1p0/4673	166.616	5.46731	4.9296	2.2287e-24	5.3153e-23
i3_LQ_PLCLR_c12756/f1p3/3951	222.227	11.3068	4.2968	2.2862e-24	5.4503e-23
i4_LQ_PLCLR_c11904/f1p1/4983	210.868	10.4582	4.3336	2.2893e-24	5.4554e-23
i3_LQ_PLCLR_c10165/f2p0/3173	95.4767	0	Inf	2.2943e-24	5.4652e-23
i3_HQ_PLCLR_c2499/f4p6/3407	668.21	81.0499	3.0434	2.3506e-24	5.5928e-23
i2_LQ_PLCLR_c43584/f1p1/2068	95.4539	0	Inf	2.5109e-24	5.957e-23
i4_LQ_PLCLR_c5978/f1p3/4656	1146.09	28.2314	5.3433	2.5114e-24	5.957e-23
i2_LQ_PLCLR_c22439/f1p2/3060	269.941	18.2312	3.8882	2.578e-24	6.1103e-23
i5_HQ_PLCLR_c2171/f2p1/6049	94.8416	0	Inf	2.5817e-24	6.1168e-23
i2_LQ_PLCLR_c34403/f1p3/2513	257.024	16.3993	3.9702	2.7183e-24	6.4304e-23
i3_LQ_PLCLR_c24483/f1p34/3907	382.628	35.1991	3.4423	2.7845e-24	6.5794e-23
i7_LQ_PLCLR_c666/f1p0/7410	95.2199	0	Inf	2.858e-24	6.7505e-23
i3_LQ_PLCLR_c6069/f1p5/3732	345.08	29.3539	3.5553	2.9696e-24	7.006e-23
i2_LQ_PLCLR_c13835/f1p475/2704	25400.6	6.2548	11.988	2.9737e-24	7.0129e-23
i4_LQ_PLCLR_c12730/f1p1395/4583	200.984	0	Inf	3.0538e-24	7.1963e-23
i4_HQ_PLCLR_c1583/f5p10/4662	94.8254	0	Inf	3.0747e-24	7.2429e-23
i7_LQ_PLCLR_c989/f1p0/7056	1892.62	133.141	3.8294	3.3703e-24	7.9179e-23
i3_LQ_PLCLR_c9868/f1p0/3801	947.197	3.88254	7.9305	3.537e-24	8.2968e-23
i2_LQ_PLCLR_c36907/f1p7/2985	101.512	0.309577	8.3571	3.848e-24	9.0059e-23
i1_LQ_PLCLR_c10271/f1p0/1620	1466.02	224.317	2.7083	3.9136e-24	9.1523e-23
i2_LQ_PLCLR_c38142/f1p4/2398	489.105	51.4941	3.2477	3.9761e-24	9.2951e-23
i3_LQ_PLCLR_c13226/f1p6/3376	111.955	0.910287	6.9424	4.0855e-24	9.5398e-23
i4_LQ_PLCLR_c18833/f1p0/4970	489.988	1.00542	8.9288	4.4173e-24	1.0303e-22
i4_LQ_PLCLR_c3586/f1p0/4423	96.1849	0	Inf	4.5376e-24	1.0576e-22
i5_LQ_PLCLR_c18261/f1p0/5097	129.264	2.10249	5.9421	4.8937e-24	1.1393e-22
i3_HQ_PLCLR_c3393/f2p2/4035	93.1277	0	Inf	5.0131e-24	1.1662e-22
i0_LQ_PLCLR_c41810/f1p8/919	94.0281	0	Inf	5.0377e-24	1.1714e-22
i2_LQ_PLCLR_c18437/f1p3/2872	112.152	1.00542	6.8015	5.3623e-24	1.245e-22
i1_LQ_PLCLR_c20556/f1p44/1469	290.055	1.8717	7.2758	5.4731e-24	1.2698e-22
i1_LQ_PLCLR_c10487/f1p0/1271	796.422	105.231	2.92	5.519e-24	1.2795e-22
i1_HQ_PLCLR_c2686/f2p1/1649	779.312	102.18	2.9311	5.5354e-24	1.2828e-22
i5_HQ_PLCLR_c14950/f3p102/5167	93.787	0	Inf	5.7461e-24	1.3306e-22
i1_LQ_PLCLR_c8408/f1p0/1897	136.225	2.74008	5.6356	6.149e-24	1.4218e-22
i0_LQ_PLCLR_c7422/f1p38/958	237.448	0	Inf	6.4823e-24	1.4966e-22
i1_LQ_PLCLR_c24368/f2p2/1652	566.205	65.2016	3.1183	6.5051e-24	1.5013e-22
i2_LQ_PLCLR_c15343/f1p2/2079	292.839	8.16129	5.1652	6.6722e-24	1.5387e-22
i3_LQ_PLCLR_c11209/f1p0/3164	99.2472	0	Inf	6.8552e-24	1.5803e-22
i2_LQ_PLCLR_c39780/f1p20/2944	270.117	18.6095	3.8595	7.1326e-24	1.6424e-22
i2_LQ_PLCLR_c6074/f1p6/2761	93.0833	0	Inf	7.7929e-24	1.7911e-22
i2_LQ_PLCLR_c22874/f1p26/2796	114.678	1.27099	6.4955	8.2711e-24	1.8982e-22
i6_LQ_PLCLR_c1281/f1p0/6326	111.061	0.910287	6.9308	8.2844e-24	1.9005e-22
i2_HQ_PLCLR_c2375/f3p28/2386	1169.71	70.6609	4.0491	8.3425e-24	1.9132e-22
i3_HQ_PLCLR_c44007/f21p0/3397	1373.88	11.6654	6.8799	8.999e-24	2.0614e-22
i4_LQ_PLCLR_c6767/f1p2/4784	92.78	0	Inf	8.9962e-24	2.0614e-22
i5_LQ_PLCLR_c6847/f1p2/5466	98.6026	0.300355	8.3588	9.0556e-24	2.0736e-22
i1_LQ_PLCLR_c8989/f1p0/1291	91.919	0	Inf	9.6836e-24	2.2165e-22
i4_HQ_PLCLR_c16152/f2p0/4436	241.932	15.2326	3.9894	9.8216e-24	2.2456e-22
i2_LQ_PLCLR_c43854/f1p5/2066	920.799	129.116	2.8342	1.0079e-23	2.3019e-22
i2_LQ_PLCLR_c8529/f1p16/2930	584.254	0.67028	9.7676	1.0579e-23	2.4151e-22
i3_HQ_PLCLR_c2522/f2p6/3246	440.159	45.0781	3.2875	1.1177e-23	2.5499e-22
i2_LQ_PLCLR_c35152/f1p1/2940	191.302	8.75488	4.4496	1.2862e-23	2.9288e-22
i3_LQ_PLCLR_c11870/f1p86/3542	259.056	12.1971	4.4087	1.3294e-23	3.0248e-22
i2_LQ_PLCLR_c3449/f1p0/2759	91.5422	0	Inf	1.3492e-23	3.0689e-22
i2_LQ_PLCLR_c9811/f1p0/2210	90.9829	0	Inf	1.3735e-23	3.1229e-22
i4_LQ_PLCLR_c19449/f1p0/4825	90.5185	0	Inf	1.3749e-23	3.1251e-22
i2_HQ_PLCLR_c1812/f13p10/2408	473.985	20.7511	4.5136	1.4741e-23	3.3443e-22
i2_LQ_PLCLR_c8863/f1p14/2838	192.765	1.315	7.1956	1.5258e-23	3.4577e-22
i2_LQ_PLCLR_c10225/f1p5/2347	1193.15	181.951	2.7132	1.5375e-23	3.483e-22
i0_LQ_PLCLR_c4073/f1p31/653	1830.17	296.805	2.6244	1.549e-23	3.5078e-22
i3_LQ_PLCLR_c11179/f1p25/3420	146.661	4.04586	5.1799	1.6053e-23	3.6339e-22
i3_LQ_PLCLR_c20142/f1p0/3405	164.43	0.300355	9.0966	1.6429e-23	3.7177e-22
i0_HQ_PLCLR_c2052/f2p8/830	2522.58	431.906	2.5461	1.699e-23	3.8419e-22
i2_LQ_PLCLR_c3175/f1p12/2323	1087.26	2.47661	8.7781	1.7193e-23	3.8862e-22
i4_LQ_PLCLR_c11936/f1p0/4772	153.953	0.33514	8.8435	1.7866e-23	4.0339e-22
i2_LQ_PLCLR_c18047/f1p0/2338	90.6072	0	Inf	1.9146e-23	4.3197e-22
i2_LQ_PLCLR_c12445/f1p1/2245	142.945	3.78029	5.2408	2.0178e-23	4.551e-22
i4_HQ_PLCLR_c1518/f5p2/4895	2006.95	339.919	2.5617	2.0996e-23	4.7319e-22
i2_LQ_PLCLR_c34225/f1p6/2818	205.089	10.7188	4.258	2.1361e-23	4.8125e-22
i2_LQ_PLCLR_c24420/f1p2/2287	1054.18	158.877	2.7301	2.1729e-23	4.8937e-22
i2_LQ_PLCLR_c27396/f1p1/2888	386.111	37.8461	3.3508	2.224e-23	5.0068e-22
i1_LQ_PLCLR_c12558/f1p1/1783	911.349	134.658	2.7587	2.2903e-23	5.1542e-22
i2_LQ_PLCLR_c27478/f1p3/2702	850.987	84.9679	3.3241	2.4861e-23	5.5825e-22
i3_LQ_PLCLR_c28772/f2p0/3336	141.69	3.78239	5.2273	2.9197e-23	6.5419e-22
i2_LQ_PLCLR_c12170/f1p6/2994	107.419	0.92873	6.8538	3.1147e-23	6.9736e-22
i1_LQ_PLCLR_c14656/f1p18/1076	102.594	0.635495	7.3348	3.2922e-23	7.3685e-22
i0_LQ_PLCLR_c40161/f1p0/756	157.235	5.32817	4.8831	3.3469e-23	7.4854e-22
i4_LQ_PLCLR_c5814/f1p2/4341	89.4307	0	Inf	3.3925e-23	7.5847e-22
i2_LQ_PLCLR_c23905/f1p5/3117	102.198	0.67028	7.2524	3.5021e-23	7.8182e-22
i2_HQ_PLCLR_c30134/f7p8/2865	876.977	126.485	2.7936	3.5521e-23	7.9272e-22
i1_LQ_PLCLR_c12859/f1p0/1597	357.896	32.8403	3.446	3.6324e-23	8.0975e-22
i3_LQ_PLCLR_c7048/f1p3/3789	161.973	6.1774	4.7126	3.6409e-23	8.1134e-22
i5_LQ_PLCLR_c19219/f3p2/5835	442.18	2.72164	7.344	3.7091e-23	8.2595e-22
i1_HQ_PLCLR_c5481/f2p10/1400	180	7.79346	4.5296	3.8804e-23	8.6345e-22
i4_LQ_PLCLR_c20675/f1p0/4163	137.352	0.954293	7.1692	3.8873e-23	8.6468e-22
i4_LQ_PLCLR_c22062/f1p1/4995	94.8977	0.309577	8.2599	4.4577e-23	9.8942e-22
i5_HQ_PLCLR_c1754/f3p0/5849	140.115	4.02168	5.1227	4.5879e-23	1.0172e-21
i4_LQ_PLCLR_c18205/f1p39/4602	88.5601	0	Inf	4.7671e-23	1.0562e-21
i5_LQ_PLCLR_c5228/f1p1/5359	630.033	65.8894	3.2573	5.2486e-23	1.162e-21
i2_LQ_PLCLR_c4114/f1p5/2369	302.381	0	Inf	5.3342e-23	1.1801e-21
i4_LQ_PLCLR_c9287/f1p12/4283	489.004	0.619153	9.6253	5.3963e-23	1.193e-21
i2_LQ_PLCLR_c22174/f1p0/2796	155.282	5.2565	4.8846	5.4886e-23	1.2125e-21
i0_LQ_PLCLR_c2475/f3p6/668	1547.19	129.292	3.5809	5.6188e-23	1.24e-21
i5_LQ_PLCLR_c8999/f1p0/5665	180.899	8.10724	4.4798	6.0879e-23	1.342e-21
i6_LQ_PLCLR_c3416/f1p67/6573	295.871	11.8272	4.6448	6.5018e-23	1.4302e-21
i4_LQ_PLCLR_c17311/f1p0/4595	1313.74	162.26	3.0173	6.5814e-23	1.4472e-21
i2_LQ_PLCLR_c27788/f1p98/3135	1934.85	60.1354	5.0079	6.7915e-23	1.4923e-21
i1_LQ_PLCLR_c7952/f1p114/1214	98032.2	10872.1	3.1726	6.8518e-23	1.5051e-21
i5_HQ_PLCLR_c2175/f2p0/5289	508.901	58.4796	3.1214	7.0476e-23	1.547e-21
i4_LQ_PLCLR_c18921/f1p1/4688	87.2322	0	Inf	7.3114e-23	1.6037e-21
i4_LQ_PLCLR_c24062/f1p0/4206	1450.12	239.864	2.5959	7.7558e-23	1.6994e-21
i3_LQ_PLCLR_c22914/f1p5/3553	109.651	1.23831	6.4684	7.8036e-23	1.7092e-21
i4_LQ_PLCLR_c12890/f1p0/4363	87.3125	0	Inf	7.8663e-23	1.7224e-21
i3_HQ_PLCLR_c2530/f3p1/3956	340.841	31.4018	3.4402	7.9723e-23	1.7449e-21
i0_HQ_PLCLR_c2419/f2p0/601	263.636	0	Inf	8.0774e-23	1.7673e-21
i1_LQ_PLCLR_c7544/f1p19/1439	1653.47	212.139	2.9624	8.645e-23	1.8888e-21
i3_LQ_PLCLR_c31456/f1p5/3119	756.474	104.736	2.8525	8.6907e-23	1.8975e-21
i5_LQ_PLCLR_c2538/f1p4/5712	1110.86	88.3473	3.6523	9.2647e-23	2.0213e-21
i4_LQ_PLCLR_c25927/f1p0/4029	828.027	120.033	2.7862	1.0463e-22	2.2763e-21
i3_LQ_PLCLR_c29953/f1p7/3568	205.562	11.8755	4.1135	1.0692e-22	2.3238e-21
i5_HQ_PLCLR_c2311/f2p0/6146	100.429	0.300355	8.3853	1.0711e-22	2.3269e-21
i3_LQ_PLCLR_c5315/f1p5/3313	86.5641	0	Inf	1.0823e-22	2.3506e-21
i4_LQ_PLCLR_c21487/f1p0/4601	246.381	17.367	3.8265	1.1741e-22	2.5462e-21
i5_LQ_PLCLR_c5129/f1p0/5245	151.009	0	Inf	1.2716e-22	2.7567e-21
i3_LQ_PLCLR_c8029/f1p0/3177	86.078	0	Inf	1.2972e-22	2.8113e-21
i5_LQ_PLCLR_c8725/f1p0/6038	322.778	29.4649	3.4535	1.354e-22	2.9302e-21
i3_HQ_PLCLR_c40789/f2p0/3067	1578.06	261.544	2.593	1.3606e-22	2.9435e-21
i4_LQ_PLCLR_c9586/f1p7/4950	473.021	54.5754	3.1156	1.3807e-22	2.9858e-21
i4_HQ_PLCLR_c9091/f2p26/4804	176.583	8.10514	4.4454	1.4922e-22	3.2213e-21
i4_LQ_PLCLR_c21713/f1p1/4416	89.177	0	Inf	1.7111e-22	3.6835e-21
i4_LQ_PLCLR_c11131/f1p0/5013	91.6793	0.300355	8.2538	1.729e-22	3.7195e-21
i5_LQ_PLCLR_c13224/f1p0/5195	143.221	4.48325	4.9976	1.7665e-22	3.7961e-21
i1_LQ_PLCLR_c17383/f1p78/1696	294.268	7.41431	5.3107	1.8154e-22	3.8985e-21
i3_LQ_PLCLR_c14234/f1p0/3381	183.919	0	Inf	1.8263e-22	3.9206e-21
i2_LQ_PLCLR_c3516/f1p10/2965	338.477	31.7319	3.415	1.9068e-22	4.0905e-21
i5_LQ_PLCLR_c4786/f1p1/5638	550.686	1.23621	8.7992	1.9357e-22	4.1511e-21
i3_LQ_PLCLR_c13451/f1p12/3102	350.435	34.4358	3.3472	1.949e-22	4.1767e-21
i4_LQ_PLCLR_c14632/f1p1/4137	139.234	4.21768	5.0449	1.9759e-22	4.23e-21
i4_LQ_PLCLR_c14750/f1p7/4134	1053.86	165.981	2.6666	2.0963e-22	4.4783e-21
i3_HQ_PLCLR_c2689/f2p0/3289	186.183	9.51819	4.2899	2.1104e-22	4.5052e-21
i5_LQ_PLCLR_c14185/f1p8/5125	102.242	0.945072	6.7573	2.1321e-22	4.5484e-21
i2_LQ_PLCLR_c35416/f1p1/2917	221.792	14.0759	3.9779	2.1832e-22	4.6559e-21
i3_LQ_PLCLR_c46825/f1p0/3056	275.176	15.6309	4.1379	2.21e-22	4.7114e-21
i3_LQ_PLCLR_c12309/f1p0/3402	5140.89	967.904	2.4091	2.245e-22	4.7844e-21
i2_LQ_PLCLR_c20959/f1p4/2198	154.561	5.51705	4.8081	2.3146e-22	4.9259e-21
i2_LQ_PLCLR_c39147/f1p1/2535	94.6121	0	Inf	2.331e-22	4.959e-21
i1_LQ_PLCLR_c3326/f1p7/1936	720.103	101.154	2.8317	2.4613e-22	5.2308e-21
i2_LQ_PLCLR_c42656/f1p5/2064	610.457	80.9334	2.9151	2.4962e-22	5.2995e-21
i4_LQ_PLCLR_c19509/f1p5/4766	107.754	0.60071	7.4869	2.53e-22	5.3694e-21
i1_HQ_PLCLR_c1425/f5p0/1401	3743.75	361.161	3.3738	2.572e-22	5.4547e-21
i4_LQ_PLCLR_c22743/f1p0/4661	150.877	0.67028	7.8144	2.68e-22	5.6779e-21
i0_LQ_PLCLR_c43203/f1p0/547	132.649	0.92873	7.1581	2.696e-22	5.7098e-21
i3_LQ_PLCLR_c22506/f1p0/3648	283.526	23.2527	3.608	2.7061e-22	5.7292e-21
i5_LQ_PLCLR_c10192/f1p0/5422	125.624	2.82599	5.4742	2.742e-22	5.8032e-21
i2_LQ_PLCLR_c6336/f1p2/2730	245.107	17.8974	3.7756	2.9256e-22	6.1876e-21
i3_LQ_PLCLR_c11716/f1p0/3674	161.598	6.67795	4.5969	2.9334e-22	6.2018e-21
i4_LQ_PLCLR_c11759/f1p0/4363	741.422	106.719	2.7965	3.0507e-22	6.4478e-21
i2_LQ_PLCLR_c4016/f1p7/2723	655.389	89.3201	2.8753	3.1581e-22	6.6723e-21
i2_LQ_PLCLR_c46397/f1p1/2274	84.0581	0	Inf	3.2555e-22	6.8758e-21
i1_LQ_PLCLR_c18190/f1p0/1600	1368.52	228.294	2.5837	3.3307e-22	7.0297e-21
i2_LQ_PLCLR_c44142/f6p9/2394	6121.56	1151.87	2.4099	3.5067e-22	7.3961e-21
i5_LQ_PLCLR_c5139/f1p0/6078	277.629	0.33514	9.6942	3.536e-22	7.4554e-21
i3_LQ_PLCLR_c5053/f1p1514/3210	83.4629	0	Inf	3.6483e-22	7.6869e-21
i1_LQ_PLCLR_c17246/f1p0/1858	547.407	69.7962	2.9714	3.8322e-22	8.0717e-21
i2_HQ_PLCLR_c26405/f6p0/2382	1013.69	146.994	2.7858	3.8872e-22	8.1848e-21
i3_HQ_PLCLR_c34073/f4p10/3079	208.732	12.9122	4.0148	3.9518e-22	8.3179e-21
i3_LQ_PLCLR_c39334/f1p5/3375	280.387	3.44515	6.3467	4.131e-22	8.6742e-21
i3_LQ_PLCLR_c27416/f1p0/3207	932.471	27.0606	5.1068	4.1732e-22	8.7598e-21
i5_HQ_PLCLR_c7071/f3p3/6009	1158.42	189.017	2.6156	4.2921e-22	9.0064e-21
i5_LQ_PLCLR_c9466/f1p0/5275	228.857	12.34	4.213	4.3476e-22	9.1135e-21
i7_LQ_PLCLR_c563/f1p0/7448	286.357	6.44717	5.473	4.5127e-22	9.4403e-21
i5_LQ_PLCLR_c15737/f1p2/5323	516.153	32.3611	3.9955	4.5162e-22	9.4444e-21
i0_LQ_PLCLR_c18385/f3p0/647	717.023	0	Inf	4.6249e-22	9.6651e-21
i3_LQ_PLCLR_c31866/f1p0/3075	367.969	1.25465	8.1962	4.8349e-22	1.0094e-20
i3_LQ_PLCLR_c6624/f1p3/3247	131.504	0	Inf	4.9356e-22	1.03e-20
i4_LQ_PLCLR_c6953/f1p0/4933	483.005	11.5929	5.3807	4.9428e-22	1.0312e-20
i1_LQ_PLCLR_c11883/f1p0/2007	83.2853	0	Inf	5.4077e-22	1.1267e-20
i3_HQ_PLCLR_c12082/f4p2/3566	1999.22	129.578	3.9475	5.5367e-22	1.152e-20
i3_LQ_PLCLR_c29169/f1p0/3550	772.805	111.238	2.7965	5.7136e-22	1.1872e-20
i0_LQ_PLCLR_c11967/f1p0/359	268.053	8.96861	4.9015	5.7442e-22	1.1931e-20
i1_LQ_PLCLR_c6460/f1p1/1332	478.059	57.6678	3.0513	5.8387e-22	1.2119e-20
i5_LQ_PLCLR_c8547/f1p0/5288	96.1577	0	Inf	6.3635e-22	1.3195e-20
i1_LQ_PLCLR_c12644/f1p0/1990	321.806	30.3638	3.4058	6.4253e-22	1.3319e-20
i0_LQ_PLCLR_c22010/f1p109/530	116.747	0.60071	7.6025	7.3175e-22	1.5148e-20
i3_LQ_PLCLR_c2375/f3p28/3468	251.101	1.90859	7.0396	7.3651e-22	1.5241e-20
i2_LQ_PLCLR_c18992/f1p2/2861	111.451	1.8738	5.8943	7.3907e-22	1.5289e-20
i4_LQ_PLCLR_c17356/f1p1/4253	176.495	8.67398	4.3468	8.1135e-22	1.6756e-20
i4_LQ_PLCLR_c12978/f2p88/4827	81.9831	0	Inf	8.3099e-22	1.715e-20
i4_LQ_PLCLR_c22380/f1p0/4664	99.5625	0.93585	6.7332	8.349e-22	1.7225e-20
i1_LQ_PLCLR_c5602/f1p5/1710	82.4738	0	Inf	9.0756e-22	1.8699e-20
i2_LQ_PLCLR_c19535/f1p6/2740	154.083	6.47273	4.5732	9.474e-22	1.9494e-20
i2_LQ_PLCLR_c38048/f1p0/2948	215.751	14.2698	3.9183	1.0389e-21	2.1339e-20
i2_LQ_PLCLR_c38967/f1p3/2733	81.2057	0	Inf	1.0561e-21	2.1663e-20
i1_LQ_PLCLR_c7664/f1p0/1176	81.651	0	Inf	1.0616e-21	2.1764e-20
i5_LQ_PLCLR_c12019/f1p5/5377	96.7873	0	Inf	1.072e-21	2.197e-20
i4_LQ_PLCLR_c19025/f1p6/4840	81.5676	0	Inf	1.0787e-21	2.2099e-20
i4_LQ_PLCLR_c14393/f1p0/4244	278.841	24.4795	3.5098	1.1092e-21	2.2709e-20
i1_HQ_PLCLR_c10029/f2p3/1821	933.762	126.146	2.888	1.1544e-21	2.3627e-20
i4_LQ_PLCLR_c14322/f1p6/4203	81.2042	0	Inf	1.1566e-21	2.3663e-20
i4_LQ_PLCLR_c21976/f1p11/4803	213.521	0	Inf	1.1651e-21	2.3821e-20
i1_LQ_PLCLR_c3729/f1p1/1079	379.122	25.3127	3.9047	1.2016e-21	2.4551e-20
i2_LQ_PLCLR_c32335/f2p0/2766	80.9106	0	Inf	1.2237e-21	2.4996e-20
i4_LQ_PLCLR_c5971/f1p0/4983	188.422	10.8722	4.1153	1.2614e-21	2.5748e-20
i6_LQ_PLCLR_c3508/f1p1/6360	121.345	0	Inf	1.2784e-21	2.6086e-20
i2_LQ_PLCLR_c6944/f2p2/2491	283.28	3.17036	6.4814	1.2833e-21	2.6178e-20
i2_LQ_PLCLR_c32859/f1p2/3007	361.536	38.0158	3.2495	1.3086e-21	2.6686e-20
i3_LQ_PLCLR_c9037/f1p0/3211	92.7536	0.67028	7.1125	1.373e-21	2.798e-20
i2_LQ_PLCLR_c7355/f1p11/2941	168.31	0.67028	7.9721	1.3989e-21	2.8497e-20
i3_LQ_PLCLR_c10746/f1p6/3979	160.318	7.45049	4.4275	1.4184e-21	2.8886e-20
i6_HQ_PLCLR_c301/f6p0/6493	831.988	50.319	4.0474	1.425e-21	2.901e-20
i4_LQ_PLCLR_c14096/f1p0/4183	230.833	6.66161	5.1148	1.4389e-21	2.9275e-20
i3_LQ_PLCLR_c8823/f1p3/3246	267.898	0.901065	8.2158	1.509e-21	3.0669e-20
i2_LQ_PLCLR_c38031/f1p3/2694	202.449	0	Inf	1.5244e-21	3.0953e-20
i0_HQ_PLCLR_c1327/f9p0/873	2023.41	0	Inf	1.6533e-21	3.3547e-20
i3_LQ_PLCLR_c19602/f1p22/3350	175.359	1.6757	6.7094	1.6954e-21	3.4391e-20
i3_LQ_PLCLR_c13961/f1p0/3204	127.074	3.35713	5.2423	1.7071e-21	3.4617e-20
i5_LQ_PLCLR_c5598/f1p0/5630	119.4	0.635495	7.5537	1.7171e-21	3.4808e-20
i0_LQ_PLCLR_c36714/f1p5/615	104.26	0	Inf	1.7894e-21	3.6236e-20
i1_LQ_PLCLR_c26394/f1p65/1925	173.813	8.66815	4.3257	1.817e-21	3.6772e-20
i3_LQ_PLCLR_c28238/f1p7/3425	219.001	15.3014	3.8392	1.8248e-21	3.6917e-20
i2_LQ_PLCLR_c32862/f1p1/2242	92.4368	0.60071	7.2657	1.9011e-21	3.8448e-20
i3_LQ_PLCLR_c13097/f1p4/3412	129.928	3.84274	5.0794	1.9991e-21	4.0377e-20
i0_LQ_PLCLR_c27922/f1p3/746	80.3992	0	Inf	2.1296e-21	4.297e-20
i2_HQ_PLCLR_c6109/f3p0/2505	199.919	12.6487	3.9823	2.1555e-21	4.348e-20
i4_LQ_PLCLR_c9160/f1p10/5016	164.565	7.87937	4.3844	2.2405e-21	4.5163e-20
i4_LQ_PLCLR_c14561/f1p7/4100	173.381	9.29161	4.2219	2.2683e-21	4.5709e-20
i2_LQ_PLCLR_c34857/f1p1/2567	80.0037	0	Inf	2.297e-21	4.6274e-20
i6_LQ_PLCLR_c4117/f1p0/6107	143.824	5.39564	4.7364	2.3089e-21	4.6496e-20
i4_LQ_PLCLR_c12969/f1p811/4897	79.7015	0	Inf	2.6679e-21	5.3604e-20
i3_LQ_PLCLR_c13096/f1p0/3680	460.621	56.4231	3.0292	2.6902e-21	5.4033e-20
i3_LQ_PLCLR_c21382/f1p0/3449	22965.4	679.246	5.0794	2.6935e-21	5.4082e-20
i3_LQ_PLCLR_c23445/f1p4/3379	188.221	11.1683	4.0749	2.7474e-21	5.5147e-20
i3_LQ_PLCLR_c13827/f1p3/3302	308.698	29.9654	3.3648	2.8829e-21	5.7849e-20
i4_HQ_PLCLR_c2397/f2p180/4890	90.8995	0.609932	7.2195	2.9569e-21	5.9295e-20
i4_LQ_PLCLR_c2674/f1p2/4382	162.882	0	Inf	3.1253e-21	6.2609e-20
i5_LQ_PLCLR_c11802/f1p1/5997	87.8449	0	Inf	3.1406e-21	6.2896e-20
i4_LQ_PLCLR_c25964/f1p0/4093	241.082	18.8298	3.6784	3.3578e-21	6.7114e-20
i3_LQ_PLCLR_c14628/f1p0/3109	85.591	0.309577	8.111	3.5986e-21	7.1858e-20
i6_LQ_PLCLR_c2824/f1p20/6773	118.913	2.79121	5.4129	3.7101e-21	7.4011e-20
i2_LQ_PLCLR_c27853/f1p3/2939	259.11	5.39564	5.5856	3.732e-21	7.4424e-20
i1_LQ_PLCLR_c23285/f1p0/1680	277.704	25.1194	3.4667	3.7492e-21	7.4719e-20
i1_LQ_PLCLR_c5230/f1p11/1501	85.3679	0.300355	8.1509	3.7555e-21	7.4821e-20
i2_HQ_PLCLR_c45012/f3p3/2080	2188.51	412.961	2.4059	4.0615e-21	8.0759e-20
i4_LQ_PLCLR_c12576/f1p2/4985	174.37	0.919508	7.5671	4.1583e-21	8.2605e-20
i4_LQ_PLCLR_c22399/f1p69/4220	81.5049	0	Inf	4.1778e-21	8.2939e-20
i3_LQ_PLCLR_c26621/f1p0/3604	862.329	138.683	2.6364	4.2799e-21	8.4937e-20
i2_LQ_PLCLR_c42799/f1p2/2122	246.383	15.6763	3.9742	4.5574e-21	9.0328e-20
i2_LQ_PLCLR_c35424/f1p1/2489	249.042	20.1363	3.6285	4.8683e-21	9.6366e-20
i0_LQ_PLCLR_c27193/f1p2/930	1848.15	344.606	2.4231	5.0113e-21	9.9101e-20
i4_LQ_PLCLR_c24265/f1p1/4135	228.712	17.7299	3.6893	5.2164e-21	1.0309e-19
i4_LQ_PLCLR_c17519/f1p1/4593	350.917	38.2956	3.1959	5.4247e-21	1.0717e-19
i1_LQ_PLCLR_c23490/f1p4/2012	263.105	23.7141	3.4718	5.7724e-21	1.139e-19
i4_HQ_PLCLR_c2046/f2p4/4850	371.957	3.40534	6.7712	5.9993e-21	1.1826e-19
i4_LQ_PLCLR_c21651/f1p0/4171	83.6358	0.300355	8.1213	6.1783e-21	1.2175e-19
i4_LQ_PLCLR_c13936/f1p0/4094	475.175	61.4844	2.9502	6.6303e-21	1.304e-19
i5_LQ_PLCLR_c5968/f1p6/5431	106.371	1.85746	5.8396	6.7543e-21	1.328e-19
i3_HQ_PLCLR_c11823/f2p1/3912	368.067	42.5564	3.1125	6.8193e-21	1.3404e-19
i4_LQ_PLCLR_c6348/f1p66/4775	168.073	8.69955	4.272	6.9269e-21	1.3606e-19
i3_LQ_PLCLR_c13460/f1p0/3639	2274.07	369.405	2.622	7.1157e-21	1.3973e-19
i2_LQ_PLCLR_c23667/f1p1/2187	557.369	78.4728	2.8284	7.5701e-21	1.4856e-19
i0_LQ_PLCLR_c6790/f1p9/882	199.294	13.1267	3.9243	8.0906e-21	1.5872e-19
i2_LQ_PLCLR_c29455/f1p3/2573	77.2458	0	Inf	8.1631e-21	1.5999e-19
i2_LQ_PLCLR_c3435/f2p14/2514	151.319	7.08056	4.4176	8.2783e-21	1.6214e-19
i4_LQ_PLCLR_c12444/f1p0/4513	401.572	18.871	4.4114	8.8142e-21	1.7253e-19
i2_LQ_PLCLR_c14501/f1p5/2156	101.942	1.54788	6.0413	8.8177e-21	1.7254e-19
i5_LQ_PLCLR_c8423/f1p5/5651	93.4623	0.919508	6.6674	9.0857e-21	1.7762e-19
i5_LQ_PLCLR_c6880/f1p0/5887	372.247	42.6142	3.1269	9.4466e-21	1.8455e-19
i2_LQ_PLCLR_c23569/f1p6/2666	151.762	0	Inf	9.8559e-21	1.9249e-19
i5_LQ_PLCLR_c5606/f1p2/5349	142.479	1.62457	6.4545	1.0284e-20	2.0073e-19
i4_LQ_PLCLR_c3083/f1p0/4464	151.82	7.00177	4.4385	1.0353e-20	2.02e-19
i2_LQ_PLCLR_c15346/f1p4/2085	455.698	58.1194	2.971	1.0646e-20	2.0747e-19
i6_LQ_PLCLR_c3277/f1p0/6350	76.7778	0	Inf	1.076e-20	2.0961e-19
i2_LQ_PLCLR_c41201/f1p2/2717	82.3798	0	Inf	1.0856e-20	2.1135e-19
i6_LQ_PLCLR_c3312/f1p0/6212	97.1944	1.24543	6.2862	1.1201e-20	2.1792e-19
i3_LQ_PLCLR_c27828/f1p2/3924	1225.85	24.8369	5.6252	1.1632e-20	2.2609e-19
i2_LQ_PLCLR_c3457/f1p0/2311	216.398	16.0222	3.7555	1.2018e-20	2.3339e-19
i0_LQ_PLCLR_c43600/f1p0/727	898.161	147.535	2.6059	1.2238e-20	2.3744e-19
i2_LQ_PLCLR_c24153/f1p11/2255	550.224	45.1284	3.6079	1.2573e-20	2.4377e-19
i2_LQ_PLCLR_c9974/f1p0/2516	75.7815	0	Inf	1.3047e-20	2.5281e-19
i2_LQ_PLCLR_c39258/f1p0/2747	514.137	46.5124	3.4665	1.312e-20	2.5406e-19
i0_LQ_PLCLR_c12163/f2p6/365	85.7771	0.300355	8.1578	1.3484e-20	2.6087e-19
i4_HQ_PLCLR_c1642/f3p0/4697	1696.83	322.801	2.3941	1.3863e-20	2.681e-19
i1_LQ_PLCLR_c16970/f2p0/1842	282.496	2.76565	6.6745	1.4594e-20	2.818e-19
i4_LQ_PLCLR_c22974/f1p0/4825	185.037	1.23621	7.2257	1.4711e-20	2.8398e-19
i6_HQ_PLCLR_c398/f2p0/6304	677.6	63.723	3.4105	1.4967e-20	2.8883e-19
i2_HQ_PLCLR_c4970/f2p14/2618	1415.87	170.267	3.0558	1.5448e-20	2.9783e-19
i0_LQ_PLCLR_c21588/f1p0/710	27875.6	4116.8	2.7594	1.5588e-20	3.0044e-19
i3_LQ_PLCLR_c19166/f1p2/3514	76.1288	0	Inf	1.6141e-20	3.1089e-19
i4_LQ_PLCLR_c2360/f1p2/4421	250.771	0	Inf	1.6518e-20	3.1795e-19
i5_LQ_PLCLR_c12957/f1p0/5339	91.7942	0.979857	6.5497	1.683e-20	3.2387e-19
i4_HQ_PLCLR_c25014/f5p0/4093	1035.16	178.955	2.5322	1.6842e-20	3.2399e-19
i4_LQ_PLCLR_c24827/f18p4/4887	956.93	162.23	2.5604	1.6883e-20	3.2469e-19
i1_LQ_PLCLR_c23934/f4p0/1017	26249.1	54.19	8.92	1.7039e-20	3.2747e-19
i5_LQ_PLCLR_c13009/f1p55/5181	96.0265	1.21986	6.2986	1.7535e-20	3.368e-19
i2_LQ_PLCLR_c3097/f1p2/2176	567.964	81.3535	2.8035	1.7727e-20	3.4038e-19
i2_LQ_PLCLR_c10346/f1p1/2214	91.4962	0.92873	6.6223	1.7867e-20	3.4297e-19
i2_HQ_PLCLR_c24645/f3p3/2447	837.495	138.541	2.5958	1.8173e-20	3.4862e-19
i2_HQ_PLCLR_c11615/f2p5/2414	982.049	168.01	2.5472	1.8205e-20	3.4913e-19
i2_LQ_PLCLR_c20522/f1p5/2812	510.019	70.4358	2.8562	1.8346e-20	3.5171e-19
i1_LQ_PLCLR_c10070/f1p3/1593	236.682	1.97606	6.9042	1.8735e-20	3.5872e-19
i3_LQ_PLCLR_c5962/f1p0/3602	203.239	14.2769	3.8314	1.8734e-20	3.5872e-19
i2_HQ_PLCLR_c13123/f3p6/2696	1074.66	186.474	2.5268	1.8803e-20	3.5991e-19
i3_LQ_PLCLR_c20336/f1p174/4015	75.7797	0	Inf	1.8962e-20	3.6284e-19
i2_LQ_PLCLR_c34877/f1p2/2331	1054.66	81.6505	3.6912	1.8972e-20	3.6293e-19
i2_LQ_PLCLR_c22503/f1p1/2779	173.369	10.3113	4.0716	1.9572e-20	3.7416e-19
i3_LQ_PLCLR_c7348/f1p2/3600	314.244	33.6327	3.2239	2.1219e-20	4.0528e-19
i0_LQ_PLCLR_c25763/f2p0/701	1908.06	365.37	2.3847	2.2113e-20	4.2196e-19
i4_LQ_PLCLR_c18176/f1p7/4602	194.633	13.182	3.8841	2.246e-20	4.2845e-19
i4_LQ_PLCLR_c13078/f1p100/5047	125.851	3.92306	5.0036	2.3048e-20	4.3939e-19
i5_LQ_PLCLR_c12474/f1p2/5966	154.085	0.309577	8.9592	2.3061e-20	4.3951e-19
i5_HQ_PLCLR_c1476/f7p2/5273	187.467	0	Inf	2.4878e-20	4.7354e-19
i4_LQ_PLCLR_c6064/f1p0/5016	86.119	0.609932	7.1415	2.5489e-20	4.8502e-19
i4_LQ_PLCLR_c14497/f1p0/4038	90.9421	0.910287	6.6425	2.5497e-20	4.8503e-19
i4_HQ_PLCLR_c12314/f2p19/4665	486.286	65.472	2.8929	2.6431e-20	5.0263e-19
i2_LQ_PLCLR_c23880/f1p4/3026	370.195	28.0952	3.7199	2.6515e-20	5.0393e-19
i4_HQ_PLCLR_c1758/f2p7/4575	250.791	21.9824	3.5121	2.7839e-20	5.2844e-19
i2_LQ_PLCLR_c23576/f1p1/3020	115.13	3.17958	5.1783	2.8839e-20	5.4708e-19
i5_LQ_PLCLR_c19690/f1p1/5036	313.826	0	Inf	3.0745e-20	5.8259e-19
i5_LQ_PLCLR_c3858/f1p2/5623	135.252	5.36086	4.657	3.1117e-20	5.8939e-19
i5_HQ_PLCLR_c14827/f6p0/5497	286.191	29.6692	3.2699	3.2317e-20	6.1192e-19
i5_LQ_PLCLR_c7382/f1p0/5194	861.988	37.154	4.5361	3.2604e-20	6.1679e-19
i2_LQ_PLCLR_c29221/f1p3/2906	73.4447	0	Inf	3.5967e-20	6.7958e-19
i3_LQ_PLCLR_c25091/f1p5/3824	716.371	109.401	2.7111	3.661e-20	6.9151e-19
i5_LQ_PLCLR_c16460/f1p0/5884	228.146	19.167	3.5733	3.8208e-20	7.2081e-19
i5_LQ_PLCLR_c6055/f1p0/5498	72.994	0	Inf	3.9288e-20	7.4072e-19
i4_LQ_PLCLR_c20983/f1p0/4705	108.801	2.47241	5.4596	4.1314e-20	7.782e-19
i3_LQ_PLCLR_c30062/f1p4/3857	415.353	52.5825	2.9817	4.1438e-20	7.803e-19
i5_LQ_PLCLR_c11578/f1p53/5495	74.0805	0	Inf	4.217e-20	7.9385e-19
i0_LQ_PLCLR_c10399/f1p2/763	568.194	4.56066	6.961	4.3171e-20	8.1244e-19
i5_LQ_PLCLR_c3592/f1p107/5201	362.818	43.1922	3.0704	4.3545e-20	8.1922e-19
i3_LQ_PLCLR_c28474/f1p0/3142	369.19	5.27284	6.1296	4.5298e-20	8.5117e-19
i2_LQ_PLCLR_c44027/f10p6/2988	1375.93	258.84	2.4103	4.717e-20	8.8552e-19
i5_LQ_PLCLR_c2526/f1p3/5728	188.607	12.8192	3.879	4.7726e-20	8.9515e-19
i2_LQ_PLCLR_c37627/f1p0/2515	426.611	54.6673	2.9642	4.8429e-20	9.0777e-19
i3_LQ_PLCLR_c22708/f1p1/3901	101.747	0	Inf	4.8626e-20	9.112e-19
i2_LQ_PLCLR_c27652/f2p0/2289	376.858	45.2058	3.0594	5.2436e-20	9.8198e-19
i3_LQ_PLCLR_c27743/f1p249/4006	425.638	55.0612	2.9505	5.5512e-20	1.0377e-18
i6_LQ_PLCLR_c978/f1p0/6171	84.1405	0.60071	7.13	5.6512e-20	1.0558e-18
i2_HQ_PLCLR_c45236/f15p5/2464	1527.77	292.532	2.3848	5.7685e-20	1.0773e-18
i3_HQ_PLCLR_c2442/f3p2/3917	411.507	6.82995	5.9129	5.9381e-20	1.1083e-18
i1_LQ_PLCLR_c21813/f1p0/1653	244.247	21.5485	3.5027	6.3574e-20	1.1841e-18
i2_LQ_PLCLR_c22191/f1p3/2917	72.1743	0	Inf	6.7106e-20	1.2484e-18
i2_LQ_PLCLR_c15843/f3p2/2188	559.685	82.1176	2.7689	6.8668e-20	1.277e-18
i2_LQ_PLCLR_c4201/f1p2/2294	103.614	2.26929	5.5128	6.9632e-20	1.2942e-18
i6_LQ_PLCLR_c574/f1p19/6243	782.486	77.9162	3.3281	7.0056e-20	1.3017e-18
i3_LQ_PLCLR_c36832/f1p0/3382	233.762	3.90462	5.9037	7.0145e-20	1.3029e-18
i1_HQ_PLCLR_c1656/f3p8/1226	3631.61	757.439	2.2614	7.0226e-20	1.304e-18
i3_LQ_PLCLR_c38824/f1p42/3593	441.488	17.1391	4.687	7.1894e-20	1.3342e-18
i2_LQ_PLCLR_c21194/f1p4/2794	1314.06	246.817	2.4125	7.7022e-20	1.4276e-18
i6_LQ_PLCLR_c2660/f1p0/6693	1668.54	181.767	3.1984	7.9705e-20	1.4751e-18
i1_LQ_PLCLR_c5655/f1p104/1612	1243.26	231.944	2.4223	8.0652e-20	1.4922e-18
i5_HQ_PLCLR_c1552/f5p0/5691	320.955	0	Inf	8.2312e-20	1.5211e-18
i2_LQ_PLCLR_c39503/f1p1/2276	129.437	1.20142	6.7514	8.473e-20	1.5648e-18
i4_LQ_PLCLR_c21187/f1p0/4694	208.109	1.34056	7.2784	9.2041e-20	1.6994e-18
i3_LQ_PLCLR_c11400/f1p0/3371	71.4951	0	Inf	9.2556e-20	1.7084e-18
i4_LQ_PLCLR_c4687/f2p2/4967	87.3451	0.92873	6.5553	9.4224e-20	1.7381e-18
i1_LQ_PLCLR_c24802/f1p7/1023	217.889	17.8285	3.6113	9.7133e-20	1.7902e-18
i3_LQ_PLCLR_c30132/f1p6/3614	162.312	9.37403	4.114	9.8671e-20	1.8174e-18
i4_LQ_PLCLR_c5433/f1p0/4835	134.523	5.80957	4.5333	1.0114e-19	1.8607e-18
i5_LQ_PLCLR_c11960/f1p0/5524	240.674	21.6621	3.4738	1.0139e-19	1.8647e-18
i2_LQ_PLCLR_c14341/f1p7/2046	4594.8	240.321	4.257	1.0533e-19	1.9354e-18
i1_LQ_PLCLR_c5689/f1p0/1842	145.186	5.28206	4.7807	1.0966e-19	2.0139e-18
i5_LQ_PLCLR_c15892/f1p0/5431	125.331	0	Inf	1.1039e-19	2.0266e-18
i2_LQ_PLCLR_c10414/f1p1/2296	218.876	1.85746	6.8806	1.1069e-19	2.0315e-18
i1_LQ_PLCLR_c3307/f1p0/1884	203.694	5.97079	5.0923	1.1478e-19	2.1047e-18
i3_LQ_PLCLR_c3362/f1p1698/3477	453.574	3.39402	7.0622	1.221e-19	2.2375e-18
i5_LQ_PLCLR_c11727/f1p2/5313	127.926	2.12093	5.9145	1.2283e-19	2.2503e-18
i6_LQ_PLCLR_c2505/f1p3/6805	70.8722	0	Inf	1.2636e-19	2.3135e-18
i2_LQ_PLCLR_c15250/f1p6/2047	109.19	2.74008	5.3165	1.2982e-19	2.3754e-18
i5_LQ_PLCLR_c4232/f1p1/5338	191.637	13.7806	3.7977	1.3209e-19	2.4163e-18
i2_LQ_PLCLR_c14330/f1p4/1938	489.773	47.9707	3.3519	1.4528e-19	2.6544e-18
i3_LQ_PLCLR_c9039/f1p0/3916	111.654	0	Inf	1.471e-19	2.6868e-18
i3_LQ_PLCLR_c13979/f1p0/3152	288.043	30.2578	3.2509	1.4793e-19	2.7013e-18
i3_HQ_PLCLR_c2699/f8p0/3819	1112.11	206.253	2.4308	1.5198e-19	2.7735e-18
i5_LQ_PLCLR_c3510/f1p14/6146	107.356	2.80755	5.257	1.5426e-19	2.8126e-18
i3_LQ_PLCLR_c15374/f1p1/3042	204.2	14.683	3.7978	1.5448e-19	2.8158e-18
i1_LQ_PLCLR_c5092/f1p0/1776	1009.32	182.357	2.4685	1.577e-19	2.8736e-18
i2_LQ_PLCLR_c18477/f1p3/2800	81.438	0	Inf	1.6168e-19	2.9447e-18
i2_LQ_PLCLR_c40055/f1p37/2885	4116.79	18.4363	7.8028	1.6406e-19	2.9861e-18
i4_LQ_PLCLR_c4512/f1p0/4886	114.933	3.34079	5.1045	1.6444e-19	2.992e-18
i5_LQ_PLCLR_c6001/f1p0/5379	505.815	47.1141	3.4244	1.6642e-19	3.0262e-18
i2_LQ_PLCLR_c4901/f1p6/2875	325.295	37.1478	3.1304	1.8319e-19	3.3263e-18
i2_LQ_PLCLR_c22513/f1p1/2816	298.839	32.4939	3.2011	1.9269e-19	3.4947e-18
i2_LQ_PLCLR_c35029/f1p1/2643	209.165	0	Inf	2.0475e-19	3.708e-18
i2_LQ_PLCLR_c14189/f1p3/2217	244.203	8.22025	4.8928	2.0783e-19	3.7626e-18
i2_LQ_PLCLR_c11372/f1p4/2619	150.019	5.78401	4.6969	2.0999e-19	3.8005e-18
i4_HQ_PLCLR_c23355/f2p0/4112	330.553	38.1168	3.1164	2.1573e-19	3.9033e-18
i3_HQ_PLCLR_c4146/f2p5/3615	854.891	148.697	2.5234	2.1725e-19	3.9297e-18
i2_LQ_PLCLR_c18234/f1p0/2250	697.372	115.824	2.59	2.2058e-19	3.9887e-18
i0_LQ_PLCLR_c8109/f1p0/800	156.344	9.16881	4.0918	2.2424e-19	4.0525e-18
i2_LQ_PLCLR_c14793/f1p1/2082	104.528	2.5093	5.3805	2.3475e-19	4.2362e-18
i2_LQ_PLCLR_c35753/f1p1/2569	129.73	5.41408	4.5826	2.4529e-19	4.4213e-18
i1_LQ_PLCLR_c18901/f1p7/1632	151.618	8.35518	4.1816	2.5451e-19	4.5847e-18
i4_LQ_PLCLR_c18033/f1p5/4755	69.6357	0	Inf	2.5927e-19	4.6678e-18
i4_LQ_PLCLR_c9769/f1p1/4666	96.8677	1.93415	5.6462	2.64e-19	4.7502e-18
i2_LQ_PLCLR_c36511/f1p4/3091	508.155	75.7932	2.7451	2.699e-19	4.8549e-18
i2_LQ_PLCLR_c13222/f1p1/2173	80.3912	0	Inf	2.7136e-19	4.8797e-18
i5_HQ_PLCLR_c1233/f3p0/5846	80.6091	0.60071	7.0681	2.8419e-19	5.109e-18
i5_HQ_PLCLR_c18789/f4p3/5481	162.475	9.65747	4.0724	2.8602e-19	5.1403e-18
i3_LQ_PLCLR_c19257/f1p3/3663	193.01	14.5517	3.7294	2.9116e-19	5.2282e-18
i1_LQ_PLCLR_c7475/f1p1/1085	223.706	12.8334	4.1236	3.1085e-19	5.5768e-18
i3_LQ_PLCLR_c11205/f1p2/3325	222.68	19.8515	3.4877	3.1118e-19	5.5811e-18
i2_LQ_PLCLR_c36535/f1p15/2937	133.92	5.94522	4.4935	3.2406e-19	5.8088e-18
i2_HQ_PLCLR_c10051/f3p1/2997	273.101	28.7819	3.2462	3.3089e-19	5.9294e-18
i1_LQ_PLCLR_c3099/f1p0/1484	460.756	66.3311	2.7962	3.5545e-19	6.3658e-18
i4_LQ_PLCLR_c26013/f1p2/4123	74.9388	0.33514	7.8048	3.6015e-19	6.4462e-18
i1_LQ_PLCLR_c5163/f1p20/1699	6683.02	13.8963	8.9097	3.6505e-19	6.5319e-18
i1_LQ_PLCLR_c15120/f1p0/1051	247.425	24.047	3.3631	3.6939e-19	6.6078e-18
i2_LQ_PLCLR_c26081/f1p1/2926	68.1976	0	Inf	3.7841e-19	6.7632e-18
i2_HQ_PLCLR_c1690/f3p0/2889	68.5785	0	Inf	3.8637e-19	6.8954e-18
i2_LQ_PLCLR_c12481/f1p2/2423	444.797	63.5947	2.8062	3.903e-19	6.9636e-18
i5_LQ_PLCLR_c6548/f1p0/5671	111.689	3.43091	5.0248	3.9963e-19	7.1258e-18
i2_LQ_PLCLR_c20120/f1p7/2258	235.641	0.60071	8.6157	4.0495e-19	7.2186e-18
i2_LQ_PLCLR_c21049/f1p4/2431	76.1157	0.300355	7.9854	4.0536e-19	7.224e-18
i3_LQ_PLCLR_c38234/f1p0/3821	177.424	2.17206	6.352	4.3324e-19	7.714e-18
i1_LQ_PLCLR_c3407/f1p1/1353	68.661	0	Inf	4.6112e-19	8.2056e-18
i4_LQ_PLCLR_c19242/f1p0/4642	68.5694	0	Inf	4.6942e-19	8.3485e-18
i4_LQ_PLCLR_c4143/f1p2/4801	95.7943	1.93415	5.6302	4.7355e-19	8.4196e-18
i3_LQ_PLCLR_c20831/f1p0/3424	87.292	1.22908	6.1502	4.8225e-19	8.5717e-18
i1_LQ_PLCLR_c5363/f1p1/1846	594.372	95.0364	2.6448	5.1171e-19	9.0822e-18
i0_LQ_PLCLR_c36569/f1p2/885	142.044	7.20699	4.3008	5.1267e-19	9.0967e-18
i4_LQ_PLCLR_c10831/f1p3/4974	227.444	10.4306	4.4466	5.1922e-19	9.2102e-18
i2_LQ_PLCLR_c8059/f2p2/2606	353.391	44.532	2.9884	5.1958e-19	9.2139e-18
i4_LQ_PLCLR_c2011/f3p6/5040	169.498	11.0718	3.9363	5.2252e-19	9.2608e-18
i2_LQ_PLCLR_c6514/f1p2/2621	160.559	3.71492	5.4336	5.3877e-19	9.5405e-18
i4_LQ_PLCLR_c21054/f1p0/5072	203.59	1.24543	7.3529	5.4953e-19	9.7282e-18
i6_LQ_PLCLR_c1334/f1p4/6364	156.695	3.15401	5.6346	5.5247e-19	9.7718e-18
i4_LQ_PLCLR_c18275/f1p0/4241	89.5099	0.609932	7.1973	5.7706e-19	1.0201e-17
i3_LQ_PLCLR_c9668/f2p0/3263	148.031	4.69268	4.9793	5.7897e-19	1.0232e-17
i5_LQ_PLCLR_c6244/f1p0/5620	67.4826	0	Inf	5.8083e-19	1.0262e-17
i5_LQ_PLCLR_c6559/f1p0/5378	67.4357	0	Inf	5.8623e-19	1.0348e-17
i4_LQ_PLCLR_c10634/f1p0/4992	112.114	1.90859	5.8763	5.9496e-19	1.0493e-17
i1_LQ_PLCLR_c18153/f1p14/1217	856.973	156.582	2.4523	6.0185e-19	1.0609e-17
i3_LQ_PLCLR_c29036/f1p0/3591	122.979	5.04416	4.6077	6.1073e-19	1.0759e-17
i3_HQ_PLCLR_c2164/f4p2/3749	286.285	31.754	3.1724	6.1274e-19	1.0791e-17
i5_LQ_PLCLR_c13564/f1p4/5074	380.002	49.8537	2.9302	6.362e-19	1.1195e-17
i1_LQ_PLCLR_c20942/f1p7/1682	444.585	63.0562	2.8177	6.3943e-19	1.1248e-17
i2_HQ_PLCLR_c35534/f2p4/2716	146.815	8.24008	4.1552	6.4461e-19	1.1333e-17
i3_LQ_PLCLR_c23574/f1p9/3664	254.42	25.6512	3.3101	6.4499e-19	1.1337e-17
i1_LQ_PLCLR_c17716/f1p0/1244	110.941	3.47281	4.9975	6.4899e-19	1.1404e-17
i5_LQ_PLCLR_c16281/f1p0/5448	166.385	11.0263	3.9155	6.7548e-19	1.1862e-17
i2_LQ_PLCLR_c33285/f1p3/2661	413.317	57.3335	2.8498	6.9658e-19	1.2229e-17
i5_LQ_PLCLR_c8951/f1p0/5569	212.096	0	Inf	7.011e-19	1.2305e-17
i4_LQ_PLCLR_c10037/f1p0/4964	247.426	24.3653	3.3441	7.1923e-19	1.2613e-17
i0_LQ_PLCLR_c4388/f2p2/799	175.887	12.7673	3.7841	7.4504e-19	1.3054e-17
i4_HQ_PLCLR_c4259/f2p0/4715	423.947	9.8022	5.4346	7.6915e-19	1.3461e-17
i3_HQ_PLCLR_c2780/f2p4/3294	93.1602	1.92493	5.5968	7.7891e-19	1.3628e-17
i5_LQ_PLCLR_c18392/f1p460/5127	187.847	14.5431	3.6911	8.1717e-19	1.4277e-17
i3_LQ_PLCLR_c25260/f1p3/3966	105.084	0	Inf	8.7134e-19	1.5206e-17
i4_LQ_PLCLR_c17613/f1p2/4867	66.7233	0	Inf	9.0098e-19	1.5715e-17
i4_HQ_PLCLR_c15145/f2p0/4228	67.2145	0	Inf	9.0192e-19	1.5722e-17
i4_LQ_PLCLR_c10322/f1p3/4944	389.672	53.5411	2.8635	9.019e-19	1.5722e-17
i2_LQ_PLCLR_c2696/f1p3/2263	331.703	40.2391	3.0432	9.0544e-19	1.5779e-17
i2_LQ_PLCLR_c33884/f1p2/2894	97.1936	0.60071	7.338	9.8314e-19	1.7114e-17
i2_LQ_PLCLR_c18410/f1p4/2862	188.23	13.8615	3.7633	9.9342e-19	1.7278e-17
i3_LQ_PLCLR_c14883/f1p3/3061	101.925	0	Inf	1.0786e-18	1.8717e-17
i3_LQ_PLCLR_c14724/f1p0/3034	82.3063	0	Inf	1.1001e-18	1.908e-17
i2_LQ_PLCLR_c39274/f1p4/2886	209.565	2.15781	6.6017	1.1037e-18	1.9131e-17
i4_LQ_PLCLR_c2509/f1p0/4344	66.8381	0	Inf	1.1803e-18	2.0436e-17
i5_LQ_PLCLR_c15784/f1p3/5782	1632.78	26.6537	5.9369	1.1928e-18	2.0634e-17
i4_LQ_PLCLR_c10755/f1p6/4663	130.953	6.04399	4.4374	1.2151e-18	2.1009e-17
i3_LQ_PLCLR_c9352/f1p7/3559	484.094	74.0018	2.7097	1.2521e-18	2.1643e-17
i3_LQ_PLCLR_c38965/f1p158/3980	127.623	4.20497	4.9237	1.2565e-18	2.1712e-17
i5_HQ_PLCLR_c8743/f2p0/5454	159.371	10.3354	3.9467	1.2762e-18	2.204e-17
i5_LQ_PLCLR_c9065/f1p7/5802	66.2538	0	Inf	1.3229e-18	2.2838e-17
i2_LQ_PLCLR_c8301/f2p1/2739	267.912	28.5858	3.2284	1.3363e-18	2.3059e-17
i3_LQ_PLCLR_c29945/f1p3/3786	76.8965	0.644717	6.8981	1.363e-18	2.3514e-17
i4_LQ_PLCLR_c17418/f1p3/4821	153.101	9.25333	4.0484	1.3831e-18	2.3839e-17
i7_LQ_PLCLR_c761/f1p0/7110	71.4978	0.300355	7.8951	1.4603e-18	2.5121e-17
i3_LQ_PLCLR_c5681/f1p0/3188	66.2075	0	Inf	1.4723e-18	2.532e-17
i2_LQ_PLCLR_c21164/f1p0/2548	76.9113	0.644717	6.8984	1.4895e-18	2.5595e-17
i5_LQ_PLCLR_c2074/f2p0/5930	128.923	0.92873	7.117	1.5146e-18	2.6005e-17
i2_LQ_PLCLR_c3764/f1p0/2370	348.681	10.8779	5.0024	1.5566e-18	2.6717e-17
i3_LQ_PLCLR_c27780/f1p0/3219	498.902	76.7196	2.7011	1.5761e-18	2.7045e-17
i1_LQ_PLCLR_c8341/f1p1/1758	382.78	52.3169	2.8712	1.6091e-18	2.7603e-17
i4_LQ_PLCLR_c2683/f1p1/4971	127.302	1.57345	6.3382	1.6136e-18	2.7669e-17
i5_LQ_PLCLR_c7297/f1p0/5308	93.888	1.27099	6.2069	1.6183e-18	2.7737e-17
i3_LQ_PLCLR_c22072/f1p0/3191	134.672	7.04578	4.2566	1.6336e-18	2.7985e-17
i2_LQ_PLCLR_c20504/f1p10/2151	709.564	126.037	2.4931	1.7376e-18	2.975e-17
i3_LQ_PLCLR_c39303/f1p0/3097	241.654	24.1943	3.3202	1.7624e-18	3.0166e-17
i4_LQ_PLCLR_c17144/f1p0/4807	293.291	3.11001	6.5593	1.8508e-18	3.1662e-17
i2_HQ_PLCLR_c30067/f11p10/2999	2883.81	631.708	2.1906	1.9138e-18	3.273e-17
i5_LQ_PLCLR_c15867/f1p2/5557	185.57	13.3077	3.8016	2.0914e-18	3.5679e-17
i5_LQ_PLCLR_c3629/f1p0/5529	79.9391	0.93585	6.4165	2.1651e-18	3.6915e-17
i3_LQ_PLCLR_c27210/f1p9/3791	381.754	27.4945	3.7954	2.2805e-18	3.8861e-17
i9_LQ_PLCLR_c6/f1p0/9852	65.2486	0	Inf	2.3852e-18	4.0634e-17
i3_LQ_PLCLR_c7282/f1p3/3566	257.007	28.5311	3.1712	2.4578e-18	4.1847e-17
i6_LQ_PLCLR_c1188/f1p2/6391	353.692	10.9198	5.0175	2.5239e-18	4.2937e-17
i3_LQ_PLCLR_c9139/f1p51/3252	64.9059	0	Inf	2.5504e-18	4.3375e-17
i2_HQ_PLCLR_c3869/f2p0/2660	243.067	2.80043	6.4396	2.7282e-18	4.631e-17
i0_HQ_PLCLR_c2291/f2p10/903	2802.65	300.151	3.223	2.819e-18	4.7825e-17
i5_LQ_PLCLR_c7955/f1p24/5329	94.3902	2.21816	5.4112	2.8221e-18	4.7864e-17
i3_LQ_PLCLR_c18721/f2p0/3346	170.109	12.8461	3.7271	2.8498e-18	4.832e-17
i1_LQ_PLCLR_c17041/f2p0/1153	663.957	115.978	2.5172	2.8797e-18	4.8814e-17
i4_LQ_PLCLR_c10827/f1p8/4561	130.494	6.72488	4.2783	2.9224e-18	4.9525e-17
i3_LQ_PLCLR_c31520/f1p0/3103	398.29	51.2831	2.9573	2.9851e-18	5.056e-17
i6_LQ_PLCLR_c693/f1p0/6828	64.5371	0	Inf	3.0255e-18	5.1215e-17
i2_LQ_PLCLR_c14161/f1p21/2045	215.19	20.4883	3.3927	3.0437e-18	5.1509e-17
i2_LQ_PLCLR_c35897/f1p1/2818	196.257	17.328	3.5016	3.2895e-18	5.5608e-17
i5_LQ_PLCLR_c11331/f1p3/5346	143.315	8.40549	4.0917	3.3542e-18	5.667e-17
i6_LQ_PLCLR_c2418/f1p14/6956	171.076	7.83465	4.4486	3.5344e-18	5.9666e-17
i4_LQ_PLCLR_c7776/f1p2/4638	308.351	38.2573	3.0108	3.5369e-18	5.9691e-17
i3_LQ_PLCLR_c20258/f1p6/3470	87.2751	1.60613	5.7639	3.7648e-18	6.3502e-17
i0_HQ_PLCLR_c6430/f4p7/683	447.562	68.0955	2.7165	3.7706e-18	6.3583e-17
i4_LQ_PLCLR_c10767/f1p1/4255	221.072	0	Inf	3.8389e-18	6.47e-17
i2_LQ_PLCLR_c34084/f1p10/2841	690.48	123.337	2.485	3.8541e-18	6.4938e-17
i2_LQ_PLCLR_c33739/f1p0/2437	133.895	7.04229	4.2489	4.1805e-18	7.0399e-17
i5_LQ_PLCLR_c10290/f1p7/5155	191.562	16.6762	3.522	4.3271e-18	7.2827e-17
i4_LQ_PLCLR_c3161/f1p4/4738	347.406	16.1684	4.4254	4.4169e-18	7.4318e-17
i2_LQ_PLCLR_c24726/f1p8/2753	710.345	127.813	2.4745	4.535e-18	7.6243e-17
i5_LQ_PLCLR_c2623/f1p2/5956	559.996	93.6971	2.5793	4.5462e-18	7.6389e-17
i5_LQ_PLCLR_c2592/f1p0/5230	268.01	30.0841	3.1552	4.6692e-18	7.8413e-17
i3_LQ_PLCLR_c23462/f1p0/3807	332.675	44.0803	2.9159	4.6784e-18	7.8546e-17
i3_LQ_PLCLR_c36883/f1p0/3157	314.819	2.26007	7.122	4.8024e-18	8.0606e-17
i2_LQ_PLCLR_c22021/f1p5/2843	324.483	13.4874	4.5885	4.8199e-18	8.0879e-17
i2_LQ_PLCLR_c37446/f1p1/2952	341.928	45.5814	2.9072	4.92e-18	8.2467e-17
i2_LQ_PLCLR_c21344/f1p6/2780	179.526	0	Inf	4.9724e-18	8.3301e-17
i5_LQ_PLCLR_c9781/f1p133/5378	68.9068	0.309577	7.7982	5.0598e-18	8.4719e-17
i3_LQ_PLCLR_c27629/f1p4/3130	63.3682	0	Inf	5.1198e-18	8.57e-17
i2_LQ_PLCLR_c12307/f1p6/2898	219.293	17.0113	3.6883	5.3663e-18	8.9777e-17
i5_HQ_PLCLR_c15021/f3p0/5190	477.821	3.2307	7.2085	5.4233e-18	9.0681e-17
i1_HQ_PLCLR_c2658/f3p7/1515	7105.97	1632.94	2.1216	5.439e-18	9.0919e-17
i1_LQ_PLCLR_c3487/f1p3/1649	96.747	0	Inf	5.4507e-18	9.1089e-17
i2_HQ_PLCLR_c17404/f3p32/2342	1988.91	432.368	2.2016	5.6588e-18	9.4465e-17
i2_HQ_PLCLR_c44499/f16p3/2632	1290.56	268.906	2.2628	5.6771e-18	9.4745e-17
i3_HQ_PLCLR_c1552/f9p0/3228	1292.23	269.752	2.2602	5.7963e-18	9.6629e-17
i2_LQ_PLCLR_c10975/f1p0/2340	675.333	109.097	2.63	5.9514e-18	9.9134e-17
i2_LQ_PLCLR_c32532/f1p6/3407	282.091	0.92873	8.2467	6.0628e-18	1.0091e-16
i1_LQ_PLCLR_c18903/f1p0/1752	106.611	3.84064	4.7949	6.2712e-18	1.0432e-16
i5_LQ_PLCLR_c9865/f1p7/5453	81.4479	1.20142	6.0831	6.2972e-18	1.0472e-16
i5_HQ_PLCLR_c2253/f2p2/5328	62.8789	0	Inf	6.8754e-18	1.1415e-16
i1_LQ_PLCLR_c21050/f1p6/1547	448.679	56.0601	3.0006	7.0339e-18	1.1669e-16
i4_LQ_PLCLR_c25995/f1p12/4057	211.124	20.521	3.3629	7.4868e-18	1.2404e-16
i3_LQ_PLCLR_c24144/f1p2/3633	311.666	0	Inf	7.6142e-18	1.2608e-16
i5_LQ_PLCLR_c16258/f1p0/5255	156.28	0	Inf	7.6796e-18	1.2713e-16
i4_LQ_PLCLR_c20244/f1p0/4417	108.464	4.28725	4.661	7.7299e-18	1.2793e-16
i4_LQ_PLCLR_c18573/f1p3/4797	282.083	34.4834	3.0321	7.749e-18	1.2821e-16
i3_LQ_PLCLR_c15309/f1p2/3074	7039.96	1359.09	2.3729	7.7629e-18	1.284e-16
i5_LQ_PLCLR_c2512/f1p2/5664	108.993	0.901065	6.9184	7.8913e-18	1.3049e-16
i2_HQ_PLCLR_c15754/f3p9/2905	759.22	142.398	2.4146	7.9691e-18	1.3174e-16
i4_HQ_PLCLR_c24846/f14p14/4992	230.647	23.6899	3.2833	8.0647e-18	1.3329e-16
i2_LQ_PLCLR_c8139/f1p3/2956	894.83	172.401	2.3758	8.286e-18	1.3691e-16
i4_LQ_PLCLR_c3756/f1p0/4488	62.3574	0	Inf	8.4144e-18	1.3896e-16
i2_LQ_PLCLR_c35930/f1p0/2654	62.274	0	Inf	8.5534e-18	1.4121e-16
i3_LQ_PLCLR_c24647/f1p52/3706	368.648	0	Inf	8.6516e-18	1.428e-16
i3_LQ_PLCLR_c15046/f1p0/3076	125.343	5.62069	4.479	8.8857e-18	1.4662e-16
i1_LQ_PLCLR_c8033/f1p0/1726	130.064	1.86458	6.1242	9.0624e-18	1.495e-16
i5_LQ_PLCLR_c12829/f1p0/5566	164.941	1.23831	7.0574	9.115e-18	1.5032e-16
i2_HQ_PLCLR_c6260/f2p3/2312	236.687	25.5987	3.2088	9.3445e-18	1.5399e-16
i2_LQ_PLCLR_c32584/f1p2/2916	126.202	3.28183	5.2651	9.3449e-18	1.5399e-16
i4_LQ_PLCLR_c18390/f1p11/4832	166.027	0	Inf	9.3491e-18	1.5402e-16
i3_LQ_PLCLR_c7481/f1p2/3696	344.143	47.5582	2.8552	9.5697e-18	1.5757e-16
i1_LQ_PLCLR_c8710/f1p55/1633	61.9123	0	Inf	1.0147e-17	1.6677e-16
i4_LQ_PLCLR_c21434/f1p6/4516	228.847	24.3432	3.2328	1.0377e-17	1.7045e-16
i2_LQ_PLCLR_c35076/f1p3/2955	645.005	92.8434	2.7964	1.041e-17	1.7094e-16
i3_LQ_PLCLR_c14194/f1p0/3516	285.453	34.6389	3.0428	1.0419e-17	1.7105e-16
i2_LQ_PLCLR_c23517/f1p0/2940	61.7044	0	Inf	1.0571e-17	1.7349e-16
i3_LQ_PLCLR_c10790/f1p0/3267	346.47	46.7958	2.8883	1.0743e-17	1.7627e-16
i0_LQ_PLCLR_c29056/f1p1/421	81.3703	0.309577	8.0381	1.122e-17	1.8386e-16
i4_LQ_PLCLR_c12038/f1p3/4806	231.22	25.0831	3.2045	1.1323e-17	1.8549e-16
i4_LQ_PLCLR_c9713/f1p106/4868	61.3547	0	Inf	1.1326e-17	1.8549e-16
i4_HQ_PLCLR_c14987/f3p1/4987	1537.66	101.894	3.9156	1.1478e-17	1.8794e-16
i4_HQ_PLCLR_c2994/f2p0/4309	115.587	4.87372	4.5678	1.1537e-17	1.8885e-16
i5_LQ_PLCLR_c4600/f1p50/5936	95.8135	1.89937	5.6566	1.1615e-17	1.9007e-16
i5_LQ_PLCLR_c7315/f1p0/5522	101.78	3.53106	4.8492	1.1683e-17	1.9113e-16
i2_LQ_PLCLR_c5222/f2p17/2912	1729.23	0	Inf	1.1743e-17	1.9207e-16
i4_LQ_PLCLR_c24870/f3p0/4467	125.5	6.67795	4.2321	1.1809e-17	1.931e-16
i3_LQ_PLCLR_c13931/f1p0/3445	83.2905	1.6757	5.6353	1.1988e-17	1.9597e-16
i4_LQ_PLCLR_c11494/f1p1/4719	228.226	14.1326	4.0134	1.2012e-17	1.9631e-16
i4_LQ_PLCLR_c8783/f1p3/4477	212.459	5.32607	5.318	1.2204e-17	1.9939e-16
i4_HQ_PLCLR_c3626/f2p0/5000	637.544	115.535	2.4642	1.2399e-17	2.0247e-16
i0_LQ_PLCLR_c42351/f1p0/626	61.8939	0	Inf	1.2448e-17	2.0323e-16
i4_LQ_PLCLR_c2834/f1p0/4542	265.09	5.82381	5.5084	1.2958e-17	2.1144e-16
i2_LQ_PLCLR_c37540/f1p5/2634	268.017	19.7173	3.7648	1.3634e-17	2.2223e-16
i5_LQ_PLCLR_c5507/f1p0/5565	61.3527	0	Inf	1.3839e-17	2.2544e-16
i2_LQ_PLCLR_c8795/f1p0/2530	213.043	11.333	4.2325	1.4187e-17	2.3094e-16
i2_LQ_PLCLR_c13682/f1p6/2323	2733.41	623.727	2.1317	1.4436e-17	2.3484e-16
i3_HQ_PLCLR_c6658/f2p2/3505	2996.16	687.147	2.1244	1.6721e-17	2.7161e-16
i3_LQ_PLCLR_c11140/f1p0/3610	284.569	23.9114	3.573	1.6791e-17	2.7268e-16
i2_LQ_PLCLR_c10110/f1p1/2894	98.7835	3.11713	4.986	1.7041e-17	2.7651e-16
i4_LQ_PLCLR_c11428/f1p6/4943	316.761	16.6854	4.2467	1.9472e-17	3.1529e-16
i4_LQ_PLCLR_c7123/f1p55/4509	199.526	19.2202	3.3759	1.9997e-17	3.237e-16
i2_LQ_PLCLR_c3416/f1p66/2996	132.892	0	Inf	2.0079e-17	3.2496e-16
i2_LQ_PLCLR_c32465/f2p0/2766	71.7246	0.619153	6.856	2.0368e-17	3.2946e-16
i3_LQ_PLCLR_c23198/f1p1/3934	446.675	70.9341	2.6547	2.0421e-17	3.3022e-16
i2_HQ_PLCLR_c2181/f10p10/2672	1109.98	180.406	2.6212	2.0483e-17	3.3115e-16
i0_LQ_PLCLR_c52252/f1p0/598	60.8258	0	Inf	2.0767e-17	3.3555e-16
i3_HQ_PLCLR_c33333/f5p6/3536	557.601	95.8884	2.5398	2.1075e-17	3.4036e-16
i3_LQ_PLCLR_c5182/f1p0/3335	174.783	8.45744	4.3692	2.214e-17	3.5708e-16
i2_LQ_PLCLR_c27801/f1p52/2992	2080.49	428.605	2.2792	2.2261e-17	3.5895e-16
i3_LQ_PLCLR_c37659/f1p10/3605	397.593	59.8832	2.7311	2.3288e-17	3.7521e-16
i5_LQ_PLCLR_c2511/f1p2/5194	60.1111	0	Inf	2.3887e-17	3.8475e-16
i0_LQ_PLCLR_c37519/f1p0/705	4524.68	457.059	3.3074	2.4149e-17	3.8887e-16
i2_LQ_PLCLR_c4084/f1p0/2399	82.3362	1.50178	5.7768	2.438e-17	3.9249e-16
i3_LQ_PLCLR_c14673/f1p1/3045	210.096	5.39564	5.2831	2.4492e-17	3.9419e-16
i4_LQ_PLCLR_c6384/f1p0/4776	81.1231	1.315	5.947	2.4535e-17	3.9478e-16
i4_LQ_PLCLR_c6238/f1p0/4892	59.9725	0	Inf	2.4547e-17	3.9487e-16
i1_LQ_PLCLR_c19816/f1p0/1135	3358.35	787.252	2.0929	2.4678e-17	3.9687e-16
i2_HQ_PLCLR_c10605/f6p0/2660	333.797	47.9647	2.7989	2.495e-17	4.0104e-16
i7_LQ_PLCLR_c142/f1p0/7712	70.9614	0.67028	6.7261	2.5451e-17	4.0899e-16
i1_LQ_PLCLR_c12091/f1p0/1575	82.4355	1.58057	5.7048	2.5873e-17	4.1566e-16
i5_LQ_PLCLR_c5657/f1p21/5206	587.902	96.2873	2.6102	2.6475e-17	4.2511e-16
i3_LQ_PLCLR_c37918/f1p0/3499	134.086	1.56423	6.4216	2.7261e-17	4.3739e-16
i0_LQ_PLCLR_c2297/f4p0/717	761.987	13.8404	5.7828	2.7286e-17	4.3767e-16
i2_HQ_PLCLR_c10101/f3p2/2546	370.507	56.0268	2.7253	2.7328e-17	4.3823e-16
i2_LQ_PLCLR_c19884/f1p1/2908	310.928	41.439	2.9075	2.7841e-17	4.4634e-16
i3_LQ_PLCLR_c10705/f1p6/3859	188.588	7.47466	4.6571	2.7926e-17	4.4758e-16
i4_LQ_PLCLR_c17460/f1p3/4690	163.628	0.33514	8.9314	2.9479e-17	4.7187e-16
i3_LQ_PLCLR_c37344/f1p0/3523	206.795	20.678	3.322	2.9825e-17	4.7715e-16
i4_LQ_PLCLR_c9272/f1p1/4813	206.727	11.3516	4.1868	2.9972e-17	4.7938e-16
i0_LQ_PLCLR_c43326/f1p0/617	167.146	13.3851	3.6424	3.1e-17	4.9544e-16
i2_LQ_PLCLR_c44578/f12p7/2132	7534.91	505.134	3.8989	3.1466e-17	5.0275e-16
i2_LQ_PLCLR_c10029/f1p3/2455	873.777	175.326	2.3172	3.3582e-17	5.3615e-16
i2_HQ_PLCLR_c2332/f3p2/2414	296.461	39.3322	2.9141	3.377e-17	5.3901e-16
i2_LQ_PLCLR_c23159/f1p35/3131	2267.73	60.6017	5.2257	3.3938e-17	5.4154e-16
i1_LQ_PLCLR_c10062/f1p9/1468	111.72	5.07684	4.4598	3.4491e-17	5.4993e-16
i2_LQ_PLCLR_c18626/f1p2/3003	363.322	54.4503	2.7382	3.5938e-17	5.7246e-16
i2_LQ_PLCLR_c2154/f3p0/2585	201.122	20.3392	3.3057	3.5941e-17	5.7246e-16
i6_LQ_PLCLR_c1784/f1p0/6581	74.0956	1.00542	6.2035	3.6507e-17	5.8118e-16
i0_LQ_PLCLR_c33762/f17p0/846	14662	1041.82	3.8149	3.8936e-17	6.1921e-16
i3_LQ_PLCLR_c6584/f1p0/4001	306.913	41.5371	2.8854	4.1064e-17	6.5272e-16
i3_LQ_PLCLR_c15544/f1p0/3101	100.511	3.80585	4.723	4.2818e-17	6.7972e-16
i0_LQ_PLCLR_c8545/f1p29/501	89.1128	0.619153	7.1692	4.3316e-17	6.8744e-16
i3_LQ_PLCLR_c7118/f1p0/3498	228.353	1.23831	7.5268	4.4736e-17	7.0925e-16
i2_LQ_PLCLR_c11915/f2p10/2991	93.8938	0.919508	6.674	4.5393e-17	7.1929e-16
i5_LQ_PLCLR_c4995/f1p68/5568	64.3085	0.300355	7.7422	4.6544e-17	7.3696e-16
i2_LQ_PLCLR_c26573/f1p4/2405	59.2276	0	Inf	4.7229e-17	7.4743e-16
i3_LQ_PLCLR_c7643/f2p3/3418	95.6256	3.3514	4.8346	4.9292e-17	7.7907e-16
i3_HQ_PLCLR_c1530/f12p2/3907	1232.15	65.146	4.2414	5.0147e-17	7.9238e-16
i2_LQ_PLCLR_c19185/f1p1/2774	258.729	31.864	3.0214	5.2028e-17	8.2104e-16
i2_LQ_PLCLR_c4578/f1p0/2186	969.026	186.166	2.3799	5.2338e-17	8.2572e-16
i5_LQ_PLCLR_c16224/f1p0/5171	499.341	33.4546	3.8997	5.3444e-17	8.4275e-16
i2_LQ_PLCLR_c37818/f1p0/2859	236.342	27.3681	3.1103	5.5037e-17	8.6764e-16
i2_HQ_PLCLR_c1967/f2p5/2286	531.876	81.3544	2.7088	5.7286e-17	9.0286e-16
i4_LQ_PLCLR_c7757/f1p2/4854	378.775	35.5484	3.4135	5.8365e-17	9.1962e-16
i4_LQ_PLCLR_c21078/f1p0/5053	86.9871	2.34598	5.2125	6.0112e-17	9.4594e-16
i5_HQ_PLCLR_c18840/f11p24/5637	437.249	9.46343	5.5299	6.0202e-17	9.4711e-16
i4_LQ_PLCLR_c10171/f1p5/4399	487.152	29.8887	4.0267	6.0833e-17	9.568e-16
i2_LQ_PLCLR_c3566/f1p3/2168	284.892	36.9495	2.9468	6.0994e-17	9.5909e-16
i2_LQ_PLCLR_c34919/f1p3/2647	68.685	0.635495	6.756	6.2139e-17	9.7684e-16
i0_LQ_PLCLR_c8382/f1p2/420	5570.7	169.521	5.0383	6.4296e-17	1.0105e-15
i3_LQ_PLCLR_c22742/f1p1/3262	298.413	15.9263	4.2278	6.5184e-17	1.0237e-15
i2_LQ_PLCLR_c39590/f1p11/2396	996.015	210.619	2.2415	6.5292e-17	1.0248e-15
i4_LQ_PLCLR_c18489/f1p3/4926	338.315	48.8681	2.7914	6.5318e-17	1.025e-15
i3_HQ_PLCLR_c28404/f2p0/3253	71.0362	0.309577	7.8421	6.7882e-17	1.0647e-15
i2_LQ_PLCLR_c7610/f1p6/2577	222.248	7.34403	4.9195	6.8871e-17	1.0799e-15
i2_LQ_PLCLR_c9882/f1p10/2940	1261.14	275.147	2.1965	7.535e-17	1.1788e-15
i2_LQ_PLCLR_c13325/f1p6/2268	115.531	6.08226	4.2475	7.5601e-17	1.1824e-15
i3_LQ_PLCLR_c14048/f1p0/3672	111.121	5.35373	4.3754	7.5774e-17	1.1848e-15
i4_LQ_PLCLR_c636/f17p0/4817	339.979	19.7549	4.1052	7.7575e-17	1.2121e-15
i3_LQ_PLCLR_c37168/f1p0/3638	636.714	120.272	2.4043	7.7699e-17	1.2137e-15
i1_LQ_PLCLR_c6867/f1p0/1653	37474.9	7618.56	2.2983	7.7827e-17	1.2154e-15
i4_LQ_PLCLR_c2698/f1p32/4947	644.593	121.538	2.407	8.1323e-17	1.2693e-15
i2_LQ_PLCLR_c37243/f1p1/2547	72.1019	1.00542	6.1642	8.2215e-17	1.2829e-15
i4_LQ_PLCLR_c12468/f1p0/5113	57.7957	0	Inf	8.5017e-17	1.326e-15
i4_LQ_PLCLR_c2371/f1p4/4330	395.008	50.6797	2.9624	8.5102e-17	1.3266e-15
i1_LQ_PLCLR_c18191/f1p1/1677	62.2082	0	Inf	8.8067e-17	1.3711e-15
i4_LQ_PLCLR_c12395/f1p0/4937	152.19	0.300355	8.985	8.8719e-17	1.3809e-15
i3_LQ_PLCLR_c11357/f1p0/3289	167.901	11.0057	3.9313	8.9416e-17	1.3914e-15
i3_HQ_PLCLR_c43217/f3p0/3120	273.715	36.5531	2.9046	8.9939e-17	1.3988e-15
i0_LQ_PLCLR_c3770/f3p11/812	2577.06	611.507	2.0753	9.0027e-17	1.3999e-15
i0_LQ_PLCLR_c27768/f1p0/818	173.65	0	Inf	9.072e-17	1.4103e-15
i0_LQ_PLCLR_c25979/f1p55/645	686.576	25.5759	4.7466	9.3844e-17	1.4574e-15
i2_LQ_PLCLR_c21779/f1p1/2969	168.07	14.4743	3.5375	9.4568e-17	1.4675e-15
i2_LQ_PLCLR_c29635/f1p7/2057	361.719	0	Inf	1.0318e-16	1.5983e-15
i2_LQ_PLCLR_c25416/f1p4/2600	1286.7	171.014	2.9115	1.0504e-16	1.6263e-15
i4_LQ_PLCLR_c5976/f1p0/4611	71.1695	0.970636	6.1962	1.0688e-16	1.6544e-15
i4_LQ_PLCLR_c26019/f1p0/4040	6363.83	741.16	3.102	1.0899e-16	1.6866e-15
i3_LQ_PLCLR_c14459/f2p0/3105	951.033	173.664	2.4532	1.0951e-16	1.6942e-15
i2_LQ_PLCLR_c6292/f2p10/2801	1953.4	458.005	2.0926	1.1661e-16	1.8005e-15
i4_LQ_PLCLR_c21051/f1p2/4580	330.005	48.0134	2.781	1.1673e-16	1.8014e-15
i4_HQ_PLCLR_c1070/f10p0/4789	198.065	20.112	3.2998	1.1769e-16	1.8157e-15
i3_LQ_PLCLR_c32850/f1p53/3078	828.535	138.993	2.5756	1.235e-16	1.9044e-15
i2_LQ_PLCLR_c21286/f1p3/2955	67.0049	0.609932	6.7795	1.2408e-16	1.9129e-15
i2_LQ_PLCLR_c35805/f1p27/3045	1734.01	15.8581	6.7728	1.2599e-16	1.9414e-15
i2_LQ_PLCLR_c36774/f1p2/2337	220.104	19.4985	3.4967	1.2751e-16	1.9644e-15
i4_LQ_PLCLR_c2905/f1p0/4641	56.5824	0	Inf	1.3252e-16	2.0394e-15
i4_LQ_PLCLR_c12060/f1p0/4446	68.9076	0	Inf	1.3381e-16	2.0583e-15
i5_LQ_PLCLR_c16163/f1p0/5643	77.7147	1.6757	5.5354	1.3378e-16	2.0583e-15
i2_HQ_PLCLR_c2051/f7p3/2302	413.174	46.2775	3.1584	1.3426e-16	2.0647e-15
i3_LQ_PLCLR_c2377/f4p3/3413	171.207	15.3151	3.4827	1.3823e-16	2.1235e-15
i2_HQ_PLCLR_c4174/f2p2/2575	84.5121	2.18128	5.2759	1.3847e-16	2.1267e-15
i5_HQ_PLCLR_c2054/f2p5/5529	505.062	90.4386	2.4815	1.4406e-16	2.2115e-15
i2_LQ_PLCLR_c17935/f1p5/2546	208.796	23.0019	3.1823	1.456e-16	2.2345e-15
i4_LQ_PLCLR_c14537/f1p1/4168	644.531	123.65	2.382	1.4739e-16	2.2615e-15
i2_LQ_PLCLR_c37560/f1p3/3010	422.149	70.6518	2.579	1.4828e-16	2.274e-15
i2_HQ_PLCLR_c7515/f3p14/2973	2018.68	476.716	2.0822	1.505e-16	2.3069e-15
i1_HQ_PLCLR_c25353/f35p0/1376	10835.8	2596.75	2.061	1.5059e-16	2.3077e-15
i4_LQ_PLCLR_c18923/f1p0/4684	56.4423	0	Inf	1.5103e-16	2.3132e-15
i3_LQ_PLCLR_c21940/f1p1/3180	70.754	1.00542	6.1369	1.5118e-16	2.3151e-15
i5_LQ_PLCLR_c10336/f1p0/5294	218.225	24.5861	3.1499	1.5637e-16	2.392e-15
i2_LQ_PLCLR_c6947/f1p0/2187	332.913	48.7525	2.7716	1.5842e-16	2.4229e-15
i4_HQ_PLCLR_c4886/f2p5/4685	107.195	0	Inf	1.5939e-16	2.4365e-15
i4_LQ_PLCLR_c22931/f1p97/4365	388.026	61.309	2.662	1.6006e-16	2.4462e-15
i2_LQ_PLCLR_c22435/f1p0/2222	102.652	4.45979	4.5246	1.6328e-16	2.4942e-15
i1_HQ_PLCLR_c12369/f4p0/1754	1473.06	337.073	2.1277	1.6868e-16	2.5759e-15
i3_LQ_PLCLR_c27673/f1p113/3099	450.797	78.3807	2.5239	1.7374e-16	2.6512e-15
i4_HQ_PLCLR_c6187/f2p0/4668	171.358	1.6757	6.6761	1.7832e-16	2.7191e-15
i4_LQ_PLCLR_c20799/f1p0/4604	55.9878	0	Inf	1.8311e-16	2.7915e-15
i2_LQ_PLCLR_c19690/f1p1/2793	178.81	16.9069	3.4027	1.8645e-16	2.8409e-15
i5_HQ_PLCLR_c1997/f2p12/6099	343.925	52.1607	2.7211	1.8689e-16	2.847e-15
i0_LQ_PLCLR_c4418/f3p0/695	94.622	3.52394	4.7469	1.9919e-16	3.029e-15
i5_LQ_PLCLR_c583/f3p0/5618	579.948	88.428	2.7133	2.0211e-16	3.0727e-15
i2_LQ_PLCLR_c9959/f1p3/2550	79.9212	1.86458	5.4217	2.1389e-16	3.2495e-15
i1_LQ_PLCLR_c12431/f1p0/2004	569.378	79.3405	2.8433	2.1651e-16	3.2883e-15
i0_LQ_PLCLR_c10543/f1p0/585	113.399	5.97079	4.2473	2.2076e-16	3.3513e-15
i2_LQ_PLCLR_c43711/f1p3/2120	87.7852	0	Inf	2.2293e-16	3.3834e-15
i4_LQ_PLCLR_c14343/f1p2/4143	91.6735	1.8738	5.6125	2.2326e-16	3.3877e-15
i2_LQ_PLCLR_c6876/f1p0/2326	66.1203	0.635495	6.7011	2.3479e-16	3.5582e-15
i2_LQ_PLCLR_c23623/f1p2/2228	233.538	28.519	3.0337	2.3811e-16	3.6069e-15
i2_LQ_PLCLR_c21698/f1p0/2881	54.7892	0	Inf	2.5716e-16	3.8924e-15
i2_LQ_PLCLR_c25753/f1p16/2750	228.86	12.5004	4.1944	2.6901e-16	4.0667e-15
i2_LQ_PLCLR_c27391/f2p7/2735	272.844	30.2373	3.1737	2.7461e-16	4.1482e-15
i2_HQ_PLCLR_c1742/f6p0/2306	865.422	145.651	2.5709	2.7526e-16	4.1567e-15
i5_LQ_PLCLR_c11480/f1p0/5090	99.2495	4.17788	4.5702	2.7549e-16	4.1586e-15
i3_LQ_PLCLR_c21331/f1p750/3947	55.3716	0	Inf	2.8231e-16	4.2593e-15
i1_LQ_PLCLR_c13946/f2p0/1338	159.566	0	Inf	2.9163e-16	4.399e-15
i5_LQ_PLCLR_c11997/f1p2/5800	91.2679	3.02199	4.9165	3.0265e-16	4.564e-15
i4_LQ_PLCLR_c2878/f1p5/4806	163.981	14.7952	3.4703	3.0912e-16	4.6571e-15
i1_LQ_PLCLR_c18587/f1p0/1906	450.796	79.0722	2.5112	3.2006e-16	4.8195e-15
i2_LQ_PLCLR_c43116/f1p0/2043	253.3	32.2495	2.9735	3.2189e-16	4.8459e-15
i5_LQ_PLCLR_c10232/f1p0/5473	220.88	1.6757	7.0424	3.3655e-16	5.0628e-15
i2_LQ_PLCLR_c39451/f1p28/2504	1131.01	96.0157	3.5582	3.414e-16	5.132e-15
i6_LQ_PLCLR_c3816/f1p0/6118	338.017	52.3218	2.6916	3.4286e-16	5.1514e-15
i2_HQ_PLCLR_c12172/f2p7/2415	940.01	93.6964	3.3266	3.4359e-16	5.1611e-15
i5_HQ_PLCLR_c2235/f3p0/5226	153.304	1.34056	6.8374	3.4841e-16	5.2298e-15
i3_LQ_PLCLR_c19801/f1p325/3215	940.309	38.1416	4.6237	3.5529e-16	5.3304e-15
i2_LQ_PLCLR_c13783/f1p1/2171	219.125	25.7029	3.0917	3.5894e-16	5.3826e-15
i5_LQ_PLCLR_c4615/f1p2/5746	153.464	12.8959	3.5729	3.6347e-16	5.4491e-15
i2_LQ_PLCLR_c47538/f1p0/2037	75.5099	1.57345	5.5847	3.6598e-16	5.4854e-15
i5_LQ_PLCLR_c6684/f1p1/5395	106.739	5.2565	4.3438	3.7289e-16	5.5849e-15
i4_LQ_PLCLR_c19534/f1p0/4331	54.7934	0	Inf	3.8977e-16	5.8263e-15
i3_LQ_PLCLR_c46877/f1p0/3034	59.78	0.300355	7.6368	3.9566e-16	5.913e-15
i2_LQ_PLCLR_c23249/f1p5/2429	144.578	11.2642	3.682	4.0443e-16	6.0396e-15
i5_HQ_PLCLR_c2156/f3p2/5461	1621.84	140.84	3.5255	4.0739e-16	6.0824e-15
i2_LQ_PLCLR_c14924/f1p1/2060	271.496	36.8677	2.8805	4.3263e-16	6.4498e-15
i0_LQ_PLCLR_c34370/f3p0/742	635.565	110.125	2.5289	4.3295e-16	6.4529e-15
i2_LQ_PLCLR_c26655/f1p1/2768	418.332	23.9379	4.1273	4.3853e-16	6.533e-15
i3_HQ_PLCLR_c6291/f2p0/3226	471.105	85.2177	2.4668	4.3933e-16	6.5417e-15
i1_LQ_PLCLR_c18429/f1p2/1620	316.29	4.88657	6.0163	4.4692e-16	6.6532e-15
i5_LQ_PLCLR_c18638/f1p1/5469	56.0934	0	Inf	4.5701e-16	6.7984e-15
i3_LQ_PLCLR_c10542/f1p8/3129	229.947	6.32017	5.1852	4.5714e-16	6.7986e-15
i3_LQ_PLCLR_c36810/f1p1/3595	159.686	15.0309	3.4092	4.5857e-16	6.8183e-15
i4_LQ_PLCLR_c2677/f1p7/4454	70.1558	0.644717	6.7658	4.6183e-16	6.8635e-15
i3_LQ_PLCLR_c8072/f1p1/3511	87.2543	2.84444	4.939	4.7512e-16	7.0542e-15
i2_LQ_PLCLR_c11548/f1p1/2560	205.679	23.0261	3.1591	4.9099e-16	7.2863e-15
i1_LQ_PLCLR_c3858/f1p2/1219	888.728	189.787	2.2274	4.9561e-16	7.3531e-15
i3_LQ_PLCLR_c29539/f1p4/3703	54.0312	0	Inf	5.0243e-16	7.4489e-15
i2_LQ_PLCLR_c39658/f1p2/2379	183.109	19.2437	3.2502	5.1449e-16	7.6185e-15
i2_LQ_PLCLR_c29384/f1p0/2047	442.925	77.5528	2.5138	5.1835e-16	7.6738e-15
i5_LQ_PLCLR_c5588/f1p1/5265	1017.68	43.8469	4.5367	5.3496e-16	7.9121e-15
i2_HQ_PLCLR_c1813/f5p6/2378	690.951	141.81	2.2846	5.4199e-16	8.0121e-15
i1_LQ_PLCLR_c11890/f1p0/1239	120.762	4.04586	4.8996	5.5115e-16	8.1436e-15
i4_LQ_PLCLR_c7260/f1p0/4574	63.4968	0.67028	6.5658	5.5344e-16	8.1735e-15
i4_LQ_PLCLR_c3624/f1p1/4714	304.619	44.6243	2.7711	5.5863e-16	8.2463e-15
i4_LQ_PLCLR_c11490/f1p2/4848	265.176	36.2286	2.8717	5.5979e-16	8.2575e-15
i5_LQ_PLCLR_c8886/f1p0/5178	53.4104	0	Inf	5.6754e-16	8.3618e-15
i1_LQ_PLCLR_c14912/f1p10/1056	12228.1	2973.31	2.0401	5.849e-16	8.6092e-15
i4_LQ_PLCLR_c5066/f1p2/4956	139.118	10.7402	3.6952	5.9384e-16	8.7366e-15
i4_LQ_PLCLR_c8111/f1p6/4283	235.162	29.3449	3.0025	5.9459e-16	8.7435e-15
i2_LQ_PLCLR_c36683/f1p10/2945	103.318	2.14859	5.5876	6.0027e-16	8.8207e-15
i0_LQ_PLCLR_c5772/f1p0/744	3248.64	605.727	2.4231	6.2389e-16	9.1547e-15
i2_LQ_PLCLR_c9340/f2p1/2672	98.8134	4.41578	4.484	6.3801e-16	9.3529e-15
i4_LQ_PLCLR_c13196/f1p3/4475	58.8035	0.309577	7.5695	6.4177e-16	9.4058e-15
i1_LQ_PLCLR_c9216/f1p1/1880	53.6631	0	Inf	6.6667e-16	9.7638e-15
i4_LQ_PLCLR_c22236/f1p0/4929	159.664	14.7086	3.4403	6.7833e-16	9.9322e-15
i5_HQ_PLCLR_c14964/f2p0/5233	189.255	11.0342	4.1003	6.8829e-16	1.0076e-14
i0_LQ_PLCLR_c40664/f1p0/770	53.399	0	Inf	7.019e-16	1.027e-14
i4_LQ_PLCLR_c10955/f1p13/4602	53.3194	0	Inf	7.1292e-16	1.0429e-14
i5_LQ_PLCLR_c2972/f1p0/5165	53.8269	0	Inf	7.1818e-16	1.0503e-14
i0_LQ_PLCLR_c42853/f1p0/801	239.983	6.01269	5.3188	7.2156e-16	1.0548e-14
i4_LQ_PLCLR_c6132/f1p0/4760	85.4965	2.76565	4.9502	7.3432e-16	1.0729e-14
i5_LQ_PLCLR_c7484/f1p0/5615	197.934	4.65579	5.4099	7.3739e-16	1.0771e-14
i0_LQ_PLCLR_c38800/f1p0/359	53.5464	0	Inf	7.583e-16	1.1069e-14
i0_LQ_PLCLR_c25882/f1p4/739	3386.27	858.636	1.9796	7.6332e-16	1.1139e-14
i2_LQ_PLCLR_c37074/f1p10/2472	159.781	5.74922	4.7966	7.7524e-16	1.1308e-14
i2_HQ_PLCLR_c21936/f2p27/2564	179.249	0	Inf	7.8285e-16	1.1416e-14
i3_LQ_PLCLR_c39037/f1p3/3338	53.3505	0	Inf	7.8773e-16	1.1485e-14
i2_LQ_PLCLR_c14647/f1p2/2156	201.977	22.8869	3.1416	8.1073e-16	1.1812e-14
i7_LQ_PLCLR_c408/f1p0/7572	293.443	43.4435	2.7559	8.2398e-16	1.1996e-14
i5_LQ_PLCLR_c8027/f1p2/5165	749.934	156.163	2.2637	8.3315e-16	1.2127e-14
i3_HQ_PLCLR_c33907/f3p4/3585	161.716	14.938	3.4364	8.3721e-16	1.2183e-14
i2_LQ_PLCLR_c26799/f1p3/2488	426.199	75.4487	2.498	8.4857e-16	1.234e-14
i4_LQ_PLCLR_c6105/f1p4/4583	73.0938	1.50178	5.605	8.6568e-16	1.2579e-14
i5_HQ_PLCLR_c18126/f2p0/5167	300.466	11.088	4.7601	8.8768e-16	1.289e-14
i2_LQ_PLCLR_c27137/f1p28/2852	621.814	88.5889	2.8113	8.9321e-16	1.2967e-14
i5_LQ_PLCLR_c9531/f1p2/5245	162.326	0	Inf	9.5019e-16	1.3781e-14
i6_LQ_PLCLR_c1632/f1p0/6901	367.404	2.81677	7.0272	9.5565e-16	1.3857e-14
[truncated: 7,111 more rows]

## Sheet: LC_L0vsP_L0.DEG_down
Gene_id	LC_L0_readcount	P_L0_readcount	log2FoldChange	pval	padj
i1_HQ_PLCLR_c15421/f20p0/1104	3.03284	55650.4	-14.163	9.0854e-179	1.3965e-174
i0_LQ_PLCLR_c36761/f1p4/499	2.44756	14659.5	-12.548	3.9434e-178	4.849e-174
i0_LQ_PLCLR_c21167/f1p0/678	5.23823	15609.6	-11.541	3.1344e-172	3.2118e-168
i2_HQ_PLCLR_c45333/f15p16/2444	6.7829	20736.8	-11.578	1.8046e-171	1.585e-167
i1_LQ_PLCLR_c26061/f2p0/1369	1.76954	8395.02	-12.212	4.2815e-169	3.2905e-165
i1_HQ_PLCLR_c25356/f67p19/1508	7.53904	15626.6	-11.017	2.1034e-167	1.2932e-163
i2_LQ_PLCLR_c3069/f1p37/2618	0	5861.42	-Inf	1.2721e-166	7.1099e-163
i2_LQ_PLCLR_c44975/f7p7/2114	0.319644	5518.63	-14.076	1.0143e-162	5.1965e-159
i3_LQ_PLCLR_c26576/f1p0/3269	10.6783	15097.9	-10.465	2.1891e-162	1.0353e-158
i4_LQ_PLCLR_c5088/f1p134/4346	0	4934.89	-Inf	1.1122e-160	4.788e-157
i3_HQ_PLCLR_c40835/f2p3/3060	7.57667	10413.8	-10.425	5.7826e-160	2.0913e-156
i3_LQ_PLCLR_c36061/f1p0/3371	6.34502	8535.84	-10.394	4.2811e-158	1.4623e-154
i3_LQ_PLCLR_c36609/f1p0/3484	18.2245	15413.5	-9.7241	5.217e-153	1.6038e-149
i0_HQ_PLCLR_c6602/f4p13/825	0	3795.02	-Inf	4.4133e-151	1.1306e-147
i0_LQ_PLCLR_c38571/f1p1/749	11.1622	8767.48	-9.6174	7.6192e-151	1.8738e-147
i5_LQ_PLCLR_c17084/f1p0/5255	0	6288.9	-Inf	4.1712e-149	9.4983e-146
i5_HQ_PLCLR_c2189/f3p0/5213	1.08333	4032.9	-11.862	1.2963e-148	2.8465e-145
i0_LQ_PLCLR_c4037/f1p0/810	0.343106	6472.64	-14.203	2.6628e-144	5.2811e-141
i2_LQ_PLCLR_c38748/f1p33/2798	0	3188.47	-Inf	2.6406e-144	5.2811e-141
i2_HQ_PLCLR_c15699/f17p15/2274	0	2910.07	-Inf	1.5056e-140	2.7226e-137
i0_LQ_PLCLR_c18870/f2p3/623	0	2627.22	-Inf	2.5543e-136	4.2444e-133
i2_LQ_PLCLR_c28858/f1p27/2133	0.343106	2712.04	-12.948	7.55e-136	1.2215e-132
i1_LQ_PLCLR_c26864/f1p7/1006	3.1185	3344.28	-10.067	1.0374e-134	1.5946e-131
i0_HQ_PLCLR_c19954/f2p0/932	12.0508	5156.03	-8.741	5.4758e-134	8.0158e-131
i2_LQ_PLCLR_c20434/f1p7/2269	0	2433.82	-Inf	4.4343e-133	6.3403e-130
i2_LQ_PLCLR_c37438/f1p56/2573	0.639287	11090.7	-14.083	6.1303e-133	8.5659e-130
i0_LQ_PLCLR_c20610/f1p2/838	0	2306.21	-Inf	5.501e-131	7.3525e-128
i2_LQ_PLCLR_c7014/f1p15/2695	0.343106	2359.01	-12.747	5.1978e-130	6.5218e-127
i4_LQ_PLCLR_c14696/f1p2/4069	0	2192.35	-Inf	9.9585e-129	1.2005e-125
i2_LQ_PLCLR_c44095/f11p2/2804	0	2088.15	-Inf	9.4786e-127	1.1207e-123
i0_LQ_PLCLR_c26020/f1p2/980	51.7293	13060.1	-7.98	2.6936e-126	3.1247e-123
i3_HQ_PLCLR_c16290/f20p0/3246	14.7436	228231	-13.918	5.271e-125	5.8922e-122
i6_LQ_PLCLR_c4026/f4p0/6139	2.93034	2558.96	-9.7703	6.2215e-125	6.8306e-122
i1_HQ_PLCLR_c25891/f20p2/1095	85.4468	68738.9	-9.6519	6.8627e-125	7.4024e-122
i3_LQ_PLCLR_c15500/f1p0/3102	0	1958.15	-Inf	7.6468e-124	8.1059e-121
i1_HQ_PLCLR_c15424/f13p23/1984	0	5434.95	-Inf	2.0903e-123	2.1783e-120
i2_LQ_PLCLR_c22250/f1p39/2543	11.388	3560.13	-8.2883	1.2803e-121	1.2904e-118
i0_LQ_PLCLR_c2541/f4p0/829	3.82707	2450.75	-9.3228	2.8603e-120	2.7914e-117
i3_LQ_PLCLR_c36286/f1p26/3130	1.27857	2012.58	-10.62	2.5736e-119	2.4343e-116
i4_LQ_PLCLR_c7111/f1p1/4486	0	1730.8	-Inf	5.6309e-119	5.1672e-116
i2_LQ_PLCLR_c21916/f1p8/2810	0	1674.39	-Inf	1.568e-117	1.3578e-114
i5_LQ_PLCLR_c8890/f1p0/5546	1.14553	2915.85	-11.314	1.9599e-117	1.6736e-114
i5_HQ_PLCLR_c14865/f5p1/6061	0	1623.59	-Inf	3.6224e-116	3.0508e-113
i2_LQ_PLCLR_c26641/f1p25/2174	72.7276	11936.4	-7.3587	1.0842e-115	9.0083e-113
i1_HQ_PLCLR_c25498/f27p1/1085	55.2031	7960.71	-7.172	1.9793e-113	1.5404e-110
i5_LQ_PLCLR_c8630/f1p1/5615	5.82397	2328.88	-8.6434	4.9092e-113	3.7728e-110
i4_HQ_PLCLR_c973/f12p0/4854	0.343106	1557.27	-12.148	1.0258e-112	7.786e-110
i3_HQ_PLCLR_c42945/f30p25/3296	4.79465	2122.42	-8.7901	4.0353e-111	2.9535e-108
i2_LQ_PLCLR_c4039/f1p6/2794	3.33721	1857.99	-9.1209	1.0164e-109	7.2664e-107
i2_LQ_PLCLR_c10621/f1p21/2438	118.685	17927.1	-7.2389	6.1485e-109	4.2474e-106
i3_LQ_PLCLR_c37668/f1p0/3572	0	1347.4	-Inf	1.3423e-108	9.1699e-106
i0_LQ_PLCLR_c6292/f1p10/978	1.36424	1554.18	-10.154	1.8935e-108	1.2793e-105
i1_LQ_PLCLR_c26707/f4p3/1667	22.8781	3463.29	-7.242	1.6166e-107	1.0687e-104
i1_LQ_PLCLR_c2580/f2p5/1884	0	1296.28	-Inf	5.2183e-107	3.3772e-104
i1_LQ_PLCLR_c21229/f1p1/1111	12.1685	2526.18	-7.6977	1.2211e-106	7.6606e-104
i2_HQ_PLCLR_c1050/f12p5/2298	32.7111	4283.18	-7.0328	3.1026e-106	1.9076e-103
i1_HQ_PLCLR_c25557/f5p2/1071	85.5072	9678.44	-6.8226	1.6753e-105	1.0098e-102
i4_LQ_PLCLR_c19238/f1p6/4671	1.78481	1469.89	-9.6857	4.9544e-105	2.9574e-102
i5_HQ_PLCLR_c19386/f2p0/5193	0	1210.91	-Inf	5.2659e-104	2.9977e-101
i3_HQ_PLCLR_c43716/f11p4/3385	0	1201.99	-Inf	8.2138e-104	4.633e-101
i2_HQ_PLCLR_c2351/f4p7/2874	55.2752	5574.13	-6.656	4.2585e-103	2.317e-100
i3_LQ_PLCLR_c19220/f1p0/3302	37.0841	14437.3	-8.6048	1.4094e-102	7.535e-100
i2_LQ_PLCLR_c24823/f1p30/2378	1.27857	1331.68	-10.024	4.1619e-102	2.1685e-99
i3_LQ_PLCLR_c2218/f6p3/3803	0	1128.84	-Inf	4.2811e-101	2.1575e-98
i1_HQ_PLCLR_c15404/f21p0/1811	152.736	16784.5	-6.7799	4.5955e-101	2.2971e-98
i2_LQ_PLCLR_c20045/f1p4/2307	107.665	10104.7	-6.5523	1.7498e-100	8.6064e-98
i2_HQ_PLCLR_c28214/f2p87/2716	0	5663.73	-Inf	2.3777e-100	1.1602e-97
i6_LQ_PLCLR_c720/f1p8/6112	0	1109.5	-Inf	2.4517e-100	1.1869e-97
i2_LQ_PLCLR_c23433/f1p40/2666	14.8918	2228.18	-7.2252	7.4564e-100	3.5264e-97
i3_LQ_PLCLR_c25955/f1p3/3470	19.4032	2609.57	-7.0714	2.4444e-99	1.13e-96
i2_HQ_PLCLR_c29269/f2p5/2097	25.2987	2876.63	-6.8292	2.0049e-97	8.8681e-95
i5_HQ_PLCLR_c1249/f10p0/5289	1.71553	1950.98	-10.151	2.3627e-97	1.0376e-94
i2_LQ_PLCLR_c7488/f1p5/2952	0.763684	1105.03	-10.499	6.2814e-97	2.739e-94
i1_LQ_PLCLR_c26265/f1p3/1282	76.6454	5754.98	-6.2305	3.1607e-95	1.3495e-92
i5_LQ_PLCLR_c1904/f3p0/5792	0	978.128	-Inf	3.1995e-95	1.3566e-92
i1_LQ_PLCLR_c13471/f1p0/1599	14.7961	2051.15	-7.1151	8.6978e-95	3.589e-92
i4_HQ_PLCLR_c1882/f2p0/4733	0.686212	1028.64	-10.55	6.145e-94	2.4533e-91
i2_LQ_PLCLR_c3396/f1p15/2214	26.1249	2570.77	-6.6206	8.0626e-94	3.1981e-91
i4_LQ_PLCLR_c24949/f35p0/4819	0	933.675	-Inf	3.0331e-93	1.1878e-90
i1_LQ_PLCLR_c5301/f1p6/2049	0.724948	1209.96	-10.705	3.1662e-93	1.2321e-90
i6_LQ_PLCLR_c2305/f1p1/6285	0	917.667	-Inf	1.2698e-92	4.8491e-90
i2_LQ_PLCLR_c5859/f3p12/2591	1.91786	1110.31	-9.1772	1.7227e-92	6.5381e-90
i3_HQ_PLCLR_c18778/f3p0/3105	0	911.931	-Inf	2.9206e-92	1.0883e-89
i4_LQ_PLCLR_c19712/f1p0/4869	1.48863	1045.74	-9.4563	4.655e-92	1.7241e-89
i5_HQ_PLCLR_c2286/f2p3/5653	0	890.491	-Inf	2.4994e-91	9.2018e-89
i2_LQ_PLCLR_c7730/f1p14/3199	2.7132	1132.77	-8.7056	2.9898e-91	1.0942e-88
i2_LQ_PLCLR_c10573/f1p21/2500	190.203	14940.6	-6.2956	3.3529e-91	1.2198e-88
i3_HQ_PLCLR_c43426/f9p1/3114	2.05864	1050.12	-8.9946	3.6887e-90	1.3109e-87
i3_LQ_PLCLR_c20658/f1p0/3616	6.15953	1320.72	-7.7443	6.6665e-90	2.3421e-87
i2_LQ_PLCLR_c39471/f1p15/2689	19.8179	2130.55	-6.7483	2.4127e-89	8.3806e-87
i0_LQ_PLCLR_c28842/f1p0/965	72.5645	4644.73	-6.0002	2.57e-89	8.8768e-87
i1_HQ_PLCLR_c4004/f2p0/1749	1.59822	1208.51	-9.5625	6.6509e-89	2.2717e-86
i5_LQ_PLCLR_c6109/f2p0/5906	22.1801	2040.69	-6.5237	9.4908e-89	3.2238e-86
i4_HQ_PLCLR_c2072/f2p1/5005	24.0251	2159.96	-6.4903	4.4271e-88	1.4793e-85
i4_LQ_PLCLR_c10046/f1p21/4378	33.8562	2638.4	-6.2841	7.042e-88	2.3277e-85
i3_LQ_PLCLR_c29448/f1p0/3667	16.0354	1765.61	-6.7828	9.4083e-88	3.0933e-85
i4_HQ_PLCLR_c13539/f2p3/4161	0	816.202	-Inf	9.9212e-88	3.2446e-85
i1_LQ_PLCLR_c17597/f1p13/1085	74.6992	4666.98	-5.9653	1.7042e-87	5.5146e-85
i2_LQ_PLCLR_c44560/f46p6/2986	115.255	8585.26	-6.219	2.8542e-87	9.1395e-85
i4_LQ_PLCLR_c10953/f1p2/4580	2.37009	999.826	-8.7206	3.2974e-87	1.0504e-84
i2_LQ_PLCLR_c29093/f1p2/2051	0	796.815	-Inf	7.3087e-87	2.3044e-84
i5_LQ_PLCLR_c17436/f1p3/5567	0	792.803	-Inf	1.1023e-86	3.4577e-84
i1_LQ_PLCLR_c4118/f1p4/1368	0.639287	1494.61	-11.191	1.2521e-86	3.9078e-84
i4_HQ_PLCLR_c2527/f2p7/4549	86.1983	5186.71	-5.911	2.3702e-86	7.3597e-84
i2_LQ_PLCLR_c8588/f1p28/2291	13.1815	1567.68	-6.894	2.9725e-86	9.1835e-84
i6_HQ_PLCLR_c407/f3p0/6101	0.958931	864.405	-9.8161	1.4357e-85	4.3482e-83
i2_LQ_PLCLR_c6069/f1p5/2695	0.639287	809.96	-10.307	2.8709e-84	8.5271e-82
i1_LQ_PLCLR_c2915/f1p2/1923	0	744.309	-Inf	4.2462e-84	1.2551e-81
i4_LQ_PLCLR_c4059/f1p0/4706	0.66275	797.951	-10.234	1.235e-83	3.6157e-81
i3_LQ_PLCLR_c34074/f4p38/3085	3.56963	968.238	-8.0834	2.9764e-83	8.6729e-81
i0_LQ_PLCLR_c25096/f1p1/906	13.4619	1432.8	-6.7338	8.1695e-83	2.3581e-80
i0_HQ_PLCLR_c18658/f2p11/764	0	720.287	-Inf	8.9202e-83	2.5628e-80
i2_LQ_PLCLR_c10201/f2p1/2714	7.63684	1124.41	-7.202	2.9253e-82	8.3265e-80
i1_LQ_PLCLR_c7061/f1p32/1157	0	704.258	-Inf	8.559e-82	2.3919e-79
i1_LQ_PLCLR_c9029/f1p2/1107	159.888	7515.71	-5.5548	9.8548e-82	2.7416e-79
i2_LQ_PLCLR_c15838/f3p5/2168	244.144	12076.5	-5.6283	1.6643e-81	4.5885e-79
i1_LQ_PLCLR_c5517/f1p0/1257	0	691.18	-Inf	3.2189e-81	8.7957e-79
i2_LQ_PLCLR_c13005/f1p31/2529	99.6223	4668.64	-5.5504	1.0345e-80	2.7654e-78
i4_HQ_PLCLR_c1749/f2p14/4654	2.72847	870.756	-8.318	1.1338e-80	3.0176e-78
i2_LQ_PLCLR_c17750/f3p14/2810	41.2414	2459.26	-5.898	1.7353e-80	4.5791e-78
i3_HQ_PLCLR_c18575/f2p2/3245	0	668.734	-Inf	6.6195e-80	1.7029e-77
i2_LQ_PLCLR_c24098/f1p3/2785	0.319644	697.5	-11.092	7.6192e-80	1.9437e-77
i2_LQ_PLCLR_c19184/f1p18/2945	25.6966	1764.59	-6.1016	1.888e-79	4.7574e-77
i2_LQ_PLCLR_c4326/f1p50/2295	0	1100.58	-Inf	5.6568e-79	1.4024e-76
i5_HQ_PLCLR_c1587/f4p3/5772	0	648.17	-Inf	1.4523e-78	3.5249e-76
i3_LQ_PLCLR_c18407/f3p5/3723	6.56419	1018.68	-7.2779	2.4092e-78	5.8088e-76
i5_LQ_PLCLR_c3451/f1p1/5242	1.02932	719.069	-9.4483	3.0189e-78	7.2503e-76
i4_LQ_PLCLR_c20790/f1p163/4649	0	636.907	-Inf	5.1112e-78	1.2227e-75
i3_LQ_PLCLR_c14079/f1p0/3273	4.43581	889.623	-7.6479	1.462e-77	3.4705e-75
i2_LQ_PLCLR_c24836/f1p19/3060	0.343106	656.698	-10.902	2.0546e-77	4.8585e-75
i5_HQ_PLCLR_c18889/f64p0/5173	0	644.676	-Inf	2.1112e-77	4.9733e-75
i5_HQ_PLCLR_c2170/f2p0/5373	11.0006	1162.59	-6.7236	3.6272e-77	8.4794e-75
i3_LQ_PLCLR_c16019/f10p0/3944	117.595	4805.01	-5.3526	7.7436e-77	1.7966e-74
i2_LQ_PLCLR_c35374/f1p0/2171	5.667	919.667	-7.3424	8.634e-77	1.9956e-74
i1_LQ_PLCLR_c21064/f1p5/1964	41.3048	2188.89	-5.7277	1.1219e-76	2.5738e-74
i1_LQ_PLCLR_c26875/f1p4/1043	27.1282	1696.28	-5.9664	8.9919e-76	2.04e-73
i2_LQ_PLCLR_c42015/f3p9/2101	1.36424	695.442	-8.9937	9.0896e-76	2.0546e-73
i3_HQ_PLCLR_c4670/f2p0/3966	2.92372	780.953	-8.0613	1.2302e-75	2.7704e-73
i0_LQ_PLCLR_c43251/f1p0/537	4.84112	860.544	-7.4738	1.5212e-75	3.4134e-73
i1_HQ_PLCLR_c2631/f2p0/1785	19.5772	1422.2	-6.1828	1.9885e-75	4.4456e-73
i3_LQ_PLCLR_c5611/f3p2/3169	13.4385	1183.07	-6.46	2.6371e-75	5.8321e-73
i4_LQ_PLCLR_c16478/f1p0/4434	0	583.311	-Inf	1.3349e-74	2.8898e-72
i5_HQ_PLCLR_c15042/f3p0/5106	10.4475	1062.78	-6.6685	2.7998e-74	6.04e-72
i3_LQ_PLCLR_c27733/f1p1/3189	0.763684	626.114	-9.6792	3.7717e-74	8.0518e-72
i0_LQ_PLCLR_c22752/f1p0/704	0	569.925	-Inf	8.55e-74	1.8002e-71
i5_HQ_PLCLR_c1680/f4p5/5673	6.92368	911.879	-7.0412	2.3013e-73	4.8126e-71
i6_LQ_PLCLR_c2760/f1p0/6910	10.7977	1049.44	-6.6028	2.7545e-73	5.7408e-71
i3_LQ_PLCLR_c25095/f1p5/3480	0.319644	588.512	-10.846	3.4108e-73	7.0845e-71
i6_LQ_PLCLR_c957/f1p0/6556	0.319644	587.092	-10.843	4.2668e-73	8.8327e-71
i2_LQ_PLCLR_c14485/f1p42/2142	4.29614	789.221	-7.5212	7.3417e-73	1.5046e-70
i2_LQ_PLCLR_c24440/f1p51/2264	348.032	12992.7	-5.2223	7.7995e-73	1.5931e-70
i0_LQ_PLCLR_c28130/f4p0/571	160.494	5554.15	-5.113	1.712e-72	3.4738e-70
i1_LQ_PLCLR_c9345/f1p0/1439	6.64231	2016.46	-8.2459	1.7352e-72	3.5094e-70
i2_HQ_PLCLR_c10638/f2p5/2596	0	551.9	-Inf	1.7538e-72	3.5352e-70
i5_LQ_PLCLR_c14263/f1p2/5105	0	552.302	-Inf	4.929e-72	9.839e-70
i2_LQ_PLCLR_c32500/f2p11/2634	1.48863	625.422	-8.7147	1.0101e-71	1.9968e-69
i1_HQ_PLCLR_c3838/f2p3/1450	48.221	2085.57	-5.4346	2.4416e-71	4.8113e-69
i1_LQ_PLCLR_c4990/f1p0/1411	5.52576	783.389	-7.1474	2.8207e-71	5.5231e-69
i8_LQ_PLCLR_c183/f1p0/9045	2.55715	985.204	-8.5897	2.9504e-71	5.7586e-69
i2_LQ_PLCLR_c22232/f1p4/2539	20.7276	1298.85	-5.9695	3.4484e-71	6.7093e-69
i3_LQ_PLCLR_c9063/f1p0/3307	0	532.874	-Inf	3.9728e-71	7.681e-69
i1_LQ_PLCLR_c16940/f2p0/1356	20.6742	1287.33	-5.9604	4.3838e-71	8.449e-69
i2_HQ_PLCLR_c17357/f5p10/2610	10.6259	1130.37	-6.7331	4.5344e-71	8.712e-69
i3_LQ_PLCLR_c23067/f1p0/3283	9.02767	914.695	-6.6628	5.6829e-71	1.0885e-68
i1_HQ_PLCLR_c15582/f4p0/1190	159.86	5240.39	-5.0348	5.7511e-71	1.0981e-68
i5_HQ_PLCLR_c18935/f13p0/5516	0	529.718	-Inf	6.4272e-71	1.2234e-68
i5_HQ_PLCLR_c18939/f7p0/5771	0	525.939	-Inf	1.2542e-70	2.3727e-68
i2_LQ_PLCLR_c3955/f1p4/2238	0	523.591	-Inf	1.7167e-70	3.2179e-68
i3_LQ_PLCLR_c38662/f1p2/3410	0	520.165	-Inf	2.4797e-70	4.6199e-68
i0_HQ_PLCLR_c18430/f3p14/461	0	517.485	-Inf	3.5869e-70	6.6626e-68
i6_LQ_PLCLR_c3226/f1p0/6215	0	519.5	-Inf	4.0832e-70	7.5615e-68
i4_LQ_PLCLR_c13164/f1p1/4681	1.02932	578.995	-9.1357	5.9705e-70	1.1023e-67
i1_LQ_PLCLR_c13155/f1p9/1498	29.7808	6104.48	-7.6793	7.3073e-70	1.3411e-67
i5_HQ_PLCLR_c14630/f14p0/5407	7.55431	842.694	-6.8016	7.57e-70	1.3852e-67
i3_LQ_PLCLR_c28077/f1p0/3279	0.381842	535.845	-10.455	9.2614e-70	1.6698e-67
i3_LQ_PLCLR_c10749/f1p0/3278	3.26682	685.092	-7.7123	1.1909e-69	2.1409e-67
i2_LQ_PLCLR_c37749/f1p1/2282	0	509.53	-Inf	1.5699e-69	2.8141e-67
i4_LQ_PLCLR_c19168/f1p3/4850	2.30789	636.634	-8.1077	1.7307e-69	3.0754e-67
i4_HQ_PLCLR_c5163/f2p20/5004	0	508.631	-Inf	1.8835e-69	3.3372e-67
i5_LQ_PLCLR_c13324/f1p0/5076	0	504.783	-Inf	3.7687e-69	6.6392e-67
i4_LQ_PLCLR_c17164/f1p0/4959	27.8793	1451.22	-5.7019	4.2038e-69	7.3846e-67
i3_LQ_PLCLR_c12728/f1p2/3246	3.20416	659.828	-7.686	4.8156e-69	8.4351e-67
i2_HQ_PLCLR_c22925/f2p1/2303	0	502.801	-Inf	5.8455e-69	1.021e-66
i2_LQ_PLCLR_c47704/f1p3/2045	28.6412	1467.81	-5.6794	6.4702e-69	1.1269e-66
i0_LQ_PLCLR_c49745/f76p0/900	76.1428	2641.75	-5.1166	2.7109e-68	4.7039e-66
i2_LQ_PLCLR_c18266/f1p1/2441	8.46586	832.332	-6.6194	2.7161e-68	4.7039e-66
i2_LQ_PLCLR_c32652/f1p11/2536	1.34077	572.887	-8.739	2.8264e-68	4.8812e-66
i0_LQ_PLCLR_c12607/f1p0/401	0	489.81	-Inf	4.1724e-68	7.1656e-66
i2_LQ_PLCLR_c33851/f1p50/2583	0	2681.72	-Inf	5.1122e-68	8.6825e-66
i6_LQ_PLCLR_c1983/f1p3/6428	1.10679	550.254	-8.9576	5.4773e-68	9.2769e-66
i3_LQ_PLCLR_c25935/f1p0/3222	0	488.27	-Inf	5.6106e-68	9.4767e-66
i2_LQ_PLCLR_c36533/f1p11/2795	0	486.707	-Inf	7.3466e-68	1.2307e-65
i3_HQ_PLCLR_c43618/f2p0/3101	34.2252	1775.16	-5.6967	7.6614e-68	1.28e-65
i3_LQ_PLCLR_c23150/f1p1/3334	7.24994	787.457	-6.7631	8.0065e-68	1.334e-65
i4_LQ_PLCLR_c17261/f1p9/4993	0.343106	506.627	-10.528	1.321e-67	2.1951e-65
i1_LQ_PLCLR_c2786/f1p146/1295	22.2975	1228.69	-5.7841	1.5772e-67	2.6137e-65
i5_LQ_PLCLR_c12512/f1p7/5483	3.01757	633.456	-7.7137	1.6041e-67	2.6512e-65
i5_HQ_PLCLR_c1657/f3p0/5824	0.343106	502.216	-10.515	3.0047e-67	4.9394e-65
i1_LQ_PLCLR_c22649/f1p8/1954	5.15257	20093.2	-11.929	5.0702e-67	8.2907e-65
i5_LQ_PLCLR_c4204/f1p0/5605	0	476.126	-Inf	5.0854e-67	8.2935e-65
i1_LQ_PLCLR_c8765/f1p0/1979	0	473.725	-Inf	6.9528e-67	1.122e-64
i3_HQ_PLCLR_c42943/f4p0/3408	12.1619	2385.63	-7.6159	7.0869e-67	1.1406e-64
i4_LQ_PLCLR_c9954/f1p0/4483	1.42643	548.692	-8.5874	9.6367e-67	1.5358e-64
i4_HQ_PLCLR_c24656/f2p3/4824	12.4102	911.296	-6.1983	1.039e-66	1.6507e-64
i4_HQ_PLCLR_c6427/f2p5/4787	0	471.402	-Inf	1.0975e-66	1.739e-64
i6_LQ_PLCLR_c2647/f1p6/6857	0.724948	512.235	-9.4647	1.1335e-66	1.7915e-64
i5_LQ_PLCLR_c17253/f1p0/5377	0.319644	493.082	-10.591	1.1466e-66	1.8076e-64
i2_LQ_PLCLR_c8212/f1p3/3028	3.07977	618.131	-7.6489	1.262e-66	1.9843e-64
i0_LQ_PLCLR_c27765/f1p3/599	203.784	5696.42	-4.8049	2.9332e-66	4.5772e-64
i2_LQ_PLCLR_c2832/f1p2/2232	3.19644	626.102	-7.6138	3.2977e-66	5.1328e-64
i2_LQ_PLCLR_c14741/f1p2/2058	11.4675	893.447	-6.2838	3.3869e-66	5.2585e-64
i1_LQ_PLCLR_c2914/f1p3/1904	420.094	12191.2	-4.859	4.0194e-66	6.2091e-64
i1_LQ_PLCLR_c4905/f1p1/1694	0	464.607	-Inf	4.3011e-66	6.6275e-64
i4_LQ_PLCLR_c10039/f1p0/4433	15.9295	1264.97	-6.3113	5.8997e-66	9.0681e-64
i1_LQ_PLCLR_c14503/f1p1/1030	128.858	3681.94	-4.8366	6.115e-66	9.3756e-64
i2_LQ_PLCLR_c23697/f1p21/2756	29.2408	2404.39	-6.3615	7.2819e-66	1.1137e-63
i2_HQ_PLCLR_c44493/f27p11/2826	51.4425	1903.05	-5.2092	9.0569e-66	1.3817e-63
i0_LQ_PLCLR_c40444/f1p0/402	0	457.753	-Inf	1.1239e-65	1.702e-63
i4_LQ_PLCLR_c14269/f1p0/4136	1.27857	532.4	-8.7018	1.4451e-65	2.183e-63
i2_LQ_PLCLR_c27724/f1p3/2744	2.43229	572.284	-7.8783	2.1217e-65	3.1816e-63
i3_LQ_PLCLR_c42086/f1p24/3036	23.9226	1250.79	-5.7083	2.6347e-65	3.9305e-63
i4_LQ_PLCLR_c25310/f1p2/4424	1.90921	542.649	-8.1509	2.7139e-65	4.0109e-63
i4_HQ_PLCLR_c1348/f4p13/4496	0	453.574	-Inf	2.7576e-65	4.056e-63
i2_HQ_PLCLR_c2018/f5p1/2204	130.967	3618.52	-4.7881	5.3391e-65	7.7786e-63
i5_LQ_PLCLR_c10104/f1p50/5101	9.54605	770.448	-6.3346	5.6993e-65	8.2448e-63
i4_LQ_PLCLR_c10278/f1p0/4921	1.91786	616.534	-8.3285	1.1999e-64	1.7038e-62
i2_HQ_PLCLR_c2047/f5p35/2961	0	443.488	-Inf	1.7895e-64	2.5292e-62
i0_HQ_PLCLR_c1986/f4p1/634	425.034	11818.2	-4.7973	1.9242e-64	2.7134e-62
i5_LQ_PLCLR_c10656/f1p0/5253	0	440.043	-Inf	3.082e-64	4.3262e-62
i5_LQ_PLCLR_c16668/f1p0/5680	5.83989	853.393	-7.1911	3.7279e-64	5.209e-62
i2_LQ_PLCLR_c14461/f1p27/2090	6.86764	692.446	-6.6557	3.8141e-64	5.3174e-62
i3_HQ_PLCLR_c43296/f3p0/3174	0.343106	459.525	-10.387	4.6054e-64	6.3916e-62
i3_LQ_PLCLR_c13083/f1p6/3709	13.5261	896.06	-6.0498	5.4622e-64	7.5637e-62
i2_LQ_PLCLR_c4354/f1p6/2595	7.095	710.015	-6.6449	7.585e-64	1.0433e-61
i3_LQ_PLCLR_c24213/f2p0/3430	0	433.907	-Inf	1.0759e-63	1.4699e-61
i4_LQ_PLCLR_c11980/f1p4/4791	1.59822	554.179	-8.4377	1.0929e-63	1.4899e-61
i3_LQ_PLCLR_c10069/f1p0/3553	1.02932	487.272	-8.8869	1.4207e-63	1.9325e-61
i0_LQ_PLCLR_c4051/f1p1/986	127.927	3407.38	-4.7353	1.7888e-63	2.4225e-61
i3_LQ_PLCLR_c19408/f1p5/3326	376.86	10668.7	-4.8232	1.8745e-63	2.5329e-61
i1_LQ_PLCLR_c6799/f1p0/1146	9.65877	769.088	-6.3152	2.2397e-63	3.0197e-61
i2_LQ_PLCLR_c21237/f1p19/2777	0	653.507	-Inf	2.2764e-63	3.0625e-61
i4_HQ_PLCLR_c2133/f4p16/4943	13.9228	878.215	-5.9791	2.7359e-63	3.6647e-61
i5_LQ_PLCLR_c16543/f1p0/5592	0.639287	466.153	-9.5101	3.5781e-63	4.772e-61
i5_LQ_PLCLR_c11130/f1p0/5510	3.45342	567.13	-7.3595	1.1881e-62	1.5743e-60
i0_LQ_PLCLR_c22536/f1p7/396	0	579.836	-Inf	2.8429e-62	3.7348e-60
i3_LQ_PLCLR_c32790/f1p0/3052	12.0426	864.422	-6.1655	3.1303e-62	4.1035e-60
i2_LQ_PLCLR_c18237/f1p7/2491	36.6338	1384	-5.2395	4.4749e-62	5.8166e-60
i2_LQ_PLCLR_c25670/f1p17/2694	203.386	4966.95	-4.6101	4.7932e-62	6.2041e-60
i5_LQ_PLCLR_c14103/f1p0/5057	8.99602	717.493	-6.3175	8.2524e-62	1.0637e-59
i4_HQ_PLCLR_c23397/f2p0/4075	52.6437	1691.86	-5.0062	8.6983e-62	1.1165e-59
i2_LQ_PLCLR_c33555/f1p2/2787	0.686212	445.729	-9.3433	1.1803e-61	1.5086e-59
i1_LQ_PLCLR_c12315/f1p102/1977	1.27857	473.454	-8.5325	2.0056e-61	2.5477e-59
i6_LQ_PLCLR_c883/f1p0/6351	6.52453	629.03	-6.5911	3.5184e-61	4.4237e-59
i3_LQ_PLCLR_c13145/f1p0/3162	6.88338	648.102	-6.557	4.4621e-61	5.5988e-59
i2_LQ_PLCLR_c24629/f2p7/2573	1.14553	452.628	-8.6262	5.3292e-61	6.6732e-59
i5_LQ_PLCLR_c16313/f1p0/5092	0	400.426	-Inf	5.7763e-61	7.2182e-59
i4_HQ_PLCLR_c10410/f2p2/4431	3.63339	962.542	-8.0494	6.0615e-61	7.5592e-59
i4_HQ_PLCLR_c23395/f2p15/4229	0.319644	418.754	-10.355	7.8316e-61	9.7471e-59
i4_HQ_PLCLR_c12810/f2p0/4765	0	397.179	-Inf	1.2407e-60	1.5256e-58
i2_LQ_PLCLR_c10455/f1p8/2620	1.52737	462.456	-8.2421	1.373e-60	1.685e-58
i5_LQ_PLCLR_c14443/f1p0/5084	0	392.729	-Inf	2.8992e-60	3.502e-58
i0_LQ_PLCLR_c41298/f1p0/774	0.701486	428.261	-9.2539	2.9743e-60	3.5856e-58
i2_HQ_PLCLR_c28424/f2p3/2087	7.26632	636.886	-6.4537	5.9137e-60	7.0875e-58
i3_LQ_PLCLR_c8609/f1p347/3828	0.701486	420.705	-9.2282	1.1889e-59	1.4221e-57
i2_LQ_PLCLR_c3810/f1p8/2198	91.4013	2361.8	-4.6915	1.5399e-59	1.8312e-57
i2_LQ_PLCLR_c22151/f1p6/2837	6.64074	601.233	-6.5004	1.5607e-59	1.8524e-57
i3_LQ_PLCLR_c26933/f1p0/3707	60.4411	1756.16	-4.8607	1.6308e-59	1.9282e-57
i2_LQ_PLCLR_c8278/f1p2/2454	24.402	1055.54	-5.4348	4.5395e-59	5.3061e-57
i5_LQ_PLCLR_c16173/f1p0/6097	2.47103	506.477	-7.6792	4.6115e-59	5.38e-57
i0_LQ_PLCLR_c36691/f1p0/483	272.908	5787.69	-4.4065	5.336e-59	6.2134e-57
i2_LQ_PLCLR_c29268/f1p4/2059	56.8287	1631.62	-4.8435	6.6245e-59	7.6415e-57
i3_HQ_PLCLR_c43284/f3p0/3280	3.19644	511.137	-7.3211	6.8191e-59	7.8512e-57
i3_HQ_PLCLR_c2370/f3p3/3740	25.5169	2317.24	-6.5048	7.2414e-59	8.3218e-57
i3_LQ_PLCLR_c31396/f1p0/3145	32.9727	1162.71	-5.1401	8.589e-59	9.779e-57
i2_LQ_PLCLR_c38799/f1p7/2358	0	374.535	-Inf	1.0255e-58	1.1654e-56
i5_LQ_PLCLR_c17353/f1p17/5853	11.2187	726.857	-6.0177	1.0913e-58	1.2357e-56
i2_LQ_PLCLR_c7802/f2p4/2557	44.7493	1416.89	-4.9847	1.5058e-58	1.7019e-56
i4_LQ_PLCLR_c17054/f1p0/4913	0	370.677	-Inf	2.42e-58	2.725e-56
i4_LQ_PLCLR_c5111/f1p0/4413	1.37242	431.225	-8.2956	3.3181e-58	3.7159e-56
i2_LQ_PLCLR_c4459/f1p37/2304	214.197	4475.06	-4.3849	3.7008e-58	4.1295e-56
i4_LQ_PLCLR_c12795/f1p0/4713	0	369.478	-Inf	3.7182e-58	4.1413e-56
i2_HQ_PLCLR_c2490/f6p13/2976	4.04689	521.296	-7.0091	4.3429e-58	4.8197e-56
i2_LQ_PLCLR_c27493/f1p159/2350	0	824.32	-Inf	7.4986e-58	8.2919e-56
i4_HQ_PLCLR_c2136/f4p1/5005	2.86814	474.325	-7.3696	8.781e-58	9.6925e-56
i0_LQ_PLCLR_c21386/f1p17/929	0	364.941	-Inf	9.1474e-58	1.0079e-55
i4_HQ_PLCLR_c23265/f4p2/4155	7.31214	599.509	-6.3573	1.0894e-57	1.1939e-55
i1_HQ_PLCLR_c5330/f2p380/1926	39.5332	1292.69	-5.0312	1.1948e-57	1.3071e-55
i4_HQ_PLCLR_c3723/f2p7/4849	3.96012	513.784	-7.0195	1.2379e-57	1.3519e-55
i3_LQ_PLCLR_c22750/f1p2/3213	1.00586	409.498	-8.6693	1.6063e-57	1.751e-55
i3_LQ_PLCLR_c42334/f1p0/3090	3.89038	499.225	-7.0036	2.2668e-57	2.4493e-55
i2_LQ_PLCLR_c2960/f1p8/2754	201.265	4133.61	-4.3602	2.5788e-57	2.7816e-55
i1_LQ_PLCLR_c25982/f2p0/1174	65.4372	1709.89	-4.7076	6.3543e-57	6.7826e-55
i1_LQ_PLCLR_c3752/f1p1/1807	52.5606	1499.36	-4.8342	6.5661e-57	6.9844e-55
i4_LQ_PLCLR_c19281/f1p3/4684	10.1896	861.623	-6.4019	6.6214e-57	7.031e-55
i5_HQ_PLCLR_c2220/f2p2/5646	0.763684	387.931	-8.9886	7.4958e-57	7.9458e-55
i1_LQ_PLCLR_c6078/f1p0/1451	0	354.745	-Inf	7.8387e-57	8.295e-55
i3_HQ_PLCLR_c35731/f2p0/3568	5.37901	2348.13	-8.77	9.3865e-57	9.9158e-55
i1_LQ_PLCLR_c22837/f1p6/1756	1.793	590.854	-8.3643	9.6734e-57	1.0201e-54
i5_LQ_PLCLR_c8605/f1p1/5377	2.05864	436.987	-7.7298	1.0992e-56	1.1552e-54
i2_LQ_PLCLR_c9354/f1p5/2620	1.4499	411.634	-8.1493	1.2272e-56	1.2832e-54
i0_HQ_PLCLR_c5059/f7p11/536	0.958931	783.711	-9.6747	1.8714e-56	1.9435e-54
i3_LQ_PLCLR_c19569/f1p25/3495	0	349.818	-Inf	1.9835e-56	2.0565e-54
i5_LQ_PLCLR_c13607/f1p0/5074	0	348.834	-Inf	2.7196e-56	2.8007e-54
i3_LQ_PLCLR_c11527/f1p0/3817	1.72261	418.792	-7.9255	3.6868e-56	3.7842e-54
i4_HQ_PLCLR_c15108/f5p0/4983	0	346.168	-Inf	5.5078e-56	5.6158e-54
i2_LQ_PLCLR_c21141/f2p12/2895	60.3717	1548.98	-4.6813	5.8135e-56	5.9176e-54
i2_LQ_PLCLR_c42657/f1p4/2061	9.58931	640.296	-6.0612	7.0231e-56	7.1253e-54
i1_LQ_PLCLR_c3869/f1p0/1489	2.81413	448.202	-7.3153	9.046e-56	9.1475e-54
i1_LQ_PLCLR_c22381/f1p0/1489	28.5799	1027.77	-5.1684	1.248e-55	1.2517e-53
i6_LQ_PLCLR_c1069/f1p0/6422	0.343106	358.799	-10.03	1.3596e-55	1.3614e-53
i1_LQ_PLCLR_c17565/f1p3/1744	0	690.553	-Inf	1.4042e-55	1.4038e-53
i5_LQ_PLCLR_c4789/f1p23/5150	0	340.282	-Inf	1.7445e-55	1.7383e-53
i3_LQ_PLCLR_c23836/f1p0/3311	0.686212	370.344	-9.076	2.9633e-55	2.948e-53
i2_LQ_PLCLR_c23154/f1p17/2793	70.4405	1709.46	-4.601	3.0163e-55	2.9959e-53
i2_HQ_PLCLR_c13414/f2p6/2634	14.0313	710.721	-5.6626	3.4972e-55	3.4624e-53
i2_LQ_PLCLR_c40219/f1p4/2491	21.9469	890.528	-5.3426	4.2336e-55	4.1647e-53
i3_HQ_PLCLR_c8535/f2p0/3706	12.6615	685.248	-5.7581	5.0008e-55	4.9115e-53
i1_LQ_PLCLR_c7761/f1p0/1408	0.701486	366.667	-9.0298	5.013e-55	4.9157e-53
i2_LQ_PLCLR_c37897/f1p17/2837	63.9072	1594.79	-4.6412	6.1022e-55	5.9647e-53
i4_HQ_PLCLR_c1545/f4p0/4996	14.7858	702.091	-5.5694	7.0596e-55	6.8786e-53
i3_HQ_PLCLR_c2074/f3p0/3342	0.639287	365.094	-9.1576	9.2319e-55	8.9385e-53
i5_LQ_PLCLR_c11844/f1p0/5698	0.763684	364.216	-8.8976	9.2608e-55	8.9524e-53
i1_LQ_PLCLR_c5858/f1p46/1117	0	332.211	-Inf	9.8121e-55	9.4556e-53
i2_LQ_PLCLR_c19629/f1p1/2870	0	330.418	-Inf	1.5371e-54	1.479e-52
i4_LQ_PLCLR_c8625/f1p0/4595	4.71672	486.839	-6.6895	1.6669e-54	1.6013e-52
i4_LQ_PLCLR_c23539/f1p3/4101	15.9799	721.901	-5.4975	1.9038e-54	1.826e-52
i3_HQ_PLCLR_c2224/f6p0/3974	14.8888	704.79	-5.5649	2.9197e-54	2.7745e-52
i5_LQ_PLCLR_c12563/f1p10/5498	3.43106	446.87	-7.0251	3.3793e-54	3.2063e-52
i2_LQ_PLCLR_c18773/f1p0/2230	0	367.316	-Inf	3.5684e-54	3.3753e-52
i2_LQ_PLCLR_c10919/f1p0/2237	2.38536	416.711	-7.4487	3.7266e-54	3.5141e-52
i3_LQ_PLCLR_c21143/f1p0/3747	1.59822	394.371	-7.9469	3.9572e-54	3.7259e-52
i1_LQ_PLCLR_c15047/f1p0/1027	0	324.012	-Inf	5.963e-54	5.5802e-52
i1_HQ_PLCLR_c10213/f2p1/1671	7.0547	528.691	-6.2277	7.7589e-54	7.2278e-52
i1_LQ_PLCLR_c22112/f1p3/1515	298.448	5402.01	-4.1779	8.9602e-54	8.3217e-52
i5_HQ_PLCLR_c2525/f3p7/5338	27.1669	932.401	-5.101	9.3698e-54	8.6889e-52
i3_LQ_PLCLR_c8483/f5p0/4023	0	321.408	-Inf	1.1072e-53	1.0237e-51
i1_LQ_PLCLR_c5648/f1p15/1960	2.25232	398.136	-7.4657	1.3839e-53	1.2737e-51
i5_LQ_PLCLR_c2000/f2p3/5869	4.47501	474.26	-6.7276	1.6283e-53	1.4875e-51
i1_LQ_PLCLR_c1206/f9p0/1352	378.641	6641.57	-4.1326	1.8552e-53	1.6898e-51
i5_LQ_PLCLR_c14829/f3p2/5334	0	319.601	-Inf	1.8913e-53	1.7202e-51
i2_HQ_PLCLR_c44200/f3p4/2254	7.47574	537.223	-6.1672	1.9294e-53	1.7522e-51
i5_LQ_PLCLR_c3466/f1p0/5448	0.686212	348.172	-8.9869	2.754e-53	2.49e-51
i4_HQ_PLCLR_c5846/f2p0/5035	34.1991	1053.59	-4.9452	2.861e-53	2.583e-51
i2_LQ_PLCLR_c11179/f1p25/2689	0	556.867	-Inf	4.5159e-53	4.0651e-51
i4_LQ_PLCLR_c2257/f2p34/4320	2.51795	401.591	-7.3173	5.0199e-53	4.499e-51
i4_LQ_PLCLR_c24320/f2p21/4499	0	2376.07	-Inf	8.0753e-53	7.2163e-51
i2_LQ_PLCLR_c43466/f1p0/2033	9.00467	565.752	-5.9734	8.1514e-53	7.2738e-51
i4_HQ_PLCLR_c15166/f3p0/4371	13.987	668.804	-5.5794	8.7034e-53	7.7552e-51
i3_LQ_PLCLR_c23985/f1p0/3154	0	312.69	-Inf	8.9614e-53	7.9734e-51
i4_LQ_PLCLR_c5997/f1p11/4968	1.14553	355.507	-8.2777	1.0251e-52	9.1074e-51
i5_HQ_PLCLR_c18982/f9p0/5156	13.6882	653.989	-5.5783	1.0644e-52	9.4432e-51
i4_HQ_PLCLR_c15030/f7p13/4858	8.02182	534.01	-6.0568	1.1025e-52	9.7671e-51
i3_LQ_PLCLR_c6281/f1p0/3467	6.64231	796.53	-6.9059	1.3556e-52	1.1975e-50
i3_LQ_PLCLR_c11974/f1p2/3532	92.7512	2022.02	-4.4463	1.3667e-52	1.2055e-50
i1_LQ_PLCLR_c4887/f1p4/1114	140.658	2828.83	-4.3299	1.6969e-52	1.4904e-50
i4_LQ_PLCLR_c9856/f1p3/4904	1.14553	351.268	-8.2604	1.9916e-52	1.7418e-50
i3_LQ_PLCLR_c19400/f1p0/3427	6.90684	505.969	-6.1949	2.0899e-52	1.8252e-50
i2_LQ_PLCLR_c5436/f1p3/3377	17.2233	726.599	-5.3987	2.1579e-52	1.8819e-50
i2_LQ_PLCLR_c12183/f1p1/2738	3.85872	521.158	-7.0775	2.1652e-52	1.8856e-50
i0_HQ_PLCLR_c25738/f2p11/553	11.4533	2548.67	-7.7978	2.3203e-52	2.015e-50
i4_LQ_PLCLR_c9659/f1p0/4728	0	307.324	-Inf	3.1261e-52	2.707e-50
i3_LQ_PLCLR_c6921/f1p6/3309	0	305.941	-Inf	3.6495e-52	3.1558e-50
i2_LQ_PLCLR_c42951/f1p8/2804	0	305.698	-Inf	3.8981e-52	3.3661e-50
i3_LQ_PLCLR_c5755/f1p5/3424	0	306.648	-Inf	4.2531e-52	3.6674e-50
i5_LQ_PLCLR_c14372/f1p1/5120	2.94718	410.502	-7.1219	4.3133e-52	3.7141e-50
i5_LQ_PLCLR_c14310/f1p5/5156	0	305.754	-Inf	4.3496e-52	3.7402e-50
i4_LQ_PLCLR_c22288/f1p41/4385	39.1495	1282.97	-5.0343	4.5286e-52	3.8886e-50
i5_LQ_PLCLR_c7741/f1p1/5547	6.9925	501.034	-6.163	5.3279e-52	4.5686e-50
i3_LQ_PLCLR_c27051/f1p0/3516	18.5393	753.276	-5.3445	6.8865e-52	5.8805e-50
i1_LQ_PLCLR_c21446/f1p0/1937	0	303.069	-Inf	7.1422e-52	6.082e-50
i2_LQ_PLCLR_c21526/f1p1/2867	15.1845	659.119	-5.4399	7.3504e-52	6.2506e-50
i5_LQ_PLCLR_c16201/f1p0/5716	2.67446	397.504	-7.2156	7.8631e-52	6.6773e-50
i4_HQ_PLCLR_c1383/f4p0/4697	0	302.586	-Inf	8.8102e-52	7.461e-50
i3_LQ_PLCLR_c41441/f1p0/3077	0	302.414	-Inf	9.3397e-52	7.8985e-50
i4_LQ_PLCLR_c12986/f1p3/4517	1.96479	376.009	-7.5803	1.2626e-51	1.0648e-49
i2_LQ_PLCLR_c34350/f1p6/2624	16.0906	670.842	-5.3817	1.494e-51	1.2582e-49
i2_LQ_PLCLR_c6079/f1p2/2855	1.793	364.611	-7.6678	1.6515e-51	1.3871e-49
i0_LQ_PLCLR_c26246/f1p0/992	44.1108	1191.82	-4.7559	1.7549e-51	1.4719e-49
i3_LQ_PLCLR_c18556/f2p4/3345	1.52737	380.958	-7.9624	1.7974e-51	1.5056e-49
i0_HQ_PLCLR_c49358/f3p0/793	961.664	19448.6	-4.338	2.3179e-51	1.9305e-49
i2_LQ_PLCLR_c33816/f1p5/2715	11.1102	582.64	-5.7126	2.3204e-51	1.9305e-49
i3_HQ_PLCLR_c1288/f14p0/3641	52.6534	1297.58	-4.6232	2.9115e-51	2.4157e-49
i3_LQ_PLCLR_c29197/f1p0/3463	48.9362	1255.96	-4.6817	2.9098e-51	2.4157e-49
i1_LQ_PLCLR_c20265/f1p14/1414	0	297.563	-Inf	3.0299e-51	2.5106e-49
i2_LQ_PLCLR_c20943/f1p25/2959	87.5353	2406.57	-4.781	3.4601e-51	2.8555e-49
i2_LQ_PLCLR_c29925/f1p2/2246	2.29105	373.526	-7.3491	1.1374e-50	9.3239e-49
i2_LQ_PLCLR_c47557/f1p9/2977	0.639287	329.591	-9.01	1.1483e-50	9.4007e-49
i5_LQ_PLCLR_c8249/f1p6/5766	0	291.084	-Inf	1.408e-50	1.1466e-48
i4_LQ_PLCLR_c23811/f1p0/4069	189.851	4837.28	-4.6713	1.4328e-50	1.1652e-48
i3_LQ_PLCLR_c7064/f1p0/3463	106.497	4218.99	-5.308	1.5833e-50	1.286e-48
i5_LQ_PLCLR_c2719/f1p1/5753	0.319644	305.006	-9.8982	2.2044e-50	1.7833e-48
i5_LQ_PLCLR_c8974/f1p0/5626	0	288.904	-Inf	2.2139e-50	1.7886e-48
i6_LQ_PLCLR_c1815/f1p0/6275	0	289.203	-Inf	2.2248e-50	1.7951e-48
i3_LQ_PLCLR_c10555/f1p80/3493	1.71553	350.092	-7.6729	2.9126e-50	2.3469e-48
i0_LQ_PLCLR_c10073/f1p0/732	5.75358	459.301	-6.3188	3.1869e-50	2.5646e-48
i0_LQ_PLCLR_c36183/f1p0/834	0	288.161	-Inf	3.1934e-50	2.5665e-48
i4_LQ_PLCLR_c9614/f1p37/4819	0	287.918	-Inf	3.42e-50	2.7414e-48
i2_LQ_PLCLR_c37274/f1p5/2502	101.448	1925.38	-4.2463	3.996e-50	3.1948e-48
i0_LQ_PLCLR_c22451/f1p0/674	0.319644	302.708	-9.8872	4.199e-50	3.3527e-48
i3_LQ_PLCLR_c7939/f1p10/3128	1.64514	515.953	-8.2929	4.3179e-50	3.4432e-48
i4_HQ_PLCLR_c1807/f2p6/4876	5.02928	433.934	-6.431	4.4279e-50	3.5264e-48
i2_LQ_PLCLR_c40494/f1p3/2368	3.29691	384.317	-6.865	5.0501e-50	4.0167e-48
i5_LQ_PLCLR_c16480/f1p0/6137	3.51608	401.175	-6.8341	5.2779e-50	4.1925e-48
i2_LQ_PLCLR_c39177/f1p1/2527	4.84112	424.79	-6.4553	6.8549e-50	5.4381e-48
i1_LQ_PLCLR_c7837/f1p2/1899	2.75193	375.129	-7.0908	7.0855e-50	5.6138e-48
i5_HQ_PLCLR_c19641/f4p1243/5504	3.32037	382.27	-6.8471	7.1252e-50	5.6308e-48
i3_LQ_PLCLR_c5174/f1p0/3733	8.41893	497.305	-5.8844	8.0502e-50	6.3373e-48
i4_LQ_PLCLR_c7409/f1p6/4785	62.368	1327.33	-4.4116	1.2968e-49	1.0156e-47
i2_LQ_PLCLR_c20055/f1p5/2646	0	282.145	-Inf	1.3925e-49	1.0892e-47
i2_LQ_PLCLR_c32948/f1p6/2507	1.06805	320.954	-8.2312	1.5632e-49	1.2212e-47
i2_LQ_PLCLR_c34912/f1p87/2617	9.92789	502.677	-5.662	1.8725e-49	1.4573e-47
i2_LQ_PLCLR_c5074/f1p3/2545	0	280.502	-Inf	2.0725e-49	1.6089e-47
i3_LQ_PLCLR_c8487/f1p0/3553	61.4955	1323.51	-4.4277	2.3331e-49	1.8066e-47
i3_LQ_PLCLR_c25053/f1p11/3323	5.78477	440.059	-6.2493	2.7109e-49	2.0912e-47
i2_LQ_PLCLR_c12442/f1p5/2804	0.639287	306.065	-8.9032	2.8319e-49	2.1818e-47
i2_LQ_PLCLR_c19405/f1p2/2509	0.381842	293.632	-9.5868	3.2177e-49	2.4729e-47
i5_HQ_PLCLR_c18758/f9p56/5618	2.55715	399.35	-7.287	3.3028e-49	2.5351e-47
i5_LQ_PLCLR_c12197/f1p0/5731	14.2204	615.827	-5.4365	3.3464e-49	2.5654e-47
i2_LQ_PLCLR_c23275/f1p0/2832	8.11456	478.156	-5.8808	4.3675e-49	3.3357e-47
i5_HQ_PLCLR_c16043/f5p0/6033	0.381842	291.301	-9.5753	5.9998e-49	4.5654e-47
i0_HQ_PLCLR_c18600/f3p1300/688	6.26755	980.662	-7.2897	7.386e-49	5.6062e-47
i1_LQ_PLCLR_c11103/f1p0/1833	2.08918	343.613	-7.3617	8.6715e-49	6.5658e-47
i4_LQ_PLCLR_c1891/f3p26/4822	0	273.918	-Inf	1.1219e-48	8.4841e-47
i3_HQ_PLCLR_c9938/f2p2/3566	0	273.892	-Inf	1.1253e-48	8.4998e-47
i4_HQ_PLCLR_c1724/f8p3/4755	0	273.228	-Inf	1.2192e-48	9.1976e-47
i4_LQ_PLCLR_c25019/f4p0/4178	0	272.93	-Inf	1.2639e-48	9.5116e-47
i2_LQ_PLCLR_c25803/f1p91/2776	2.43229	350.492	-7.1709	1.4989e-48	1.1214e-46
i3_LQ_PLCLR_c41691/f1p0/3025	0.763684	299.256	-8.6142	1.4993e-48	1.1214e-46
i3_HQ_PLCLR_c25192/f2p0/4024	10.7213	530.017	-5.6275	1.5983e-48	1.194e-46
i3_LQ_PLCLR_c3122/f1p0/3529	0.639287	352.332	-9.1063	1.7517e-48	1.307e-46
i3_HQ_PLCLR_c16223/f2p0/3034	12.1465	565.611	-5.5412	1.796e-48	1.3384e-46
i1_HQ_PLCLR_c2197/f3p3/1255	0	269.011	-Inf	3.0779e-48	2.2827e-46
i2_LQ_PLCLR_c8827/f1p1/2982	13.5976	571.927	-5.3944	3.1368e-48	2.3236e-46
i4_LQ_PLCLR_c14443/f1p0/4203	3.50743	371.168	-6.7255	3.3757e-48	2.4945e-46
i3_HQ_PLCLR_c42894/f13p0/3288	50.8346	1134.36	-4.4799	3.3982e-48	2.5081e-46
i3_HQ_PLCLR_c35541/f4p0/3346	34.4602	1364.61	-5.3074	3.6852e-48	2.7129e-46
i1_LQ_PLCLR_c23784/f1p1/1568	69.4884	1406.89	-4.3396	3.8185e-48	2.8016e-46
i0_LQ_PLCLR_c38736/f1p0/943	25.8002	742.94	-4.8478	4.8525e-48	3.5474e-46
i5_LQ_PLCLR_c2666/f1p45/5756	2.08918	335.401	-7.3268	5.1358e-48	3.7412e-46
i3_LQ_PLCLR_c32572/f1p17/3046	26.0721	764.915	-4.8747	1.0421e-47	7.5552e-46
i3_LQ_PLCLR_c27117/f1p1/3931	4.36653	390.168	-6.4815	1.0811e-47	7.8288e-46
i3_LQ_PLCLR_c20564/f1p3/3607	18.5233	640.702	-5.1122	1.2482e-47	9.0287e-46
i5_LQ_PLCLR_c3224/f1p0/5245	0.639287	289.171	-8.8212	1.5376e-47	1.1095e-45
i4_LQ_PLCLR_c9657/f1p0/4266	0	261.904	-Inf	1.9388e-47	1.3958e-45
i2_LQ_PLCLR_c43949/f1p29/2715	177.403	2925.35	-4.0435	2.1845e-47	1.5708e-45
i3_HQ_PLCLR_c4819/f3p5/3363	1.59822	318.199	-7.6373	2.2814e-47	1.6367e-45
i4_LQ_PLCLR_c10242/f1p1/4808	0	262.004	-Inf	2.364e-47	1.6939e-45
i4_LQ_PLCLR_c11539/f1p3/4609	2.85287	345.667	-6.9208	2.7166e-47	1.9376e-45
i4_LQ_PLCLR_c12157/f1p4/4514	0.381842	286.254	-9.5501	3.2428e-47	2.3076e-45
i0_LQ_PLCLR_c23668/f1p68/627	0	322.492	-Inf	3.4425e-47	2.4412e-45
i4_LQ_PLCLR_c14000/f1p0/4194	1.71553	610.97	-8.4763	3.7842e-47	2.6804e-45
i2_LQ_PLCLR_c11135/f1p8/3213	9.71278	482.114	-5.6333	4.4644e-47	3.1441e-45
i5_LQ_PLCLR_c5939/f1p0/5253	0	445.559	-Inf	4.5647e-47	3.211e-45
i4_HQ_PLCLR_c4566/f3p3/4629	5.26988	396.205	-6.2323	4.7119e-47	3.3108e-45
i3_LQ_PLCLR_c26319/f1p1/3385	212.124	3156.93	-3.8955	4.8577e-47	3.4094e-45
i3_LQ_PLCLR_c22923/f1p0/3229	36.6636	864.7	-4.5598	5.6193e-47	3.926e-45
i2_HQ_PLCLR_c19545/f2p5/2770	47.3639	1029.42	-4.4419	6.7609e-47	4.7075e-45
i2_LQ_PLCLR_c3475/f1p387/2574	76.7813	1391.47	-4.1797	8.2772e-47	5.7568e-45
i4_LQ_PLCLR_c17726/f1p2/4939	25.2752	725.594	-4.8434	1.0188e-46	7.0699e-45
i2_LQ_PLCLR_c5017/f1p19/2658	0.639287	332.507	-9.0227	1.196e-46	8.2624e-45
i3_LQ_PLCLR_c13989/f1p0/3516	0	254.207	-Inf	1.6191e-46	1.116e-44
i3_LQ_PLCLR_c39404/f1p21/3411	4.7953	382.327	-6.317	1.7833e-46	1.2277e-44
i4_LQ_PLCLR_c11059/f1p2/5173	0	254.348	-Inf	1.8087e-46	1.2439e-44
i4_LQ_PLCLR_c17772/f1p3/4636	0	254.221	-Inf	1.8384e-46	1.2629e-44
i3_HQ_PLCLR_c8846/f3p0/3770	3.08796	343.751	-6.7986	2.0848e-46	1.429e-44
i2_LQ_PLCLR_c8729/f1p3/3034	0	253.332	-Inf	2.2459e-46	1.5377e-44
i5_LQ_PLCLR_c8755/f1p15/5740	2.74485	334.212	-6.9279	2.4206e-46	1.6555e-44
i2_LQ_PLCLR_c26206/f1p6/2958	0	336.329	-Inf	2.6637e-46	1.8197e-44
i4_LQ_PLCLR_c4932/f1p0/4936	0	252.439	-Inf	2.7461e-46	1.8718e-44
i4_LQ_PLCLR_c18010/f1p3/4968	0	251.671	-Inf	3.0328e-46	2.0626e-44
i2_LQ_PLCLR_c32960/f1p5/2444	2.08918	316.624	-7.2437	3.1179e-46	2.1182e-44
i4_LQ_PLCLR_c12216/f1p0/4884	3.44523	348.049	-6.6585	3.2213e-46	2.186e-44
i1_LQ_PLCLR_c19774/f1p8/1958	1.3255	335.65	-7.9843	3.7257e-46	2.5227e-44
i0_LQ_PLCLR_c14209/f1p4/710	0	249.299	-Inf	4.9065e-46	3.3113e-44
i3_LQ_PLCLR_c24106/f1p1/3508	0	287.327	-Inf	5.6885e-46	3.8223e-44
i5_LQ_PLCLR_c4519/f1p4/5679	1.96479	312.026	-7.3112	7.1159e-46	4.771e-44
i2_LQ_PLCLR_c8864/f3p3/2986	5.09856	940.984	-7.5279	7.1379e-46	4.7805e-44
i3_HQ_PLCLR_c18818/f2p0/3293	22.3754	667.85	-4.8995	7.9746e-46	5.3351e-44
i3_LQ_PLCLR_c2532/f4p3/3928	18.1016	602.435	-5.0566	8.1604e-46	5.4534e-44
i3_LQ_PLCLR_c29514/f1p0/3670	1.80828	303.212	-7.3896	8.3492e-46	5.5736e-44
i4_LQ_PLCLR_c18301/f1p0/4730	1.4499	293.688	-7.6622	8.7458e-46	5.832e-44
i2_LQ_PLCLR_c17788/f3p4/2960	3.88265	403.196	-6.6983	8.8277e-46	5.8802e-44
i4_HQ_PLCLR_c11724/f2p5/4640	0.343106	259.627	-9.5636	1.45e-45	9.5858e-44
i5_LQ_PLCLR_c6852/f1p2/5300	3.25863	341.652	-6.7121	1.6664e-45	1.0993e-43
i4_LQ_PLCLR_c8454/f1p4/4937	0	244.549	-Inf	2.0016e-45	1.3161e-43
i3_LQ_PLCLR_c20171/f1p2/3384	0.66275	269.619	-8.6682	2.068e-45	1.3584e-43
i3_LQ_PLCLR_c29781/f1p3/3877	4.46636	361.635	-6.3393	2.1635e-45	1.4196e-43
i3_LQ_PLCLR_c29695/f1p0/3988	45.6517	951.145	-4.3809	3.5008e-45	2.2752e-43
i4_HQ_PLCLR_c14989/f8p0/4333	0.958931	277.506	-8.1769	3.6142e-45	2.3464e-43
i5_LQ_PLCLR_c17865/f1p0/5291	15.2315	537.113	-5.1401	3.6632e-45	2.3757e-43
i5_HQ_PLCLR_c18926/f19p12/5266	1.91786	305.425	-7.3152	4.2928e-45	2.7782e-43
i3_LQ_PLCLR_c39215/f1p8/3378	7.49966	422.892	-5.8173	4.3769e-45	2.8296e-43
i2_LQ_PLCLR_c2784/f1p9/2291	0	241.346	-Inf	4.5496e-45	2.9351e-43
i1_LQ_PLCLR_c7656/f1p423/1876	53.2009	1056.11	-4.3112	4.8198e-45	3.103e-43
i4_HQ_PLCLR_c1950/f2p2/4942	5.72211	377.917	-6.0454	4.9977e-45	3.2074e-43
i2_HQ_PLCLR_c32455/f2p2/2588	11.4686	486.34	-5.4062	5.0569e-45	3.242e-43
i2_LQ_PLCLR_c32202/f1p10/2509	257.877	3549.89	-3.783	5.1425e-45	3.2935e-43
i2_LQ_PLCLR_c18690/f2p8/2428	10.7819	468.249	-5.4406	5.559e-45	3.5565e-43
i3_LQ_PLCLR_c37719/f1p0/3437	11.9988	494.119	-5.3639	6.4211e-45	4.0995e-43
i0_HQ_PLCLR_c36095/f2p0/763	4.70807	1549.81	-8.3627	6.7837e-45	4.322e-43
i5_LQ_PLCLR_c9845/f1p1/5875	68.1466	2975.35	-5.4483	7.3259e-45	4.6578e-43
i4_LQ_PLCLR_c21137/f1p0/5012	7.98244	426.463	-5.7394	7.572e-45	4.8093e-43
i1_LQ_PLCLR_c12083/f1p5/1749	76.8963	1343.62	-4.1271	8.7628e-45	5.5541e-43
i3_LQ_PLCLR_c15105/f1p0/3075	0.381842	252.955	-9.3717	9.2908e-45	5.8707e-43
i4_LQ_PLCLR_c12800/f1p0/4775	0	237.883	-Inf	1.2315e-44	7.7499e-43
i5_LQ_PLCLR_c11736/f1p3/5269	1.59822	291.166	-7.5092	1.3781e-44	8.6635e-43
i5_LQ_PLCLR_c9390/f1p6/5311	4.59076	352.384	-6.2623	1.4222e-44	8.9318e-43
i2_LQ_PLCLR_c19698/f1p2/2244	10.3684	962.745	-6.5369	1.4747e-44	9.235e-43
i2_LQ_PLCLR_c4684/f1p38/2239	0	237.206	-Inf	1.475e-44	9.235e-43
i4_LQ_PLCLR_c17237/f1p0/4860	1.02932	272.345	-8.0476	1.4748e-44	9.235e-43
i2_LQ_PLCLR_c13591/f1p29/2870	10.7262	464.961	-5.4379	2.3908e-44	1.4878e-42
i3_LQ_PLCLR_c37462/f1p2/3303	0	234.735	-Inf	2.8204e-44	1.7533e-42
i2_HQ_PLCLR_c5177/f4p1/2696	3.75779	334.627	-6.4765	2.9101e-44	1.8073e-42
i0_LQ_PLCLR_c814/f12p0/861	10.0727	4349.76	-8.7543	3.76e-44	2.3304e-42
i2_LQ_PLCLR_c18118/f1p2/3116	3.9765	340.341	-6.4193	3.9167e-44	2.425e-42
i1_LQ_PLCLR_c9626/f1p0/1834	125.499	1835	-3.87	3.9999e-44	2.474e-42
i2_LQ_PLCLR_c26920/f1p2/2759	4.08562	340.595	-6.3814	4.0694e-44	2.5146e-42
i1_LQ_PLCLR_c1478/f6p0/1442	870.927	11566.4	-3.7313	4.5186e-44	2.7893e-42
i5_LQ_PLCLR_c12515/f1p0/5056	0.343106	488.224	-10.475	4.5694e-44	2.8178e-42
i4_LQ_PLCLR_c14437/f1p0/4151	4.41346	345.532	-6.2908	4.6873e-44	2.8876e-42
i2_LQ_PLCLR_c23479/f1p3/2213	1.59822	498.237	-8.2842	5.9092e-44	3.6331e-42
i4_LQ_PLCLR_c12784/f1p0/4611	7.82547	401.697	-5.6818	5.9699e-44	3.6668e-42
i2_LQ_PLCLR_c17928/f1p4/2774	2.87633	308.991	-6.7472	6.3646e-44	3.9053e-42
i4_HQ_PLCLR_c8746/f2p10/4720	23.8946	648.963	-4.7634	6.9222e-44	4.239e-42
i2_LQ_PLCLR_c22225/f1p23/2910	0	232.039	-Inf	7.3108e-44	4.468e-42
i2_LQ_PLCLR_c9092/f1p5/2459	17.1356	551.945	-5.0095	8.0252e-44	4.8997e-42
i4_HQ_PLCLR_c1620/f3p0/4731	256.024	3346.48	-3.7083	9.375e-44	5.7069e-42
i3_LQ_PLCLR_c20033/f1p56/3141	5.17714	355.203	-6.1003	1.0275e-43	6.2303e-42
i5_LQ_PLCLR_c11915/f1p10/5608	0	244.425	-Inf	1.1291e-43	6.8326e-42
i2_LQ_PLCLR_c8856/f1p4/2229	0	230.43	-Inf	1.1442e-43	6.917e-42
i0_LQ_PLCLR_c43564/f1p3/901	10.399	444.21	-5.4167	1.1967e-43	7.2277e-42
i2_LQ_PLCLR_c13307/f1p6/2576	0	479.854	-Inf	1.3153e-43	7.928e-42
i3_LQ_PLCLR_c31726/f1p0/3067	0	230.528	-Inf	1.3529e-43	8.1387e-42
i2_LQ_PLCLR_c21273/f1p0/2149	15.0232	732.555	-5.6077	1.4222e-43	8.5476e-42
i5_HQ_PLCLR_c1588/f4p5/5354	4.15537	340.575	-6.3569	1.5844e-43	9.5038e-42
i5_LQ_PLCLR_c4264/f1p271/5257	5.75266	359.152	-5.9642	1.7948e-43	1.0735e-41
i1_LQ_PLCLR_c4760/f1p1/1910	58.796	2443.78	-5.3773	1.9445e-43	1.1607e-41
i2_HQ_PLCLR_c13237/f2p1/2635	1.71553	279.292	-7.347	2.2136e-43	1.3188e-41
i2_HQ_PLCLR_c1051/f3p7/2430	15.8033	538.361	-5.0903	2.2932e-43	1.3627e-41
i2_LQ_PLCLR_c17937/f1p6/2516	0	482.153	-Inf	2.6451e-43	1.5697e-41
i4_LQ_PLCLR_c9125/f1p1/4598	0	227.203	-Inf	3.0917e-43	1.833e-41
i4_LQ_PLCLR_c7813/f1p0/4853	6.22881	369.185	-5.8892	3.1435e-43	1.8619e-41
i0_LQ_PLCLR_c39682/f1p0/915	61.2745	1060.42	-4.1132	3.7219e-43	2.1982e-41
i2_LQ_PLCLR_c28996/f1p9/2044	29.9894	697.242	-4.5391	3.7595e-43	2.2183e-41
i4_LQ_PLCLR_c20088/f1p6/4782	0	226.07	-Inf	3.7938e-43	2.2364e-41
i5_LQ_PLCLR_c17126/f1p0/5713	0.763684	249.765	-8.3534	3.9584e-43	2.3312e-41
i4_LQ_PLCLR_c23649/f1p5/4168	0	224.901	-Inf	4.2766e-43	2.5113e-41
i2_LQ_PLCLR_c25310/f1p2/2357	0.381842	238.429	-9.2864	4.58e-43	2.6869e-41
i2_LQ_PLCLR_c2401/f2p2/2662	7.44519	390.65	-5.7134	4.8779e-43	2.8562e-41
i3_LQ_PLCLR_c3229/f1p11/3140	0.381842	2383.81	-12.608	5.6608e-43	3.3021e-41
i3_LQ_PLCLR_c25304/f1p49/3870	1.04459	257.565	-7.9459	6.078e-43	3.542e-41
i3_LQ_PLCLR_c14795/f1p0/3098	3.38414	313.485	-6.5335	6.4672e-43	3.7653e-41
i3_LQ_PLCLR_c13695/f1p1/3230	108.849	1582.14	-3.8615	7.5154e-43	4.3509e-41
i5_HQ_PLCLR_c18778/f2p0/5880	0	223.085	-Inf	7.967e-43	4.6036e-41
i1_HQ_PLCLR_c16824/f3p0/2011	15.5848	616.455	-5.3058	7.9966e-43	4.6164e-41
i3_LQ_PLCLR_c12383/f1p0/3608	1.10679	255.377	-7.8501	1.0167e-42	5.8475e-41
i3_HQ_PLCLR_c31245/f2p0/3055	15.8739	515.888	-5.0223	1.1537e-42	6.617e-41
i5_LQ_PLCLR_c3523/f1p2/5325	0	222.066	-Inf	1.1582e-42	6.6366e-41
i2_HQ_PLCLR_c13877/f3p2/2826	1.27857	264.043	-7.6901	1.1618e-42	6.6506e-41
i4_LQ_PLCLR_c19812/f1p0/4487	2.2375	288.285	-7.0095	1.2382e-42	7.0818e-41
i2_LQ_PLCLR_c25860/f1p4/2931	12.7425	454.999	-5.1581	1.2451e-42	7.1146e-41
i4_LQ_PLCLR_c17382/f1p0/4735	0.701486	244.977	-8.448	1.4094e-42	8.0311e-41
i1_LQ_PLCLR_c9834/f1p0/1301	6.35367	366.481	-5.85	1.4461e-42	8.2325e-41
i2_LQ_PLCLR_c22301/f1p3/2840	0	221.043	-Inf	1.4697e-42	8.3587e-41
i5_HQ_PLCLR_c1324/f7p0/5408	0	220.331	-Inf	1.7044e-42	9.676e-41
i4_HQ_PLCLR_c2986/f2p0/4819	0	220.14	-Inf	1.7517e-42	9.9354e-41
i3_HQ_PLCLR_c2709/f2p0/3337	17.0882	522.653	-4.9348	1.9804e-42	1.1212e-40
i3_HQ_PLCLR_c2282/f2p5/3738	3.64048	1173.76	-8.3328	2.0009e-42	1.1317e-40
i3_LQ_PLCLR_c25083/f1p2/3827	0	222.752	-Inf	2.0698e-42	1.1681e-40
i5_LQ_PLCLR_c11226/f11p0/5360	19.8136	548.943	-4.7921	2.2239e-42	1.2533e-40
i3_LQ_PLCLR_c22518/f1p4/3951	9.64507	420.295	-5.4455	2.2997e-42	1.2948e-40
i4_HQ_PLCLR_c16213/f2p0/4944	9.11426	414.629	-5.5076	2.3775e-42	1.3374e-40
i0_HQ_PLCLR_c50424/f3p0/332	0	219.644	-Inf	2.4799e-42	1.3937e-40
i4_HQ_PLCLR_c15000/f12p2/4692	2.67289	284.846	-6.7356	2.5441e-42	1.4271e-40
i2_LQ_PLCLR_c5171/f1p5/2702	8.86297	397.135	-5.4857	2.6867e-42	1.5058e-40
i5_LQ_PLCLR_c6639/f1p0/5548	1.91786	276.446	-7.1714	3.1617e-42	1.7672e-40
i6_LQ_PLCLR_c1051/f1p4/6795	52.7316	939.753	-4.1555	3.454e-42	1.9253e-40
i3_HQ_PLCLR_c2478/f2p18/3443	7.36017	373.38	-5.6648	3.9529e-42	2.1994e-40
i6_HQ_PLCLR_c4013/f2p3/6234	8.95002	907.466	-6.6638	4.1739e-42	2.3182e-40
i5_LQ_PLCLR_c12908/f1p2/5145	0	215.101	-Inf	8.7558e-42	4.8194e-40
i2_HQ_PLCLR_c44075/f6p17/2789	174.349	2246.08	-3.6874	8.906e-42	4.8977e-40
i5_LQ_PLCLR_c2994/f1p0/5437	13.409	457.163	-5.0914	8.9955e-42	4.9425e-40
i2_LQ_PLCLR_c7079/f1p248/3019	0	214.515	-Inf	1.2048e-41	6.6022e-40
i3_LQ_PLCLR_c4939/f1p1/3768	2.16666	270.795	-6.9656	1.2561e-41	6.8771e-40
i5_HQ_PLCLR_c15027/f3p0/5255	0.763684	236.204	-8.2728	1.2612e-41	6.8988e-40
i5_LQ_PLCLR_c8444/f1p5/5260	1.52737	628.016	-8.6836	1.4519e-41	7.9065e-40
i3_LQ_PLCLR_c25888/f1p0/3319	13.075	458.417	-5.1318	1.4652e-41	7.9722e-40
i0_LQ_PLCLR_c38874/f1p0/917	47.1646	900.076	-4.2543	1.6041e-41	8.7124e-40
i2_LQ_PLCLR_c40870/f1p5/2511	20.8848	556.214	-4.7351	1.8058e-41	9.7902e-40
i3_LQ_PLCLR_c11078/f1p0/3544	0	212.81	-Inf	1.9556e-41	1.0575e-39
i3_LQ_PLCLR_c3898/f1p2/3801	0.763684	234.617	-8.2631	2.2208e-41	1.1977e-39
i3_HQ_PLCLR_c18646/f2p0/3503	0	211.463	-Inf	2.385e-41	1.284e-39
i1_LQ_PLCLR_c19117/f1p0/1972	0	211.886	-Inf	2.7045e-41	1.4522e-39
i4_LQ_PLCLR_c18145/f1p0/4905	0	211.426	-Inf	2.894e-41	1.5526e-39
i2_LQ_PLCLR_c33122/f1p0/2319	56.6599	968.751	-4.0957	3.0782e-41	1.6486e-39
i4_HQ_PLCLR_c24609/f5p18/4714	0	210.608	-Inf	3.7623e-41	2.0045e-39
i5_LQ_PLCLR_c16593/f1p0/5220	33.6794	759.957	-4.496	3.8447e-41	2.0466e-39
i5_LQ_PLCLR_c17212/f1p0/5877	2.51795	272.617	-6.7585	4.1985e-41	2.233e-39
i3_HQ_PLCLR_c18675/f2p0/3934	0	208.686	-Inf	5.7675e-41	3.0437e-39
i4_LQ_PLCLR_c20485/f1p14/4657	12.8007	440.335	-5.1043	5.8356e-41	3.0771e-39
i2_LQ_PLCLR_c5868/f1p2/2528	29.031	645.267	-4.4742	5.8771e-41	3.0936e-39
i2_LQ_PLCLR_c33310/f1p3/3065	0.319644	220.777	-9.4319	6.8291e-41	3.5886e-39
i5_LQ_PLCLR_c17286/f1p0/5998	0	208.737	-Inf	6.9193e-41	3.6329e-39
i2_LQ_PLCLR_c34884/f1p8/2960	6.19008	572.619	-6.5315	6.9759e-41	3.6595e-39
i0_HQ_PLCLR_c49203/f11p0/829	0	9142.22	-Inf	8.3697e-41	4.3795e-39
i2_LQ_PLCLR_c23391/f1p2/2960	29.273	654.36	-4.4824	8.8237e-41	4.6131e-39
i1_HQ_PLCLR_c2083/f2p3/1770	128.818	2047.3	-3.9903	1.1077e-40	5.7668e-39
i4_LQ_PLCLR_c19623/f1p0/4897	4.67642	846.285	-7.4996	1.1466e-40	5.9642e-39
i6_HQ_PLCLR_c388/f3p0/6392	3.70378	360.521	-6.6049	1.1861e-40	6.159e-39
i3_LQ_PLCLR_c26615/f1p3/3694	43.9501	815.807	-4.2143	1.3387e-40	6.9281e-39
i2_LQ_PLCLR_c6402/f1p4/2202	2.9538	274.799	-6.5397	1.6665e-40	8.6028e-39
i2_LQ_PLCLR_c11408/f1p2/2322	0	204.787	-Inf	1.7451e-40	8.9936e-39
i5_LQ_PLCLR_c12322/f1p3/5699	6.90022	351.59	-5.6711	2.2872e-40	1.1757e-38
i3_LQ_PLCLR_c29989/f1p0/3790	4.09271	299.431	-6.193	2.5702e-40	1.3201e-38
i5_LQ_PLCLR_c13742/f1p19/5125	0	203.629	-Inf	2.6396e-40	1.3547e-38
i3_HQ_PLCLR_c2111/f7p0/3403	12.0136	421.857	-5.134	2.6867e-40	1.3765e-38
i0_LQ_PLCLR_c18998/f1p8/878	8.63038	382.129	-5.4685	2.951e-40	1.5069e-38
i4_LQ_PLCLR_c7316/f1p11/4311	58.1091	954.851	-4.0384	3.5992e-40	1.8364e-38
i3_LQ_PLCLR_c21287/f1p35/3779	4.29614	303.768	-6.1438	3.7319e-40	1.9025e-38
i3_LQ_PLCLR_c23538/f1p63/3344	0	202.302	-Inf	4.103e-40	2.09e-38
i5_LQ_PLCLR_c19786/f1p0/5025	20.8304	549.09	-4.7203	4.2634e-40	2.1699e-38
i3_HQ_PLCLR_c43428/f5p3/3112	0	2946.64	-Inf	4.3187e-40	2.1944e-38
i3_LQ_PLCLR_c30222/f1p102/3676	0.381842	213.288	-9.1256	4.9875e-40	2.5321e-38
i3_HQ_PLCLR_c42905/f6p0/3548	5.52733	319.724	-5.8541	5.5498e-40	2.8107e-38
i5_LQ_PLCLR_c15654/f1p9/6015	0.763684	222.999	-8.1898	5.6879e-40	2.8758e-38
i2_HQ_PLCLR_c44564/f5p1/2182	112.682	1453.11	-3.6888	5.9974e-40	3.0273e-38
i3_LQ_PLCLR_c32761/f1p6/3088	68.7498	1048.43	-3.9307	6.8728e-40	3.4607e-38
i6_LQ_PLCLR_c2988/f1p22/6925	0.343106	212.602	-9.2753	6.9997e-40	3.5217e-38
i0_LQ_PLCLR_c5581/f1p0/602	0	200.45	-Inf	7.2646e-40	3.649e-38
i4_HQ_PLCLR_c1350/f7p0/4481	8.40052	351.408	-5.3865	8.1147e-40	4.0694e-38
i3_LQ_PLCLR_c30177/f1p0/3167	0	417.626	-Inf	8.5849e-40	4.3017e-38
i2_HQ_PLCLR_c9085/f2p6/2280	35.7089	683.848	-4.2593	9.6244e-40	4.8108e-38
i1_LQ_PLCLR_c6544/f1p0/1103	197.079	2308.92	-3.5504	1.0243e-39	5.1159e-38
i4_LQ_PLCLR_c14701/f1p0/4094	10.5015	395.015	-5.2332	1.0441e-39	5.2106e-38
i0_LQ_PLCLR_c10152/f3p28/721	60.3619	969.529	-4.0056	1.0622e-39	5.2967e-38
i4_LQ_PLCLR_c5983/f1p6/4860	0	199.195	-Inf	1.1213e-39	5.5867e-38
i2_HQ_PLCLR_c1739/f7p1/2387	65.0139	1004.19	-3.9491	1.1774e-39	5.8568e-38
i2_LQ_PLCLR_c25279/f1p0/2802	3.43815	278.662	-6.3407	1.4912e-39	7.4057e-38
i4_LQ_PLCLR_c1682/f7p0/4406	0	197.867	-Inf	1.5912e-39	7.8959e-38
i2_LQ_PLCLR_c18692/f1p5/2762	24.393	545.465	-4.4829	1.6104e-39	7.985e-38
i2_LQ_PLCLR_c26078/f1p2/2967	7.70264	352.248	-5.5151	1.708e-39	8.4619e-38
i4_LQ_PLCLR_c19748/f1p0/4757	0	198.046	-Inf	1.7909e-39	8.8653e-38
i5_LQ_PLCLR_c15621/f1p0/5866	0.763684	218.464	-8.1602	1.9402e-39	9.5659e-38
i4_LQ_PLCLR_c22309/f1p1/4688	45.0025	788.758	-4.1315	2.1438e-39	1.0545e-37
i2_LQ_PLCLR_c38711/f1p2/2290	21.9579	753.971	-5.1017	2.9417e-39	1.44e-37
i4_LQ_PLCLR_c5760/f1p0/4931	7.77854	344.038	-5.4669	2.9397e-39	1.44e-37
i4_LQ_PLCLR_c8837/f1p0/4822	49.6035	810.091	-4.0296	3.0949e-39	1.5126e-37
i5_LQ_PLCLR_c3722/f1p1/5194	1.08333	225.491	-7.7015	3.2297e-39	1.576e-37
i0_LQ_PLCLR_c10418/f1p1/725	0	195.391	-Inf	3.6193e-39	1.7633e-37
i3_LQ_PLCLR_c24275/f1p0/3864	0.763684	215.846	-8.1428	3.8743e-39	1.886e-37
i6_LQ_PLCLR_c1814/f1p0/6624	0	195.142	-Inf	3.9507e-39	1.9216e-37
i2_LQ_PLCLR_c22964/f2p5/2635	16.145	459.558	-4.8311	4.0979e-39	1.9901e-37
i5_LQ_PLCLR_c3682/f2p0/5676	0.319644	328.289	-10.004	4.729e-39	2.293e-37
i4_LQ_PLCLR_c22674/f1p48/4732	12.4811	407.84	-5.0302	5.4129e-39	2.6163e-37
i6_LQ_PLCLR_c3099/f1p0/6402	13.0495	413.151	-4.9846	5.6678e-39	2.7352e-37
i3_LQ_PLCLR_c19349/f1p4/3376	0	193.718	-Inf	5.7137e-39	2.7552e-37
i2_LQ_PLCLR_c13726/f1p0/3017	0	193.983	-Inf	5.7572e-39	2.774e-37
i3_LQ_PLCLR_c36065/f1p78/3255	26.6062	580.226	-4.4468	5.9096e-39	2.8408e-37
i0_LQ_PLCLR_c9234/f1p0/410	0	411.442	-Inf	6.7812e-39	3.2547e-37
i4_HQ_PLCLR_c1645/f5p9/4836	2.10446	245.413	-6.8656	6.8392e-39	3.2799e-37
i2_LQ_PLCLR_c8984/f1p3/2854	0	191.611	-Inf	1.0678e-38	5.1049e-37
i6_LQ_PLCLR_c2195/f1p0/6899	0.319644	202.552	-9.3076	1.1075e-38	5.2909e-37
i2_HQ_PLCLR_c7857/f10p3/2631	0	1395.03	-Inf	1.2184e-38	5.8115e-37
i1_LQ_PLCLR_c9701/f1p0/1763	17.7499	941.439	-5.729	1.2336e-38	5.8747e-37
i2_HQ_PLCLR_c25946/f2p0/2496	32.1324	801.445	-4.6405	1.2713e-38	6.0498e-37
i5_LQ_PLCLR_c19720/f1p0/5098	0.763684	211.693	-8.1148	1.3412e-38	6.3776e-37
i3_LQ_PLCLR_c24848/f1p20/3320	14.9271	429.023	-4.845	1.3481e-38	6.4054e-37
i5_LQ_PLCLR_c2504/f1p0/5359	0	190.789	-Inf	1.6342e-38	7.7408e-37
i2_LQ_PLCLR_c23786/f1p4/2418	77.9677	1106.56	-3.8271	1.667e-38	7.8841e-37
i0_LQ_PLCLR_c21812/f1p2/877	0	190.327	-Inf	1.6733e-38	7.9076e-37
i5_LQ_PLCLR_c13537/f1p565/5156	6.89156	448.469	-6.024	1.7117e-38	8.0828e-37
i3_LQ_PLCLR_c5037/f1p5/3346	4.80238	290.899	-5.9206	2.1307e-38	1.0046e-36
i1_LQ_PLCLR_c3443/f1p5/1834	4.66161	291.612	-5.9671	2.1763e-38	1.0253e-36
i3_LQ_PLCLR_c24412/f1p7/3393	16.924	456.61	-4.7538	2.1867e-38	1.0286e-36
i4_LQ_PLCLR_c18348/f1p0/4907	2.4863	248.231	-6.6415	2.2566e-38	1.0607e-36
i1_HQ_PLCLR_c8317/f2p0/1954	1748.93	20730.8	-3.5672	2.2938e-38	1.0774e-36
i1_LQ_PLCLR_c7917/f1p0/1403	41.1907	723.367	-4.1343	2.4772e-38	1.1626e-36
i4_LQ_PLCLR_c16038/f4p0/4976	13.9757	417.645	-4.9013	2.4804e-38	1.1632e-36
i4_HQ_PLCLR_c1753/f2p14/4969	0	189.161	-Inf	2.709e-38	1.2685e-36
i3_LQ_PLCLR_c4408/f2p0/3619	11.8423	394.007	-5.0562	2.8073e-38	1.3135e-36
i2_LQ_PLCLR_c23096/f1p2/2626	2.87633	252.875	-6.4581	3.0243e-38	1.414e-36
i2_LQ_PLCLR_c36954/f1p2/2627	3.69559	271.583	-6.1994	3.1769e-38	1.4842e-36
i2_HQ_PLCLR_c5880/f2p1/2699	2.93034	251.955	-6.426	3.3449e-38	1.5615e-36
i2_LQ_PLCLR_c33128/f1p3/2783	0.319644	198.963	-9.2818	3.5481e-38	1.6551e-36
i2_LQ_PLCLR_c42608/f1p1/2111	0.319644	198.928	-9.2816	3.7436e-38	1.7437e-36
i2_LQ_PLCLR_c37312/f1p4/2759	12.9889	406.428	-4.9676	3.7884e-38	1.7632e-36
i5_LQ_PLCLR_c16262/f1p0/5350	18.0335	468.657	-4.6998	4.3943e-38	2.0436e-36
i5_LQ_PLCLR_c17571/f1p2/5556	0	234.698	-Inf	4.5584e-38	2.1183e-36
i0_LQ_PLCLR_c48855/f5p0/958	19.6133	479.517	-4.6117	4.7151e-38	2.1879e-36
i3_LQ_PLCLR_c39268/f1p1537/3483	6.9522	313.877	-5.4966	5.0167e-38	2.3243e-36
i3_LQ_PLCLR_c12963/f1p53/3252	7.51558	329.924	-5.4561	5.0329e-38	2.3301e-36
i2_HQ_PLCLR_c1375/f5p34/3120	0	311.452	-Inf	5.0372e-38	2.3303e-36
i3_LQ_PLCLR_c6903/f1p0/3879	5.18468	299.146	-5.8505	5.2363e-38	2.4206e-36
i1_LQ_PLCLR_c11762/f1p0/1814	0	186.721	-Inf	5.3859e-38	2.4879e-36
i4_LQ_PLCLR_c23803/f1p44/4086	39.0407	705.63	-4.1759	5.9624e-38	2.75e-36
i2_LQ_PLCLR_c19828/f1p3/2267	92.3797	1225.8	-3.73	6.2511e-38	2.881e-36
i1_LQ_PLCLR_c9916/f1p1/1629	0.343106	219.594	-9.322	6.9943e-38	3.2211e-36
i2_LQ_PLCLR_c18299/f1p11/2502	1.74608	229.04	-7.0353	8.3153e-38	3.8238e-36
i4_HQ_PLCLR_c1076/f7p0/5014	0	718.978	-Inf	8.4969e-38	3.9044e-36
i3_LQ_PLCLR_c29210/f1p0/3270	0	185.039	-Inf	9.5206e-38	4.3618e-36
i5_LQ_PLCLR_c12707/f1p3/5828	3.39122	261.566	-6.2692	9.6643e-38	4.4243e-36
i1_LQ_PLCLR_c12040/f1p0/1128	2.57196	349.825	-7.0876	1.0996e-37	5.0225e-36
i6_LQ_PLCLR_c3418/f1p0/6837	0	234.577	-Inf	1.1093e-37	5.0635e-36
i4_LQ_PLCLR_c1937/f3p0/4634	895.441	9349.29	-3.3842	1.1341e-37	5.1724e-36
i0_LQ_PLCLR_c8547/f1p0/820	0	183.853	-Inf	1.3397e-37	6.1012e-36
i2_LQ_PLCLR_c3664/f1p3/2823	17.0429	448.098	-4.7166	1.3503e-37	6.1449e-36
i5_LQ_PLCLR_c18302/f2p0/5788	79.2297	1096.36	-3.7905	1.4286e-37	6.4919e-36
i1_LQ_PLCLR_c17316/f1p0/1094	240.874	2530.88	-3.3933	1.4422e-37	6.5489e-36
i4_LQ_PLCLR_c22718/f1p0/4367	16.978	444.061	-4.709	1.5302e-37	6.9381e-36
i6_LQ_PLCLR_c1337/f1p9/6280	1.37242	459.327	-8.3866	1.7861e-37	8.0863e-36
i3_LQ_PLCLR_c29963/f1p0/3148	1.3255	218.971	-7.3681	1.8051e-37	8.1662e-36
i3_LQ_PLCLR_c30258/f1p0/3472	6.89156	312.912	-5.5048	1.833e-37	8.2805e-36
i5_LQ_PLCLR_c6618/f1p326/5320	0.724948	202.362	-8.1248	1.9629e-37	8.8543e-36
i5_LQ_PLCLR_c14004/f1p0/5094	0.381842	195.672	-9.0012	2.1307e-37	9.6041e-36
i5_LQ_PLCLR_c13290/f1p35/5098	0	522.996	-Inf	2.1682e-37	9.7659e-36
i2_LQ_PLCLR_c33209/f1p6/2966	0	198.329	-Inf	2.227e-37	1.0024e-35
i2_LQ_PLCLR_c26000/f1p9/2555	24.8553	532.009	-4.4198	2.2823e-37	1.0265e-35
i0_LQ_PLCLR_c6293/f1p0/783	0	181.551	-Inf	2.3794e-37	1.0694e-35
i2_LQ_PLCLR_c20802/f2p6/2820	2.7754	244.377	-6.4603	2.6248e-37	1.1779e-35
i3_LQ_PLCLR_c25917/f1p0/3399	6.01829	296.248	-5.6213	2.6343e-37	1.1814e-35
i2_LQ_PLCLR_c19460/f1p6/2537	63.3013	906.497	-3.84	2.647e-37	1.1862e-35
i2_LQ_PLCLR_c19974/f2p2/2759	7.76989	316.23	-5.3469	2.7181e-37	1.2154e-35
i2_LQ_PLCLR_c12285/f1p1/2870	0.319644	192.236	-9.2322	2.7573e-37	1.2311e-35
i4_LQ_PLCLR_c16499/f1p0/4595	18.22	455.111	-4.6426	3.1529e-37	1.4027e-35
i4_LQ_PLCLR_c15062/f1p0/4467	1.30204	284.604	-7.772	3.2674e-37	1.4525e-35
i2_LQ_PLCLR_c32905/f1p13/2563	322.654	3299.95	-3.3544	3.5544e-37	1.5767e-35
i2_LQ_PLCLR_c26504/f1p1/2834	1.3255	215.942	-7.348	3.7647e-37	1.6688e-35
i1_LQ_PLCLR_c7210/f1p0/1265	9.58176	351.631	-5.1976	3.8617e-37	1.7105e-35
i4_HQ_PLCLR_c1854/f4p3/4665	0.763684	200.519	-8.0365	4.3413e-37	1.9216e-35
i4_LQ_PLCLR_c11037/f1p0/4390	145.275	1682.61	-3.5338	4.6415e-37	2.0515e-35
i1_LQ_PLCLR_c22723/f1p6/1318	135.893	1557.78	-3.519	4.9713e-37	2.1942e-35
i4_LQ_PLCLR_c20970/f1p1/4645	1.91786	229.12	-6.9005	5.2377e-37	2.3101e-35
i7_LQ_PLCLR_c1008/f1p0/7114	5.94128	297.105	-5.6441	5.6852e-37	2.5056e-35
i3_LQ_PLCLR_c24265/f1p1/3151	0.319644	189.837	-9.2141	6.2289e-37	2.7414e-35
i1_LQ_PLCLR_c21673/f1p3/1318	0	178.842	-Inf	6.4581e-37	2.8361e-35
i1_LQ_PLCLR_c11667/f1p1/1598	40.9868	682.944	-4.0585	6.6001e-37	2.8964e-35
i4_LQ_PLCLR_c14006/f1p0/4255	10.843	358.267	-5.0462	6.8112e-37	2.9869e-35
i4_LQ_PLCLR_c5334/f1p0/4483	3.2821	253.079	-6.2688	7.1786e-37	3.1435e-35
i3_HQ_PLCLR_c12929/f2p0/3764	62.2592	893.96	-3.8439	7.5138e-37	3.288e-35
i5_LQ_PLCLR_c7068/f1p5/5325	0	178.603	-Inf	7.824e-37	3.4213e-35
i3_LQ_PLCLR_c19960/f1p939/3947	0.381842	188.87	-8.9502	9.653e-37	4.2032e-35
i5_LQ_PLCLR_c6546/f1p0/5543	11.6618	364.355	-4.9655	1.0823e-36	4.7093e-35
i4_LQ_PLCLR_c6542/f1p22/4426	24.3183	523.643	-4.4285	1.1069e-36	4.8127e-35
i0_LQ_PLCLR_c3276/f1p48/524	4.444	267.876	-5.9136	1.22e-36	5.3008e-35
i2_HQ_PLCLR_c2894/f2p3/2620	13.1054	399.154	-4.9287	1.2372e-36	5.372e-35
i3_LQ_PLCLR_c28860/f1p0/3741	3.00938	244.507	-6.3443	1.3063e-36	5.6599e-35
i3_LQ_PLCLR_c19112/f1p0/3448	39.8205	686.295	-4.1072	1.422e-36	6.1525e-35
i8_LQ_PLCLR_c132/f1p0/8306	7.99173	322.822	-5.3361	1.4329e-36	6.1951e-35
i3_LQ_PLCLR_c38063/f1p11/3313	0.958931	204.53	-7.7367	1.4345e-36	6.198e-35
i0_LQ_PLCLR_c11557/f1p7/340	0	175.654	-Inf	1.5613e-36	6.741e-35
i3_LQ_PLCLR_c31985/f1p0/3090	19.0232	466.866	-4.6172	1.5698e-36	6.7731e-35
i2_LQ_PLCLR_c22656/f1p0/2686	0.686212	195.805	-8.1565	1.5849e-36	6.8335e-35
i4_LQ_PLCLR_c25200/f2p0/4596	2.69792	237.174	-6.458	1.7068e-36	7.3383e-35
i5_LQ_PLCLR_c12225/f1p0/5624	0.319644	186.014	-9.1847	2.0556e-36	8.8316e-35
i4_LQ_PLCLR_c16447/f1p0/5007	0	213.411	-Inf	2.2556e-36	9.6842e-35
i5_LQ_PLCLR_c16449/f1p0/5158	0	174.611	-Inf	2.5228e-36	1.0809e-34
i5_LQ_PLCLR_c5461/f1p0/5253	3.26682	270.539	-6.3718	2.9484e-36	1.258e-34
i3_LQ_PLCLR_c27100/f1p1/3851	0	174.514	-Inf	3.1493e-36	1.3428e-34
i7_LQ_PLCLR_c826/f1p0/8179	1.52737	208.254	-7.0912	3.729e-36	1.5856e-34
i3_LQ_PLCLR_c3132/f1p0/3364	0	173.275	-Inf	4.2913e-36	1.8208e-34
i2_LQ_PLCLR_c23353/f1p75/3009	9.94519	335.007	-5.074	4.3078e-36	1.8266e-34
i3_LQ_PLCLR_c3549/f1p0/3151	0	172.878	-Inf	5.0848e-36	2.1545e-34
i5_LQ_PLCLR_c16102/f1p0/5948	34.4089	599.023	-4.1218	5.2519e-36	2.2238e-34
i3_LQ_PLCLR_c4356/f1p0/3283	3.54727	244.57	-6.1074	6.0686e-36	2.5626e-34
i2_LQ_PLCLR_c5786/f1p13/3020	1.91786	220.107	-6.8426	6.2323e-36	2.6299e-34
i2_LQ_PLCLR_c5745/f1p8/2504	0	172.453	-Inf	6.3763e-36	2.6888e-34
i2_LQ_PLCLR_c7111/f1p1/2555	8.17014	315.344	-5.2704	6.8788e-36	2.8987e-34
i3_LQ_PLCLR_c6161/f1p0/3346	7.43654	301.175	-5.3398	6.8987e-36	2.9051e-34
i4_LQ_PLCLR_c7428/f1p0/4795	7.3518	310.293	-5.3994	6.9905e-36	2.9418e-34
i5_LQ_PLCLR_c14322/f1p6/5117	0.958931	198.896	-7.6964	8.0778e-36	3.39e-34
i3_HQ_PLCLR_c7630/f3p0/3303	135.872	1498.33	-3.463	8.4732e-36	3.5439e-34
i2_LQ_PLCLR_c47299/f1p10/2969	4.9726	816.713	-7.3597	8.9968e-36	3.7603e-34
i3_LQ_PLCLR_c29699/f1p0/3288	19.4027	440.131	-4.5036	1.0235e-35	4.2719e-34
i3_LQ_PLCLR_c19043/f1p1215/3402	0.381842	192.315	-8.9763	1.0319e-35	4.3043e-34
i6_LQ_PLCLR_c1722/f1p8/6227	9.19946	840.8	-6.5141	1.0455e-35	4.3578e-34
i8_LQ_PLCLR_c85/f1p0/8908	4.12436	252.889	-5.9382	1.0598e-35	4.4146e-34
i2_LQ_PLCLR_c36118/f1p5/2641	427.336	4020.31	-3.2339	1.1114e-35	4.6262e-34
i1_LQ_PLCLR_c22717/f1p0/1322	536.317	4919.88	-3.1975	1.1195e-35	4.6569e-34
i3_LQ_PLCLR_c15120/f1p0/3098	3.31375	242.28	-6.1921	1.1989e-35	4.9806e-34
i6_HQ_PLCLR_c435/f2p0/6855	1.37242	204.043	-7.216	1.275e-35	5.2929e-34
i3_LQ_PLCLR_c7577/f1p0/3567	5.1373	267.727	-5.7036	1.3475e-35	5.5862e-34
i0_LQ_PLCLR_c13575/f2p2/902	9.82347	333.945	-5.0872	1.3979e-35	5.7875e-34
i4_LQ_PLCLR_c8491/f1p0/4563	19.7377	727.923	-5.2048	1.455e-35	6.02e-34
i6_LQ_PLCLR_c2639/f1p1574/6777	50.1236	735.328	-3.8748	1.4944e-35	6.179e-34
i5_HQ_PLCLR_c2418/f2p14/5353	24.6496	494.735	-4.327	1.5453e-35	6.3851e-34
i4_LQ_PLCLR_c5406/f1p8/4766	1.59822	209.878	-7.0369	1.6248e-35	6.7045e-34
i2_LQ_PLCLR_c44017/f27p16/2710	648.914	5996.21	-3.208	1.7726e-35	7.3095e-34
i4_LQ_PLCLR_c20828/f1p0/4743	0	169.13	-Inf	1.7804e-35	7.3367e-34
i5_LQ_PLCLR_c16097/f1p0/5112	0.958931	195.796	-7.6737	1.7884e-35	7.3645e-34
i5_LQ_PLCLR_c11304/f1p1/5595	0	167.921	-Inf	2.0754e-35	8.5293e-34
i2_LQ_PLCLR_c34998/f1p31/2563	0.686212	188.115	-8.0987	2.1212e-35	8.7002e-34
i3_LQ_PLCLR_c29822/f2p20/3507	4.25584	249.724	-5.8747	2.2591e-35	9.2595e-34
i2_LQ_PLCLR_c22390/f1p7/2881	0.686212	187.224	-8.0919	2.3148e-35	9.4753e-34
i4_LQ_PLCLR_c14483/f1p0/4143	0	167.974	-Inf	2.6695e-35	1.0891e-33
i4_LQ_PLCLR_c19693/f1p0/4811	0	167.673	-Inf	2.8094e-35	1.1454e-33
i8_LQ_PLCLR_c75/f1p0/8196	0	167.811	-Inf	2.8918e-35	1.1782e-33
i4_LQ_PLCLR_c5579/f1p5/4827	45.5078	683.713	-3.9092	2.9844e-35	1.2143e-33
i2_LQ_PLCLR_c44672/f3p2/2117	172.21	1782.23	-3.3714	3.4052e-35	1.3801e-33
i2_LQ_PLCLR_c11457/f1p21/2272	2320.49	24683.1	-3.411	3.9892e-35	1.6157e-33
i5_LQ_PLCLR_c6148/f1p4/5255	0	166.069	-Inf	4.1005e-35	1.6597e-33
i2_HQ_PLCLR_c44990/f7p6/2053	215.512	2095.82	-3.2817	4.1856e-35	1.6919e-33
i4_LQ_PLCLR_c9654/f1p0/4721	10.7279	336.661	-4.9719	4.2724e-35	1.7259e-33
i3_LQ_PLCLR_c30331/f1p0/3434	2.11265	212.718	-6.6537	4.4488e-35	1.7959e-33
i0_LQ_PLCLR_c53997/f1p0/416	0	165.762	-Inf	4.5544e-35	1.8374e-33
i6_HQ_PLCLR_c422/f2p0/6385	1.98825	212.572	-6.7403	4.8316e-35	1.9441e-33
i3_LQ_PLCLR_c2706/f2p10/3698	0	165.708	-Inf	5.3804e-35	2.1621e-33
i2_HQ_PLCLR_c9122/f2p203/2837	6.49131	271.307	-5.3853	5.7836e-35	2.3211e-33
i5_LQ_PLCLR_c3352/f1p2/5409	1.10679	191.721	-7.4365	6.3458e-35	2.5417e-33
i4_LQ_PLCLR_c7780/f1p0/4744	1.91786	212.286	-6.7904	6.39e-35	2.5578e-33
i4_LQ_PLCLR_c12188/f1p0/4950	3.83572	246.501	-6.006	6.4154e-35	2.5646e-33
i2_LQ_PLCLR_c15232/f1p132/2113	0	165.096	-Inf	6.6379e-35	2.6501e-33
i1_LQ_PLCLR_c7998/f1p0/1200	1.34896	198.246	-7.1993	7.2702e-35	2.9006e-33
i3_LQ_PLCLR_c6854/f1p41/3261	0	164.568	-Inf	8.975e-35	3.5646e-33
i2_LQ_PLCLR_c36657/f1p54/2388	3.19597	243.231	-6.2499	1.2041e-34	4.7699e-33
i2_LQ_PLCLR_c11235/f1p11/2705	101.524	1197.73	-3.5604	1.2108e-34	4.7935e-33
i5_LQ_PLCLR_c19482/f1p0/5126	9.92394	318.483	-5.0042	1.2631e-34	4.9972e-33
i5_HQ_PLCLR_c14598/f29p17/5400	86.5055	1041.56	-3.5898	1.2706e-34	5.0237e-33
i3_HQ_PLCLR_c43881/f179p4/3312	2402.05	24691.9	-3.3617	1.2823e-34	5.0636e-33
i3_HQ_PLCLR_c1949/f5p3/3727	90.572	1059.53	-3.5482	1.3365e-34	5.2743e-33
i2_LQ_PLCLR_c11109/f1p0/2425	17.03	553.76	-5.0231	1.3401e-34	5.285e-33
i2_LQ_PLCLR_c18521/f1p3/2241	37.1143	598.408	-4.0111	1.5171e-34	5.9677e-33
i3_LQ_PLCLR_c20381/f1p9/3927	0.381842	172.731	-8.8213	1.6048e-34	6.3085e-33
i4_HQ_PLCLR_c23382/f2p3/4185	47.1824	681.154	-3.8517	1.9309e-34	7.5663e-33
i4_LQ_PLCLR_c9850/f1p1/4961	1.69207	254.665	-7.2337	2.2359e-34	8.7502e-33
i2_HQ_PLCLR_c14095/f2p5/2117	10.1181	319.736	-4.9819	2.3746e-34	9.2873e-33
i0_LQ_PLCLR_c13760/f3p0/465	45.923	1089.5	-4.5683	2.4774e-34	9.6832e-33
i5_LQ_PLCLR_c4700/f1p23/5228	7.13217	278.641	-5.2879	2.5791e-34	1.0074e-32
i5_LQ_PLCLR_c2942/f1p2/5636	29.3177	636.804	-4.441	2.6369e-34	1.0293e-32
i3_LQ_PLCLR_c36689/f1p0/3757	3.23471	223.742	-6.1121	2.9747e-34	1.1597e-32
i3_LQ_PLCLR_c20323/f1p35/3419	0.639287	179.143	-8.1304	3.191e-34	1.2425e-32
i4_HQ_PLCLR_c25022/f3p0/4109	0	160.451	-Inf	3.4574e-34	1.3436e-32
i5_LQ_PLCLR_c1961/f2p3/5407	0	160.424	-Inf	3.4737e-34	1.3492e-32
i2_LQ_PLCLR_c8525/f1p1/2689	3.08796	247.018	-6.3218	3.5412e-34	1.3736e-32
i4_LQ_PLCLR_c7425/f1p0/4984	0	160.202	-Inf	3.8081e-34	1.4762e-32
i5_LQ_PLCLR_c16138/f1p0/5920	1.83174	667.354	-8.5091	3.9871e-34	1.5446e-32
i3_LQ_PLCLR_c31200/f2p0/3305	0	159.64	-Inf	4.4303e-34	1.7142e-32
i0_LQ_PLCLR_c41465/f1p0/1010	0.639287	177.687	-8.1187	4.4486e-34	1.7202e-32
i4_LQ_PLCLR_c17970/f1p77/4873	5.35601	257.71	-5.5884	4.6839e-34	1.8089e-32
i3_LQ_PLCLR_c21154/f1p0/3344	56.8087	767.71	-3.7564	4.9555e-34	1.9126e-32
i2_LQ_PLCLR_c33219/f1p18/2606	184.2	2759.24	-3.9049	5.0124e-34	1.9333e-32
i1_LQ_PLCLR_c15704/f2p0/1025	11.6138	331.246	-4.834	5.1218e-34	1.9743e-32
i2_LQ_PLCLR_c24525/f1p93/2802	2.87679	221.405	-6.2661	5.712e-34	2.199e-32
i5_LQ_PLCLR_c2892/f1p2/5570	70.8315	877.296	-3.6306	6.2024e-34	2.3863e-32
i6_LQ_PLCLR_c3206/f1p1/6250	5.92491	266.131	-5.4892	6.4437e-34	2.4776e-32
i1_LQ_PLCLR_c13951/f1p0/1625	0.343106	168.363	-8.9387	6.874e-34	2.639e-32
i2_LQ_PLCLR_c24170/f1p22/2983	145.142	1502.89	-3.3722	6.8763e-34	2.639e-32
i4_LQ_PLCLR_c9321/f1p5/4974	6.81253	292.362	-5.4234	6.9792e-34	2.6768e-32
i8_LQ_PLCLR_c36/f1p0/9203	1.3255	190.474	-7.1669	7.2791e-34	2.7901e-32
i3_LQ_PLCLR_c38957/f1p1/3378	0.319644	176.269	-9.1071	7.5752e-34	2.9e-32
i0_LQ_PLCLR_c23050/f1p4/701	0	176.633	-Inf	8.1951e-34	3.1334e-32
i2_LQ_PLCLR_c13211/f1p2/2364	89.5407	1029.86	-3.5238	8.2263e-34	3.1434e-32
i5_LQ_PLCLR_c8983/f1p1/6027	0	199.574	-Inf	8.3601e-34	3.1925e-32
i4_LQ_PLCLR_c13583/f1p0/4101	7.98151	280.773	-5.1366	1.1152e-33	4.2509e-32
i3_LQ_PLCLR_c37953/f1p0/3946	11.2249	385.447	-5.1018	1.1726e-33	4.4669e-32
i2_LQ_PLCLR_c39200/f1p7/2986	10.2593	456.146	-5.4745	1.322e-33	5.0234e-32
i4_HQ_PLCLR_c6811/f3p26/4748	0	158.123	-Inf	1.4057e-33	5.3348e-32
i4_LQ_PLCLR_c9128/f1p0/4847	29.1624	501.389	-4.1037	1.4212e-33	5.3903e-32
i1_LQ_PLCLR_c25969/f42p8/1037	7199.08	156854	-4.4455	1.4665e-33	5.5553e-32
i5_LQ_PLCLR_c12029/f1p0/5209	0	182.654	-Inf	1.5432e-33	5.8387e-32
i3_LQ_PLCLR_c35716/f1p3/3961	5.59661	252.716	-5.4968	1.5579e-33	5.8908e-32
i4_LQ_PLCLR_c23022/f1p0/4847	1.34077	188.118	-7.1324	1.6026e-33	6.0562e-32
i3_LQ_PLCLR_c18939/f1p0/3198	12.3877	340.437	-4.7804	1.6833e-33	6.3531e-32
i2_HQ_PLCLR_c10219/f2p7/2973	6.15843	261.61	-5.4087	1.7458e-33	6.585e-32
i4_LQ_PLCLR_c24646/f4p3/4981	8.5057	285.87	-5.0708	2.2459e-33	8.435e-32
i3_LQ_PLCLR_c18700/f2p0/3206	87.8736	981.394	-3.4813	2.5388e-33	9.5292e-32
i4_LQ_PLCLR_c23723/f1p0/4121	12.9561	342.05	-4.7225	2.661e-33	9.982e-32
i3_LQ_PLCLR_c7402/f1p1/3900	9.94125	343.784	-5.1119	3.0146e-33	1.1288e-31
i3_LQ_PLCLR_c18826/f2p14/3441	0	154.112	-Inf	3.0892e-33	1.156e-31
i5_LQ_PLCLR_c6704/f1p0/6028	8.20887	286.112	-5.1233	3.1934e-33	1.1935e-31
i0_LQ_PLCLR_c37543/f1p18/862	2.7754	208.501	-6.2312	5.1012e-33	1.8928e-31
i5_LQ_PLCLR_c4932/f1p0/5709	11.255	310.382	-4.7854	5.1598e-33	1.9134e-31
i4_LQ_PLCLR_c20506/f1p0/4899	5.99483	251.702	-5.3919	5.6125e-33	2.0775e-31
i4_HQ_PLCLR_c2176/f2p3/4712	13.2585	1039.13	-6.2923	5.6607e-33	2.094e-31
i1_LQ_PLCLR_c3172/f1p0/1818	0	151.523	-Inf	6.0908e-33	2.2518e-31
i3_HQ_PLCLR_c1935/f9p0/3554	3.51608	510.201	-7.181	6.4763e-33	2.3929e-31
i3_LQ_PLCLR_c13718/f1p0/3683	19.4016	518.454	-4.74	6.677e-33	2.4641e-31
i4_LQ_PLCLR_c13326/f1p3/4896	0.381842	226.861	-9.2146	6.8195e-33	2.5137e-31
i5_LQ_PLCLR_c4464/f1p19/5245	3.06339	1502.76	-8.9383	6.837e-33	2.5186e-31
i5_LQ_PLCLR_c3000/f1p2/5230	2.12792	195.586	-6.5222	6.9196e-33	2.5475e-31
i2_LQ_PLCLR_c40252/f1p0/2324	0	151.683	-Inf	6.9705e-33	2.5647e-31
i3_HQ_PLCLR_c33168/f9p3/3504	0.724948	514.672	-9.4716	6.9938e-33	2.5717e-31
i4_LQ_PLCLR_c23791/f1p0/4876	0	150.997	-Inf	8.3236e-33	3.0516e-31
i3_HQ_PLCLR_c8531/f2p1/3984	42.7157	618.466	-3.8559	9.0272e-33	3.3017e-31
i3_LQ_PLCLR_c36458/f1p0/3257	4.41346	379.749	-6.427	9.0966e-33	3.3251e-31
i6_HQ_PLCLR_c410/f3p0/6132	16.2088	371.496	-4.5185	9.1598e-33	3.3462e-31
i4_LQ_PLCLR_c18420/f1p0/4524	0	164.991	-Inf	9.3075e-33	3.3981e-31
i3_LQ_PLCLR_c23582/f1p5/3383	51.7967	698.764	-3.7539	9.3205e-33	3.4009e-31
i1_LQ_PLCLR_c13063/f1p1/1086	0	150.294	-Inf	9.4446e-33	3.4441e-31
i4_LQ_PLCLR_c20145/f1p0/4849	0	151.17	-Inf	9.5116e-33	3.4652e-31
i5_LQ_PLCLR_c3216/f1p1/5162	0	150.745	-Inf	9.7144e-33	3.5362e-31
i0_HQ_PLCLR_c2442/f2p2/600	7.48346	266.856	-5.1562	9.9819e-33	3.6314e-31
i2_LQ_PLCLR_c23749/f1p3/2779	4.79465	240.715	-5.6498	1.1365e-32	4.1271e-31
i5_LQ_PLCLR_c16411/f1p0/5367	3.25863	215.382	-6.0465	1.1474e-32	4.1643e-31
i4_LQ_PLCLR_c11271/f1p0/4770	0.686212	167.721	-7.9332	1.202e-32	4.3601e-31
i2_LQ_PLCLR_c34336/f1p1/2925	6.87629	261.942	-5.2515	1.2386e-32	4.4902e-31
i4_LQ_PLCLR_c12383/f1p0/4667	0	152.741	-Inf	1.2545e-32	4.5449e-31
i4_LQ_PLCLR_c10060/f1p10/4994	13.5191	340.29	-4.6537	1.2607e-32	4.565e-31
i2_LQ_PLCLR_c40453/f1p5/2466	0	150.326	-Inf	1.3048e-32	4.7161e-31
i3_LQ_PLCLR_c8953/f1p2/3345	0	149.627	-Inf	1.3252e-32	4.7871e-31
i4_LQ_PLCLR_c8144/f1p23/4750	3.45342	214.654	-5.9578	1.4728e-32	5.3076e-31
i2_LQ_PLCLR_c36810/f1p1/2694	60.3962	757.545	-3.6488	1.5302e-32	5.5083e-31
i2_LQ_PLCLR_c40077/f1p8/3163	33.295	520.99	-3.9679	1.5322e-32	5.5122e-31
i5_HQ_PLCLR_c2275/f3p2/6155	0	148.973	-Inf	1.7578e-32	6.3165e-31
i4_HQ_PLCLR_c11554/f3p0/4808	18.979	379.51	-4.3217	2.1204e-32	7.597e-31
i0_HQ_PLCLR_c7941/f2p4/640	40.6841	576.976	-3.826	2.3322e-32	8.3464e-31
i5_HQ_PLCLR_c14823/f8p1/5147	50.1976	1515.87	-4.9164	2.3483e-32	8.3989e-31
i1_LQ_PLCLR_c11846/f1p7/2000	103.439	1078.96	-3.3828	2.7128e-32	9.6688e-31
i2_LQ_PLCLR_c19610/f1p5/2932	12.582	320.307	-4.67	3.1751e-32	1.1264e-30
i2_LQ_PLCLR_c23373/f1p3/2630	0	147.476	-Inf	3.5873e-32	1.2697e-30
i2_HQ_PLCLR_c21278/f2p4/2391	52.5699	696.792	-3.7284	3.6839e-32	1.3032e-30
i3_LQ_PLCLR_c8533/f1p1/3505	1.02932	278.194	-8.0783	3.8876e-32	1.3744e-30
i0_LQ_PLCLR_c40717/f1p197/784	0	146.085	-Inf	4.1298e-32	1.4584e-30
i4_HQ_PLCLR_c2010/f3p2/4932	6.03403	248.56	-5.3643	4.5079e-32	1.591e-30
i5_LQ_PLCLR_c17276/f1p8/5664	0	146.32	-Inf	4.6705e-32	1.6474e-30
i5_LQ_PLCLR_c11896/f1p1/5472	0.639287	163.847	-8.0017	4.7751e-32	1.6834e-30
i2_LQ_PLCLR_c38846/f1p6/2175	1.4499	176.754	-6.9296	4.8094e-32	1.6945e-30
i3_LQ_PLCLR_c18807/f3p0/3319	50.2266	671.111	-3.74	5.0451e-32	1.7755e-30
i2_LQ_PLCLR_c1957/f2p3/2716	0	437.322	-Inf	5.1002e-32	1.7939e-30
i5_LQ_PLCLR_c13753/f1p0/5047	0.381842	155.257	-8.6675	5.572e-32	1.9565e-30
i5_LQ_PLCLR_c10685/f1p2/5482	2.51795	194.414	-6.2707	5.7217e-32	2.0068e-30
i3_LQ_PLCLR_c13328/f1p0/4008	23.4556	422.408	-4.1706	6.5273e-32	2.2867e-30
i5_LQ_PLCLR_c8784/f1p7/5372	3.12669	204.672	-6.0325	6.5575e-32	2.2959e-30
i5_HQ_PLCLR_c1660/f3p0/5576	102.312	1061.98	-3.3757	6.6426e-32	2.3231e-30
i5_LQ_PLCLR_c16519/f1p0/5544	0.343106	154.989	-8.8193	6.9119e-32	2.4159e-30
i3_LQ_PLCLR_c27333/f1p8/3607	0	145.382	-Inf	6.9191e-32	2.417e-30
i2_LQ_PLCLR_c9514/f1p1/2924	8.98894	278.91	-4.9555	6.9315e-32	2.42e-30
i3_HQ_PLCLR_c18740/f2p174/3312	0	377.035	-Inf	7.1093e-32	2.4807e-30
i3_LQ_PLCLR_c20429/f1p15/3285	8.20133	266.391	-5.0215	7.2582e-32	2.5298e-30
i6_LQ_PLCLR_c638/f1p0/6777	1.64514	181.458	-6.7853	8.4454e-32	2.9369e-30
i2_LQ_PLCLR_c4776/f1p1/2205	0.343106	260.883	-9.5705	9.0994e-32	3.159e-30
i4_LQ_PLCLR_c5685/f1p5/4733	0	144.483	-Inf	9.1126e-32	3.1617e-30
i5_LQ_PLCLR_c11219/f1p0/5724	14.6363	340.114	-4.5384	9.6719e-32	3.3501e-30
i0_LQ_PLCLR_c27688/f2p93/763	22.4283	624.08	-4.7983	1.0068e-31	3.4813e-30
i3_LQ_PLCLR_c4541/f1p15/3823	0	159.475	-Inf	1.0551e-31	3.6463e-30
i3_LQ_PLCLR_c22226/f1p0/3855	47.4796	620.667	-3.7084	1.0871e-31	3.7547e-30
i0_HQ_PLCLR_c18297/f3p0/899	29.2256	474.432	-4.0209	1.1148e-31	3.8486e-30
i4_LQ_PLCLR_c14606/f1p1437/4063	3.95966	212.019	-5.7427	1.1673e-31	4.025e-30
i5_HQ_PLCLR_c2335/f2p2/5915	8.17879	272.336	-5.0574	1.1759e-31	4.0523e-30
i2_LQ_PLCLR_c20663/f1p9/2836	9.89275	288.13	-4.8642	1.233e-31	4.247e-30
i2_HQ_PLCLR_c1628/f3p0/2207	79.0048	877.416	-3.4733	1.4818e-31	5.0923e-30
i4_LQ_PLCLR_c12373/f1p3/4340	26.6946	452.322	-4.0827	1.5315e-31	5.2604e-30
i0_HQ_PLCLR_c49228/f12p0/275	11.8183	305.428	-4.6917	1.5518e-31	5.327e-30
i3_LQ_PLCLR_c14107/f1p0/3147	0	182.786	-Inf	1.7077e-31	5.8492e-30
i4_LQ_PLCLR_c17796/f1p1/4780	0.639287	159.911	-7.9666	1.8322e-31	6.2686e-30
i3_LQ_PLCLR_c8841/f1p43/3627	221.388	1978.15	-3.1595	1.9461e-31	6.651e-30
i3_LQ_PLCLR_c24937/f1p0/3725	2.10446	184.201	-6.4517	1.9627e-31	6.7038e-30
i4_LQ_PLCLR_c21817/f1p0/4862	2.13611	184.134	-6.4296	1.9727e-31	6.7344e-30
i4_LQ_PLCLR_c14468/f1p2/4061	123.296	2338.14	-4.2452	2.049e-31	6.9871e-30
i1_LQ_PLCLR_c21712/f1p0/1529	19.6051	378.707	-4.2718	2.2491e-31	7.6608e-30
i2_HQ_PLCLR_c19204/f2p18/2487	0	142.233	-Inf	2.2792e-31	7.7549e-30
i4_HQ_PLCLR_c24877/f4p0/4360	77.4301	867.82	-3.4864	2.6657e-31	9.0647e-30
i4_LQ_PLCLR_c17789/f1p1/4824	22.7165	405.926	-4.1594	2.8472e-31	9.6714e-30
i1_LQ_PLCLR_c12660/f1p0/1339	0	140.943	-Inf	2.891e-31	9.8148e-30
i0_LQ_PLCLR_c49140/f19p0/734	1627.12	13462.2	-3.0485	2.9233e-31	9.9188e-30
i3_LQ_PLCLR_c6180/f1p0/3489	0	141.151	-Inf	3.1131e-31	1.054e-29
i2_LQ_PLCLR_c8926/f1p57/2567	3.85164	1090.84	-8.1458	3.4123e-31	1.1529e-29
i6_HQ_PLCLR_c381/f3p0/6857	12.0937	309.315	-4.6767	3.4806e-31	1.1752e-29
i3_LQ_PLCLR_c22306/f1p0/3172	8.80786	514.865	-5.8693	3.6781e-31	1.2411e-29
i3_LQ_PLCLR_c31804/f1p2/3136	4.94251	365.427	-6.2082	3.7923e-31	1.2783e-29
i3_LQ_PLCLR_c12127/f1p12/3441	51.8079	643.403	-3.6345	4.2595e-31	1.4326e-29
i3_HQ_PLCLR_c5683/f3p1/4009	64.7045	749.483	-3.534	4.6813e-31	1.571e-29
i3_LQ_PLCLR_c27539/f1p0/3755	0	140.002	-Inf	4.8248e-31	1.6183e-29
i6_LQ_PLCLR_c738/f1p0/6268	0	139.338	-Inf	4.8761e-31	1.6346e-29
i2_LQ_PLCLR_c38851/f1p8/2200	0	139.617	-Inf	4.8969e-31	1.6407e-29
i4_LQ_PLCLR_c23884/f1p0/4079	65.9778	757.166	-3.5206	5.1685e-31	1.7289e-29
i3_LQ_PLCLR_c6119/f2p0/3298	57.1965	692.687	-3.5982	5.2228e-31	1.7451e-29
i3_LQ_PLCLR_c4354/f1p6/3874	61.4882	728.761	-3.5671	5.4347e-31	1.815e-29
i0_LQ_PLCLR_c1300/f2p0/732	1.04459	162.615	-7.2824	5.8396e-31	1.9491e-29
i5_LQ_PLCLR_c6610/f1p2/5362	0	139.382	-Inf	6.0612e-31	2.022e-29
i2_LQ_PLCLR_c42388/f1p16/3062	33.5767	481.753	-3.8428	6.6411e-31	2.213e-29
i6_LQ_PLCLR_c3250/f1p1/6201	12.9431	312.649	-4.5943	7.1944e-31	2.3961e-29
i2_HQ_PLCLR_c2085/f2p2/2715	12.7069	308.171	-4.6	8.8488e-31	2.936e-29
i1_LQ_PLCLR_c10688/f1p0/1998	0.686212	154.586	-7.8155	8.9665e-31	2.9735e-29
i0_LQ_PLCLR_c10589/f1p1/583	0	137.704	-Inf	9.2793e-31	3.0755e-29
i1_LQ_PLCLR_c2521/f2p5/1371	10.3297	281.687	-4.7692	9.5505e-31	3.162e-29
i2_LQ_PLCLR_c5059/f1p11/2988	0.958931	160.808	-7.3897	9.8306e-31	3.253e-29
i3_LQ_PLCLR_c24246/f1p1/3250	16.3642	346.022	-4.4022	1.0767e-30	3.5513e-29
i5_LQ_PLCLR_c7081/f1p0/5584	19.2839	684.854	-5.1503	1.2988e-30	4.2612e-29
i2_LQ_PLCLR_c38834/f1p0/2235	0	136.813	-Inf	1.2997e-30	4.2616e-29
i4_LQ_PLCLR_c11634/f1p0/4833	33.2806	492.044	-3.886	1.3182e-30	4.3201e-29
i3_LQ_PLCLR_c21395/f1p0/3157	16.9027	346.179	-4.3562	1.344e-30	4.3999e-29
i0_HQ_PLCLR_c49092/f35p0/237	0.763684	153.375	-7.6499	1.3499e-30	4.4171e-29
i2_LQ_PLCLR_c17391/f3p7/2882	1.00586	160.286	-7.3161	1.3834e-30	4.5241e-29
i2_LQ_PLCLR_c8314/f1p3/2619	14.2816	321.601	-4.493	1.6716e-30	5.4464e-29
i0_LQ_PLCLR_c9152/f1p0/931	0.343106	239.695	-9.4483	1.6763e-30	5.459e-29
i1_LQ_PLCLR_c7849/f1p0/1563	103.762	1016.45	-3.2922	1.7671e-30	5.7485e-29
i5_LQ_PLCLR_c3207/f1p2/5495	0	136.276	-Inf	1.8048e-30	5.868e-29
i2_LQ_PLCLR_c26043/f1p2/2745	0	135.965	-Inf	1.8072e-30	5.8728e-29
i2_LQ_PLCLR_c19266/f5p1/2192	0.66275	152.272	-7.844	2.0599e-30	6.6762e-29
i6_LQ_PLCLR_c700/f1p0/6253	1.36424	165.361	-6.9214	2.2633e-30	7.3238e-29
i6_LQ_PLCLR_c3358/f1p0/6307	1.27857	165.001	-7.0118	2.5602e-30	8.2715e-29
i1_LQ_PLCLR_c20525/f1p0/1636	22.2244	387.514	-4.124	2.6885e-30	8.6815e-29
i4_HQ_PLCLR_c24822/f33p4/4721	3.05474	186.706	-5.9336	2.7207e-30	8.7807e-29
i2_LQ_PLCLR_c6967/f1p10/2513	0	134.969	-Inf	2.7384e-30	8.8334e-29
i6_HQ_PLCLR_c503/f2p0/6344	14.8425	317.938	-4.4209	2.7787e-30	8.9586e-29
i2_LQ_PLCLR_c23420/f1p8/2643	27.3316	436.053	-3.9959	2.786e-30	8.9774e-29
i1_LQ_PLCLR_c23146/f1p4/1112	2.05045	570.725	-8.1207	3.2091e-30	1.0325e-28
i4_LQ_PLCLR_c9149/f1p3/4665	0	141.46	-Inf	3.2619e-30	1.0483e-28
i2_LQ_PLCLR_c39534/f1p2/2495	29.6043	444.842	-3.9094	3.7203e-30	1.1932e-28
i1_LQ_PLCLR_c17704/f1p0/1976	1.00586	156.817	-7.2845	3.7553e-30	1.2038e-28
i4_HQ_PLCLR_c14864/f28p0/4716	54.3402	635.786	-3.5485	3.8747e-30	1.2414e-28
i4_LQ_PLCLR_c9352/f1p7/5032	0.701486	150.538	-7.7455	4.2594e-30	1.3632e-28
i0_LQ_PLCLR_c29667/f1p0/437	0.639287	150.28	-7.877	4.2622e-30	1.3634e-28
i4_LQ_PLCLR_c2307/f1p5/4452	6.79882	236.739	-5.1219	4.3195e-30	1.381e-28
i3_HQ_PLCLR_c2540/f3p0/3423	0	133.342	-Inf	4.9598e-30	1.5833e-28
i4_LQ_PLCLR_c8147/f1p0/4758	0	133.829	-Inf	5.077e-30	1.6198e-28
i2_LQ_PLCLR_c28819/f1p6/2058	271.748	2571.04	-3.242	5.4231e-30	1.7294e-28
i1_LQ_PLCLR_c19078/f1p1/1412	1.40297	186.341	-7.0533	5.4906e-30	1.7491e-28
i2_LQ_PLCLR_c4038/f4p3/2938	22.3652	383.441	-4.0997	5.5237e-30	1.7587e-28
i2_HQ_PLCLR_c20862/f2p2/2628	28.7364	439.137	-3.9337	5.7584e-30	1.8325e-28
i4_LQ_PLCLR_c20904/f1p2/4931	0.639287	149.071	-7.8653	5.8599e-30	1.8638e-28
i6_LQ_PLCLR_c2774/f1p6/6292	4.67798	210.687	-5.4931	6.0873e-30	1.9351e-28
i2_LQ_PLCLR_c25249/f1p8/2941	21.4308	373.186	-4.1221	6.2658e-30	1.9899e-28
i2_LQ_PLCLR_c36863/f1p3/2860	39.7538	529.644	-3.7359	6.3584e-30	2.0172e-28
i0_LQ_PLCLR_c9974/f1p0/999	28.5339	455.881	-3.9979	6.7667e-30	2.1445e-28
i5_LQ_PLCLR_c15958/f1p0/5582	5.38655	219.603	-5.3494	6.772e-30	2.1451e-28
i4_LQ_PLCLR_c23057/f1p66/5004	0	132.875	-Inf	6.8226e-30	2.1589e-28
i3_LQ_PLCLR_c41647/f1p0/3465	12.9169	296.606	-4.5212	6.9207e-30	2.1877e-28
i3_LQ_PLCLR_c14089/f1p0/3139	3.83572	202.25	-5.7205	6.9759e-30	2.2029e-28
i5_LQ_PLCLR_c16777/f1p0/5708	16.8598	328.875	-4.2859	7.2828e-30	2.2962e-28
i2_LQ_PLCLR_c24652/f2p4/2905	2.4863	327.556	-7.0416	7.4448e-30	2.3461e-28
i4_LQ_PLCLR_c12175/f1p0/4709	8.09975	310.815	-5.262	7.8432e-30	2.4704e-28
i4_LQ_PLCLR_c3211/f1p3/4739	3.75779	196.541	-5.7088	8.9797e-30	2.8226e-28
i3_LQ_PLCLR_c28369/f1p13/3418	0.686212	178.571	-8.0236	9.0667e-30	2.8484e-28
i0_LQ_PLCLR_c14176/f1p0/601	19.2558	358.408	-4.2182	1.029e-29	3.2296e-28
i6_LQ_PLCLR_c3625/f1p0/6081	9.07349	255.734	-4.8168	1.0354e-29	3.2479e-28
i4_LQ_PLCLR_c10406/f1p1/4858	9.81482	262.805	-4.7429	1.1001e-29	3.4437e-28
i2_LQ_PLCLR_c27295/f1p4/2390	17.6888	337.275	-4.253	1.5337e-29	4.7865e-28
i3_LQ_PLCLR_c8795/f1p0/3221	0.319644	191.776	-9.2287	1.6977e-29	5.2904e-28
i3_HQ_PLCLR_c5723/f3p3/3608	27.8996	422.124	-3.9193	1.7469e-29	5.441e-28
i3_LQ_PLCLR_c8593/f1p1/3652	0	129.553	-Inf	2.0416e-29	6.3459e-28
i0_LQ_PLCLR_c5371/f2p3/656	0	129.351	-Inf	2.1222e-29	6.5897e-28
i2_LQ_PLCLR_c21863/f1p3/2949	0	129.625	-Inf	2.3987e-29	7.4371e-28
i4_LQ_PLCLR_c13923/f1p15/4179	0.958931	151.787	-7.3064	2.4349e-29	7.5455e-28
i6_LQ_PLCLR_c3689/f1p0/6197	0	623.658	-Inf	2.4481e-29	7.5827e-28
i4_LQ_PLCLR_c12632/f1p15/4815	0	129.189	-Inf	2.459e-29	7.6125e-28
i3_LQ_PLCLR_c26558/f1p1/3389	0	132.505	-Inf	2.4872e-29	7.696e-28
i1_LQ_PLCLR_c26451/f1p2/1259	380.694	2760.45	-2.8582	2.5464e-29	7.8752e-28
i2_LQ_PLCLR_c26927/f1p17/2838	3.99839	192.278	-5.5876	2.5758e-29	7.9621e-28
i3_LQ_PLCLR_c31356/f1p0/3084	24.9649	399.804	-4.0013	2.5866e-29	7.9915e-28
i2_LQ_PLCLR_c37656/f1p1/2487	20.9932	363.655	-4.1146	2.7623e-29	8.5256e-28
i1_LQ_PLCLR_c8746/f1p10/1792	14.0488	301.693	-4.4246	3.2113e-29	9.8965e-28
i4_LQ_PLCLR_c13769/f1p3/4208	174.232	1481.7	-3.0882	3.4781e-29	1.0708e-27
i4_LQ_PLCLR_c9621/f1p0/4676	0	138.699	-Inf	3.9355e-29	1.2098e-27
i0_HQ_PLCLR_c18763/f2p13/505	0	127.795	-Inf	4.0591e-29	1.2472e-27
i3_LQ_PLCLR_c6095/f1p0/3544	43.6872	545.713	-3.6429	4.1931e-29	1.2877e-27
i2_LQ_PLCLR_c10736/f1p503/3053	265.987	3035.29	-3.5124	4.2918e-29	1.3174e-27
i2_LQ_PLCLR_c24209/f1p0/2670	1.98006	167.02	-6.3983	4.4092e-29	1.3527e-27
i0_LQ_PLCLR_c39493/f1p8/768	0	127.165	-Inf	4.5831e-29	1.4047e-27
i4_LQ_PLCLR_c6888/f1p0/4947	0	127.775	-Inf	4.581e-29	1.4047e-27
i0_LQ_PLCLR_c25739/f1p1/788	54.9787	1474.29	-4.745	4.6012e-29	1.4095e-27
i3_LQ_PLCLR_c11226/f1p0/3252	157.728	1688.38	-3.4201	5.0353e-29	1.5379e-27
i4_LQ_PLCLR_c10240/f1p0/4730	21.4297	360.458	-4.0721	5.6273e-29	1.7164e-27
i5_HQ_PLCLR_c2136/f2p1/5715	3.23471	180.418	-5.8016	5.6281e-29	1.7164e-27
i5_LQ_PLCLR_c8861/f1p0/5694	1.96479	166.096	-6.4015	5.6471e-29	1.7214e-27
i4_LQ_PLCLR_c6608/f1p2/4460	15.4757	313.899	-4.3422	6.2792e-29	1.9121e-27
i3_LQ_PLCLR_c10768/f2p3/3370	60.2013	668.666	-3.4734	6.6492e-29	2.0198e-27
i1_LQ_PLCLR_c23334/f1p3/1998	65.3052	708.853	-3.4402	6.7648e-29	2.0529e-27
i0_LQ_PLCLR_c36275/f1p5/502	0.343106	135.122	-8.6214	7.1514e-29	2.1649e-27
i5_LQ_PLCLR_c8994/f1p0/5640	0	246.977	-Inf	7.4362e-29	2.2499e-27
i4_LQ_PLCLR_c9552/f1p151/4317	15.3727	323.171	-4.3939	7.5856e-29	2.294e-27
i5_LQ_PLCLR_c2999/f1p4/5778	43.3311	946.769	-4.4495	7.6838e-29	2.3226e-27
i3_HQ_PLCLR_c18657/f2p0/3425	0	126.002	-Inf	7.6906e-29	2.3235e-27
i2_LQ_PLCLR_c36869/f1p0/2251	4.85639	201.293	-5.3733	7.8548e-29	2.3708e-27
i4_LQ_PLCLR_c25367/f1p11/4700	6.80637	228.727	-5.0706	8.4009e-29	2.5319e-27
i1_LQ_PLCLR_c5442/f2p10/1760	1.70734	159.406	-6.5448	8.642e-29	2.6033e-27
i3_LQ_PLCLR_c36482/f1p3/3302	0	223.546	-Inf	8.9069e-29	2.6791e-27
i0_LQ_PLCLR_c11088/f1p135/687	0.701486	141.4	-7.6552	9.3362e-29	2.8041e-27
i5_LQ_PLCLR_c6588/f1p5/5766	0	125.801	-Inf	9.541e-29	2.8642e-27
i1_LQ_PLCLR_c4056/f1p0/1911	0	125.235	-Inf	1.0036e-28	3.0085e-27
i4_LQ_PLCLR_c14542/f1p8/4185	0	125.477	-Inf	1.0157e-28	3.0432e-27
i4_LQ_PLCLR_c7102/f1p0/4530	2.2375	169.213	-6.2408	1.0437e-28	3.1256e-27
i4_LQ_PLCLR_c4975/f1p0/4629	17.026	321.687	-4.2398	1.079e-28	3.2281e-27
i1_HQ_PLCLR_c2568/f2p4/1657	73.4083	739.284	-3.3321	1.1962e-28	3.5754e-27
i3_HQ_PLCLR_c33542/f3p0/3154	1.59822	1551.88	-9.9233	1.2502e-28	3.7312e-27
i3_LQ_PLCLR_c14820/f1p0/3108	9.89984	332.652	-5.0705	1.3008e-28	3.8784e-27
i4_LQ_PLCLR_c4951/f1p0/5027	16.6365	318.64	-4.2595	1.3194e-28	3.9323e-27
i1_HQ_PLCLR_c5291/f2p4/1809	237.985	1833.05	-2.9453	1.3222e-28	3.9387e-27
i2_LQ_PLCLR_c35799/f1p8/2330	26.8015	403.268	-3.9114	1.3474e-28	4.0117e-27
i1_LQ_PLCLR_c8865/f1p0/1689	77.6363	768.359	-3.307	1.3936e-28	4.1462e-27
i0_LQ_PLCLR_c36412/f1p2/469	0	124.53	-Inf	1.4572e-28	4.3324e-27
i0_LQ_PLCLR_c8972/f1p0/896	0	124.341	-Inf	1.5118e-28	4.4923e-27
i5_HQ_PLCLR_c2196/f2p0/5644	0.639287	176.335	-8.1076	1.5169e-28	4.5054e-27
i3_LQ_PLCLR_c8265/f1p386/3279	2.87633	172.972	-5.9102	1.6137e-28	4.786e-27
i3_HQ_PLCLR_c5610/f5p330/4006	53.0219	604.099	-3.5101	1.6211e-28	4.8055e-27
i2_LQ_PLCLR_c20015/f1p24/2745	52.8229	691.826	-3.7112	1.6766e-28	4.9652e-27
i3_LQ_PLCLR_c22297/f1p2/3473	34.2952	462.657	-3.7539	1.7909e-28	5.2986e-27
i2_HQ_PLCLR_c44185/f21p12/2859	376.087	2720.7	-2.8548	1.8952e-28	5.6047e-27
i2_HQ_PLCLR_c13651/f5p3/3026	15.7322	304.685	-4.2755	1.9102e-28	5.6463e-27
i5_LQ_PLCLR_c9823/f1p0/6022	3.00938	176.499	-5.8741	1.9291e-28	5.6996e-27
i4_LQ_PLCLR_c4537/f1p0/4417	3.88219	185.963	-5.582	1.9355e-28	5.7155e-27
i4_LQ_PLCLR_c21737/f1p11/4380	119.771	1072.88	-3.1631	2.065e-28	6.0921e-27
i2_LQ_PLCLR_c40170/f1p12/3024	36.0107	474.172	-3.7189	2.1612e-28	6.3698e-27
i2_LQ_PLCLR_c26521/f1p8/2731	4.36653	285.135	-6.029	2.3293e-28	6.8587e-27
i4_LQ_PLCLR_c19240/f1p89/4743	1.71553	156.8	-6.5141	2.3424e-28	6.8939e-27
i4_LQ_PLCLR_c3436/f1p2/4879	20.9137	346.049	-4.0485	2.4504e-28	7.198e-27
i8_LQ_PLCLR_c166/f1p0/8741	0	123.231	-Inf	2.5238e-28	7.4101e-27
i5_LQ_PLCLR_c13763/f1p1/5056	110.086	980.073	-3.1543	2.7337e-28	8.0187e-27
i2_LQ_PLCLR_c3601/f1p6/2728	0	122.722	-Inf	2.7876e-28	8.1689e-27
i4_LQ_PLCLR_c14368/f1p0/4299	1.59822	211.699	-7.0494	2.7992e-28	8.1991e-27
i3_LQ_PLCLR_c32363/f1p2/3084	0	122.72	-Inf	2.9593e-28	8.6597e-27
i2_LQ_PLCLR_c19229/f1p0/2389	0	122.882	-Inf	3.0436e-28	8.898e-27
i4_LQ_PLCLR_c13028/f1p0/4331	6.91346	232.639	-5.0725	3.0498e-28	8.9121e-27
i3_LQ_PLCLR_c9260/f1p12/3178	1.75427	155.675	-6.4715	3.1009e-28	9.057e-27
i2_LQ_PLCLR_c38744/f1p3/2877	360.926	2595.73	-2.8464	3.1643e-28	9.2376e-27
i2_LQ_PLCLR_c28467/f1p1/2037	87.9114	845.501	-3.2657	3.2833e-28	9.5806e-27
i3_LQ_PLCLR_c15135/f1p23/3051	19.6841	339.012	-4.1062	3.2897e-28	9.5947e-27
i5_LQ_PLCLR_c9004/f1p0/5529	6.09669	215.151	-5.1412	3.5298e-28	1.029e-26
i0_LQ_PLCLR_c1742/f3p0/529	0	121.938	-Inf	3.6599e-28	1.0654e-26
i5_LQ_PLCLR_c12191/f1p1/5903	14.2265	292.889	-4.3637	3.7526e-28	1.0919e-26
i4_LQ_PLCLR_c7845/f1p0/4924	5.47221	781.795	-7.1585	3.7687e-28	1.0961e-26
i1_LQ_PLCLR_c17886/f1p0/1465	111.818	975.71	-3.1253	3.9782e-28	1.1553e-26
i3_LQ_PLCLR_c7820/f1p0/3684	43.9558	3567.46	-6.3427	4.1715e-28	1.2109e-26
i0_LQ_PLCLR_c8741/f1p11/816	69.4223	719.69	-3.3739	4.3822e-28	1.2715e-26
i5_LQ_PLCLR_c1816/f3p94/5421	0	121.618	-Inf	4.3902e-28	1.2732e-26
i0_LQ_PLCLR_c9862/f1p10/986	217.874	1679.84	-2.9468	4.5028e-28	1.3046e-26
i3_LQ_PLCLR_c11593/f1p14/3352	2.5485	163.573	-6.0041	5.0431e-28	1.4591e-26
i5_LQ_PLCLR_c5536/f1p0/5600	0	238.459	-Inf	5.061e-28	1.4636e-26
i4_HQ_PLCLR_c1557/f3p12/4976	153.92	1695.94	-3.4618	5.0636e-28	1.4637e-26
i1_LQ_PLCLR_c3150/f1p0/1271	36.9899	471.282	-3.6714	5.1328e-28	1.483e-26
i5_LQ_PLCLR_c5003/f1p0/6001	0	121.278	-Inf	5.2877e-28	1.5263e-26
i0_LQ_PLCLR_c19591/f1p2/469	8.99602	238.271	-4.7272	5.3545e-28	1.5449e-26
i1_LQ_PLCLR_c3930/f1p19/1823	0.381842	129.331	-8.4039	5.8692e-28	1.6909e-26
i7_LQ_PLCLR_c343/f1p0/7800	0.343106	129.394	-8.5589	6.1924e-28	1.7832e-26
i1_LQ_PLCLR_c21963/f1p0/1979	18.1541	320.485	-4.1419	6.4353e-28	1.8523e-26
i3_LQ_PLCLR_c5385/f1p0/3296	5.16784	197.381	-5.2553	6.6808e-28	1.9221e-26
i5_HQ_PLCLR_c9291/f2p20/5397	28.4628	410.431	-3.85	7.1481e-28	2.0527e-26
i3_LQ_PLCLR_c23208/f1p17/3860	0	120.282	-Inf	7.2482e-28	2.0805e-26
i0_LQ_PLCLR_c29931/f1p143/577	0	173.264	-Inf	7.4031e-28	2.122e-26
i5_HQ_PLCLR_c1659/f4p7/5674	189.661	1442.2	-2.9268	7.5496e-28	2.1629e-26
i5_LQ_PLCLR_c7434/f1p2/5600	19.7156	338.405	-4.1013	7.7141e-28	2.208e-26
i3_LQ_PLCLR_c6039/f1p0/3225	34.9193	468.645	-3.7464	8.4678e-28	2.4181e-26
i5_LQ_PLCLR_c7864/f1p3/5619	2.32317	162.694	-6.1299	8.5754e-28	2.4465e-26
i0_LQ_PLCLR_c7149/f1p1/528	0.701486	134.788	-7.5861	9.4012e-28	2.6759e-26
i2_LQ_PLCLR_c33198/f1p0/2425	17.5394	310.098	-4.1441	9.4384e-28	2.6853e-26
i0_LQ_PLCLR_c24998/f1p7/644	7.10981	277.465	-5.2863	9.5898e-28	2.7271e-26
i4_HQ_PLCLR_c3715/f2p0/4606	15.9564	405.697	-4.6682	1.0098e-27	2.8662e-26
i2_LQ_PLCLR_c6311/f1p5/2941	2.10446	220.466	-6.711	1.0158e-27	2.8806e-26
i2_LQ_PLCLR_c34303/f1p10/2637	1.14553	228.14	-7.6378	1.0259e-27	2.908e-26
i2_LQ_PLCLR_c25835/f1p3/2671	0	144.318	-Inf	1.0913e-27	3.0906e-26
i2_LQ_PLCLR_c22378/f1p6/2664	2.62754	167.089	-5.9908	1.1023e-27	3.1202e-26
i2_LQ_PLCLR_c33551/f1p4/2756	18.4921	325.208	-4.1364	1.1058e-27	3.1288e-26
i5_HQ_PLCLR_c2114/f3p0/5687	1.40297	289.231	-7.6876	1.1377e-27	3.2146e-26
i6_LQ_PLCLR_c3764/f1p0/6143	21.3669	343.101	-4.0052	1.2172e-27	3.4344e-26
i2_LQ_PLCLR_c20544/f1p0/2947	3.19644	175.217	-5.7765	1.2703e-27	3.579e-26
i2_LQ_PLCLR_c36180/f1p8/3010	179.668	1403.28	-2.9654	1.4751e-27	4.1432e-26
i6_LQ_PLCLR_c1083/f1p11/7063	0	118.284	-Inf	1.6376e-27	4.5952e-26
i3_HQ_PLCLR_c33257/f6p0/3718	590.366	3900.01	-2.7238	1.6588e-27	4.6505e-26
i2_LQ_PLCLR_c10913/f1p11/3184	0	118.129	-Inf	1.6887e-27	4.7279e-26
i2_LQ_PLCLR_c26228/f1p8/2835	0	118.139	-Inf	1.7903e-27	5.0101e-26
i2_LQ_PLCLR_c37443/f1p6/3189	0	1406.03	-Inf	1.8102e-27	5.0613e-26
i0_LQ_PLCLR_c1547/f2p0/752	214.177	1580.08	-2.8831	1.9363e-27	5.4038e-26
i1_LQ_PLCLR_c976/f4p0/1700	983.61	6425.61	-2.7077	1.9753e-27	5.5076e-26
i3_LQ_PLCLR_c27761/f1p0/3673	2.33136	159.804	-6.099	2.0227e-27	5.6374e-26
i5_LQ_PLCLR_c15533/f2p0/5575	7.16382	212.471	-4.8904	2.0805e-27	5.7959e-26
i0_LQ_PLCLR_c41795/f1p4/752	0.343106	125.524	-8.5151	2.1708e-27	6.0391e-26
i3_LQ_PLCLR_c15287/f1p2/3083	68.5921	664.98	-3.2772	2.1756e-27	6.0497e-26
i4_LQ_PLCLR_c21780/f1p1/4751	2.00352	155.235	-6.2758	2.2387e-27	6.2224e-26
i5_LQ_PLCLR_c3877/f1p0/5183	5.6048	257.26	-5.5204	2.2681e-27	6.3013e-26
i4_LQ_PLCLR_c25888/f1p0/4041	50.7296	547.268	-3.4313	2.2929e-27	6.3644e-26
i4_LQ_PLCLR_c20348/f1p0/4556	1.52737	143.974	-6.5586	2.3987e-27	6.646e-26
i4_HQ_PLCLR_c16211/f2p0/4980	0	117.123	-Inf	2.4712e-27	6.8408e-26
i5_LQ_PLCLR_c5084/f1p0/5538	1.02113	138.7	-7.0857	2.5829e-27	7.1437e-26
i2_LQ_PLCLR_c7895/f1p3/2869	40.1186	468.795	-3.5466	2.7903e-27	7.7137e-26
i3_LQ_PLCLR_c23387/f1p0/3623	1.14553	138.277	-6.9154	2.8788e-27	7.9406e-26
i4_LQ_PLCLR_c23075/f1p0/4715	56.489	595.791	-3.3988	3.0403e-27	8.3822e-26
i3_LQ_PLCLR_c22881/f1p39/3587	32.4853	424.37	-3.7075	3.3936e-27	9.348e-26
i2_LQ_PLCLR_c6036/f1p1/2236	0	116.189	-Inf	3.7923e-27	1.0432e-25
i4_LQ_PLCLR_c7246/f1p14/4669	35.9998	452.532	-3.652	3.8337e-27	1.0541e-25
i2_LQ_PLCLR_c41254/f1p40/2633	1.62168	264.867	-7.3516	4.0314e-27	1.108e-25
i4_LQ_PLCLR_c7528/f1p0/4410	14.7257	282.99	-4.2643	4.4821e-27	1.2308e-25
i4_LQ_PLCLR_c1973/f2p6/5039	0.319644	123.868	-8.5981	4.5075e-27	1.2372e-25
i4_LQ_PLCLR_c16597/f1p0/4695	0	115.907	-Inf	4.5318e-27	1.2433e-25
i5_LQ_PLCLR_c10516/f1p0/5956	0	115.286	-Inf	5.1279e-27	1.405e-25
i0_LQ_PLCLR_c5354/f1p3/455	60.6159	606.926	-3.3238	5.1506e-27	1.4106e-25
i5_LQ_PLCLR_c12379/f1p135/5724	0.958931	136.638	-7.1547	5.2576e-27	1.4392e-25
i5_LQ_PLCLR_c12726/f1p0/5270	33.3945	433.339	-3.6978	5.4759e-27	1.4983e-25
i0_HQ_PLCLR_c30679/f3p2/513	598.781	3899.98	-2.7034	5.5644e-27	1.5219e-25
i5_LQ_PLCLR_c10288/f1p7/5329	4.60713	182.17	-5.3053	5.872e-27	1.6053e-25
i1_HQ_PLCLR_c2239/f4p4/1879	372.711	2538.83	-2.768	5.9236e-27	1.6187e-25
i3_LQ_PLCLR_c31913/f1p0/3062	70.171	682.285	-3.2814	6.0918e-27	1.6639e-25
i2_LQ_PLCLR_c35037/f1p4/2907	30.3483	400.615	-3.7225	6.1818e-27	1.6862e-25
i6_LQ_PLCLR_c1803/f1p4/6385	0	115.262	-Inf	6.1903e-27	1.6878e-25
i5_HQ_PLCLR_c11257/f2p26/5343	145.919	1175.51	-3.01	6.2215e-27	1.6955e-25
i4_LQ_PLCLR_c18216/f1p0/4736	0.958931	136.28	-7.1509	6.2719e-27	1.7077e-25
i1_LQ_PLCLR_c21220/f1p2/1556	0.343106	122.615	-8.4813	6.4131e-27	1.7454e-25
i1_LQ_PLCLR_c9596/f1p3/1965	197.247	1539.98	-2.9648	6.5879e-27	1.7898e-25
i5_LQ_PLCLR_c8114/f1p0/5496	1.3255	141.13	-6.7343	6.614e-27	1.7961e-25
i0_HQ_PLCLR_c48723/f12p0/500	888.767	5645.27	-2.6672	6.8373e-27	1.8551e-25
i4_LQ_PLCLR_c8675/f1p16/4542	0	114.667	-Inf	6.9688e-27	1.8891e-25
i2_HQ_PLCLR_c10341/f2p10/2630	12.7855	299.069	-4.5479	7.2704e-27	1.97e-25
i3_LQ_PLCLR_c10833/f1p14/3357	159.326	1229.75	-2.9483	7.285e-27	1.9731e-25
i4_HQ_PLCLR_c2096/f3p0/4575	13.614	271.986	-4.3204	7.5995e-27	2.0574e-25
i3_LQ_PLCLR_c21600/f1p0/3652	8.37311	347.766	-5.3762	8.2925e-27	2.2411e-25
i3_LQ_PLCLR_c31706/f1p0/3019	0.319644	122.13	-8.5777	8.441e-27	2.2802e-25
i1_HQ_PLCLR_c17042/f2p0/1297	742.196	4828.06	-2.7016	8.4913e-27	2.2928e-25
i3_LQ_PLCLR_c32389/f1p0/3064	8.7625	226.816	-4.694	8.5526e-27	2.3083e-25
i5_LQ_PLCLR_c9308/f1p0/5249	14.8364	282.983	-4.2535	8.7317e-27	2.3548e-25
i2_LQ_PLCLR_c3776/f1p1/2180	1.02932	134.966	-7.0348	8.7458e-27	2.3573e-25
i0_LQ_PLCLR_c8696/f1p2/977	1251.27	8059.15	-2.6872	8.7759e-27	2.3634e-25
i3_HQ_PLCLR_c18540/f3p248/3610	0	113.814	-Inf	9.3427e-27	2.5138e-25
i4_LQ_PLCLR_c19033/f1p0/4812	2.80594	159.89	-5.8325	9.3489e-27	2.5141e-25
i5_HQ_PLCLR_c1204/f3p0/6030	47.3575	514.021	-3.4402	9.66e-27	2.5947e-25
i4_LQ_PLCLR_c17265/f1p0/4632	23.5548	350.081	-3.8936	1.0392e-26	2.7876e-25
i1_HQ_PLCLR_c15467/f9p0/2005	193.877	1415.29	-2.8679	1.0482e-26	2.8105e-25
i3_LQ_PLCLR_c36662/f1p0/3808	7.97379	426.265	-5.7403	1.083e-26	2.9012e-25
i2_LQ_PLCLR_c6449/f1p7/2467	61.5426	608.398	-3.3054	1.0871e-26	2.9109e-25
i2_LQ_PLCLR_c10016/f1p2/2983	1.40297	140.39	-6.6448	1.094e-26	2.9283e-25
i2_HQ_PLCLR_c27473/f2p0/2874	0	113.289	-Inf	1.1034e-26	2.9522e-25
i5_LQ_PLCLR_c17128/f1p0/5966	0	113.5	-Inf	1.1247e-26	3.0077e-25
i2_LQ_PLCLR_c32883/f1p0/2232	11.5833	248.219	-4.4215	1.146e-26	3.0635e-25
i1_LQ_PLCLR_c24862/f1p6/1055	13.5613	259.43	-4.2578	1.1908e-26	3.1789e-25
i3_HQ_PLCLR_c18688/f2p3/3644	194.15	1431.91	-2.8827	1.204e-26	3.2129e-25
i1_LQ_PLCLR_c14975/f1p0/1023	0	160.11	-Inf	1.2084e-26	3.2231e-25
i3_LQ_PLCLR_c11340/f1p0/3980	51.1558	667.039	-3.7048	1.2478e-26	3.3255e-25
i3_HQ_PLCLR_c2387/f2p4/3119	26.8501	2796.66	-6.7026	1.3037e-26	3.4715e-25
i4_LQ_PLCLR_c1855/f6p4/4923	1.98825	170.434	-6.4216	1.3142e-26	3.4964e-25
i3_HQ_PLCLR_c33142/f12p6/3661	136.392	1052.95	-2.9486	1.3815e-26	3.6691e-25
i4_LQ_PLCLR_c9762/f1p1/4666	0.958931	133.695	-7.1233	1.4738e-26	3.9074e-25
i4_LQ_PLCLR_c3846/f1p4/4807	6.19008	197.024	-4.9923	1.5569e-26	4.1242e-25
i4_LQ_PLCLR_c2181/f4p10/5038	13.5494	303.632	-4.486	1.575e-26	4.1702e-25
i5_LQ_PLCLR_c2443/f1p2/5573	0	124.501	-Inf	2.0574e-26	5.4265e-25
i5_LQ_PLCLR_c13400/f1p24/5100	84.8763	755.517	-3.154	2.0763e-26	5.4739e-25
i2_LQ_PLCLR_c41067/f1p4/2810	13.0113	309.455	-4.5719	2.1431e-26	5.6454e-25
i5_LQ_PLCLR_c2096/f2p0/5565	3.65685	169.497	-5.5345	2.1792e-26	5.7381e-25
i2_HQ_PLCLR_c44631/f9p1/2169	187.377	2985.29	-3.9939	2.3885e-26	6.2837e-25
i2_LQ_PLCLR_c9989/f1p4/2815	0	111.535	-Inf	2.4164e-26	6.3545e-25
i3_LQ_PLCLR_c36395/f1p0/3724	110.848	909.122	-3.0359	2.4384e-26	6.4095e-25
i5_LQ_PLCLR_c9387/f1p0/5156	10.8059	241.77	-4.4837	2.4407e-26	6.4128e-25
i2_LQ_PLCLR_c6573/f1p6/2174	13.0183	259.277	-4.3159	2.6186e-26	6.8743e-25
i2_LQ_PLCLR_c15014/f1p1/2123	0	110.941	-Inf	2.7241e-26	7.1481e-25
i3_LQ_PLCLR_c26868/f1p20/3336	17.8289	297.906	-4.0626	2.732e-26	7.1659e-25
i5_LQ_PLCLR_c3693/f1p0/5727	0	111.208	-Inf	2.7457e-26	7.1988e-25
i2_LQ_PLCLR_c41116/f1p5/2929	7.42173	209.057	-4.816	2.7556e-26	7.2187e-25
i2_LQ_PLCLR_c5575/f1p0/2503	36.0051	423.608	-3.5565	2.8056e-26	7.3465e-25
i2_HQ_PLCLR_c4524/f2p1/2570	16.5335	284.379	-4.1044	2.8217e-26	7.3855e-25
i5_LQ_PLCLR_c2482/f1p0/6051	2.05864	147.215	-6.1601	2.9068e-26	7.6017e-25
i4_LQ_PLCLR_c17995/f1p0/4617	14.3199	266.783	-4.2196	2.9702e-26	7.7609e-25
i4_HQ_PLCLR_c11525/f2p0/4780	0	201.326	-Inf	3.097e-26	8.0886e-25
i6_LQ_PLCLR_c300/f3p0/7032	17.0557	284.241	-4.0588	3.1838e-26	8.3121e-25
i4_LQ_PLCLR_c16564/f1p0/5031	6.72843	201.631	-4.9053	3.3311e-26	8.6853e-25
i3_LQ_PLCLR_c28684/f1p0/3879	2.55715	155.895	-5.9299	3.3418e-26	8.7095e-25
i3_LQ_PLCLR_c5366/f1p1/3597	0	110.389	-Inf	3.447e-26	8.98e-25
i4_LQ_PLCLR_c7504/f1p0/4766	7.67917	210.476	-4.7766	3.666e-26	9.5425e-25
i5_LQ_PLCLR_c9267/f1p0/6144	0	109.97	-Inf	3.7528e-26	9.7643e-25
i2_LQ_PLCLR_c6328/f1p2/2654	36.8268	435.792	-3.5648	4.1866e-26	1.0875e-24
i4_HQ_PLCLR_c1847/f3p0/4939	0	122.152	-Inf	4.2937e-26	1.1143e-24
i2_LQ_PLCLR_c34660/f1p0/2486	4.25584	170.591	-5.325	4.356e-26	1.13e-24
i5_LQ_PLCLR_c3276/f1p48/5154	1.27857	135.906	-6.7319	4.4733e-26	1.1595e-24
i3_LQ_PLCLR_c18730/f2p10/3585	0	109.917	-Inf	4.5677e-26	1.1834e-24
i2_HQ_PLCLR_c12728/f2p2/2622	0	109.54	-Inf	4.6349e-26	1.2003e-24
i3_LQ_PLCLR_c38704/f1p752/3346	10.0493	232.461	-4.5318	4.8654e-26	1.2595e-24
i4_LQ_PLCLR_c12690/f1p0/4558	0	109.536	-Inf	4.9348e-26	1.2769e-24
i5_LQ_PLCLR_c2987/f1p16/5814	0.319644	117.585	-8.523	5.6008e-26	1.4474e-24
i4_LQ_PLCLR_c4008/f1p26/4852	0	109.129	-Inf	5.7039e-26	1.4735e-24
i5_HQ_PLCLR_c14777/f9p17/5375	0	406.441	-Inf	5.808e-26	1.4991e-24
i2_LQ_PLCLR_c28567/f1p0/2052	30.4078	381.248	-3.6482	6.1902e-26	1.5951e-24
i4_LQ_PLCLR_c19012/f1p29/4832	0	108.946	-Inf	6.2992e-26	1.6225e-24
i4_LQ_PLCLR_c10262/f1p0/4694	17.3839	284.642	-4.0333	7.6185e-26	1.9574e-24
i5_LQ_PLCLR_c11842/f1p13/5248	0	108.68	-Inf	8.0189e-26	2.0594e-24
i0_LQ_PLCLR_c8876/f1p5/392	4.68461	172.75	-5.2046	8.541e-26	2.1898e-24
i3_LQ_PLCLR_c8760/f1p0/3137	24.7672	349.434	-3.8185	8.6295e-26	2.2107e-24
i2_LQ_PLCLR_c10924/f1p8/2615	3.21125	156.719	-5.6089	8.8585e-26	2.2684e-24
i6_LQ_PLCLR_c647/f1p0/6678	2.47103	148.298	-5.9072	8.9577e-26	2.2928e-24
i5_HQ_PLCLR_c9188/f2p0/5724	10.6275	277.029	-4.7042	9.0251e-26	2.3091e-24
i2_LQ_PLCLR_c5302/f1p20/2391	0.381842	116.096	-8.2481	9.4087e-26	2.4063e-24
i4_LQ_PLCLR_c24124/f1p0/4177	35.8408	416.212	-3.5376	9.4197e-26	2.4081e-24
i0_LQ_PLCLR_c2889/f1p7/902	0.66275	122.554	-7.5307	9.6449e-26	2.4646e-24
i5_LQ_PLCLR_c7821/f1p8/5764	2.76721	152.536	-5.7846	9.696e-26	2.4767e-24
i2_LQ_PLCLR_c18196/f1p9/3004	22.5702	424.573	-4.2335	1.0025e-25	2.5597e-24
i1_LQ_PLCLR_c8687/f1p0/1917	79.2686	1852.22	-4.5464	1.0509e-25	2.6764e-24
i3_LQ_PLCLR_c30404/f1p0/3639	0	166.25	-Inf	1.0765e-25	2.7394e-24
i2_LQ_PLCLR_c7212/f1p2/2620	54.2062	546.143	-3.3327	1.1583e-25	2.9464e-24
i2_LQ_PLCLR_c27341/f1p2/2767	0	107.166	-Inf	1.1621e-25	2.9548e-24
i4_LQ_PLCLR_c6498/f1p0/4757	0	107.361	-Inf	1.1886e-25	3.0196e-24
i3_LQ_PLCLR_c29631/f1p0/3599	1.02932	127.437	-6.9519	1.2544e-25	3.1841e-24
i3_LQ_PLCLR_c38994/f1p1/3243	56.5231	549.596	-3.2815	1.3169e-25	3.3401e-24
i4_LQ_PLCLR_c4278/f1p13/4268	0	107.125	-Inf	1.3279e-25	3.3666e-24
i4_LQ_PLCLR_c8497/f1p0/4834	2.99254	151.574	-5.6625	1.4185e-25	3.5894e-24
i1_HQ_PLCLR_c26071/f2p1/1068	419.635	2644.29	-2.6557	1.4406e-25	3.6403e-24
i2_LQ_PLCLR_c38333/f1p1/2755	20.0272	306.161	-3.9343	1.4556e-25	3.6769e-24
i2_LQ_PLCLR_c36782/f1p3/2448	16.2913	272.634	-4.0648	1.5567e-25	3.9274e-24
i3_LQ_PLCLR_c35971/f1p0/3866	30.8893	386.311	-3.6446	1.6271e-25	4.0999e-24
i2_LQ_PLCLR_c38304/f1p0/2726	1.14553	592.503	-9.0147	1.6309e-25	4.1079e-24
i2_LQ_PLCLR_c39936/f1p5/2237	38.2191	426.923	-3.4816	1.6718e-25	4.2073e-24
i4_LQ_PLCLR_c4267/f1p0/4755	0	106.552	-Inf	1.6924e-25	4.2576e-24
i2_LQ_PLCLR_c39030/f1p9/2872	0.381842	128.634	-8.3961	1.7903e-25	4.5019e-24
i2_LQ_PLCLR_c11567/f1p15/2681	1.71553	136.519	-6.3143	1.9484e-25	4.8875e-24
i4_LQ_PLCLR_c22602/f1p26/4601	20.1822	302.795	-3.9072	1.9948e-25	5.0018e-24
i1_LQ_PLCLR_c24455/f1p0/1015	0	106.017	-Inf	2.0107e-25	5.0396e-24
i0_LQ_PLCLR_c20517/f1p0/499	11.647	237.142	-4.3477	2.0894e-25	5.2262e-24
i1_HQ_PLCLR_c10945/f2p1/1473	12.1614	240.452	-4.3054	2.1834e-25	5.4592e-24
i4_LQ_PLCLR_c2207/f3p2/5000	0.319644	113.656	-8.474	2.4949e-25	6.2278e-24
i6_LQ_PLCLR_c1164/f1p0/6904	0	213.789	-Inf	2.6531e-25	6.6148e-24
i6_LQ_PLCLR_c1102/f1p19/6267	9.85402	221.774	-4.4922	2.8248e-25	7.0286e-24
i3_LQ_PLCLR_c39447/f1p0/3836	23.1674	354.684	-3.9364	2.88e-25	7.1629e-24
i3_LQ_PLCLR_c20248/f1p1/3830	0	105.386	-Inf	2.9444e-25	7.32e-24
i5_LQ_PLCLR_c14213/f1p8/5122	62.3402	588.717	-3.2393	2.9493e-25	7.3294e-24
i3_LQ_PLCLR_c10668/f1p0/3232	29.9086	519.316	-4.118	2.9893e-25	7.4258e-24
i5_LQ_PLCLR_c4107/f1p1/5218	22.0155	317.801	-3.8515	3.0768e-25	7.637e-24
i2_LQ_PLCLR_c36707/f1p1/2562	2.06572	140.116	-6.0838	3.0852e-25	7.6546e-24
i2_LQ_PLCLR_c35518/f1p10/2525	2.29105	139.826	-5.9315	3.1179e-25	7.7296e-24
i4_LQ_PLCLR_c8660/f1p1/4687	0	104.728	-Inf	3.1652e-25	7.8406e-24
i4_LQ_PLCLR_c17824/f1p4/4499	0.319644	112.703	-8.4618	3.1965e-25	7.9085e-24
i2_LQ_PLCLR_c41300/f1p2/2388	2.79886	148.748	-5.7319	3.2911e-25	8.1361e-24
i3_LQ_PLCLR_c23162/f1p18/3162	7.57778	364.368	-5.5875	3.295e-25	8.1425e-24
i2_LQ_PLCLR_c22441/f1p9/2859	2.62754	148.449	-5.8201	3.7357e-25	9.2166e-24
i3_LQ_PLCLR_c29711/f1p7/3736	2.30789	276.628	-6.9052	3.9935e-25	9.8369e-24
i5_LQ_PLCLR_c4716/f1p0/5389	1.71553	151.254	-6.4622	4.1935e-25	1.0321e-23
i5_LQ_PLCLR_c5573/f1p0/5358	6.82937	191.55	-4.8098	4.2578e-25	1.0475e-23
i5_LQ_PLCLR_c5090/f1p3/5773	7.6869	197.633	-4.6843	4.273e-25	1.0509e-23
i2_LQ_PLCLR_c24299/f1p3/2693	6.83691	195.027	-4.8342	4.3816e-25	1.0771e-23
i4_LQ_PLCLR_c3369/f1p2/4761	0	104.191	-Inf	4.5511e-25	1.1184e-23
i3_LQ_PLCLR_c27389/f1p22/3345	91.7362	759.312	-3.0491	4.7684e-25	1.1713e-23
i4_LQ_PLCLR_c20829/f1p14/4808	16.1665	264.253	-4.0308	4.8957e-25	1.2021e-23
i1_LQ_PLCLR_c19305/f1p6/1905	0.319644	111.249	-8.4431	5.1146e-25	1.2548e-23
i5_LQ_PLCLR_c5555/f1p0/5584	0.686212	118.216	-7.4286	5.3008e-25	1.3e-23
i1_LQ_PLCLR_c23748/f1p0/1287	63.0018	574.081	-3.1878	5.9265e-25	1.4528e-23
i5_LQ_PLCLR_c4395/f1p0/5951	2.7754	146.517	-5.7222	6.1176e-25	1.4991e-23
i2_LQ_PLCLR_c10498/f1p1/2226	1.10679	122.895	-6.7949	6.3808e-25	1.5623e-23
i4_LQ_PLCLR_c4636/f1p0/4920	0	103.161	-Inf	6.3888e-25	1.5637e-23
i2_HQ_PLCLR_c30169/f6p8/2590	246.973	1642.13	-2.7331	6.6213e-25	1.6193e-23
i5_HQ_PLCLR_c14673/f16p1/5367	24.8181	332.408	-3.7435	6.8788e-25	1.6803e-23
i5_LQ_PLCLR_c5735/f1p6/5278	16.2532	261.401	-4.0075	7.055e-25	1.7219e-23
i3_LQ_PLCLR_c21254/f1p3/3765	8.55198	278.591	-5.0257	7.5949e-25	1.853e-23
i2_LQ_PLCLR_c38058/f1p2/2312	48.9042	492.679	-3.3326	7.6402e-25	1.8633e-23
i3_LQ_PLCLR_c25647/f1p22/3507	25.0003	334.238	-3.7409	8.1451e-25	1.9825e-23
i1_LQ_PLCLR_c4060/f1p0/1839	0	113.315	-Inf	8.6707e-25	2.1079e-23
i5_LQ_PLCLR_c8711/f1p0/5486	3.05474	149.925	-5.6171	8.9715e-25	2.1793e-23
i4_LQ_PLCLR_c2981/f3p0/4695	118.631	927.686	-2.9672	9.167e-25	2.2259e-23
i2_LQ_PLCLR_c8027/f1p2/2650	13.6262	241.053	-4.1449	1.0341e-24	2.508e-23
i2_LQ_PLCLR_c5501/f1p4/2962	0.958931	121.668	-6.9873	1.0382e-24	2.517e-23
i3_LQ_PLCLR_c28490/f1p4/3743	77.4307	859.088	-3.4718	1.0786e-24	2.614e-23
i3_LQ_PLCLR_c29544/f1p1/3328	1.96479	136.646	-6.1199	1.085e-24	2.6283e-23
i3_HQ_PLCLR_c18478/f3p12/3904	1.87047	1541.24	-9.6865	1.0861e-24	2.63e-23
i4_LQ_PLCLR_c11627/f1p0/4311	5.58134	174.422	-4.9658	1.1041e-24	2.6726e-23
i5_LQ_PLCLR_c8043/f1p12/5754	0.982393	121.52	-6.9507	1.1266e-24	2.7259e-23
i3_LQ_PLCLR_c12428/f1p29/3681	0	101.817	-Inf	1.16e-24	2.8057e-23
i5_LQ_PLCLR_c9163/f1p0/6055	2.10446	136.001	-6.014	1.1797e-24	2.8522e-23
i4_HQ_PLCLR_c11310/f2p4/4451	0	173.666	-Inf	1.1869e-24	2.8684e-23
i3_LQ_PLCLR_c8673/f1p0/3814	24.3769	323.617	-3.7307	1.2858e-24	3.1038e-23
i4_LQ_PLCLR_c9773/f1p0/4876	0	101.801	-Inf	1.3231e-24	3.1926e-23
i4_LQ_PLCLR_c19196/f1p0/4704	0.763684	114.993	-7.2344	1.3813e-24	3.3317e-23
i2_LQ_PLCLR_c3786/f1p5/3035	205.916	1358.35	-2.7217	1.4963e-24	3.6047e-23
i5_LQ_PLCLR_c15954/f1p0/5264	4.53675	163.051	-5.1675	1.5646e-24	3.7651e-23
i4_LQ_PLCLR_c16887/f1p0/4367	0	101.241	-Inf	1.6894e-24	4.059e-23
i3_LQ_PLCLR_c12997/f1p2/3520	0.343106	337.078	-9.9402	1.7064e-24	4.0981e-23
i4_LQ_PLCLR_c2516/f1p5/4795	275.671	1804.57	-2.7106	1.7381e-24	4.1726e-23
i0_LQ_PLCLR_c43790/f1p0/751	0	1402.39	-Inf	1.7788e-24	4.2686e-23
i2_LQ_PLCLR_c24993/f1p0/2781	0	100.586	-Inf	1.815e-24	4.3529e-23
i4_LQ_PLCLR_c14924/f1p1/4709	17.6285	262.716	-3.8975	1.821e-24	4.3649e-23
i3_HQ_PLCLR_c9589/f3p9/3342	48.3444	647.494	-3.7434	2.0196e-24	4.8314e-23
i2_LQ_PLCLR_c32540/f1p2/2863	0	100.623	-Inf	2.0475e-24	4.8964e-23
i4_LQ_PLCLR_c19368/f1p248/4604	0.701486	162.881	-7.8592	2.1e-24	5.0161e-23
i5_LQ_PLCLR_c4622/f1p7/5697	7.76483	194.755	-4.6486	2.1685e-24	5.1755e-23
i1_LQ_PLCLR_c9240/f1p0/1264	1.66042	129.664	-6.2871	2.2004e-24	5.2497e-23
i1_LQ_PLCLR_c17270/f1p0/1461	15.2543	253.824	-4.0565	2.3108e-24	5.5024e-23
i2_LQ_PLCLR_c29600/f1p1/2054	38.2805	415.819	-3.4413	2.3206e-24	5.5236e-23
i5_LQ_PLCLR_c11729/f1p17/5755	0	99.9504	-Inf	2.3553e-24	5.602e-23
i2_LQ_PLCLR_c38632/f1p1/2236	68.2945	592.347	-3.1166	2.3752e-24	5.6469e-23
i1_LQ_PLCLR_c2398/f3p4/1755	271.07	1740.2	-2.6825	2.4365e-24	5.7906e-23
i0_LQ_PLCLR_c23466/f1p3/744	0	99.7836	-Inf	2.4388e-24	5.7938e-23
i3_LQ_PLCLR_c32331/f1p2/3085	0	99.9886	-Inf	2.4916e-24	5.9169e-23
i3_LQ_PLCLR_c23142/f1p10/3596	3.00938	146.814	-5.6084	2.4929e-24	5.9177e-23
i5_HQ_PLCLR_c14774/f9p246/5782	0	100.212	-Inf	2.5372e-24	6.0158e-23
i2_LQ_PLCLR_c21028/f1p3/3341	50.3587	484.732	-3.2669	2.6594e-24	6.2984e-23
i3_HQ_PLCLR_c2438/f2p0/3670	8.31073	203.95	-4.6171	2.6848e-24	6.356e-23
i2_LQ_PLCLR_c5320/f1p1/3149	1.91786	133.557	-6.1218	2.7089e-24	6.4107e-23
i5_HQ_PLCLR_c2333/f2p7/5480	4.99606	164.742	-5.0433	2.7288e-24	6.4528e-23
i3_LQ_PLCLR_c27684/f1p0/3491	2.03517	133.952	-6.0404	2.7841e-24	6.5794e-23
i2_LQ_PLCLR_c34470/f1p271/2313	5.14392	523.883	-6.6702	2.9397e-24	6.9409e-23
i2_LQ_PLCLR_c5866/f1p10/2720	8.0519	562.136	-6.1254	2.9591e-24	6.9838e-23
i1_HQ_PLCLR_c7202/f2p3/1955	47.5591	467.618	-3.2975	3.0178e-24	7.1142e-23
i3_LQ_PLCLR_c3530/f1p0/3282	5.72101	195.74	-5.0965	3.0983e-24	7.2957e-23
i3_LQ_PLCLR_c25853/f1p0/3656	0	99.8134	-Inf	3.1366e-24	7.3831e-23
i7_LQ_PLCLR_c339/f1p0/7240	2.25232	133.095	-5.8849	3.2775e-24	7.7117e-23
i6_LQ_PLCLR_c2139/f1p0/6449	0.319644	106.858	-8.385	3.2876e-24	7.7325e-23
i2_HQ_PLCLR_c13934/f3p2/2573	6.13496	177.273	-4.8528	3.297e-24	7.7518e-23
i2_LQ_PLCLR_c35391/f1p2/2858	24.1817	315.472	-3.7055	3.313e-24	7.7863e-23
i5_LQ_PLCLR_c11758/f1p10/6059	0.639287	113.211	-7.4683	3.4321e-24	8.06e-23
i4_LQ_PLCLR_c3750/f1p4/4827	0.343106	106.582	-8.2791	3.4579e-24	8.1176e-23
i1_LQ_PLCLR_c10684/f1p38/1690	14.6881	250.011	-4.0893	3.4682e-24	8.1387e-23
i6_LQ_PLCLR_c1015/f1p0/6612	32.7305	368.348	-3.4924	3.5991e-24	8.4394e-23
i0_LQ_PLCLR_c26429/f1p0/551	11.622	221.178	-4.2503	3.6076e-24	8.456e-23
i3_LQ_PLCLR_c42814/f1p0/3047	3.016	141.127	-5.5482	3.6544e-24	8.5624e-23
i5_LQ_PLCLR_c4518/f1p0/5373	171.238	1179.51	-2.7841	3.6914e-24	8.6458e-23
i3_HQ_PLCLR_c7339/f2p2/3998	38.7488	405.848	-3.3887	3.7071e-24	8.6794e-23
i3_LQ_PLCLR_c28180/f1p0/3146	3.33564	145.028	-5.4422	3.8702e-24	9.0543e-23
i3_LQ_PLCLR_c7842/f1p0/3431	0	98.6702	-Inf	3.9805e-24	9.3017e-23
i2_HQ_PLCLR_c23938/f2p13/2374	8.32619	195.58	-4.554	4.039e-24	9.4349e-23
i2_LQ_PLCLR_c20357/f1p4/2377	0	182.143	-Inf	4.0904e-24	9.5477e-23
i4_HQ_PLCLR_c7971/f2p9/4788	119.373	872.97	-2.8705	4.1229e-24	9.6199e-23
i0_LQ_PLCLR_c38181/f1p6/466	0	98.4318	-Inf	4.4629e-24	1.0405e-22
i0_LQ_PLCLR_c6345/f1p0/627	39.4282	416.52	-3.4011	4.6058e-24	1.073e-22
i2_LQ_PLCLR_c37204/f1p1/2746	4.47501	162.125	-5.1791	4.868e-24	1.1337e-22
i2_LQ_PLCLR_c5369/f1p0/2766	5.1143	169.492	-5.0505	4.8987e-24	1.14e-22
i1_HQ_PLCLR_c1199/f4p0/1802	441.107	2636.97	-2.5797	5.1159e-24	1.1892e-22
i3_LQ_PLCLR_c4481/f1p5/3475	5.83281	172.514	-4.8864	5.2141e-24	1.2115e-22
i5_LQ_PLCLR_c10548/f1p2/5330	0	98.5558	-Inf	5.2827e-24	1.227e-22
i5_LQ_PLCLR_c11665/f1p3/6191	24.3854	322.15	-3.7236	5.3711e-24	1.2466e-22
i3_LQ_PLCLR_c9111/f1p3/4016	33.7935	376.411	-3.4775	5.5046e-24	1.2766e-22
i4_LQ_PLCLR_c18083/f1p0/4835	0	224.926	-Inf	5.5813e-24	1.293e-22
i3_LQ_PLCLR_c11991/f1p0/3557	15.2886	387.786	-4.6647	5.7704e-24	1.3357e-22
i1_LQ_PLCLR_c25407/f1p11/1201	7.94324	783.018	-6.6232	5.9257e-24	1.3712e-22
i1_LQ_PLCLR_c4179/f1p4/1738	4.52966	436.317	-6.5898	6.1288e-24	1.4176e-22
i3_LQ_PLCLR_c41685/f1p0/3067	24.4086	470.437	-4.2685	6.3044e-24	1.4572e-22
i2_HQ_PLCLR_c3750/f2p4/2693	1.59822	126.552	-6.3071	6.3831e-24	1.4748e-22
i2_HQ_PLCLR_c6121/f2p2/2681	52.1714	498.526	-3.2563	6.4379e-24	1.4869e-22
i5_LQ_PLCLR_c8796/f1p16/5722	0	97.818	-Inf	6.5761e-24	1.5171e-22
i2_LQ_PLCLR_c23646/f1p12/2860	87.916	708.307	-3.0102	6.9201e-24	1.5947e-22
i3_LQ_PLCLR_c19849/f1p0/3811	0	97.525	-Inf	6.9919e-24	1.6106e-22
i2_LQ_PLCLR_c24261/f1p4/2274	25.5545	322.451	-3.6574	7.1555e-24	1.6471e-22
i3_HQ_PLCLR_c13716/f3p0/3530	7.07705	180.36	-4.6716	7.4493e-24	1.7141e-22
i1_LQ_PLCLR_c7740/f1p0/1253	15.5042	247.483	-3.9966	7.5975e-24	1.7475e-22
i3_LQ_PLCLR_c9926/f1p0/3923	3.71749	146.852	-5.3039	7.738e-24	1.7792e-22
i1_LQ_PLCLR_c2113/f4p0/1169	53.6834	564.947	-3.3956	7.8006e-24	1.792e-22
i2_HQ_PLCLR_c44627/f6p5/2135	119.62	869.313	-2.8614	7.8024e-24	1.792e-22
i1_LQ_PLCLR_c14260/f1p0/1066	27.8089	340.488	-3.614	7.8202e-24	1.7954e-22
i2_LQ_PLCLR_c34733/f1p3/2765	22.1939	296.724	-3.7409	8.4412e-24	1.935e-22
i4_LQ_PLCLR_c1487/f4p0/4962	79.6004	651.03	-3.0319	9.7472e-24	2.2303e-22
i4_HQ_PLCLR_c23400/f2p0/4103	126.615	893.135	-2.8184	9.77e-24	2.2347e-22
i2_LQ_PLCLR_c4931/f1p0/2969	14.8567	241.693	-4.024	9.8291e-24	2.2465e-22
i4_LQ_PLCLR_c18073/f1p2/4948	0	96.4109	-Inf	1.0062e-23	2.2989e-22
i5_LQ_PLCLR_c6112/f1p8/5263	5.84743	172.996	-4.8868	1.0997e-23	2.5097e-22
i4_LQ_PLCLR_c16667/f1p0/4928	177.824	1166.62	-2.7138	1.1362e-23	2.591e-22
i2_LQ_PLCLR_c13090/f1p3/2916	5.14659	163.682	-4.9911	1.1445e-23	2.609e-22
i1_LQ_PLCLR_c18209/f1p0/1966	23.0733	296.982	-3.6861	1.2195e-23	2.779e-22
i2_LQ_PLCLR_c2204/f2p1/2560	1.71553	124.662	-6.1832	1.2287e-23	2.7989e-22
i2_LQ_PLCLR_c8736/f1p1/2943	0	197.033	-Inf	1.2944e-23	2.9463e-22
i3_LQ_PLCLR_c29668/f1p6/3178	13.2295	229.05	-4.1138	1.3825e-23	3.1412e-22
i4_LQ_PLCLR_c20379/f1p0/4797	0	95.7626	-Inf	1.4024e-23	3.1851e-22
i5_LQ_PLCLR_c15944/f1p0/5986	10.913	207.069	-4.246	1.4097e-23	3.2005e-22
i4_LQ_PLCLR_c23439/f1p3/4040	90.3842	688.561	-2.9294	1.4153e-23	3.2122e-22
i2_LQ_PLCLR_c13273/f1p9/3315	2.651	136.84	-5.6898	1.4813e-23	3.3593e-22
i2_LQ_PLCLR_c24684/f1p4/3081	5.02928	162.837	-5.0169	1.5159e-23	3.4366e-22
i3_LQ_PLCLR_c19580/f1p192/3373	0	120.698	-Inf	1.6443e-23	3.7195e-22
i2_LQ_PLCLR_c40855/f1p11/2573	34.8886	383.475	-3.4583	1.7643e-23	3.9864e-22
i3_LQ_PLCLR_c12183/f1p1/3372	0	267.083	-Inf	1.7862e-23	4.0339e-22
i2_LQ_PLCLR_c8592/f1p5/2725	92.7577	705.954	-2.928	1.8601e-23	4.1983e-22
i5_LQ_PLCLR_c9891/f1p0/5149	0.319644	102.424	-8.3239	2.0573e-23	4.6382e-22
i5_LQ_PLCLR_c5871/f1p11/5151	187.47	1882.77	-3.3281	2.2999e-23	5.1739e-22
i2_LQ_PLCLR_c37744/f1p1/2341	18.4622	268.822	-3.864	2.3306e-23	5.241e-22
i3_LQ_PLCLR_c10444/f1p8/3342	51.7809	497.061	-3.2629	2.3816e-23	5.3538e-22
i3_LQ_PLCLR_c36688/f1p0/3440	0.763684	108.053	-7.1446	2.4197e-23	5.4374e-22
i4_HQ_PLCLR_c2154/f2p0/4810	3.43106	143.112	-5.3823	2.4365e-23	5.4731e-22
i5_LQ_PLCLR_c6705/f1p0/5620	0	94.5755	-Inf	2.4999e-23	5.6114e-22
i3_HQ_PLCLR_c22457/f2p0/3545	51.5739	471.582	-3.1928	2.5244e-23	5.6643e-22
i1_HQ_PLCLR_c13707/f2p1/1913	257.428	1604.03	-2.6395	2.5481e-23	5.7154e-22
i6_LQ_PLCLR_c1252/f1p0/6460	7.13217	176.781	-4.6315	2.5876e-23	5.8019e-22
i4_HQ_PLCLR_c9832/f2p0/4656	15.5068	243.628	-3.9737	2.8961e-23	6.4914e-22
i4_LQ_PLCLR_c3328/f2p0/4732	0	94.3189	-Inf	3.0111e-23	6.7442e-22
i1_LQ_PLCLR_c4681/f1p0/1445	37.4346	385.453	-3.3641	3.3374e-23	7.4668e-22
i1_LQ_PLCLR_c17919/f1p0/1974	648.919	3559.83	-2.4557	3.4148e-23	7.6317e-22
i5_LQ_PLCLR_c16239/f1p0/5983	0	93.6961	-Inf	3.4342e-23	7.6723e-22
i1_LQ_PLCLR_c9197/f1p0/1350	3.16543	138.091	-5.4471	3.4647e-23	7.7376e-22
i1_LQ_PLCLR_c22671/f1p0/1951	0.639287	106.746	-7.3835	3.618e-23	8.0711e-22
i2_LQ_PLCLR_c29624/f1p61/2138	101.229	717.936	-2.8262	3.6238e-23	8.0812e-22
i2_LQ_PLCLR_c22450/f1p1/2693	39.5742	391.224	-3.3054	3.7057e-23	8.2549e-22
i5_LQ_PLCLR_c15681/f1p0/5291	0.381842	100.828	-8.0447	3.8568e-23	8.5852e-22
i3_LQ_PLCLR_c9529/f1p0/3289	2.16666	163.379	-6.2366	4.0854e-23	9.0842e-22
i6_LQ_PLCLR_c1077/f1p0/6595	0	92.9913	-Inf	4.2596e-23	9.4681e-22
i2_LQ_PLCLR_c25313/f1p35/2947	0	93.2839	-Inf	4.2763e-23	9.5018e-22
i4_LQ_PLCLR_c4659/f1p0/4542	0	92.9486	-Inf	4.2985e-23	9.5477e-22
i3_LQ_PLCLR_c18996/f1p14/3215	0.319644	100.297	-8.2936	4.3492e-23	9.6568e-22
i3_HQ_PLCLR_c1020/f18p0/3413	158.393	1059.29	-2.7415	4.4758e-23	9.9307e-22
i5_LQ_PLCLR_c11103/f1p0/6164	0	92.999	-Inf	4.5424e-23	1.0075e-21
i1_LQ_PLCLR_c8529/f1p16/1793	2.41702	129.945	-5.7485	4.607e-23	1.0211e-21
i2_LQ_PLCLR_c19123/f1p4/2439	56.5214	479.227	-3.0838	4.8657e-23	1.0776e-21
i1_LQ_PLCLR_c25325/f3p0/1288	352.656	2039.87	-2.5321	5.3213e-23	1.1777e-21
i2_LQ_PLCLR_c38576/f1p14/2972	31.2771	671.792	-4.4248	5.3518e-23	1.1836e-21
i1_LQ_PLCLR_c3785/f1p2/1424	41.9962	417.302	-3.3128	5.4138e-23	1.1964e-21
i2_LQ_PLCLR_c1668/f1p1/2469	2.55715	133.164	-5.7025	5.5909e-23	1.2347e-21
i3_LQ_PLCLR_c14000/f1p0/3752	6.75143	170.745	-4.6605	5.6095e-23	1.2384e-21
i1_LQ_PLCLR_c17933/f1p3/1937	1.37242	116.04	-6.4018	5.7744e-23	1.2738e-21
i4_LQ_PLCLR_c11993/f1p21/4966	826.525	4560.48	-2.4641	6.057e-23	1.3357e-21
i4_LQ_PLCLR_c17984/f1p1/5044	0	92.5275	-Inf	6.1239e-23	1.3495e-21
i0_LQ_PLCLR_c39781/f1p14/436	0	92.1456	-Inf	6.2153e-23	1.3691e-21
i4_HQ_PLCLR_c1637/f5p5/4852	2.96245	172.721	-5.8655	6.2962e-23	1.3865e-21
i3_LQ_PLCLR_c25878/f1p0/3732	56.4651	497.411	-3.139	6.3403e-23	1.3957e-21
i4_HQ_PLCLR_c4645/f2p2/4739	8.40412	1149.94	-7.0962	6.4519e-23	1.4197e-21
i2_LQ_PLCLR_c7443/f1p0/2854	10.9353	200.89	-4.1993	6.6642e-23	1.4649e-21
i2_LQ_PLCLR_c5232/f1p0/2850	0	91.9894	-Inf	6.865e-23	1.5074e-21
i2_LQ_PLCLR_c40701/f1p1/2338	2.97064	135.762	-5.5142	7.1631e-23	1.5717e-21
i1_LQ_PLCLR_c10497/f1p19/1228	2.67289	263.911	-6.6255	7.4497e-23	1.6335e-21
i3_LQ_PLCLR_c32494/f1p2/3146	4.20183	146.694	-5.1257	7.6716e-23	1.6815e-21
i5_LQ_PLCLR_c9669/f1p3/5864	15.3813	239.899	-3.9632	8.0947e-23	1.7705e-21
i4_LQ_PLCLR_c5152/f1p0/4952	3.01757	135.776	-5.4917	8.3739e-23	1.8309e-21
i3_LQ_PLCLR_c23694/f1p1/3510	0	91.6707	-Inf	8.3899e-23	1.8337e-21
i2_LQ_PLCLR_c39127/f1p0/2650	0.686212	104.779	-7.2545	8.6659e-23	1.8927e-21
i4_HQ_PLCLR_c16120/f2p0/4871	1.3255	115.003	-6.439	8.9401e-23	1.9512e-21
i5_LQ_PLCLR_c5149/f1p913/5538	15.9314	235.19	-3.8839	9.4104e-23	2.0524e-21
i2_LQ_PLCLR_c18487/f1p1/2312	33.2246	351.011	-3.4012	9.5666e-23	2.0857e-21
i2_LQ_PLCLR_c11515/f1p4/2284	22.6702	283.836	-3.6462	9.8571e-23	2.1483e-21
i2_LQ_PLCLR_c7508/f1p7/2228	0	91.1893	-Inf	9.9346e-23	2.1644e-21
i2_LQ_PLCLR_c8874/f1p0/2419	0	90.9806	-Inf	1.0387e-22	2.2621e-21
i1_HQ_PLCLR_c3143/f2p21/1335	793.101	4317.97	-2.4448	1.043e-22	2.2699e-21
i5_LQ_PLCLR_c7020/f1p0/5444	6.08096	165.548	-4.7668	1.0426e-22	2.2699e-21
i4_HQ_PLCLR_c674/f22p0/4721	8.15533	185.112	-4.5045	1.0597e-22	2.3045e-21
i4_LQ_PLCLR_c10806/f1p0/4874	0	90.8549	-Inf	1.0669e-22	2.3196e-21
i2_HQ_PLCLR_c13862/f2p47/2775	0.686212	163.398	-7.8955	1.0993e-22	2.3865e-21
i4_LQ_PLCLR_c3658/f1p0/4848	2.78359	130.791	-5.5542	1.1072e-22	2.4028e-21
i3_LQ_PLCLR_c36834/f1p0/3349	0	90.842	-Inf	1.1435e-22	2.4807e-21
i2_LQ_PLCLR_c29953/f1p7/2053	0	90.457	-Inf	1.327e-22	2.8747e-21
i5_LQ_PLCLR_c14486/f1p0/5188	2.05864	132.314	-6.0061	1.3347e-22	2.8905e-21
i5_HQ_PLCLR_c14800/f7p0/5235	25.4297	968.164	-5.2507	1.3415e-22	2.9042e-21
i0_HQ_PLCLR_c7571/f2p5/564	13.9773	267.864	-4.2603	1.4096e-22	3.0474e-21
i1_LQ_PLCLR_c7800/f1p2/1949	1.04459	108.666	-6.7008	1.4411e-22	3.1143e-21
i4_LQ_PLCLR_c13085/f1p53/4555	0	90.2753	-Inf	1.4747e-22	3.1858e-21
i4_HQ_PLCLR_c24564/f12p0/4827	4.42716	285.821	-6.0126	1.482e-22	3.2004e-21
i4_LQ_PLCLR_c7636/f2p0/4685	0.958931	555.521	-9.1782	1.5482e-22	3.341e-21
i1_LQ_PLCLR_c21653/f1p19/1967	0	295.062	-Inf	1.6057e-22	3.4639e-21
i3_LQ_PLCLR_c24421/f1p0/3773	0	90.1744	-Inf	1.6111e-22	3.4743e-21
i3_LQ_PLCLR_c20561/f1p5/3286	11.3727	202.469	-4.1541	1.626e-22	3.5052e-21
i3_LQ_PLCLR_c26341/f1p0/3131	53.0337	777.851	-3.8745	1.6397e-22	3.5335e-21
i5_LQ_PLCLR_c9602/f1p0/5279	13.8973	218.349	-3.9738	1.6599e-22	3.5759e-21
i2_HQ_PLCLR_c1334/f6p4/2641	97.8921	707.714	-2.8539	1.6793e-22	3.6164e-21
i3_LQ_PLCLR_c9493/f1p0/3175	63.8684	525.13	-3.0395	1.7198e-22	3.7009e-21
i3_LQ_PLCLR_c27944/f1p0/3975	31.9525	340.782	-3.4149	1.7328e-22	3.7263e-21
i3_LQ_PLCLR_c6283/f1p49/3270	7.24994	172.85	-4.5754	1.7427e-22	3.7463e-21
i4_LQ_PLCLR_c5412/f1p0/4660	1.02932	107.809	-6.7106	1.8082e-22	3.8844e-21
i4_HQ_PLCLR_c2137/f2p0/4979	0.763684	102.657	-7.0706	1.8864e-22	4.0482e-21
i2_LQ_PLCLR_c14517/f1p0/2144	47.3197	434.786	-3.1998	1.9372e-22	4.1529e-21
i4_LQ_PLCLR_c22502/f1p24/4542	172.914	1119.91	-2.6953	1.9636e-22	4.2065e-21
i1_LQ_PLCLR_c11861/f1p0/1765	1506.34	8278.93	-2.4584	1.9675e-22	4.2133e-21
i3_LQ_PLCLR_c11318/f1p0/3760	5.11494	189.5	-5.2113	1.9857e-22	4.2493e-21
i5_HQ_PLCLR_c14993/f3p0/5078	1.98006	122.008	-5.9453	1.9932e-22	4.2638e-21
i2_LQ_PLCLR_c13172/f1p2/2540	0.343106	96.501	-8.1357	2.0292e-22	4.3395e-21
i3_LQ_PLCLR_c42168/f1p1/3106	8.81651	186.701	-4.4044	2.0329e-22	4.3459e-21
i2_LQ_PLCLR_c23449/f1p8/2225	86.1094	641.282	-2.8967	2.0365e-22	4.3521e-21
i2_LQ_PLCLR_c34835/f1p4/2973	1.96479	121.368	-5.9489	2.1027e-22	4.4904e-21
i4_LQ_PLCLR_c17358/f1p3/4342	7.3356	171.114	-4.5439	2.1243e-22	4.5334e-21
i0_LQ_PLCLR_c23607/f1p4/685	0	106.633	-Inf	2.2647e-22	4.8229e-21
i2_LQ_PLCLR_c5724/f1p11/3056	2.70501	128.895	-5.5744	2.264e-22	4.8229e-21
i5_LQ_PLCLR_c7381/f1p1/5618	4.66271	150.544	-5.0129	2.2775e-22	4.8486e-21
i3_LQ_PLCLR_c12520/f1p0/3162	403.567	2734.65	-2.7605	2.3597e-22	5.0184e-21
i1_HQ_PLCLR_c2128/f3p0/1211	13.0967	664.82	-5.6657	2.3698e-22	5.038e-21
i2_LQ_PLCLR_c11140/f1p0/2911	0	89.1158	-Inf	2.4704e-22	5.2484e-21
i2_LQ_PLCLR_c27888/f1p2/3243	0.958931	107.52	-6.809	2.4776e-22	5.2618e-21
i4_LQ_PLCLR_c6633/f1p0/4942	0	88.6316	-Inf	2.5634e-22	5.4383e-21
i3_LQ_PLCLR_c39435/f1p0/3643	3.2429	132.642	-5.3541	2.5849e-22	5.4802e-21
i2_LQ_PLCLR_c24698/f1p6/2558	18.6302	255.213	-3.776	2.6562e-22	5.6295e-21
i3_LQ_PLCLR_c11691/f1p0/3651	17.2835	246.131	-3.832	2.7719e-22	5.8644e-21
i0_LQ_PLCLR_c3972/f1p30/618	0	88.3822	-Inf	3.3072e-22	6.9827e-21
i5_LQ_PLCLR_c16024/f1p0/5659	14.4607	222.075	-3.9408	3.3482e-22	7.0644e-21
i5_HQ_PLCLR_c1856/f2p0/5789	0	370.465	-Inf	3.6193e-22	7.6285e-21
i0_LQ_PLCLR_c38458/f1p0/400	5.90098	157.582	-4.739	3.9612e-22	8.3348e-21
i1_LQ_PLCLR_c22238/f1p0/1809	0.958931	106.345	-6.7931	3.9681e-22	8.3465e-21
i4_LQ_PLCLR_c3117/f1p0/4674	1.59822	115.347	-6.1734	4.0069e-22	8.4251e-21
i4_LQ_PLCLR_c16173/f2p0/5042	9.75971	188.229	-4.2695	4.0268e-22	8.4642e-21
i3_LQ_PLCLR_c1329/f8p5/3435	31.3927	336.862	-3.4237	4.0791e-22	8.5711e-21
i4_HQ_PLCLR_c23266/f3p1/5016	50.9639	450.775	-3.1449	4.1297e-22	8.6742e-21
i5_LQ_PLCLR_c4037/f1p0/5597	0.686212	101.132	-7.2034	4.2959e-22	9.0112e-21
i1_LQ_PLCLR_c7563/f1p0/1892	46.7577	409.265	-3.1298	4.3207e-22	9.0602e-21
i3_LQ_PLCLR_c24394/f1p1/3654	1.90921	115.192	-5.9149	4.3935e-22	9.2067e-21
i2_LQ_PLCLR_c37100/f1p3/2283	0	87.6696	-Inf	4.4105e-22	9.239e-21
i5_LQ_PLCLR_c8863/f1p14/5791	0	87.6654	-Inf	4.4144e-22	9.2442e-21
i3_LQ_PLCLR_c8444/f1p5/3204	51.2186	1015.61	-4.3095	4.4312e-22	9.2761e-21
i4_LQ_PLCLR_c21712/f1p0/4894	0	87.883	-Inf	4.5079e-22	9.4335e-21
i2_LQ_PLCLR_c17939/f1p3/2770	19.1865	259.876	-3.7597	4.5901e-22	9.5957e-21
i3_LQ_PLCLR_c23647/f1p1/3752	215.541	1314.49	-2.6085	4.6335e-22	9.6798e-21
i5_LQ_PLCLR_c9721/f1p0/5791	10.7906	198.348	-4.2002	4.8349e-22	1.0094e-20
i6_LQ_PLCLR_c2231/f1p35/6250	1.02932	124.801	-6.9218	4.9471e-22	1.0317e-20
i3_HQ_PLCLR_c24951/f2p0/3508	26.8021	303.085	-3.4993	5.0499e-22	1.0528e-20
i1_LQ_PLCLR_c19093/f1p219/1454	0	188.608	-Inf	5.3455e-22	1.1141e-20
i3_LQ_PLCLR_c2966/f1p0/3371	6.10285	156.953	-4.6847	5.4153e-22	1.1279e-20
i3_HQ_PLCLR_c15987/f11p37/3438	341.512	1906.64	-2.481	5.4309e-22	1.1307e-20
i0_LQ_PLCLR_c4455/f1p0/823	0	212.222	-Inf	5.5213e-22	1.1492e-20
i3_LQ_PLCLR_c36257/f1p28/3442	13.1509	212.675	-4.0154	5.604e-22	1.1656e-20
i7_LQ_PLCLR_c848/f1p0/7434	10.37	199.556	-4.2663	5.6497e-22	1.1747e-20
i3_LQ_PLCLR_c12442/f1p5/3366	5.50387	153.482	-4.8015	5.7008e-22	1.1849e-20
i2_LQ_PLCLR_c5400/f1p0/2277	29.0944	326.462	-3.4881	5.7859e-22	1.2014e-20
i4_LQ_PLCLR_c10709/f1p4/4401	1.42643	109.445	-6.2616	6.0254e-22	1.2503e-20
i0_LQ_PLCLR_c28346/f1p0/595	11.6771	199.63	-4.0956	6.2647e-22	1.2995e-20
i6_LQ_PLCLR_c2734/f1p6/6326	0.381842	93.9379	-7.9426	6.5372e-22	1.3546e-20
i1_LQ_PLCLR_c19686/f1p0/1731	2.92372	129.441	-5.4683	7.0786e-22	1.4663e-20
i0_LQ_PLCLR_c44813/f6p0/497	4.95732	145.831	-4.8786	7.1699e-22	1.4847e-20
i1_LQ_PLCLR_c21714/f1p1/1558	0	86.9646	-Inf	7.416e-22	1.5336e-20
i1_LQ_PLCLR_c14773/f1p0/1065	75.2937	580.51	-2.9467	7.5325e-22	1.5572e-20
i4_LQ_PLCLR_c12479/f1p0/4783	5.86068	191	-5.0264	7.6154e-22	1.5738e-20
i4_LQ_PLCLR_c16851/f1p0/4672	27.9336	322.491	-3.5292	7.7159e-22	1.5941e-20
i2_LQ_PLCLR_c41077/f1p12/2916	103.552	729.535	-2.8166	8.2804e-22	1.7095e-20
i2_LQ_PLCLR_c32882/f1p5/2422	6.54073	163.844	-4.6467	8.3627e-22	1.7248e-20
i4_LQ_PLCLR_c6256/f1p1/4870	3.25863	132.652	-5.3472	8.5193e-22	1.7565e-20
i6_LQ_PLCLR_c3343/f1p0/6319	1.41116	108.754	-6.268	8.7652e-22	1.8066e-20
i4_LQ_PLCLR_c18312/f1p0/4688	60.0516	492.436	-3.0357	9.2559e-22	1.9064e-20
i0_LQ_PLCLR_c29414/f1p1/504	363.902	2216.02	-2.6063	9.2802e-22	1.9108e-20
i2_LQ_PLCLR_c35239/f1p4/2693	92.3928	667.981	-2.854	9.3278e-22	1.9199e-20
i4_LQ_PLCLR_c8505/f1p1/4672	0	85.6615	-Inf	9.5391e-22	1.9621e-20
i5_LQ_PLCLR_c16576/f1p0/5768	0.319644	92.794	-8.1814	9.558e-22	1.9654e-20
i5_LQ_PLCLR_c17292/f1p2/5500	0	129.625	-Inf	9.9121e-22	2.0375e-20
i5_LQ_PLCLR_c10913/f1p11/5264	0.343106	92.7108	-8.0779	1.0334e-21	2.1235e-20
i3_LQ_PLCLR_c19763/f1p17/3629	40.1454	427.695	-3.4133	1.0392e-21	2.1339e-20
i5_LQ_PLCLR_c7738/f1p4/5464	0	85.8772	-Inf	1.0432e-21	2.1415e-20
i2_LQ_PLCLR_c9641/f1p72/3067	306.308	1726.39	-2.4947	1.0446e-21	2.1437e-20
i1_LQ_PLCLR_c12262/f1p6/1351	0	85.819	-Inf	1.0563e-21	2.1663e-20
i4_LQ_PLCLR_c10688/f1p0/4810	0.958931	103.583	-6.7551	1.1068e-21	2.2668e-20
i1_LQ_PLCLR_c4722/f1p4/1914	2.11265	116.42	-5.7841	1.1648e-21	2.3821e-20
i4_LQ_PLCLR_c4890/f1p11/4478	1.37242	144.518	-6.7184	1.1825e-21	2.4169e-20
i2_LQ_PLCLR_c26825/f1p10/2942	3.51608	135.087	-5.2638	1.253e-21	2.5586e-20
i2_LQ_PLCLR_c22492/f1p56/2689	0	85.4001	-Inf	1.3256e-21	2.7023e-20
i1_LQ_PLCLR_c9782/f1p0/1502	4.809	140.122	-4.8648	1.4379e-21	2.9263e-20
i2_LQ_PLCLR_c10571/f1p3/2190	170.545	1059.18	-2.6347	1.451e-21	2.9511e-20
i4_LQ_PLCLR_c19743/f1p0/4807	5.45694	150.057	-4.7813	1.4529e-21	2.954e-20
i3_LQ_PLCLR_c25137/f1p6/3659	0	140.347	-Inf	1.5177e-21	3.0836e-20
i0_HQ_PLCLR_c49988/f11p0/561	338.675	1874.25	-2.4683	1.5244e-21	3.0953e-20
i3_LQ_PLCLR_c42593/f1p63/3042	6.29101	156.048	-4.6326	1.6512e-21	3.3516e-20
i2_LQ_PLCLR_c25730/f1p8/2499	163.712	1026.36	-2.6483	1.7445e-21	3.5351e-20
i2_HQ_PLCLR_c17706/f4p2/2398	79.1096	598.909	-2.9204	1.7863e-21	3.6187e-20
i4_LQ_PLCLR_c19857/f1p2/4663	0.639287	97.158	-7.2477	1.8063e-21	3.6568e-20
i0_LQ_PLCLR_c39915/f1p0/957	0.319644	91.2673	-8.1575	1.9471e-21	3.9365e-20
i3_LQ_PLCLR_c19056/f1p12/3146	5.302	149.175	-4.8143	1.9554e-21	3.9522e-20
i3_LQ_PLCLR_c9524/f1p3/3294	18.5723	267.592	-3.8488	1.9939e-21	4.0285e-20
i4_LQ_PLCLR_c9256/f1p0/4816	12.7315	301.506	-4.5657	2.0293e-21	4.0973e-20
i3_LQ_PLCLR_c4053/f1p2/3265	16.2842	226.174	-3.7959	2.0498e-21	4.1374e-20
i1_LQ_PLCLR_c7235/f1p33/1740	0	83.9496	-Inf	2.2277e-21	4.4922e-20
i4_LQ_PLCLR_c7725/f1p37/5125	2.04226	114.596	-5.8102	2.3135e-21	4.6575e-20
i3_LQ_PLCLR_c26791/f1p0/3147	0	84.0545	-Inf	2.3327e-21	4.6946e-20
i5_HQ_PLCLR_c1441/f8p0/5459	69.2961	526.062	-2.9244	2.3378e-21	4.7034e-20
i3_LQ_PLCLR_c13040/f1p0/3185	2.651	122.553	-5.5307	2.4041e-21	4.835e-20
i3_LQ_PLCLR_c29003/f1p1/3473	34.5915	341.978	-3.3054	2.451e-21	4.9278e-20
i3_LQ_PLCLR_c31743/f1p0/3069	0.319644	90.4847	-8.1451	2.6148e-21	5.2554e-20
i4_LQ_PLCLR_c21944/f1p0/4776	0	96.7974	-Inf	2.903e-21	5.8232e-20
i2_LQ_PLCLR_c4549/f13p6/3006	29.4613	308.92	-3.3903	3.0962e-21	6.2067e-20
i4_LQ_PLCLR_c3718/f1p8/4985	3.50034	132.298	-5.2401	3.1083e-21	6.2289e-20
i5_LQ_PLCLR_c9692/f1p0/5968	2.93034	121.687	-5.376	3.1516e-21	6.3096e-20
i0_HQ_PLCLR_c23566/f2p0/926	41.6031	378.217	-3.1845	3.1729e-21	6.3502e-20
i4_LQ_PLCLR_c11030/f1p0/4966	9.8219	180.937	-4.2033	3.2191e-21	6.4405e-20
i4_LQ_PLCLR_c11375/f1p0/4919	3.77417	132.26	-5.1311	3.2258e-21	6.4517e-20
i1_LQ_PLCLR_c17211/f1p0/1720	1.793	109.783	-5.9361	3.2954e-21	6.5889e-20
i4_LQ_PLCLR_c19795/f1p6/4351	0	82.8432	-Inf	3.4813e-21	6.956e-20
i5_LQ_PLCLR_c13263/f1p0/5116	1.10679	184.78	-7.3833	3.5844e-21	7.1597e-20
i2_LQ_PLCLR_c10547/f1p0/2516	109.05	761.879	-2.8046	3.6361e-21	7.2583e-20
i3_LQ_PLCLR_c13889/f1p197/3818	287.823	1567.9	-2.4456	3.6926e-21	7.3686e-20
i3_LQ_PLCLR_c29347/f1p0/3573	1.98006	113.27	-5.8381	3.7436e-21	7.4631e-20
i4_LQ_PLCLR_c9999/f1p2/4665	0	82.7537	-Inf	3.803e-21	7.5741e-20
i4_HQ_PLCLR_c12679/f2p0/4486	136.768	866.267	-2.6631	3.864e-21	7.6933e-20
i4_LQ_PLCLR_c11317/f1p0/4907	4.00658	131.091	-5.0321	3.9325e-21	7.827e-20
i3_LQ_PLCLR_c38148/f1p10/3251	44.3873	389.326	-3.1328	3.9394e-21	7.8383e-20
i3_LQ_PLCLR_c12668/f1p0/3775	13.1514	206.571	-3.9734	3.9513e-21	7.8594e-20
i5_LQ_PLCLR_c18316/f1p0/5343	3.9765	134.661	-5.0817	4.072e-21	8.0942e-20
i1_HQ_PLCLR_c16359/f2p0/1410	5017.55	30373.8	-2.5978	4.1491e-21	8.2449e-20
i4_LQ_PLCLR_c8961/f1p1/4742	0	82.1739	-Inf	4.1633e-21	8.2676e-20
i3_LQ_PLCLR_c42780/f1p0/3110	0.381842	89.2066	-7.868	4.3932e-21	8.7159e-20
i4_HQ_PLCLR_c1203/f10p5/4585	83.6354	584.873	-2.8059	4.4626e-21	8.8507e-20
i2_HQ_PLCLR_c7300/f4p3/2877	23.5909	270.481	-3.5192	4.5205e-21	8.9626e-20
i3_LQ_PLCLR_c14879/f1p0/3090	4.45109	137.711	-4.9513	4.5934e-21	9.1013e-20
i1_HQ_PLCLR_c1442/f5p0/1147	920.132	4693.5	-2.3508	4.6606e-21	9.2315e-20
i2_LQ_PLCLR_c37131/f1p0/2578	0	82.0288	-Inf	4.7713e-21	9.4476e-20
i4_LQ_PLCLR_c19473/f1p0/4931	0.319644	89.0378	-8.1218	4.9279e-21	9.7515e-20
i2_LQ_PLCLR_c36335/f1p6/2544	14.483	209.504	-3.8545	4.9725e-21	9.8365e-20
i2_LQ_PLCLR_c25907/f1p0/2704	3.39941	127.448	-5.2285	5.1616e-21	1.0204e-19
i0_LQ_PLCLR_c10992/f1p0/607	0	81.72	-Inf	5.4684e-21	1.08e-19
i3_HQ_PLCLR_c2619/f2p1/3526	140.371	2633.26	-4.2295	5.6466e-21	1.1148e-19
i1_LQ_PLCLR_c22685/f1p3/2025	9.33913	175.843	-4.2349	5.658e-21	1.1167e-19
i2_LQ_PLCLR_c25429/f1p3/2484	10.9756	185.793	-4.0813	5.9075e-21	1.1652e-19
i5_LQ_PLCLR_c2476/f1p0/5390	24.9153	278.528	-3.4827	5.9609e-21	1.1754e-19
i1_LQ_PLCLR_c21713/f1p1/1132	43.3101	376.637	-3.1204	6.2483e-21	1.2309e-19
i3_LQ_PLCLR_c24517/f1p3/3221	1.14553	98.9622	-6.4328	6.2845e-21	1.2376e-19
i3_LQ_PLCLR_c25323/f1p8/3506	1.793	107.518	-5.9061	6.3283e-21	1.2458e-19
i2_LQ_PLCLR_c35907/f1p57/2786	1112.26	5595.51	-2.3308	6.3346e-21	1.2467e-19
i3_LQ_PLCLR_c11456/f2p20/4004	0	81.2726	-Inf	6.4613e-21	1.2712e-19
i1_LQ_PLCLR_c12895/f3p0/1121	146.251	894.371	-2.6124	6.8661e-21	1.3491e-19
i4_LQ_PLCLR_c11573/f1p26/4705	0	81.2406	-Inf	7.4735e-21	1.4671e-19
i3_LQ_PLCLR_c20124/f1p2/3732	73.4458	543.167	-2.8866	8.0952e-21	1.5876e-19
i4_LQ_PLCLR_c7429/f1p0/4731	2.35482	145.034	-5.9446	8.0979e-21	1.5876e-19
i3_HQ_PLCLR_c1886/f7p0/3334	27.9842	1809.12	-6.0145	8.1778e-21	1.6023e-19
i2_LQ_PLCLR_c12833/f1p6/2696	12.6141	272.908	-4.4353	8.7084e-21	1.7051e-19
i2_LQ_PLCLR_c18120/f1p0/2795	5.26216	144.24	-4.7767	8.9289e-21	1.7466e-19
i3_LQ_PLCLR_c3790/f1p0/3365	14.5234	210.48	-3.8572	8.9566e-21	1.7515e-19
i4_HQ_PLCLR_c1042/f6p0/4648	31.8042	314.489	-3.3057	9.3824e-21	1.8336e-19
i3_LQ_PLCLR_c21103/f1p0/3213	19.1774	278.916	-3.8624	9.9804e-21	1.9486e-19
i6_HQ_PLCLR_c310/f5p0/6473	61.9383	468.72	-2.9198	1.0517e-20	2.0513e-19
i1_LQ_PLCLR_c20537/f1p4/1538	28.0169	291.723	-3.3802	1.0621e-20	2.0711e-19
i3_LQ_PLCLR_c6937/f1p4/3561	16.5732	225.821	-3.7683	1.0642e-20	2.0745e-19
i4_LQ_PLCLR_c1592/f4p0/4914	0	362.672	-Inf	1.0791e-20	2.1015e-19
i4_HQ_PLCLR_c9086/f2p2/4870	14.6947	1094.22	-6.2185	1.1019e-20	2.1445e-19
i2_LQ_PLCLR_c40474/f1p13/2787	0	79.8897	-Inf	1.1541e-20	2.2447e-19
i5_LQ_PLCLR_c2917/f1p2/5510	38.6264	351.187	-3.1846	1.1545e-20	2.2449e-19
i4_LQ_PLCLR_c8577/f1p0/4953	0.686212	92.9919	-7.0823	1.1655e-20	2.2647e-19
i5_LQ_PLCLR_c9989/f1p4/5645	3.41468	124.708	-5.1907	1.1784e-20	2.2891e-19
i4_LQ_PLCLR_c3072/f1p33/5043	12.9807	200.148	-3.9466	1.2118e-20	2.3525e-19
i6_HQ_PLCLR_c322/f5p0/6686	26.4987	285.391	-3.4289	1.2237e-20	2.3744e-19
i5_LQ_PLCLR_c4713/f1p0/5332	0.701486	92.3614	-7.0407	1.2342e-20	2.3938e-19
i4_HQ_PLCLR_c15077/f4p0/4639	0	266.134	-Inf	1.2703e-20	2.4622e-19
i6_HQ_PLCLR_c413/f2p0/6593	12.5101	424.767	-5.0855	1.3086e-20	2.5348e-19
i3_LQ_PLCLR_c23622/f1p1945/3406	32.2188	314.917	-3.289	1.3293e-20	2.5732e-19
i1_LQ_PLCLR_c23236/f1p3/1956	23.4959	426.052	-4.1805	1.3467e-20	2.6061e-19
i5_HQ_PLCLR_c2152/f2p23/5717	187.27	1072.52	-2.5178	1.4146e-20	2.735e-19
i5_LQ_PLCLR_c4529/f1p0/5759	21.1876	247.974	-3.5489	1.4156e-20	2.736e-19
i4_LQ_PLCLR_c3178/f1p0/4564	32.1309	313.998	-3.2887	1.4449e-20	2.7919e-19
i2_LQ_PLCLR_c13018/f1p0/2802	10.8578	194.73	-4.1647	1.4495e-20	2.7999e-19
i2_LQ_PLCLR_c18816/f1p1/2158	14.2495	205.314	-3.8488	1.5258e-20	2.9435e-19
i3_LQ_PLCLR_c10631/f1p10/3328	2.94718	120.252	-5.3506	1.5267e-20	2.9443e-19
i2_LQ_PLCLR_c3872/f1p1/2728	1.3877	101.309	-6.1899	1.5605e-20	3.0066e-19
i2_HQ_PLCLR_c30439/f18p9/2160	318.449	1701.4	-2.4176	1.6362e-20	3.1506e-19
i1_LQ_PLCLR_c9897/f1p20/1997	9.76679	174.395	-4.1583	1.6947e-20	3.2581e-19
i4_LQ_PLCLR_c20462/f1p2/4888	189.864	1099.9	-2.5343	1.7371e-20	3.3374e-19
i5_LQ_PLCLR_c1692/f5p6/5407	1.02932	96.6103	-6.5524	1.8031e-20	3.46e-19
i5_LQ_PLCLR_c11948/f1p35/5529	3.82707	127.046	-5.053	1.8459e-20	3.5377e-19
i1_LQ_PLCLR_c15053/f1p0/1068	0	79.2952	-Inf	1.8641e-20	3.5715e-19
i4_HQ_PLCLR_c24728/f2p30/4759	1.27857	118.627	-6.5358	1.9469e-20	3.7232e-19
i4_LQ_PLCLR_c21208/f1p4/5059	0	222.331	-Inf	1.9802e-20	3.7845e-19
i4_LQ_PLCLR_c2627/f1p1/4907	0.763684	90.9408	-6.8958	2.1104e-20	4.032e-19
i2_LQ_PLCLR_c34593/f1p26/2518	6.49334	376.88	-5.859	2.1324e-20	4.0715e-19
i2_LQ_PLCLR_c8677/f1p2/2289	4.87985	135.226	-4.7924	2.1488e-20	4.1016e-19
i2_LQ_PLCLR_c32972/f1p2/2234	3.95304	128.748	-5.0255	2.2755e-20	4.3394e-19
i4_LQ_PLCLR_c22180/f1p0/4973	19.9121	241.355	-3.5994	2.311e-20	4.403e-19
i5_LQ_PLCLR_c4745/f1p2/5700	0	78.6072	-Inf	2.3249e-20	4.4281e-19
i2_LQ_PLCLR_c23498/f1p3/2692	70.273	507.969	-2.8537	2.3983e-20	4.5665e-19
i2_LQ_PLCLR_c7004/f1p2/2832	10.5942	180.188	-4.0881	2.6482e-20	5.0346e-19
i3_LQ_PLCLR_c37186/f1p312/3308	0	78.2968	-Inf	2.67e-20	5.0729e-19
i2_LQ_PLCLR_c38264/f1p14/2806	120.567	765.425	-2.6664	2.6777e-20	5.086e-19
i0_HQ_PLCLR_c28610/f2p0/374	28.6832	298.589	-3.3799	2.6977e-20	5.1224e-19
i3_LQ_PLCLR_c37732/f1p0/3309	29.6028	302.272	-3.352	2.862e-20	5.4309e-19
i1_LQ_PLCLR_c2144/f2p2/1708	738.092	3610.23	-2.2902	2.8861e-20	5.4733e-19
i3_LQ_PLCLR_c8637/f1p3/3370	32.9946	307.31	-3.2194	2.9772e-20	5.6442e-19
i5_LQ_PLCLR_c10196/f1p70/5594	8.17676	159.092	-4.2822	3.0749e-20	5.8259e-19
i2_LQ_PLCLR_c34701/f1p6/3011	1.52737	98.9431	-6.0175	3.2499e-20	6.1518e-19
i3_LQ_PLCLR_c9263/f1p0/3236	0.639287	274.17	-8.7444	3.2595e-20	6.1679e-19
i2_LQ_PLCLR_c11095/f1p2/2120	0	77.6821	-Inf	3.2791e-20	6.2014e-19
i2_LQ_PLCLR_c23985/f1p0/2631	0	77.6188	-Inf	3.3252e-20	6.2866e-19
i2_LQ_PLCLR_c21985/f1p4/2426	62.7352	489.329	-2.9635	3.5504e-20	6.7102e-19
i3_LQ_PLCLR_c35618/f1p0/3652	0	77.4647	-Inf	3.6908e-20	6.9692e-19
i2_LQ_PLCLR_c32644/f1p0/2388	0	77.4186	-Inf	3.7285e-20	7.0382e-19
i5_LQ_PLCLR_c5714/f1p0/5602	0.343106	95.4165	-8.1194	3.7793e-20	7.132e-19
i2_LQ_PLCLR_c20416/f1p1/2633	0	77.2276	-Inf	3.8889e-20	7.3343e-19
i5_LQ_PLCLR_c7098/f1p0/5551	0.686212	101.103	-7.203	4.048e-20	7.6296e-19
i4_LQ_PLCLR_c8981/f1p0/4828	0	77.3526	-Inf	4.0597e-20	7.6493e-19
i5_LQ_PLCLR_c13817/f1p7/5149	4.79419	133.347	-4.7978	4.416e-20	8.3055e-19
i4_LQ_PLCLR_c10586/f1p3/4642	0	77.2857	-Inf	4.422e-20	8.3142e-19
i4_LQ_PLCLR_c18480/f1p1/4884	49.8885	398.212	-2.9968	4.4945e-20	8.4479e-19
i4_LQ_PLCLR_c20976/f1p1/4596	0	77.1503	-Inf	4.5555e-20	8.5573e-19
i3_LQ_PLCLR_c40856/f1p0/3088	2.49449	110.377	-5.4675	4.6358e-20	8.7055e-19
i3_LQ_PLCLR_c12503/f1p0/3606	3.83572	126.967	-5.0488	4.7415e-20	8.8986e-19
i0_LQ_PLCLR_c20685/f1p0/838	30.8466	303.09	-3.2966	4.7568e-20	8.9246e-19
i5_LQ_PLCLR_c6564/f1p1/6002	1.02932	93.8716	-6.5109	4.8284e-20	9.0534e-19
i3_LQ_PLCLR_c42760/f1p0/3096	23.1747	253.744	-3.4527	4.9565e-20	9.2851e-19
i3_LQ_PLCLR_c24326/f1p1/3626	0	76.4785	-Inf	5.283e-20	9.8906e-19
i5_HQ_PLCLR_c1673/f4p8/5450	21.159	245.223	-3.5348	5.4157e-20	1.0136e-18
i5_LQ_PLCLR_c11199/f1p7/5608	15.652	206.718	-3.7232	5.4285e-20	1.0157e-18
i2_LQ_PLCLR_c21906/f1p3/2427	88.1337	1412.86	-4.0028	5.4625e-20	1.0217e-18
i0_LQ_PLCLR_c5438/f1p1/964	29.481	288.833	-3.2924	5.4828e-20	1.0252e-18
i3_LQ_PLCLR_c29818/f1p0/3281	175.548	1003.39	-2.5149	5.579e-20	1.0426e-18
i3_LQ_PLCLR_c4643/f1p7/3803	55.8824	423.328	-2.9213	5.8665e-20	1.0953e-18
i4_LQ_PLCLR_c9154/f1p58/4713	10.1956	172.006	-4.0764	6.0433e-20	1.1276e-18
i2_LQ_PLCLR_c38532/f1p2/2587	70.7283	502.181	-2.8278	6.087e-20	1.1354e-18
i2_LQ_PLCLR_c11288/f1p17/2978	75.3402	518.378	-2.7825	6.1218e-20	1.1416e-18
i1_HQ_PLCLR_c24107/f4p2/1028	270.94	1434.43	-2.4044	6.2397e-20	1.1632e-18
i4_HQ_PLCLR_c25025/f3p0/4162	0	277.569	-Inf	6.281e-20	1.1706e-18
i3_HQ_PLCLR_c18681/f2p7/3179	1.59822	101.858	-5.994	6.3165e-20	1.1768e-18
i2_HQ_PLCLR_c17626/f2p1/2968	28.6981	288.407	-3.3291	6.4925e-20	1.2089e-18
i3_LQ_PLCLR_c29620/f1p0/3154	80.2836	1586.31	-4.3044	6.5862e-20	1.226e-18
i5_LQ_PLCLR_c7084/f1p2/6079	0	174.878	-Inf	6.6415e-20	1.2359e-18
i5_LQ_PLCLR_c5082/f1p2/5253	0	76.2278	-Inf	6.9052e-20	1.2838e-18
i6_LQ_PLCLR_c268/f2p0/7035	0	76.1	-Inf	7.1024e-20	1.3184e-18
i2_LQ_PLCLR_c14177/f1p0/2099	11.6858	183.043	-3.9694	7.2633e-20	1.3475e-18
i1_LQ_PLCLR_c8182/f1p2/1184	0	75.9529	-Inf	7.3366e-20	1.3607e-18
i3_HQ_PLCLR_c43727/f6p0/3081	57.543	448.564	-2.9626	7.5886e-20	1.407e-18
i2_LQ_PLCLR_c39303/f1p0/2634	4.05397	125.742	-4.955	7.7441e-20	1.435e-18
i0_LQ_PLCLR_c8969/f1p0/999	332.857	1693.27	-2.3468	7.8961e-20	1.4627e-18
i4_HQ_PLCLR_c6153/f2p7/5052	13.8427	193.731	-3.8069	7.9015e-20	1.4633e-18
i4_LQ_PLCLR_c14120/f1p0/4216	0.982393	92.6995	-6.5601	7.9469e-20	1.4712e-18
i4_LQ_PLCLR_c19208/f1p0/5077	27.713	280.108	-3.3373	8.0912e-20	1.4966e-18
i5_LQ_PLCLR_c10725/f1p0/5644	55.6509	422.009	-2.9228	8.1165e-20	1.5008e-18
i1_LQ_PLCLR_c5557/f1p0/1552	25.4246	269.266	-3.4047	8.142e-20	1.5051e-18
i3_LQ_PLCLR_c9659/f1p0/3511	26.4793	266.321	-3.3302	8.4354e-20	1.5584e-18
i4_LQ_PLCLR_c7115/f1p6/4446	11.3579	179.329	-3.9808	9.4102e-20	1.7364e-18
i4_LQ_PLCLR_c14474/f1p0/4139	1.37242	109.12	-6.313	9.6937e-20	1.7876e-18
i3_LQ_PLCLR_c37121/f1p0/4004	40.6298	351.232	-3.1118	9.7074e-20	1.7896e-18
i7_LQ_PLCLR_c843/f1p0/7824	1.37242	96.6637	-6.1382	9.7184e-20	1.7906e-18
i1_LQ_PLCLR_c14209/f2p4/1033	168.78	960.553	-2.5087	9.9417e-20	1.8306e-18
i1_LQ_PLCLR_c6417/f1p12/1658	0.343106	81.7783	-7.8969	9.9901e-20	1.839e-18
i2_LQ_PLCLR_c18503/f1p4/2589	0	75.1657	-Inf	1.0065e-19	1.8522e-18
i5_LQ_PLCLR_c4079/f1p1/5130	0	75.3834	-Inf	1.0302e-19	1.8941e-18
i4_LQ_PLCLR_c26017/f1p33/4097	0	75.3565	-Inf	1.0363e-19	1.9048e-18
i2_LQ_PLCLR_c34448/f1p0/2192	41.7053	394.093	-3.2402	1.0927e-19	2.0072e-18
i4_LQ_PLCLR_c5154/f1p0/4824	0	75.3671	-Inf	1.1108e-19	2.0379e-18
i5_LQ_PLCLR_c12974/f1p0/5217	11.0465	176.856	-4.0009	1.1262e-19	2.0657e-18
i3_LQ_PLCLR_c28389/f1p19/3656	12.3551	183.789	-3.8949	1.1495e-19	2.1072e-18
i4_LQ_PLCLR_c20255/f1p1/4634	98.9186	630.131	-2.6713	1.2597e-19	2.3071e-18
i2_LQ_PLCLR_c8385/f1p4/2225	22.9755	251.74	-3.4538	1.2834e-19	2.3491e-18
i3_LQ_PLCLR_c7468/f1p3/3330	0.686212	99.377	-7.1781	1.3387e-19	2.4481e-18
i2_LQ_PLCLR_c27868/f1p1/2358	2.05864	103.723	-5.6549	1.3942e-19	2.5488e-18
i2_HQ_PLCLR_c25583/f2p1/2934	15.3654	206.24	-3.7466	1.4061e-19	2.5698e-18
i3_LQ_PLCLR_c46951/f1p0/3028	33.6696	310.135	-3.2034	1.5108e-19	2.7578e-18
i5_LQ_PLCLR_c9358/f1p0/5877	0	74.5812	-Inf	1.5247e-19	2.7817e-18
i0_LQ_PLCLR_c2928/f2p1/588	0	1324.82	-Inf	1.5259e-19	2.7831e-18
i1_LQ_PLCLR_c22129/f1p1/1357	1.34077	95.3613	-6.1523	1.6169e-19	2.9447e-18
i3_LQ_PLCLR_c37288/f1p34/4021	2.74374	110.218	-5.3281	1.6303e-19	2.9681e-18
i6_LQ_PLCLR_c2893/f1p0/6628	0	74.1864	-Inf	1.6636e-19	3.0261e-18
i3_LQ_PLCLR_c23691/f1p2/3326	6.05703	137.609	-4.5058	1.6843e-19	3.0619e-18
i3_LQ_PLCLR_c35762/f1p0/3444	0	371.016	-Inf	1.6957e-19	3.0818e-18
i4_HQ_PLCLR_c15970/f5p0/4947	0	73.9848	-Inf	1.7396e-19	3.1605e-18
i4_HQ_PLCLR_c23386/f2p10/4156	17.7446	225.154	-3.6655	1.8307e-19	3.3251e-18
i6_LQ_PLCLR_c4093/f1p0/6115	3.31375	116.133	-5.1312	1.8621e-19	3.3801e-18
i2_LQ_PLCLR_c20552/f1p6/2150	20.0256	227.952	-3.5088	1.8716e-19	3.3964e-18
i2_LQ_PLCLR_c21849/f1p3/2756	1.02932	90.8213	-6.4633	1.9219e-19	3.4866e-18
i5_LQ_PLCLR_c4538/f1p0/5733	0	132.896	-Inf	1.9288e-19	3.4971e-18
i4_HQ_PLCLR_c2152/f2p23/4945	23.0601	248.196	-3.428	1.9324e-19	3.5025e-18
i2_LQ_PLCLR_c10227/f1p3/2594	14.4607	375.597	-4.699	1.969e-19	3.568e-18
i2_LQ_PLCLR_c33180/f1p1/2796	0.958931	90.3569	-6.5581	1.9981e-19	3.6196e-18
i5_LQ_PLCLR_c4646/f1p7/5525	0	73.5543	-Inf	2.2091e-19	3.9936e-18
i3_LQ_PLCLR_c2497/f2p2/3315	50.1506	391.68	-2.9653	2.2457e-19	4.0573e-18
i4_HQ_PLCLR_c10433/f2p0/5024	1.68388	98.5765	-5.8714	2.2662e-19	4.0932e-18
i3_LQ_PLCLR_c23854/f1p0/3850	0	73.7447	-Inf	2.2766e-19	4.1108e-18
i6_LQ_PLCLR_c3550/f1p1/7095	10.453	169.385	-4.0183	2.306e-19	4.1626e-18
i7_LQ_PLCLR_c865/f1p0/7240	98.258	636.321	-2.6951	2.3537e-19	4.2462e-18
i4_LQ_PLCLR_c23640/f1p21/4129	10.5101	173.334	-4.0437	2.3785e-19	4.2897e-18
i5_LQ_PLCLR_c19648/f1p9/5059	4.65452	127.921	-4.7805	2.3915e-19	4.3118e-18
i1_LQ_PLCLR_c13569/f2p0/1103	44.3764	897.212	-4.3376	2.5174e-19	4.5363e-18
i2_LQ_PLCLR_c37014/f1p2/2834	6.79063	143.715	-4.4035	2.557e-19	4.6048e-18
i0_LQ_PLCLR_c37186/f1p312/432	11.3951	209.66	-4.2016	2.6151e-19	4.7068e-18
i2_LQ_PLCLR_c9352/f5p7/3036	92.7394	580.556	-2.6462	2.8635e-19	5.1447e-18
i2_HQ_PLCLR_c4708/f5p6/2869	22.2702	240.603	-3.4335	2.8683e-19	5.1519e-18
i4_LQ_PLCLR_c13526/f2p0/4254	116.297	707.02	-2.6039	2.918e-19	5.2381e-18
i2_HQ_PLCLR_c2097/f2p4/2941	20.9846	231.663	-3.4646	2.9832e-19	5.3535e-18
i4_HQ_PLCLR_c1773/f2p0/4750	0	72.8019	-Inf	3.2406e-19	5.8088e-18
i2_LQ_PLCLR_c6338/f1p0/2395	46.6682	374.224	-3.0034	3.5235e-19	6.3121e-18
i0_LQ_PLCLR_c18456/f4p3/698	11.6149	177.795	-3.9362	3.5712e-19	6.3938e-18
i3_LQ_PLCLR_c18462/f1p2/3140	0.686212	84.1142	-6.9376	3.7271e-19	6.6652e-18
i5_LQ_PLCLR_c11482/f1p1/5600	11.3203	173.613	-3.9389	3.7378e-19	6.6823e-18
i1_HQ_PLCLR_c25263/f16p4/1200	488.378	2305.89	-2.2393	3.8145e-19	6.8155e-18
i5_LQ_PLCLR_c14064/f1p82/5110	1.40297	92.7969	-6.0475	3.8308e-19	6.8426e-18
i5_LQ_PLCLR_c7706/f1p2/5478	9.89229	162.112	-4.0345	3.8447e-19	6.8655e-18
i4_LQ_PLCLR_c12241/f1p2/4841	1.02932	105.686	-6.682	3.8494e-19	6.872e-18
i2_LQ_PLCLR_c7928/f1p1/2690	14.2883	191.42	-3.7438	3.957e-19	7.0578e-18
i4_LQ_PLCLR_c21506/f1p10/4961	9.36811	157.028	-4.0671	4.0904e-19	7.2874e-18
i5_LQ_PLCLR_c14238/f1p3/5169	44.7899	354.941	-2.9863	4.2935e-19	7.647e-18
i6_LQ_PLCLR_c2067/f1p12/7100	15.5843	199.117	-3.6754	4.4823e-19	7.9787e-18
i2_LQ_PLCLR_c23258/f1p11/2696	2.28443	695.213	-8.2495	4.6164e-19	8.2125e-18
i3_LQ_PLCLR_c7575/f1p0/3276	28.4125	267.875	-3.237	4.8331e-19	8.588e-18
i6_LQ_PLCLR_c3820/f1p12/6208	5.25507	131.191	-4.6418	4.9259e-19	8.7506e-18
i4_HQ_PLCLR_c1605/f4p0/4658	0	79.8047	-Inf	4.9742e-19	8.8338e-18
i4_LQ_PLCLR_c8930/f1p0/4952	0	122.212	-Inf	4.9834e-19	8.8476e-18
i2_LQ_PLCLR_c24762/f3p5/2994	66.7366	462.496	-2.7929	5.2063e-19	9.2299e-18
i2_LQ_PLCLR_c37825/f1p4/2742	0.319644	78.1867	-7.9343	5.3015e-19	9.3932e-18
i1_LQ_PLCLR_c14483/f1p0/1012	22.5879	234.278	-3.3746	5.3479e-19	9.4727e-18
i4_LQ_PLCLR_c17095/f1p0/4236	45.5855	362.742	-2.9923	5.5004e-19	9.7345e-18
i1_HQ_PLCLR_c25425/f2p12/1039	152.828	849.189	-2.4742	5.5046e-19	9.7392e-18
i3_LQ_PLCLR_c28092/f1p0/3467	69.5822	477.359	-2.7783	5.5543e-19	9.8214e-18
i0_HQ_PLCLR_c4069/f2p0/838	54.6249	402.636	-2.8818	5.8104e-19	1.0262e-17
i1_LQ_PLCLR_c10581/f1p1/1645	1539.84	7120.65	-2.2092	5.8491e-19	1.0328e-17
i1_LQ_PLCLR_c17639/f1p2/1962	0.381842	77.6167	-7.6672	5.9066e-19	1.0423e-17
i5_LQ_PLCLR_c8623/f1p0/5446	0	77.4597	-Inf	5.9469e-19	1.0491e-17
i2_LQ_PLCLR_c35230/f1p1/2654	10.9154	172.213	-3.9798	5.962e-19	1.0512e-17
i2_LQ_PLCLR_c19685/f1p0/2462	47.8254	369.873	-2.9512	6.0878e-19	1.0728e-17
i4_LQ_PLCLR_c18509/f1p7/4696	24.5396	245.511	-3.3226	6.3133e-19	1.1115e-17
i3_LQ_PLCLR_c29334/f1p0/3702	0.686212	82.8419	-6.9156	6.3449e-19	1.1168e-17
i2_HQ_PLCLR_c32321/f2p1/2820	42.7045	519.168	-3.6037	6.4025e-19	1.126e-17
i5_LQ_PLCLR_c15950/f1p0/5329	0	71.2168	-Inf	6.6236e-19	1.1635e-17
i1_LQ_PLCLR_c23179/f1p0/1827	16.6283	218.016	-3.7127	7.039e-19	1.2351e-17
i5_LQ_PLCLR_c12785/f1p0/5834	16.8994	204.628	-3.598	7.1572e-19	1.2555e-17
i1_LQ_PLCLR_c1703/f3p0/1994	6.42249	190.342	-4.8893	7.2688e-19	1.2743e-17
i6_HQ_PLCLR_c3981/f4p0/6502	139.103	780.145	-2.4876	7.2733e-19	1.2747e-17
i1_LQ_PLCLR_c13193/f1p0/1236	2.87679	109.443	-5.2496	7.524e-19	1.3179e-17
i4_LQ_PLCLR_c8230/f1p1/4506	3.55435	112.58	-4.9852	7.638e-19	1.3375e-17
i2_LQ_PLCLR_c6941/f1p1/2987	6.90527	137.401	-4.3146	7.6617e-19	1.3413e-17
i4_LQ_PLCLR_c8599/f1p2/4838	7.00069	140.534	-4.3273	7.8174e-19	1.3674e-17
i1_LQ_PLCLR_c16934/f2p2/1830	601.689	2827.82	-2.2326	7.92e-19	1.3849e-17
i6_LQ_PLCLR_c3398/f1p6/6746	45.184	358.487	-2.988	8.0062e-19	1.3996e-17
i2_LQ_PLCLR_c4058/f1p1/2650	3.44634	112.281	-5.0259	8.1526e-19	1.4248e-17
i3_LQ_PLCLR_c19544/f1p4/3627	7.03123	422.182	-5.9079	8.3281e-19	1.4546e-17
i0_LQ_PLCLR_c24017/f1p0/834	0	70.4487	-Inf	8.4528e-19	1.476e-17
i4_LQ_PLCLR_c3468/f1p1/4484	0	70.7745	-Inf	8.4578e-19	1.4764e-17
i2_LQ_PLCLR_c11330/f1p2/2938	7.05562	145.478	-4.3659	8.9832e-19	1.5673e-17
i2_LQ_PLCLR_c13606/f2p0/2818	10.5391	166.096	-3.9782	9.3951e-19	1.6368e-17
i5_LQ_PLCLR_c6066/f1p0/5818	5.26988	662.29	-6.9735	9.4627e-19	1.6481e-17
i6_LQ_PLCLR_c1398/f1p0/6762	0	89.6294	-Inf	9.6663e-19	1.6831e-17
i1_LQ_PLCLR_c4704/f1p8/1949	678.076	3123.89	-2.2038	9.8734e-19	1.7182e-17
i4_LQ_PLCLR_c2316/f1p2/4490	0	300.078	-Inf	9.8876e-19	1.7202e-17
i3_LQ_PLCLR_c23954/f1p0/3209	0	70.3706	-Inf	9.9552e-19	1.731e-17
i4_LQ_PLCLR_c21468/f1p0/4814	36.5709	312.62	-3.0956	1.0031e-18	1.7437e-17
i5_LQ_PLCLR_c13611/f1p41/5054	11.7163	2208.86	-7.5586	1.0209e-18	1.7741e-17
i2_LQ_PLCLR_c27912/f1p0/2503	1.08333	86.6376	-6.3215	1.0271e-18	1.7844e-17
i6_LQ_PLCLR_c3630/f1p0/6108	1.52737	90.766	-5.893	1.0571e-18	1.836e-17
i6_LQ_PLCLR_c617/f1p0/6770	15.6693	197.738	-3.6576	1.0627e-18	1.8451e-17
i2_LQ_PLCLR_c39625/f1p0/2205	0.982393	96.8539	-6.6234	1.0766e-18	1.8688e-17
i2_LQ_PLCLR_c7202/f1p3/2415	0.343106	76.7446	-7.8053	1.0944e-18	1.8985e-17
i4_LQ_PLCLR_c4233/f1p2/4907	2.13611	98.0218	-5.52	1.1013e-18	1.9095e-17
i2_LQ_PLCLR_c35193/f1p1/3000	4.86504	126.407	-4.6995	1.1058e-18	1.9161e-17
i3_LQ_PLCLR_c27536/f1p5/3505	99.8465	607.08	-2.6041	1.1168e-18	1.9348e-17
i3_LQ_PLCLR_c36684/f1p3/3663	25.9924	258.726	-3.3153	1.1426e-18	1.9788e-17
i5_LQ_PLCLR_c17856/f1p2/5879	11.1399	630.112	-5.8218	1.1824e-18	2.0466e-17
i6_LQ_PLCLR_c3455/f1p33/7085	27.2047	258.111	-3.2461	1.1877e-18	2.0553e-17
i1_LQ_PLCLR_c22922/f1p3/1935	0	69.8083	-Inf	1.214e-18	2.0996e-17
i0_LQ_PLCLR_c39163/f1p0/847	3.53908	151.982	-5.4244	1.2658e-18	2.1867e-17
i2_LQ_PLCLR_c34751/f1p4/2974	471.609	2237.12	-2.246	1.3232e-18	2.2838e-17
i5_LQ_PLCLR_c13519/f1p5/5185	12.1465	368.563	-4.9233	1.3675e-18	2.3584e-17
i2_LQ_PLCLR_c5282/f1p2/2730	0	69.5796	-Inf	1.3748e-18	2.3704e-17
i4_LQ_PLCLR_c17178/f1p0/4246	4.64587	177.342	-5.2544	1.3862e-18	2.3886e-17
i3_LQ_PLCLR_c15156/f1p2/3062	3.05474	104.403	-5.095	1.3885e-18	2.392e-17
i5_LQ_PLCLR_c11995/f1p0/5218	34.939	298.311	-3.0939	1.3902e-18	2.3941e-17
i2_LQ_PLCLR_c25412/f1p6/2451	40.9222	334.124	-3.0294	1.4242e-18	2.4521e-17
i5_LQ_PLCLR_c12174/f1p8/5724	6.51634	132.491	-4.3457	1.4307e-18	2.4626e-17
i2_LQ_PLCLR_c27378/f1p0/2175	9.73735	156.947	-4.0106	1.452e-18	2.4986e-17
i5_LQ_PLCLR_c3646/f1p4/5693	305.015	1473.01	-2.2718	1.4763e-18	2.5382e-17
i3_LQ_PLCLR_c8955/f1p3/3988	9.83055	210.628	-4.4213	1.4853e-18	2.553e-17
i4_LQ_PLCLR_c12027/f1p0/4738	3.45342	110.338	-4.9978	1.4972e-18	2.572e-17
i4_LQ_PLCLR_c19485/f1p3/4995	14.6814	206.153	-3.8116	1.5145e-18	2.6005e-17
i2_LQ_PLCLR_c37974/f1p4/2710	9.04138	149.922	-4.0515	1.6138e-18	2.7669e-17
i3_LQ_PLCLR_c32566/f1p12/3094	0	69.1678	-Inf	1.622e-18	2.7794e-17
i2_LQ_PLCLR_c10386/f1p2/2698	15.4838	195.885	-3.6612	1.6392e-18	2.8073e-17
i1_LQ_PLCLR_c19622/f1p0/1846	0	90.0139	-Inf	1.7674e-18	3.0243e-17
i2_LQ_PLCLR_c11112/f1p1/2163	15.6317	194.362	-3.6362	1.9241e-18	3.2897e-17
i2_LQ_PLCLR_c39385/f1p0/2277	64.0051	444.661	-2.7964	1.9378e-18	3.3121e-17
i2_LQ_PLCLR_c23609/f1p0/2331	12.1465	178.723	-3.8791	1.9974e-18	3.4131e-17
i5_LQ_PLCLR_c8203/f1p1/5611	111.999	652.716	-2.543	2.0276e-18	3.4638e-17
i1_LQ_PLCLR_c3802/f1p28/1729	258.762	1283.94	-2.3109	2.0313e-18	3.4692e-17
i3_LQ_PLCLR_c24925/f1p9/3948	1.30204	88.9448	-6.0941	2.0326e-18	3.4704e-17
i4_LQ_PLCLR_c23072/f1p0/4764	8.42758	149.243	-4.1464	2.0792e-18	3.549e-17
i2_LQ_PLCLR_c29653/f1p3/2105	140.123	779.137	-2.4752	2.0886e-18	3.564e-17
i3_LQ_PLCLR_c11978/f1p9/3364	10.0732	167.97	-4.0596	2.1351e-18	3.6413e-17
i3_LQ_PLCLR_c38332/f1p0/3344	0	68.4585	-Inf	2.202e-18	3.7533e-17
i0_LQ_PLCLR_c39431/f1p1/700	299.318	2052.43	-2.7776	2.4515e-18	4.1752e-17
i3_LQ_PLCLR_c5167/f1p0/3247	0	68.2554	-Inf	2.4808e-18	4.2227e-17
i5_LQ_PLCLR_c10300/f1p0/5259	0.686212	79.5061	-6.8563	2.4993e-18	4.2531e-17
i5_LQ_PLCLR_c16400/f1p0/5718	5.83832	125.949	-4.4311	2.5521e-18	4.3392e-17
i2_HQ_PLCLR_c44260/f29p22/2725	30.0322	295.356	-3.2979	2.5799e-18	4.3854e-17
i1_LQ_PLCLR_c12701/f1p0/1105	0	67.9365	-Inf	2.6642e-18	4.5273e-17
i2_LQ_PLCLR_c27289/f1p3/2973	1.87047	91.9722	-5.6197	2.6675e-18	4.5318e-17
i3_LQ_PLCLR_c19717/f1p4/3494	13.8841	180.776	-3.7027	2.7025e-18	4.5899e-17
i2_LQ_PLCLR_c36756/f1p0/2692	28.2055	262.1	-3.2161	2.7162e-18	4.612e-17
i3_LQ_PLCLR_c9487/f1p0/3423	9.90895	161.852	-4.0298	2.8137e-18	4.7748e-17
i5_LQ_PLCLR_c5843/f1p2/5645	0.319644	74.1189	-7.8572	2.9501e-18	4.9981e-17
i6_LQ_PLCLR_c1855/f1p4/6202	32.2635	279.104	-3.1128	3.0068e-18	5.0912e-17
i2_LQ_PLCLR_c24280/f1p3/2680	214.357	1133.52	-2.4027	3.1015e-18	5.2473e-17
i2_LQ_PLCLR_c24110/f1p0/2803	0	67.8542	-Inf	3.1469e-18	5.3227e-17
i5_LQ_PLCLR_c13425/f1p63/5126	7.12509	135.166	-4.2457	3.2346e-18	5.4694e-17
i4_LQ_PLCLR_c2108/f3p1/4757	0	67.5822	-Inf	3.3439e-18	5.6512e-17
i0_LQ_PLCLR_c41387/f1p0/522	0	67.5403	-Inf	3.3754e-18	5.7012e-17
i2_LQ_PLCLR_c6103/f1p2/3025	0.763684	79.1298	-6.6951	3.5077e-18	5.9231e-17
i3_LQ_PLCLR_c38707/f1p3/3470	13.6346	184.975	-3.762	3.6441e-18	6.1484e-17
i1_LQ_PLCLR_c26237/f1p0/1288	84.7033	539.616	-2.6714	3.8245e-18	6.4474e-17
i3_LQ_PLCLR_c6953/f1p0/3182	21.6505	226.687	-3.3882	4.0804e-18	6.8732e-17
i3_LQ_PLCLR_c32618/f1p5/3124	10.0946	175.025	-4.1159	4.2108e-18	7.0889e-17
i2_LQ_PLCLR_c12801/f1p3/2626	10.735	159.418	-3.8924	4.4704e-18	7.5198e-17
i2_LQ_PLCLR_c15050/f1p0/2170	0	66.5841	-Inf	4.5048e-18	7.5757e-17
i3_HQ_PLCLR_c2304/f4p0/3414	0	96.9842	-Inf	4.5407e-18	7.6317e-17
i0_LQ_PLCLR_c21705/f1p0/841	97.0058	573.764	-2.5643	4.6021e-18	7.7308e-17
i1_LQ_PLCLR_c14420/f1p1/1010	0	66.9012	-Inf	4.8679e-18	8.1662e-17
i3_LQ_PLCLR_c20391/f1p0/3287	2.69792	100.952	-5.2257	4.9087e-18	8.2322e-17
i2_LQ_PLCLR_c47500/f1p3/2070	0	67.2159	-Inf	4.9178e-18	8.2453e-17
i0_LQ_PLCLR_c37052/f1p3/835	29.1777	260.047	-3.1558	4.9675e-18	8.3241e-17
i3_LQ_PLCLR_c5706/f1p0/3606	17.3288	197.057	-3.5074	5.0416e-18	8.4437e-17
i3_LQ_PLCLR_c2809/f1p0/3348	4.26403	112.675	-4.7238	5.1969e-18	8.6967e-17
i2_LQ_PLCLR_c13660/f1p5/2247	85.0878	516.019	-2.6004	5.3789e-18	8.9963e-17
i4_LQ_PLCLR_c3016/f1p5/5008	45.4892	339.588	-2.9002	5.5042e-18	9.1958e-17
i1_LQ_PLCLR_c22197/f1p1/1970	69.1392	453.357	-2.7131	5.5921e-18	9.3402e-17
i2_LQ_PLCLR_c35993/f1p14/2812	2.10446	135.383	-6.0075	5.6307e-18	9.4022e-17
i4_LQ_PLCLR_c17157/f1p0/4873	5.2006	120.92	-4.5392	5.6864e-18	9.4874e-17
i1_HQ_PLCLR_c4734/f3p0/1341	372.492	11921.4	-5.0002	5.7174e-18	9.5365e-17
i4_LQ_PLCLR_c22686/f1p0/4793	0.958931	82.4627	-6.4262	5.792e-18	9.6583e-17
i3_LQ_PLCLR_c21876/f1p0/3933	55.1725	398.354	-2.852	5.8147e-18	9.691e-17
i4_LQ_PLCLR_c2192/f2p7/4724	0.66275	77.4491	-6.8686	5.8199e-18	9.697e-17
i0_LQ_PLCLR_c20380/f1p0/491	0	97.0452	-Inf	5.9831e-18	9.9636e-17
i5_LQ_PLCLR_c3317/f1p2/5952	3.03284	103.66	-5.0951	6.0265e-18	1.0033e-16
i2_LQ_PLCLR_c4932/f1p0/3014	0.701486	77.8153	-6.7935	6.1553e-18	1.0242e-16
i5_LQ_PLCLR_c11688/f1p7/5176	12.9169	171.726	-3.7328	6.421e-18	1.0675e-16
i3_LQ_PLCLR_c24321/f1p1/3504	0	65.9479	-Inf	6.4935e-18	1.0793e-16
i2_LQ_PLCLR_c42694/f1p7/2063	152.738	813.481	-2.413	6.5115e-18	1.082e-16
i2_LQ_PLCLR_c27143/f1p2/2899	8.04574	142.445	-4.146	6.7709e-18	1.1248e-16
i4_LQ_PLCLR_c17160/f1p0/4207	1.27857	86.1407	-6.0741	6.7853e-18	1.1269e-16
i0_LQ_PLCLR_c6638/f1p0/387	4.01523	112.189	-4.8043	6.9398e-18	1.1519e-16
i2_LQ_PLCLR_c21501/f1p4/2246	18.4299	206.562	-3.4865	7.0121e-18	1.1636e-16
i1_LQ_PLCLR_c23015/f1p25/1219	22.2875	227.815	-3.3536	7.2006e-18	1.1942e-16
i1_LQ_PLCLR_c8064/f1p11/1730	34.8324	399.825	-3.5209	7.3477e-18	1.2183e-16
i6_LQ_PLCLR_c1736/f1p0/6495	1.02932	81.5077	-6.3072	7.3932e-18	1.2255e-16
i4_LQ_PLCLR_c10878/f1p1/4459	106.729	606.792	-2.5072	7.4067e-18	1.2274e-16
i5_HQ_PLCLR_c2095/f2p2/5238	52.7829	369.239	-2.8064	7.5905e-18	1.2572e-16
i4_LQ_PLCLR_c6257/f1p0/4811	18.2048	201.485	-3.4683	8.3866e-18	1.3853e-16
i2_LQ_PLCLR_c4506/f1p11/2217	132.347	722.081	-2.4478	9.1308e-18	1.5054e-16
i2_LQ_PLCLR_c3204/f1p3/2950	4.26403	111.022	-4.7025	9.5379e-18	1.5709e-16
i6_HQ_PLCLR_c461/f2p0/6289	0	65.1859	-Inf	9.642e-18	1.5872e-16
i3_LQ_PLCLR_c13785/f1p0/3543	36.8421	297.398	-3.013	9.7056e-18	1.5972e-16
i5_LQ_PLCLR_c6957/f1p0/5366	4.51328	210.645	-5.5445	9.7558e-18	1.605e-16
i2_LQ_PLCLR_c28574/f1p2/2110	1.98825	92.4205	-5.5386	9.7692e-18	1.6068e-16
i5_LQ_PLCLR_c16403/f1p0/5199	6.82983	134.448	-4.2991	9.8597e-18	1.6213e-16
i1_LQ_PLCLR_c10408/f1p0/2012	34.4956	281.482	-3.0286	9.9787e-18	1.6404e-16
i2_LQ_PLCLR_c21902/f1p4/2693	1.59822	88.9042	-5.7977	1.0173e-17	1.6714e-16
i4_HQ_PLCLR_c15082/f4p2/4749	17.7662	197.255	-3.4728	1.0852e-17	1.7802e-16
i5_LQ_PLCLR_c12631/f1p0/5321	32.5418	282.31	-3.1169	1.0912e-17	1.7894e-16
i3_LQ_PLCLR_c30079/f1p0/3264	69.6483	446.252	-2.6797	1.1075e-17	1.8157e-16
i4_LQ_PLCLR_c23852/f1p49/4201	0	64.8558	-Inf	1.1193e-17	1.8347e-16
i0_LQ_PLCLR_c38476/f1p0/826	1.08333	274.478	-7.9851	1.2375e-17	2.0214e-16
i5_LQ_PLCLR_c6925/f1p6/5889	1.27857	84.5949	-6.048	1.2767e-17	2.0838e-16
i3_LQ_PLCLR_c15323/f1p0/3092	7.75775	138.35	-4.1565	1.3087e-17	2.1349e-16
i3_LQ_PLCLR_c8225/f1p12/3405	11.773	164.494	-3.8045	1.3105e-17	2.1372e-16
i2_LQ_PLCLR_c4572/f1p4/2752	0	84.3713	-Inf	1.3317e-17	2.1712e-16
i3_LQ_PLCLR_c15274/f1p1/3121	31.4489	269.899	-3.1013	1.3764e-17	2.2428e-16
i3_HQ_PLCLR_c3141/f3p0/3899	4.20229	142.453	-5.0832	1.3965e-17	2.2744e-16
i0_LQ_PLCLR_c41225/f1p5/910	0	64.4844	-Inf	1.4145e-17	2.3031e-16
i5_LQ_PLCLR_c12723/f1p0/5188	3.46869	104.117	-4.9077	1.442e-17	2.3467e-16
i2_LQ_PLCLR_c7138/f2p6/2712	204.28	1014.13	-2.3116	1.4438e-17	2.3484e-16
i3_HQ_PLCLR_c33159/f11p2/3780	108.537	619.643	-2.5133	1.5137e-17	2.4614e-16
i4_LQ_PLCLR_c22560/f1p13/4890	25.8965	239.038	-3.2064	1.5953e-17	2.5934e-16
i1_LQ_PLCLR_c18347/f1p1/1523	45.6739	370.14	-3.0186	1.6e-17	2.6004e-16
i3_LQ_PLCLR_c22447/f1p112/3908	1.04459	79.5714	-6.2512	1.6351e-17	2.6568e-16
i2_LQ_PLCLR_c12134/f3p1/2774	60.3285	408.368	-2.759	1.6821e-17	2.7309e-16
i0_LQ_PLCLR_c2059/f4p2/843	2525.35	11025.3	-2.1263	1.6973e-17	2.7549e-16
[truncated: 7,551 more rows]

## Sheet: LC_R0vsP_R0.DEG_up
Gene_id	LC_R0_readcount	P_R0_readcount	log2FoldChange	pval	padj
i2_LQ_PLCLR_c40018/f1p20/2745	2213.64	0	Inf	1.4655e-72	3.1807e-68
i0_LQ_PLCLR_c42547/f1p0/842	2020.55	0	Inf	1.079e-71	1.7564e-67
i1_LQ_PLCLR_c20399/f1p2/1127	1704.08	0	Inf	8.9107e-70	8.2886e-66
i2_LQ_PLCLR_c33094/f1p48/2474	2380.72	0	Inf	5.5328e-69	4.0029e-65
i0_LQ_PLCLR_c43585/f1p0/527	8579.08	0.30201	14.794	2.4304e-66	1.4387e-62
i2_LQ_PLCLR_c9901/f1p4/2966	1692.99	1.16748	10.502	1.0521e-65	4.3685e-62
i3_LQ_PLCLR_c13931/f1p0/3445	1689.5	1.32547	10.316	1.0734e-65	4.3685e-62
i2_LQ_PLCLR_c7517/f1p39/2781	1223.56	0	Inf	8.5233e-65	3.0832e-61
i5_HQ_PLCLR_c2310/f3p2/5567	1177.57	0	Inf	3.4613e-64	1.1269e-60
i4_LQ_PLCLR_c19481/f1p0/4330	1139.05	0	Inf	1.3094e-63	4.06e-60
i2_LQ_PLCLR_c9662/f1p5/2883	1212.64	0.30201	11.971	4.0242e-63	1.1558e-59
i4_LQ_PLCLR_c17149/f1p0/4799	1027.49	0	Inf	9.344e-62	2.3401e-58
i3_LQ_PLCLR_c20861/f2p0/3404	992.172	0	Inf	4.0699e-61	9.4644e-58
i2_LQ_PLCLR_c22033/f1p28/2477	4132.15	0	Inf	8.4064e-61	1.8246e-57
i1_LQ_PLCLR_c2590/f3p3/1750	1030.66	0.441823	11.188	2.9423e-60	5.8054e-57
i2_LQ_PLCLR_c3191/f1p23/2488	5936.87	7.0552	9.7168	2.915e-60	5.8054e-57
i5_LQ_PLCLR_c4673/f1p0/5566	932.158	0	Inf	6.3458e-60	1.1806e-56
i1_LQ_PLCLR_c5163/f1p20/1699	4453.17	8.47434	9.0375	1.0871e-59	1.9131e-56
i2_LQ_PLCLR_c21344/f1p6/2780	880.179	0	Inf	8.4896e-59	1.4174e-55
i3_LQ_PLCLR_c42871/f20p8/3570	874.664	0	Inf	1.0492e-58	1.708e-55
i8_LQ_PLCLR_c163/f1p0/8227	1016.25	1.73093	9.1975	1.1274e-56	1.6313e-53
i2_LQ_PLCLR_c26518/f1p6/2599	786.185	0	Inf	1.352e-56	1.9137e-53
i2_LQ_PLCLR_c9221/f2p4/2757	783.084	0	Inf	1.6388e-56	2.2704e-53
i2_LQ_PLCLR_c4396/f1p14/2609	1460.46	5.23336	8.1245	2.4898e-56	3.3086e-53
i5_LQ_PLCLR_c15639/f1p80/5471	759.935	0	Inf	7.1182e-56	8.9133e-53
i6_HQ_PLCLR_c3973/f14p0/6123	737.732	0	Inf	2.7925e-55	3.4307e-52
i5_LQ_PLCLR_c13585/f1p61/5196	978.014	1.87495	9.0269	4.4471e-55	5.2648e-52
i5_HQ_PLCLR_c1769/f3p2/5758	725.66	0	Inf	6.4164e-55	7.4605e-52
i6_LQ_PLCLR_c3830/f1p0/6052	717.885	0	Inf	1.0741e-54	1.2058e-51
i2_LQ_PLCLR_c21313/f1p47/3256	1262.76	4.35392	8.18	1.2531e-54	1.383e-51
i2_HQ_PLCLR_c1073/f14p5/2321	704.135	0	Inf	2.7299e-54	2.8669e-51
i0_LQ_PLCLR_c18385/f3p0/647	800.28	0.847286	9.8834	3.8334e-54	3.962e-51
i2_LQ_PLCLR_c3571/f1p27/2223	17462.3	0	Inf	4.0623e-54	4.1329e-51
i2_LQ_PLCLR_c5380/f1p1/2646	694.79	0	Inf	5.5558e-54	5.5654e-51
i2_LQ_PLCLR_c44943/f2p9/2155	690.307	0	Inf	7.0657e-54	6.9707e-51
i2_HQ_PLCLR_c2521/f2p5/2795	688.809	0	Inf	8.2321e-54	7.9265e-51
i7_LQ_PLCLR_c120/f2p0/7683	688.657	0	Inf	8.278e-54	7.9265e-51
i6_LQ_PLCLR_c1976/f1p3/6149	676.275	0	Inf	1.9877e-53	1.8229e-50
i4_LQ_PLCLR_c12912/f1p1/4798	670.186	0	Inf	3.2518e-53	2.9407e-50
i5_LQ_PLCLR_c3148/f1p1/5379	668.463	0	Inf	3.5099e-53	3.1307e-50
i1_LQ_PLCLR_c1839/f2p0/1687	665.594	0	Inf	4.382e-53	3.8044e-50
i2_LQ_PLCLR_c22475/f1p6/2651	2075.99	0.883647	11.198	4.8424e-53	4.1487e-50
i3_LQ_PLCLR_c25890/f1p0/3333	754.443	0.743833	9.9862	5.8889e-53	4.9798e-50
i2_LQ_PLCLR_c35670/f1p5/2799	659.612	0	Inf	6.9932e-53	5.7639e-50
i3_HQ_PLCLR_c6284/f3p3/3154	1213.73	6.34772	7.579	2.3234e-52	1.7591e-49
i2_LQ_PLCLR_c35383/f1p0/2414	962.58	3.81842	7.9778	8.7336e-52	6.4621e-49
i4_LQ_PLCLR_c6063/f1p0/4604	626.235	0	Inf	9.8406e-52	7.1995e-49
i2_LQ_PLCLR_c10072/f1p12/2434	840.303	2.05533	8.6754	2.2511e-51	1.6286e-48
i3_HQ_PLCLR_c42965/f7p0/3258	944.406	4.38187	7.7517	8.9951e-51	6.2309e-48
i4_HQ_PLCLR_c18686/f4p0/4823	1003.19	4.86426	7.6882	1.0941e-50	7.4206e-48
i2_LQ_PLCLR_c24373/f1p3/3001	596.209	0	Inf	1.2397e-50	8.3217e-48
i3_HQ_PLCLR_c31249/f2p0/3093	774.675	1.51005	9.0029	1.4635e-50	9.7235e-48
i3_LQ_PLCLR_c12904/f1p0/3216	7173.61	20.444	8.4549	1.9076e-50	1.2546e-47
i3_HQ_PLCLR_c44050/f59p5/3810	3959.97	21.2048	7.545	2.5051e-50	1.5992e-47
i4_HQ_PLCLR_c24647/f4p52/4662	586.296	0	Inf	2.7573e-50	1.7263e-47
i3_LQ_PLCLR_c22774/f1p2/3750	586.5	0	Inf	2.8549e-50	1.7704e-47
i4_LQ_PLCLR_c9874/f1p1/5046	625.725	0.423643	10.528	3.4119e-50	2.0958e-47
i2_LQ_PLCLR_c37177/f1p19/3128	2771.06	16.0065	7.4356	4.8243e-50	2.8819e-47
i3_LQ_PLCLR_c9868/f1p0/3801	963	4.59718	7.7106	6.12e-50	3.59e-47
i3_LQ_PLCLR_c21659/f1p40/3174	571.895	0	Inf	1.0072e-49	5.8558e-47
i0_LQ_PLCLR_c36855/f1p8/410	562.534	0	Inf	2.5134e-49	1.4356e-46
i3_LQ_PLCLR_c42497/f1p25/3106	597.209	0.441823	10.401	3.7534e-49	2.0888e-46
i1_LQ_PLCLR_c13737/f2p1/1084	552.427	0	Inf	6.4066e-49	3.5352e-46
i3_LQ_PLCLR_c1797/f5p9/4017	550.05	0	Inf	7.4231e-49	4.0617e-46
i4_HQ_PLCLR_c2053/f2p0/4564	534.494	0	Inf	3.412e-48	1.7632e-45
i2_LQ_PLCLR_c20120/f1p7/2258	713.368	2.17696	8.3562	4.674e-48	2.3776e-45
i2_HQ_PLCLR_c11100/f3p2/2385	2725.83	25.321	6.7502	1.3962e-47	6.9398e-45
i5_HQ_PLCLR_c9012/f2p1/5873	919.878	5.05304	7.5081	1.7184e-47	8.4766e-45
i3_LQ_PLCLR_c15374/f1p1/3042	1067.84	8.35271	6.9982	4.8931e-47	2.36e-44
i0_HQ_PLCLR_c3870/f3p5/897	1349.64	12.2284	6.7862	5.8132e-47	2.7832e-44
i1_LQ_PLCLR_c17865/f1p0/1479	3077.3	27.8629	6.7872	7.4139e-47	3.4981e-44
i6_HQ_PLCLR_c263/f10p0/7015	817.863	5.08372	7.3298	7.393e-47	3.4981e-44
i4_LQ_PLCLR_c10970/f1p3/4714	500.246	0	Inf	1.0043e-46	4.6707e-44
i4_LQ_PLCLR_c2841/f2p0/5005	586.63	0.906029	9.3387	1.5996e-46	7.2837e-44
i4_HQ_PLCLR_c2273/f2p0/4784	661.225	2.61458	7.9824	1.6161e-46	7.3076e-44
i5_LQ_PLCLR_c3883/f1p0/5389	494.628	0	Inf	1.9688e-46	8.8411e-44
i2_LQ_PLCLR_c6755/f1p6/2351	557.128	0.883647	9.3003	2.0496e-46	9.1408e-44
i2_LQ_PLCLR_c18544/f1p1/2247	676.195	2.51533	8.0705	3.1749e-46	1.3782e-43
i6_HQ_PLCLR_c4005/f6p0/6223	481.101	0	Inf	8.2764e-46	3.4994e-43
i5_HQ_PLCLR_c2241/f2p0/5841	477.743	0	Inf	1.2377e-45	5.0685e-43
i2_LQ_PLCLR_c8912/f1p11/3280	766.323	4.79154	7.3213	1.3156e-45	5.3048e-43
i3_HQ_PLCLR_c33844/f4p0/3841	1189.2	10.8219	6.7799	1.3746e-45	5.4911e-43
i5_LQ_PLCLR_c8098/f1p7/5373	586.687	1.45131	8.6591	1.4271e-45	5.666e-43
i3_LQ_PLCLR_c9826/f2p3/3597	466.139	0	Inf	4.1827e-45	1.6506e-42
i5_LQ_PLCLR_c12984/f1p0/5641	495.84	0.441823	10.132	5.01e-45	1.9534e-42
i5_LQ_PLCLR_c7260/f1p0/6122	464.802	0	Inf	4.9981e-45	1.9534e-42
i5_HQ_PLCLR_c14854/f5p0/5378	463.656	0	Inf	5.3121e-45	2.0589e-42
i2_HQ_PLCLR_c15756/f3p6/2639	866.705	7.09013	6.9336	5.5931e-45	2.1549e-42
i2_LQ_PLCLR_c23159/f1p35/3131	462.269	0	Inf	6.6304e-45	2.5396e-42
i2_LQ_PLCLR_c20532/f1p3/2626	492.96	0.423643	10.184	7.0087e-45	2.6688e-42
i3_LQ_PLCLR_c27299/f1p0/3784	534.06	1.27093	8.715	2.0223e-44	7.5244e-42
i6_LQ_PLCLR_c1366/f1p0/6198	508.237	0.604019	9.7167	2.1942e-44	8.0263e-42
i2_HQ_PLCLR_c4585/f2p7/2876	967.804	9.71454	6.6384	3.5799e-44	1.295e-41
i0_LQ_PLCLR_c30479/f1p0/317	445.518	0	Inf	4.2524e-44	1.5297e-41
i5_LQ_PLCLR_c14814/f4p1/5841	499.277	0.847286	9.2028	5.5191e-44	1.9637e-41
i6_LQ_PLCLR_c1163/f1p0/6751	440.504	0	Inf	7.7409e-44	2.7393e-41
i4_HQ_PLCLR_c2099/f3p33/4324	619.552	2.97533	7.702	1.0986e-43	3.8253e-41
i5_LQ_PLCLR_c2681/f1p10/5231	575.775	2.43841	7.8834	1.545e-43	5.3511e-41
i4_LQ_PLCLR_c19838/f1p0/4934	431.404	0	Inf	2.1931e-43	7.5158e-41
i2_LQ_PLCLR_c21838/f1p25/2431	430.933	0	Inf	2.3952e-43	8.1653e-41
i4_LQ_PLCLR_c5627/f1p0/4419	588.046	2.63696	7.8009	3.073e-43	1.0422e-40
i2_LQ_PLCLR_c17656/f4p7/2617	644.026	3.6828	7.4502	3.1648e-43	1.0677e-40
i4_HQ_PLCLR_c1247/f6p0/4713	428.98	0	Inf	3.1995e-43	1.0739e-40
i2_LQ_PLCLR_c40464/f1p2/2262	480.928	0.743833	9.3366	3.9533e-43	1.3201e-40
i5_LQ_PLCLR_c10462/f1p0/5253	424.822	0	Inf	5.1465e-43	1.7097e-40
i2_LQ_PLCLR_c9431/f1p3/2768	423.465	0	Inf	6.0791e-43	2.0093e-40
i3_LQ_PLCLR_c3362/f1p1698/3477	635.007	3.87153	7.3577	6.1165e-43	2.0114e-40
i5_LQ_PLCLR_c5557/f1p0/5787	418.992	0	Inf	9.9174e-43	3.181e-40
i3_LQ_PLCLR_c23813/f1p1/3432	851.98	9.15943	6.5394	1.3367e-42	4.2457e-40
i5_LQ_PLCLR_c12751/f1p0/5673	579.398	2.90261	7.6411	2.9384e-42	9.0676e-40
i2_LQ_PLCLR_c33387/f1p163/2497	3360.68	44.5766	6.2363	3.4069e-42	1.0366e-39
i4_LQ_PLCLR_c4213/f1p0/4609	630.674	3.68701	7.4183	3.3944e-42	1.0366e-39
i1_HQ_PLCLR_c4967/f6p0/1218	627.73	4.36789	7.1671	4.074e-42	1.2281e-39
i2_HQ_PLCLR_c34979/f2p6/2463	1054.15	14.5746	6.1765	4.209e-42	1.2572e-39
i3_LQ_PLCLR_c38518/f1p0/3325	406.006	0	Inf	5.1554e-42	1.5258e-39
i4_LQ_PLCLR_c4874/f1p3/5020	399.449	0	Inf	1.2102e-41	3.5494e-39
i5_LQ_PLCLR_c7526/f1p16/5498	488.712	1.20804	8.6602	1.4838e-41	4.3133e-39
i4_LQ_PLCLR_c5054/f1p0/4814	447.554	0.604019	9.5333	1.5107e-41	4.3717e-39
i6_LQ_PLCLR_c3862/f1p45/6096	397.492	0	Inf	1.5771e-41	4.5438e-39
i5_HQ_PLCLR_c14694/f21p5/5267	396.499	0	Inf	1.701e-41	4.8366e-39
i5_HQ_PLCLR_c1785/f3p0/5614	392.567	0	Inf	2.9477e-41	8.3449e-39
i5_LQ_PLCLR_c10032/f1p6/5530	513.525	2.29859	7.8035	4.8853e-41	1.3652e-38
i7_LQ_PLCLR_c1087/f1p6/7071	386.163	0	Inf	6.7021e-41	1.857e-38
i5_LQ_PLCLR_c10580/f1p5/5462	384.541	0	Inf	8.1961e-41	2.2518e-38
i3_HQ_PLCLR_c43247/f24p0/3473	3366	43.9702	6.2584	9.0703e-41	2.4815e-38
i3_HQ_PLCLR_c1855/f4p4/3979	650.433	5.61229	6.8567	9.5183e-41	2.5932e-38
i1_LQ_PLCLR_c20054/f1p0/1315	431.366	0.883647	8.9312	1.0365e-40	2.7889e-38
i4_HQ_PLCLR_c1690/f3p0/4604	533.104	2.41608	7.7856	2.0429e-40	5.3854e-38
i1_LQ_PLCLR_c11373/f1p70/1715	3200.15	50.3902	5.9889	2.2783e-40	5.9576e-38
i3_LQ_PLCLR_c38824/f1p42/3593	987.05	9.07836	6.7645	2.8411e-40	7.3998e-38
i4_HQ_PLCLR_c2046/f2p4/4850	441.36	1.27093	8.4399	3.0729e-40	7.9715e-38
i0_LQ_PLCLR_c5408/f1p0/601	2830.9	0.30201	13.194	3.6623e-40	9.4629e-38
i6_HQ_PLCLR_c375/f3p0/6787	371.455	0	Inf	4.86e-40	1.2508e-37
i5_LQ_PLCLR_c8696/f1p2/5151	369.818	0	Inf	5.7223e-40	1.4612e-37
i1_LQ_PLCLR_c18098/f1p255/1512	394.849	0.441823	9.8036	6.3958e-40	1.6079e-37
i2_LQ_PLCLR_c4319/f1p11/2746	368.906	0	Inf	6.7534e-40	1.6913e-37
i3_LQ_PLCLR_c9930/f5p0/3487	736.743	8.39327	6.4558	7.9263e-40	1.9774e-37
i1_LQ_PLCLR_c11231/f2p19/1652	366.145	0	Inf	9.8629e-40	2.4418e-37
i4_LQ_PLCLR_c5978/f1p3/4656	599.075	5.98554	6.6451	1.5129e-39	3.7174e-37
i4_HQ_PLCLR_c16266/f2p0/4893	387.701	0.441823	9.7773	1.5469e-39	3.7867e-37
i4_HQ_PLCLR_c1171/f7p15/4700	717.204	9.76197	6.1991	2.3879e-39	5.7587e-37
i4_HQ_PLCLR_c1990/f2p3/4770	382.486	0.441823	9.7577	2.9809e-39	7.1359e-37
i1_LQ_PLCLR_c2044/f2p3/1177	795.247	11.4035	6.1239	3.3476e-39	7.9843e-37
i1_HQ_PLCLR_c14248/f2p1/1026	2814.32	52.4917	5.7446	4.2122e-39	1.001e-36
i5_LQ_PLCLR_c19456/f1p0/5182	354.951	0	Inf	4.7953e-39	1.1354e-36
i4_LQ_PLCLR_c9713/f1p106/4868	351.306	0	Inf	8.1338e-39	1.9051e-36
i4_LQ_PLCLR_c2513/f1p2/4508	349.427	0	Inf	1.0168e-38	2.373e-36
i4_LQ_PLCLR_c21976/f1p11/4803	346.733	0	Inf	1.5005e-38	3.4523e-36
i4_LQ_PLCLR_c18833/f1p0/4970	370.222	0.30201	10.26	1.5408e-38	3.5327e-36
i7_LQ_PLCLR_c1072/f2p3/7296	344.912	0	Inf	1.9005e-38	4.3268e-36
i5_LQ_PLCLR_c7853/f1p6/5792	423.005	1.20804	8.4519	2.2586e-38	5.1242e-36
i5_LQ_PLCLR_c16878/f1p0/5301	342.263	0	Inf	2.7595e-38	6.2174e-36
i3_LQ_PLCLR_c21276/f1p0/3467	341.008	0	Inf	3.3343e-38	7.4696e-36
i4_HQ_PLCLR_c1829/f2p0/4753	402.208	1.1493	8.451	3.3383e-38	7.4696e-36
i3_LQ_PLCLR_c21410/f1p0/3608	548.272	5.09355	6.7501	3.4777e-38	7.7549e-36
i6_HQ_PLCLR_c4017/f5p0/6112	2067.36	43.893	5.5577	4.9307e-38	1.0957e-35
i2_LQ_PLCLR_c21368/f1p4/2658	582.041	6.08485	6.5798	5.3031e-38	1.1745e-35
i2_LQ_PLCLR_c27401/f1p2/2294	3234.32	64.3776	5.6508	5.3488e-38	1.1806e-35
i5_HQ_PLCLR_c1779/f3p16/5400	676.962	0	Inf	8.0903e-38	1.7737e-35
i3_LQ_PLCLR_c11022/f1p0/3744	357.598	0.423643	9.7213	8.3863e-38	1.8324e-35
i4_HQ_PLCLR_c16222/f2p0/4876	411.231	1.76729	7.8623	8.6152e-38	1.8699e-35
i1_HQ_PLCLR_c9151/f2p12/1397	455.658	2.67332	7.4132	9.8081e-38	2.1217e-35
i1_LQ_PLCLR_c4800/f1p0/1410	333.549	0	Inf	1.0426e-37	2.248e-35
i4_HQ_PLCLR_c16256/f2p0/4381	523.58	3.62412	7.1746	1.0647e-37	2.2804e-35
i4_HQ_PLCLR_c1653/f3p5/4963	594.765	7.0594	6.3966	1.3781e-37	2.9419e-35
i4_LQ_PLCLR_c23017/f1p28/4593	929.693	17.9609	5.6938	2.1779e-37	4.6191e-35
i2_LQ_PLCLR_c22920/f1p2/2689	327.662	0	Inf	2.4468e-37	5.1727e-35
i5_HQ_PLCLR_c2048/f2p10/5328	324.044	0	Inf	4.1356e-37	8.6586e-35
i1_LQ_PLCLR_c4795/f1p0/1091	3012.53	52.7533	5.8356	4.984e-37	1.0401e-34
i3_LQ_PLCLR_c25097/f1p29/3752	380.974	1.27093	8.2277	5.0285e-37	1.0461e-34
i2_LQ_PLCLR_c13477/f1p8/2862	322.34	0	Inf	5.2463e-37	1.0879e-34
i3_HQ_PLCLR_c44007/f21p0/3397	1143.09	19.6306	5.8637	6.17e-37	1.2714e-34
i3_LQ_PLCLR_c32052/f1p0/3080	343.092	0.30201	10.15	6.6074e-37	1.3529e-34
i3_HQ_PLCLR_c2171/f6p1/3392	667.443	8.75823	6.2519	7.2815e-37	1.4766e-34
i4_LQ_PLCLR_c21982/f1p0/4994	383.179	0.441823	9.7603	7.5168e-37	1.5153e-34
i4_LQ_PLCLR_c14240/f1p6/4155	518.903	5.55355	6.5459	1.4402e-36	2.8677e-34
i3_LQ_PLCLR_c8748/f1p0/3248	386.783	1.46949	8.0401	1.9204e-36	3.7892e-34
i3_HQ_PLCLR_c2232/f5p4/3820	686.559	10.71	6.0023	1.9518e-36	3.8394e-34
i1_LQ_PLCLR_c21187/f1p0/1722	313.452	0	Inf	2.0314e-36	3.9841e-34
i6_HQ_PLCLR_c283/f6p0/6266	313.29	0	Inf	2.0973e-36	4.0886e-34
i5_HQ_PLCLR_c2407/f2p9/5216	352.023	0.883647	8.638	2.62e-36	5.0924e-34
i6_LQ_PLCLR_c1686/f1p0/6281	310.035	0	Inf	3.4254e-36	6.6381e-34
i3_HQ_PLCLR_c2310/f3p2/3826	531.555	5.19706	6.6764	4.1276e-36	7.9751e-34
i4_LQ_PLCLR_c12799/f1p2/4577	619.956	9.42508	6.0395	4.1776e-36	8.0479e-34
i3_LQ_PLCLR_c12067/f1p325/3369	308.481	0	Inf	4.4654e-36	8.5516e-34
i3_LQ_PLCLR_c13890/f1p0/3371	459.387	4.36369	6.718	4.5525e-36	8.6929e-34
i2_LQ_PLCLR_c38071/f1p7/2811	908.204	17.9457	5.6613	4.7779e-36	9.0967e-34
i2_LQ_PLCLR_c8542/f2p7/2730	306.186	0	Inf	6.2511e-36	1.1775e-33
i3_LQ_PLCLR_c3622/f1p0/3500	345.566	0.865466	8.6413	6.257e-36	1.1775e-33
i2_LQ_PLCLR_c10247/f1p3/3045	344.965	0.883647	8.6088	6.7826e-36	1.2654e-33
i3_LQ_PLCLR_c24936/f1p3/3173	303.843	0	Inf	8.9574e-36	1.6617e-33
i2_LQ_PLCLR_c13286/f1p8/2593	846.569	17.4982	5.5964	9.3908e-36	1.7371e-33
i0_LQ_PLCLR_c37684/f1p348/537	374.11	1.73093	7.7558	9.8785e-36	1.8221e-33
i2_LQ_PLCLR_c5007/f3p6/2666	913.984	21.3934	5.4169	1.4727e-35	2.7011e-33
i3_LQ_PLCLR_c5224/f1p53/3678	336.384	0.604019	9.1213	2.3254e-35	4.2532e-33
i1_LQ_PLCLR_c13395/f1p0/1214	297.455	0	Inf	2.5044e-35	4.5677e-33
i2_LQ_PLCLR_c34027/f1p11/2906	476.572	4.85028	6.6185	2.9862e-35	5.4011e-33
i3_HQ_PLCLR_c16021/f5p0/3651	378.203	2.11822	7.4802	3.5007e-35	6.3141e-33
i2_LQ_PLCLR_c25483/f1p8/3018	295.162	0	Inf	3.5348e-35	6.3581e-33
i2_LQ_PLCLR_c39631/f1p0/2932	294.699	0	Inf	3.8293e-35	6.8687e-33
i4_LQ_PLCLR_c11428/f1p6/4943	548.855	7.50542	6.1923	4.0782e-35	7.2952e-33
i5_HQ_PLCLR_c15021/f3p0/5190	359.906	1.69457	7.7306	6.0352e-35	1.0737e-32
i2_HQ_PLCLR_c2635/f2p15/2916	978.413	23.2181	5.3971	6.0901e-35	1.0805e-32
i2_HQ_PLCLR_c30305/f3p1/2168	795.981	19.5366	5.3485	6.5035e-35	1.1476e-32
i2_HQ_PLCLR_c44153/f6p6/2338	291.274	0	Inf	6.6077e-35	1.1628e-32
i4_LQ_PLCLR_c11770/f1p0/4877	290.783	0	Inf	7.1835e-35	1.2607e-32
i2_HQ_PLCLR_c1589/f3p2/2658	288.634	0	Inf	1.0408e-34	1.812e-32
i5_LQ_PLCLR_c18730/f1p10/5637	340.269	1.27093	8.0646	1.282e-34	2.2259e-32
i2_LQ_PLCLR_c1431/f4p30/2650	1512.38	41.3734	5.192	1.3782e-34	2.3867e-32
i3_LQ_PLCLR_c4272/f1p0/3390	515.049	0	Inf	1.4382e-34	2.4773e-32
i4_HQ_PLCLR_c1158/f9p13/4765	353.917	1.20804	8.1946	1.4673e-34	2.5208e-32
i4_HQ_PLCLR_c11425/f2p0/4577	460.459	5.14809	6.4829	1.5342e-34	2.6289e-32
i4_LQ_PLCLR_c12904/f1p0/4610	641.827	12.0802	5.7315	1.5523e-34	2.6528e-32
i5_LQ_PLCLR_c13247/f1p0/5105	286.066	0	Inf	1.5752e-34	2.685e-32
i2_LQ_PLCLR_c36989/f1p20/2654	286.2	0	Inf	1.5822e-34	2.6898e-32
i5_LQ_PLCLR_c16258/f1p0/5255	282.763	0	Inf	2.813e-34	4.733e-32
i2_LQ_PLCLR_c8863/f1p14/2838	333.939	1.28911	8.0171	3.1131e-34	5.2244e-32
i4_LQ_PLCLR_c17411/f1p0/4797	281.298	0	Inf	3.4399e-34	5.7578e-32
i4_LQ_PLCLR_c12444/f1p0/4513	395.632	3.39477	6.8647	4.1386e-34	6.892e-32
i2_LQ_PLCLR_c47529/f1p5/2040	316.057	0.725653	8.7667	4.7826e-34	7.9238e-32
i6_LQ_PLCLR_c2425/f1p3/6246	370.878	1.81206	7.6772	4.9055e-34	8.1068e-32
i0_LQ_PLCLR_c40239/f1p10/860	314.766	0.883647	8.4766	5.6637e-34	9.3126e-32
i4_HQ_PLCLR_c10765/f2p1/4878	341.94	1.69457	7.6567	7.3624e-34	1.2075e-31
i3_LQ_PLCLR_c13424/f1p235/3785	296.205	0.30201	9.9378	7.4269e-34	1.215e-31
i2_LQ_PLCLR_c9401/f1p4/2604	412.732	3.7499	6.7822	8.2038e-34	1.3321e-31
i4_LQ_PLCLR_c6466/f1p0/4544	275.466	0	Inf	9.0802e-34	1.4708e-31
i5_LQ_PLCLR_c13796/f1p101/5061	275.06	0	Inf	1.0178e-33	1.6445e-31
i5_LQ_PLCLR_c9977/f1p0/5659	387.013	2.41608	7.3236	1.296e-33	2.0837e-31
i4_LQ_PLCLR_c14644/f1p0/4126	272.379	0	Inf	1.5227e-33	2.4361e-31
i4_LQ_PLCLR_c11838/f1p4/5026	572.691	10.1913	5.8123	1.561e-33	2.4912e-31
i5_LQ_PLCLR_c11383/f1p0/5851	271.431	0	Inf	1.8064e-33	2.8758e-31
i5_HQ_PLCLR_c18126/f2p0/5167	580.777	8.45627	6.1018	1.9325e-33	3.0542e-31
i1_LQ_PLCLR_c4292/f1p0/1990	807.389	3.20042	7.9789	2.1747e-33	3.4121e-31
i2_LQ_PLCLR_c4989/f1p0/2265	289.626	0.30201	9.9054	2.17e-33	3.4121e-31
i5_LQ_PLCLR_c2397/f2p180/5486	269.838	0	Inf	2.3343e-33	3.6537e-31
i3_LQ_PLCLR_c2098/f2p0/3204	269.782	0	Inf	2.3479e-33	3.6661e-31
i2_LQ_PLCLR_c7669/f1p8/2738	288.761	0.423643	9.4128	2.5033e-33	3.8995e-31
i2_LQ_PLCLR_c25736/f1p4/2328	519.865	8.62671	5.9132	2.776e-33	4.2832e-31
i5_LQ_PLCLR_c2198/f3p8/5308	1290.03	43.6352	4.8858	2.9597e-33	4.5452e-31
i4_HQ_PLCLR_c23421/f2p1/4046	1046.82	27.087	5.2723	3.0667e-33	4.6983e-31
i5_LQ_PLCLR_c8302/f1p0/5351	267.869	0	Inf	3.1983e-33	4.8886e-31
i4_LQ_PLCLR_c20224/f1p7/5026	331.391	1.20804	8.0997	3.2489e-33	4.9542e-31
i1_HQ_PLCLR_c16833/f3p0/1505	1067.72	24.7648	5.4301	4.2639e-33	6.4716e-31
i3_LQ_PLCLR_c14121/f1p0/3806	266.17	0	Inf	4.426e-33	6.7021e-31
i4_LQ_PLCLR_c10131/f1p0/4669	584.249	13.1638	5.4719	4.9849e-33	7.5309e-31
i5_LQ_PLCLR_c19646/f1p0/5048	540.352	9.69636	5.8003	5.0425e-33	7.6002e-31
i2_LQ_PLCLR_c40779/f1p12/2820	351.87	2.54186	7.113	5.783e-33	8.6963e-31
i4_LQ_PLCLR_c21926/f1p5/4689	296.141	0.725653	8.6728	9.8925e-33	1.4727e-30
i4_LQ_PLCLR_c11881/f1p0/4345	347.045	2.19514	7.3047	1.1365e-32	1.6857e-30
i4_LQ_PLCLR_c2261/f2p7/4706	308.23	1.32547	7.8614	1.2909e-32	1.9103e-30
i2_LQ_PLCLR_c7188/f1p5/2767	259.444	0	Inf	1.355e-32	1.9961e-30
i1_LQ_PLCLR_c16970/f2p0/1842	367.497	2.95715	6.9574	1.4613e-32	2.1382e-30
i2_LQ_PLCLR_c10558/f3p0/2405	733.985	18.2336	5.3311	1.5135e-32	2.2096e-30
i3_LQ_PLCLR_c38372/f1p1/3520	258.691	0	Inf	1.5824e-32	2.3051e-30
i4_LQ_PLCLR_c22825/f1p10/4279	276.544	0.441823	9.2898	1.836e-32	2.6448e-30
i2_LQ_PLCLR_c4948/f1p9/2603	388.794	2.61458	7.2163	2.2441e-32	3.2114e-30
i3_HQ_PLCLR_c18738/f2p1/3631	255.593	0	Inf	2.7113e-32	3.8715e-30
i2_LQ_PLCLR_c32675/f1p0/2357	255.436	0	Inf	2.8101e-32	4.0038e-30
i6_LQ_PLCLR_c1574/f1p10/6179	255.388	0	Inf	2.8786e-32	4.0835e-30
i5_LQ_PLCLR_c17549/f1p2/5391	254.65	0	Inf	3.1166e-32	4.402e-30
i0_HQ_PLCLR_c32245/f2p3/687	254.77	0	Inf	3.1349e-32	4.4182e-30
i3_LQ_PLCLR_c38176/f1p3/3254	253.899	0	Inf	3.6447e-32	5.1257e-30
i4_LQ_PLCLR_c21487/f1p0/4601	498.202	8.42963	5.8851	4.6535e-32	6.5162e-30
i2_LQ_PLCLR_c2666/f3p45/2189	5005.52	118.691	5.3982	5.7611e-32	8.0326e-30
i5_LQ_PLCLR_c8360/f1p0/5765	278.797	0.30201	9.8504	6.1385e-32	8.5405e-30
i4_HQ_PLCLR_c24843/f13p2/4929	345.575	2.11407	7.3528	6.4796e-32	8.9768e-30
i5_LQ_PLCLR_c16042/f1p0/5372	393.257	5.08372	6.2734	8.4711e-32	1.1661e-29
i5_LQ_PLCLR_c5588/f1p1/5265	869.966	25.0651	5.1172	9.0941e-32	1.2493e-29
i5_LQ_PLCLR_c2538/f1p4/5712	1088.05	34.2273	4.9905	9.2534e-32	1.2685e-29
i2_LQ_PLCLR_c10189/f1p8/2298	248.203	0	Inf	9.9066e-32	1.3551e-29
i5_LQ_PLCLR_c16490/f1p0/5235	369.025	0	Inf	1.1827e-31	1.601e-29
i2_LQ_PLCLR_c3354/f1p6/2716	351.334	2.65934	7.0456	1.296e-31	1.7508e-29
i2_HQ_PLCLR_c26218/f2p4/2451	246.318	0	Inf	1.4207e-31	1.9152e-29
i5_LQ_PLCLR_c16694/f1p0/5581	316.497	0	Inf	1.7486e-31	2.3475e-29
i5_HQ_PLCLR_c1608/f4p0/5322	245.094	0	Inf	1.8251e-31	2.4402e-29
i5_HQ_PLCLR_c18864/f3p0/5249	244.852	0	Inf	1.8385e-31	2.453e-29
i5_LQ_PLCLR_c11710/f1p26/5456	276.963	0.847286	8.3526	2.0743e-31	2.762e-29
i2_LQ_PLCLR_c29668/f1p6/2971	430.709	6.59377	6.0295	2.228e-31	2.9546e-29
i7_LQ_PLCLR_c693/f1p0/7199	551.543	4.16099	7.0504	2.3644e-31	3.1228e-29
i0_LQ_PLCLR_c10633/f1p0/792	1058.31	0.30201	11.775	2.3918e-31	3.1526e-29
i3_LQ_PLCLR_c26877/f1p0/3640	462.665	8.17233	5.8231	2.6561e-31	3.4939e-29
i4_LQ_PLCLR_c14322/f1p6/4203	242.611	0	Inf	2.6979e-31	3.5359e-29
i2_LQ_PLCLR_c4425/f1p6/2540	242.229	0	Inf	2.8148e-31	3.6803e-29
i3_LQ_PLCLR_c30194/f1p0/3227	307.096	0.743833	8.6895	3.0819e-31	3.9815e-29
i3_LQ_PLCLR_c31855/f1p0/3077	241.603	0	Inf	3.3252e-31	4.2874e-29
i4_LQ_PLCLR_c8412/f1p0/4790	241.25	0	Inf	3.4584e-31	4.4416e-29
i6_LQ_PLCLR_c2418/f1p14/6956	391.162	3.92613	6.6385	3.8821e-31	4.9759e-29
i2_LQ_PLCLR_c39057/f1p61/2432	240.892	0	Inf	3.8913e-31	4.9779e-29
i4_LQ_PLCLR_c13558/f1p7/4084	406.73	5.95901	6.0929	4.3726e-31	5.5716e-29
i0_LQ_PLCLR_c52950/f1p0/486	2352.92	85.6634	4.7796	4.7132e-31	5.9939e-29
i3_LQ_PLCLR_c7871/f1p0/3218	238.638	0	Inf	5.6279e-31	7.1294e-29
i4_LQ_PLCLR_c12730/f1p1395/4583	238.548	0	Inf	5.7974e-31	7.3299e-29
i2_HQ_PLCLR_c17655/f2p0/3000	454.233	0	Inf	6.6399e-31	8.3625e-29
i2_LQ_PLCLR_c9108/f1p8/2404	270.132	0.604019	8.8049	6.7274e-31	8.4564e-29
i5_LQ_PLCLR_c15737/f1p2/5323	746.733	21.3936	5.1253	6.962e-31	8.7344e-29
i6_LQ_PLCLR_c3125/f1p0/6364	237.312	0	Inf	7.2042e-31	9.0209e-29
i2_LQ_PLCLR_c4291/f1p15/2740	254.538	0.441823	9.1702	7.3678e-31	9.2081e-29
i3_LQ_PLCLR_c6679/f1p28/3788	523.009	11.2735	5.5358	8.111e-31	1.0117e-28
i3_LQ_PLCLR_c5492/f1p0/3813	614.905	13.8155	5.476	8.3548e-31	1.0402e-28
i5_LQ_PLCLR_c16364/f1p0/5293	234.937	0	Inf	1.1242e-30	1.3889e-28
i2_LQ_PLCLR_c11689/f2p2/2556	266.701	0.725653	8.5217	1.1706e-30	1.4409e-28
i0_LQ_PLCLR_c25910/f1p2/919	234.254	0	Inf	1.2388e-30	1.5219e-28
i1_LQ_PLCLR_c24882/f1p163/1038	265.887	0.865466	8.2631	1.3744e-30	1.6853e-28
i2_LQ_PLCLR_c7925/f1p1/2250	706.794	6.63996	6.734	1.435e-30	1.7531e-28
i2_LQ_PLCLR_c25342/f1p8/2223	787.154	3.08299	7.9962	1.6166e-30	1.9639e-28
i4_LQ_PLCLR_c14063/f1p0/4143	535.942	12.8786	5.379	1.7733e-30	2.1423e-28
i2_LQ_PLCLR_c33162/f1p15/2385	232.318	0	Inf	1.8084e-30	2.1806e-28
i4_HQ_PLCLR_c24819/f27p0/4625	232.354	0	Inf	1.8371e-30	2.2111e-28
i3_LQ_PLCLR_c11505/f1p1/3901	232.155	0	Inf	1.8793e-30	2.2494e-28
i2_LQ_PLCLR_c15078/f1p8/2220	466.727	0	Inf	1.9664e-30	2.3494e-28
i4_LQ_PLCLR_c10343/f1p0/4743	417.974	7.0594	5.8877	2.1566e-30	2.5671e-28
i4_LQ_PLCLR_c19509/f1p5/4766	231.468	0	Inf	2.2008e-30	2.615e-28
i3_HQ_PLCLR_c40750/f2p0/3112	298.572	2.20912	7.0785	2.2978e-30	2.7252e-28
i4_HQ_PLCLR_c952/f11p0/4838	234.903	0	Inf	2.3215e-30	2.7484e-28
i7_LQ_PLCLR_c109/f3p0/7500	375.631	4.43084	6.4056	2.3505e-30	2.7777e-28
i4_LQ_PLCLR_c8509/f1p2/4288	744.572	17.9372	5.3754	2.4413e-30	2.8745e-28
i5_LQ_PLCLR_c8483/f1p0/5709	310.214	0.604019	9.0045	3.3518e-30	3.9253e-28
i4_LQ_PLCLR_c3682/f1p0/4412	1293.19	49.9288	4.6949	3.5368e-30	4.1271e-28
i4_LQ_PLCLR_c10431/f1p2/4686	371.707	5.04463	6.2033	3.6442e-30	4.2448e-28
i4_HQ_PLCLR_c25095/f6p5/4721	403.982	5.9856	6.0767	4.5e-30	5.2323e-28
i4_LQ_PLCLR_c7024/f1p0/4757	227.142	0	Inf	4.7829e-30	5.5513e-28
i3_LQ_PLCLR_c31866/f1p0/3075	226.74	0	Inf	5.1113e-30	5.9114e-28
i2_LQ_PLCLR_c42578/f1p1/2023	595.741	15.6065	5.2545	5.2445e-30	6.0547e-28
i1_LQ_PLCLR_c12726/f1p0/1713	226.503	0	Inf	5.5806e-30	6.4313e-28
i3_HQ_PLCLR_c33205/f10p0/3986	546.399	15.3631	5.1524	7.5573e-30	8.6481e-28
i4_LQ_PLCLR_c8952/f1p15/4742	223.587	0	Inf	9.0116e-30	1.0294e-27
i7_LQ_PLCLR_c168/f1p0/7546	756.939	21.6328	5.1289	1.0335e-29	1.1778e-27
i4_LQ_PLCLR_c22974/f1p0/4825	239.853	0.30201	9.6333	1.0478e-29	1.1907e-27
i3_LQ_PLCLR_c9139/f1p51/3252	222.748	0	Inf	1.0998e-29	1.2454e-27
i1_HQ_PLCLR_c2433/f4p3/1139	222.004	0	Inf	1.3011e-29	1.4658e-27
i3_LQ_PLCLR_c19766/f1p35/3118	1658.4	67.1727	4.6258	1.4014e-29	1.576e-27
i1_LQ_PLCLR_c6546/f1p0/1913	237.809	0.30201	9.621	1.4756e-29	1.6565e-27
i5_LQ_PLCLR_c12676/f1p0/5867	221.062	0	Inf	1.4824e-29	1.6613e-27
i4_HQ_PLCLR_c24796/f41p0/4809	595.44	15.9253	5.2246	1.5181e-29	1.6984e-27
i5_LQ_PLCLR_c13374/f1p0/5128	237.207	0.30201	9.6173	1.6727e-29	1.865e-27
i5_HQ_PLCLR_c18607/f5p0/5667	220.223	0	Inf	1.7389e-29	1.9354e-27
i4_LQ_PLCLR_c23000/f1p8/4677	219.398	0	Inf	2.0368e-29	2.2517e-27
i3_LQ_PLCLR_c27416/f1p0/3207	586.145	6.18416	6.5665	2.1041e-29	2.3221e-27
i5_LQ_PLCLR_c4139/f1p6/5955	492.958	12.1893	5.3378	2.1601e-29	2.3798e-27
i4_LQ_PLCLR_c16652/f1p0/4725	218.725	0	Inf	2.3443e-29	2.5741e-27
i2_HQ_PLCLR_c44051/f23p7/2765	340.044	0.441823	9.588	2.4192e-29	2.6519e-27
i4_LQ_PLCLR_c11771/f1p2/4832	218.4	0	Inf	2.4862e-29	2.7208e-27
i2_LQ_PLCLR_c23302/f1p1/2793	218.089	0	Inf	2.5788e-29	2.8174e-27
i5_LQ_PLCLR_c6001/f1p0/5379	744.33	28.8077	4.6914	2.5838e-29	2.8181e-27
i2_LQ_PLCLR_c3271/f2p8/2953	217.362	0	Inf	3.0508e-29	3.3053e-27
i3_LQ_PLCLR_c4175/f1p0/3368	216.588	0	Inf	3.4834e-29	3.7677e-27
i0_HQ_PLCLR_c48727/f3p0/551	11217	140.484	6.3191	3.5403e-29	3.8228e-27
i2_LQ_PLCLR_c9201/f1p0/2950	216.106	0	Inf	3.765e-29	4.0521e-27
i4_HQ_PLCLR_c2206/f4p9/4867	526.665	14.7312	5.1599	4.0613e-29	4.3494e-27
i2_LQ_PLCLR_c19296/f1p1/2728	215.607	0	Inf	4.5219e-29	4.8189e-27
i7_LQ_PLCLR_c152/f1p0/7325	215.366	0	Inf	4.5573e-29	4.8487e-27
i4_LQ_PLCLR_c19219/f1p2/4977	268.389	1.62748	7.3655	4.8179e-29	5.1176e-27
i2_LQ_PLCLR_c1574/f3p11/2843	395.643	8.17648	5.5966	6.1168e-29	6.4656e-27
i3_LQ_PLCLR_c35727/f1p1/3423	460.162	10.5297	5.4496	6.433e-29	6.767e-27
i3_HQ_PLCLR_c4208/f3p24/3346	226.808	0	Inf	6.5976e-29	6.9289e-27
i1_HQ_PLCLR_c2387/f2p4/1337	11861.8	123.934	6.5806	7.7469e-29	8.0967e-27
i3_LQ_PLCLR_c37817/f1p0/3818	611.832	0	Inf	7.8289e-29	8.1693e-27
i2_HQ_PLCLR_c9838/f2p0/2806	212.326	0	Inf	8.0559e-29	8.3927e-27
i1_LQ_PLCLR_c22525/f1p110/1744	321.212	3.0201	6.7328	1.0132e-28	1.0521e-26
i3_LQ_PLCLR_c2549/f2p0/4019	252.985	1.1493	7.7822	1.0279e-28	1.0658e-26
i2_LQ_PLCLR_c20075/f1p480/2279	412.577	0	Inf	1.168e-28	1.2091e-26
i1_LQ_PLCLR_c19528/f1p3/1218	2005.7	91.4392	4.4551	1.2008e-28	1.2411e-26
i1_LQ_PLCLR_c20685/f1p0/1830	419.283	7.59075	5.7875	1.2376e-28	1.2771e-26
i6_LQ_PLCLR_c2971/f1p0/6826	301.74	2.53771	6.8936	1.3095e-28	1.3492e-26
i4_LQ_PLCLR_c14323/f1p3/4220	209.662	0	Inf	1.3957e-28	1.4357e-26
i4_LQ_PLCLR_c10459/f1p0/4295	1394.26	29.7322	5.5513	1.5089e-28	1.5497e-26
i2_LQ_PLCLR_c6261/f1p0/2296	323.831	3.845	6.3961	2.1163e-28	2.1464e-26
i2_LQ_PLCLR_c10406/f3p1/2408	306.995	3.64224	6.3972	2.1376e-28	2.1646e-26
i2_LQ_PLCLR_c37265/f1p3/2277	207.308	0	Inf	2.1941e-28	2.2184e-26
i2_LQ_PLCLR_c14251/f1p23/2121	236.043	0.883647	8.0614	2.3803e-28	2.4029e-26
i5_LQ_PLCLR_c19219/f3p2/5835	336.252	5.63462	5.8991	3.3179e-28	3.3288e-26
i6_LQ_PLCLR_c1694/f1p4/6160	465.451	0	Inf	3.5264e-28	3.5326e-26
i4_LQ_PLCLR_c7110/f1p0/5088	204.101	0	Inf	3.92e-28	3.9207e-26
i3_LQ_PLCLR_c3777/f1p6/3893	2060.81	44.7208	5.5261	4.3286e-28	4.3162e-26
i2_HQ_PLCLR_c2626/f3p17/2842	232.658	0.883647	8.0405	4.3678e-28	4.3487e-26
i4_LQ_PLCLR_c11296/f1p0/4834	219.343	0.441823	8.9555	4.4613e-28	4.4349e-26
i5_LQ_PLCLR_c8904/f1p3/5265	608.747	22.5204	4.7565	5.28e-28	5.2408e-26
i5_LQ_PLCLR_c12975/f1p3/5921	202.385	0	Inf	5.6117e-28	5.5531e-26
i3_LQ_PLCLR_c13569/f1p0/3295	202.301	0	Inf	5.7922e-28	5.723e-26
i3_HQ_PLCLR_c2221/f4p3/3419	201.819	0	Inf	6.4139e-28	6.3181e-26
i5_LQ_PLCLR_c3842/f1p26/5067	201.692	0	Inf	6.6549e-28	6.5457e-26
i2_LQ_PLCLR_c7982/f1p2/2771	361.147	6.19813	5.8646	7.001e-28	6.8756e-26
i2_LQ_PLCLR_c38355/f1p16/2593	200.884	0	Inf	7.5083e-28	7.3297e-26
i2_HQ_PLCLR_c13592/f2p4/2693	201.043	0	Inf	7.5232e-28	7.3332e-26
i2_LQ_PLCLR_c38967/f1p3/2733	200.933	0	Inf	7.791e-28	7.5828e-26
i4_LQ_PLCLR_c17990/f1p9/4819	530.405	13.4059	5.3062	8.6282e-28	8.3602e-26
i1_LQ_PLCLR_c13514/f1p1/1310	297.576	3.08299	6.5928	8.8836e-28	8.5949e-26
i2_LQ_PLCLR_c36326/f1p3/3002	356.843	6.70285	5.7344	1.0747e-27	1.0367e-25
i2_LQ_PLCLR_c10518/f2p17/2945	334.769	5.931	5.8187	1.1269e-27	1.0839e-25
i3_LQ_PLCLR_c11179/f1p25/3420	259.383	1.91131	7.0844	1.1774e-27	1.1308e-25
i2_LQ_PLCLR_c13848/f1p2/2855	278.133	2.35733	6.8825	1.2108e-27	1.1611e-25
i5_HQ_PLCLR_c1233/f3p0/5846	198.16	0	Inf	1.3312e-27	1.2747e-25
i4_LQ_PLCLR_c4426/f1p22/4865	197.594	0	Inf	1.4591e-27	1.3951e-25
i2_HQ_PLCLR_c35534/f2p4/2716	460.584	12.6842	5.1824	1.5e-27	1.4321e-25
i5_LQ_PLCLR_c4724/f1p65/5171	197.359	0	Inf	1.603e-27	1.5282e-25
i0_LQ_PLCLR_c8545/f1p29/501	235.028	1.32547	7.4702	2.2489e-27	2.1229e-25
i4_LQ_PLCLR_c21333/f1p0/4479	235.081	1.27093	7.5311	2.2494e-27	2.1229e-25
i2_LQ_PLCLR_c10346/f1p1/2214	235.159	0.906029	8.0199	2.3198e-27	2.1859e-25
i3_LQ_PLCLR_c6054/f1p8/3538	313.51	4.89499	6.0011	2.545e-27	2.3913e-25
i5_LQ_PLCLR_c8751/f1p2/5549	315.933	3.0201	6.7089	2.8333e-27	2.6545e-25
i4_LQ_PLCLR_c23604/f1p1/4097	262.935	0.30201	9.7659	3.1543e-27	2.9383e-25
i4_LQ_PLCLR_c18655/f1p8/4773	288.141	3.55697	6.34	3.2427e-27	3.0163e-25
i4_LQ_PLCLR_c21054/f1p0/5072	243.248	1.73093	7.1347	3.3749e-27	3.1303e-25
i5_LQ_PLCLR_c13444/f1p0/5051	333.44	6.34772	5.715	3.4669e-27	3.2066e-25
i2_HQ_PLCLR_c2293/f4p6/2670	193.424	0	Inf	3.5502e-27	3.2789e-25
i4_LQ_PLCLR_c3435/f1p14/4888	976.861	46.6263	4.3889	3.7387e-27	3.4383e-25
i3_LQ_PLCLR_c26995/f1p0/3845	721.778	31.1737	4.5332	4.0393e-27	3.7096e-25
i3_LQ_PLCLR_c6506/f1p144/3441	479.852	15.6777	4.9358	4.0808e-27	3.7424e-25
i5_LQ_PLCLR_c14648/f23p0/5495	574.863	19.5857	4.8753	4.1627e-27	3.8121e-25
i0_LQ_PLCLR_c42781/f1p0/905	1853.78	96.8824	4.2581	4.2696e-27	3.8991e-25
i2_LQ_PLCLR_c22874/f1p26/2796	218.843	0	Inf	4.9148e-27	4.482e-25
i3_LQ_PLCLR_c33277/f4p7/3612	1141.07	56.2822	4.3416	5.3842e-27	4.8624e-25
i3_LQ_PLCLR_c25717/f1p0/3337	205.373	0.423643	8.9212	6.3784e-27	5.7206e-25
i2_HQ_PLCLR_c11013/f3p2/2582	498.611	14.1804	5.1359	6.7067e-27	6.0068e-25
i2_LQ_PLCLR_c6523/f1p14/2976	321.485	5.34664	5.91	6.8583e-27	6.1342e-25
i2_LQ_PLCLR_c47676/f1p0/2025	1088.64	0.423643	11.327	7.0944e-27	6.3366e-25
i3_LQ_PLCLR_c37918/f1p0/3499	189.399	0	Inf	8.0163e-27	7.1405e-25
i1_LQ_PLCLR_c20808/f1p0/1918	203.096	0.441823	8.8445	9.9029e-27	8.7729e-25
i3_LQ_PLCLR_c31900/f1p0/3039	246.522	1.87495	7.0387	1.0167e-26	8.9944e-25
i5_HQ_PLCLR_c1400/f3p0/5838	814.751	35.4886	4.5209	1.1361e-26	1.0037e-24
i4_HQ_PLCLR_c2061/f2p2/4937	456.024	3.52061	7.0171	1.2286e-26	1.0826e-24
i3_LQ_PLCLR_c19643/f2p0/3203	214.521	0.604019	8.4723	1.2332e-26	1.0851e-24
i4_LQ_PLCLR_c22405/f1p3/4294	279.438	2.96135	6.5601	1.3172e-26	1.1574e-24
i3_LQ_PLCLR_c27966/f1p0/3846	186.216	0	Inf	1.4663e-26	1.285e-24
i2_LQ_PLCLR_c17500/f4p2/2961	435.464	12.0635	5.1738	1.6846e-26	1.4723e-24
i1_LQ_PLCLR_c3091/f1p3/1905	347.32	7.49559	5.5341	1.9972e-26	1.7386e-24
i2_LQ_PLCLR_c37650/f1p2/2705	184.941	0	Inf	2.0171e-26	1.7536e-24
i4_LQ_PLCLR_c6137/f1p0/4776	292.22	3.32211	6.4588	2.1243e-26	1.8443e-24
i4_LQ_PLCLR_c9205/f1p2/4321	825.946	36.7245	4.4912	2.2205e-26	1.9226e-24
i2_HQ_PLCLR_c12079/f3p3/2962	249.977	2.65094	6.5591	2.4726e-26	2.1324e-24
i5_HQ_PLCLR_c18840/f11p24/5637	600.249	23.0812	4.7008	2.5035e-26	2.1562e-24
i4_LQ_PLCLR_c23542/f1p1/4197	266.97	2.6957	6.6299	2.5222e-26	2.1694e-24
i3_LQ_PLCLR_c3853/f1p0/3314	231.583	1.20804	7.5827	2.603e-26	2.236e-24
i3_HQ_PLCLR_c2714/f2p0/4068	183.675	0	Inf	2.6539e-26	2.2767e-24
i5_HQ_PLCLR_c1735/f3p5/6169	278.589	3.54299	6.297	4.8703e-26	4.1508e-24
i2_LQ_PLCLR_c6203/f1p1/2424	180.334	0	Inf	4.9987e-26	4.2546e-24
i2_LQ_PLCLR_c36585/f1p52/2678	7472.39	203.44	5.1989	5.3671e-26	4.5563e-24
i4_HQ_PLCLR_c9091/f2p26/4804	412.674	10.6206	5.2801	5.4723e-26	4.6395e-24
i2_LQ_PLCLR_c18146/f1p11/2646	400.235	11.3126	5.1448	5.6765e-26	4.8064e-24
i5_HQ_PLCLR_c1476/f7p2/5273	181.429	0	Inf	5.935e-26	5.0188e-24
i6_LQ_PLCLR_c3416/f1p67/6573	416.194	11.981	5.1184	6.3297e-26	5.3456e-24
i3_LQ_PLCLR_c11150/f1p2/3300	283.704	3.96663	6.1603	6.8965e-26	5.8017e-24
i5_LQ_PLCLR_c15850/f1p0/5674	225.905	1.20804	7.5469	7.1247e-26	5.9859e-24
i3_HQ_PLCLR_c34061/f5p16/3087	585.292	22.3891	4.7083	7.2327e-26	6.0688e-24
i2_HQ_PLCLR_c1263/f6p3/2650	638.425	27.1722	4.5543	7.2561e-26	6.0806e-24
i5_LQ_PLCLR_c9479/f1p2/5705	177.893	0	Inf	8.8076e-26	7.3525e-24
i7_HQ_PLCLR_c110/f3p0/7385	301.699	5.931	5.6687	1.0186e-25	8.4925e-24
i3_LQ_PLCLR_c14439/f2p0/3086	884.807	44.2929	4.3202	1.0399e-25	8.6587e-24
i3_LQ_PLCLR_c23008/f1p2/3708	465.874	16.4719	4.8219	1.1251e-25	9.3321e-24
i2_LQ_PLCLR_c15343/f1p2/2079	624.86	25.4777	4.6162	1.2665e-25	1.0438e-23
i2_LQ_PLCLR_c39516/f1p3/2589	565.895	21.8214	4.6967	1.2722e-25	1.0472e-23
i1_LQ_PLCLR_c6130/f1p2/1593	263.652	3.20462	6.3623	1.5077e-25	1.238e-23
i6_LQ_PLCLR_c1188/f1p2/6391	221.628	1.20804	7.5193	1.5954e-25	1.3067e-23
i2_HQ_PLCLR_c9392/f4p6/2894	238.708	2.65094	6.4926	1.7119e-25	1.4004e-23
i5_LQ_PLCLR_c10673/f1p1/5194	174.479	0	Inf	1.8115e-25	1.4781e-23
i1_LQ_PLCLR_c10461/f1p0/2002	238.119	2.63276	6.499	1.8931e-25	1.5403e-23
i4_LQ_PLCLR_c20463/f1p19/4684	238.181	2.37131	6.6502	1.8948e-25	1.5403e-23
i6_LQ_PLCLR_c3508/f1p1/6360	174.133	0	Inf	1.9398e-25	1.5749e-23
i4_LQ_PLCLR_c21948/f1p0/4611	174.121	0	Inf	1.9882e-25	1.6102e-23
i6_HQ_PLCLR_c301/f6p0/6493	601.117	24.1829	4.6356	2.0578e-25	1.6645e-23
i4_LQ_PLCLR_c5190/f1p0/5031	293.27	0	Inf	2.1872e-25	1.7647e-23
i2_LQ_PLCLR_c12569/f1p6/2239	430.541	14.1663	4.9256	2.4594e-25	1.9795e-23
i5_LQ_PLCLR_c12540/f1p3/5337	1069.79	58.1921	4.2004	2.5617e-25	2.0568e-23
i0_LQ_PLCLR_c6694/f1p3/867	172.369	0	Inf	2.8764e-25	2.2925e-23
i5_LQ_PLCLR_c4319/f1p11/5273	518.309	21.1726	4.6135	2.8966e-25	2.3057e-23
i2_LQ_PLCLR_c32656/f1p4/2887	172.061	0	Inf	3.066e-25	2.4346e-23
i2_LQ_PLCLR_c34685/f1p3/2264	179.766	0	Inf	3.2626e-25	2.5876e-23
i1_LQ_PLCLR_c21126/f1p0/1773	391.452	6.6441	5.8806	3.4758e-25	2.7499e-23
i1_LQ_PLCLR_c3586/f1p0/1924	172.818	0	Inf	3.4738e-25	2.7499e-23
i5_LQ_PLCLR_c11634/f1p0/5562	171.185	0	Inf	3.5223e-25	2.7834e-23
i2_LQ_PLCLR_c19042/f1p28/2743	171.163	0	Inf	3.7881e-25	2.9861e-23
i1_LQ_PLCLR_c6854/f1p41/1509	746.778	38.1436	4.2912	3.7992e-25	2.9912e-23
i4_HQ_PLCLR_c22008/f4p5/5034	225.357	2.17276	6.6965	4.0814e-25	3.2057e-23
i3_LQ_PLCLR_c18721/f2p0/3346	311.626	5.97305	5.7052	4.1674e-25	3.2693e-23
i3_LQ_PLCLR_c36322/f1p1/3112	278.272	4.32318	6.0083	4.4325e-25	3.4647e-23
i2_LQ_PLCLR_c34173/f1p0/2547	215.524	1.62748	7.0491	4.6608e-25	3.6388e-23
i4_LQ_PLCLR_c11759/f1p0/4363	729.482	36.87	4.3064	5.1343e-25	3.9846e-23
i6_HQ_PLCLR_c3997/f3p0/6156	240.936	2.11407	6.8325	5.1468e-25	3.9896e-23
i5_LQ_PLCLR_c15692/f1p0/5630	270.16	4.05191	6.0591	5.1562e-25	3.9921e-23
i4_LQ_PLCLR_c12926/f1p0/4991	169.375	0	Inf	5.5225e-25	4.2707e-23
i3_LQ_PLCLR_c27393/f1p114/3155	215.944	0	Inf	6.0983e-25	4.6992e-23
i4_LQ_PLCLR_c9287/f1p12/4283	712.143	0.423643	10.715	6.6891e-25	5.1483e-23
i0_LQ_PLCLR_c6250/f1p82/821	2061.06	0	Inf	7.415e-25	5.6935e-23
i3_LQ_PLCLR_c7570/f1p1/3881	365.828	9.13296	5.3239	7.6602e-25	5.8749e-23
i0_HQ_PLCLR_c10189/f3p8/451	650.045	21.5152	4.9171	7.878e-25	6.0277e-23
i3_LQ_PLCLR_c30217/f1p0/3269	288.095	4.87266	5.8857	7.8746e-25	6.0277e-23
i4_LQ_PLCLR_c22400/f1p376/4909	167.462	0	Inf	8.395e-25	6.4158e-23
i3_LQ_PLCLR_c12225/f1p0/3471	696.906	34.7196	4.3271	9.5796e-25	7.2699e-23
i5_HQ_PLCLR_c15559/f2p0/5555	166.751	0	Inf	9.6761e-25	7.3346e-23
i2_LQ_PLCLR_c27390/f1p42/2616	270.307	0	Inf	1.0207e-24	7.728e-23
i3_LQ_PLCLR_c6289/f1p9/3227	322.4	8.09541	5.3156	1.0385e-24	7.8537e-23
i2_LQ_PLCLR_c23346/f1p0/2465	681.186	33.0851	4.3638	1.0454e-24	7.8966e-23
i3_LQ_PLCLR_c10548/f2p2/3329	235.479	3.09276	6.2506	1.1654e-24	8.7933e-23
i3_LQ_PLCLR_c22914/f1p5/3553	165.269	0	Inf	1.3277e-24	9.9831e-23
i4_LQ_PLCLR_c17627/f1p1/4653	235.012	2.37551	6.6283	1.3657e-24	1.0256e-22
i2_LQ_PLCLR_c3457/f1p0/2311	568.061	25.7474	4.4635	1.3783e-24	1.034e-22
i0_LQ_PLCLR_c18607/f2p0/920	1875.91	121.75	3.9456	1.4206e-24	1.0644e-22
i2_LQ_PLCLR_c37686/f1p16/2678	189.906	0.725653	8.0318	1.5104e-24	1.1304e-22
i5_HQ_PLCLR_c1798/f3p67/5239	427.219	0	Inf	1.5354e-24	1.1465e-22
i5_LQ_PLCLR_c11692/f1p1/5429	469.067	0.441823	10.052	1.5954e-24	1.1899e-22
i3_LQ_PLCLR_c1712/f3p0/3801	199.473	1.27093	7.2942	1.6357e-24	1.2186e-22
i3_LQ_PLCLR_c12478/f1p0/3401	240.899	3.18224	6.2422	1.6841e-24	1.2532e-22
i3_LQ_PLCLR_c8326/f1p0/3534	368.446	10.4304	5.1426	1.9564e-24	1.4509e-22
i3_LQ_PLCLR_c6154/f1p5/3733	162.506	0	Inf	2.3287e-24	1.7231e-22
i4_LQ_PLCLR_c22830/f1p1/4418	162.85	0	Inf	2.3882e-24	1.7651e-22
i2_HQ_PLCLR_c1135/f3p41/2929	1208.48	74.2251	4.0251	2.6076e-24	1.925e-22
i2_LQ_PLCLR_c6898/f1p5/2327	161.818	0	Inf	2.7456e-24	2.0177e-22
i4_LQ_PLCLR_c17225/f1p0/4217	654.213	0	Inf	3.3287e-24	2.4408e-22
i5_LQ_PLCLR_c5056/f1p12/5342	519.632	0	Inf	3.4664e-24	2.536e-22
i5_LQ_PLCLR_c7869/f1p0/5209	171.226	0	Inf	3.5071e-24	2.5629e-22
i5_LQ_PLCLR_c12821/f1p0/5668	204.111	1.76729	6.8517	3.7811e-24	2.76e-22
i5_HQ_PLCLR_c2362/f2p8/5631	415.609	0	Inf	4.1675e-24	3.0353e-22
i2_LQ_PLCLR_c10639/f1p4/2308	263.571	4.305	5.936	4.234e-24	3.0803e-22
i5_LQ_PLCLR_c7870/f1p27/5584	213.613	0	Inf	4.275e-24	3.1067e-22
i5_LQ_PLCLR_c7281/f1p0/5468	383.01	0	Inf	4.9069e-24	3.55e-22
i3_LQ_PLCLR_c4160/f1p0/3807	172.695	0.30201	9.1594	4.9475e-24	3.5738e-22
i3_LQ_PLCLR_c35960/f1p2/3552	159.18	0	Inf	4.9983e-24	3.6042e-22
i2_LQ_PLCLR_c34857/f1p1/2567	159.026	0	Inf	5.1045e-24	3.6767e-22
i6_LQ_PLCLR_c2883/f1p5/6093	211.53	1.75332	6.9146	5.1561e-24	3.7097e-22
i3_HQ_PLCLR_c3770/f2p11/3922	248.598	3.96243	5.9713	5.287e-24	3.7997e-22
i0_LQ_PLCLR_c43203/f1p0/547	158.979	0	Inf	5.3913e-24	3.8704e-22
i2_LQ_PLCLR_c20651/f1p0/2769	234.252	2.93897	6.3166	5.5086e-24	3.9502e-22
i5_LQ_PLCLR_c19376/f1p5/5791	292.809	5.67524	5.6891	5.5401e-24	3.9684e-22
i4_LQ_PLCLR_c18098/f1p255/4950	341.816	11.1602	4.9368	5.5749e-24	3.989e-22
i0_LQ_PLCLR_c25979/f1p55/645	1091.94	65.5354	4.0585	5.8043e-24	4.1441e-22
i2_LQ_PLCLR_c32465/f2p0/2766	171.963	0.30201	9.1533	6.1048e-24	4.3538e-22
i5_HQ_PLCLR_c1987/f2p3/5269	931.995	55.4895	4.07	6.5594e-24	4.6678e-22
i3_HQ_PLCLR_c14133/f2p0/3349	704.226	38.654	4.1873	6.7986e-24	4.8275e-22
i1_LQ_PLCLR_c14656/f1p18/1076	314.132	0.441823	9.4737	7.0002e-24	4.9652e-22
i6_LQ_PLCLR_c932/f1p0/6452	157.514	0	Inf	7.6237e-24	5.3892e-22
i3_LQ_PLCLR_c6572/f1p0/3138	157.31	0	Inf	7.6527e-24	5.3928e-22
i5_LQ_PLCLR_c6834/f1p0/5161	515.863	23.2545	4.4714	7.8629e-24	5.5289e-22
i5_HQ_PLCLR_c1253/f9p0/5456	997.194	61.8945	4.01	7.9048e-24	5.5524e-22
i0_LQ_PLCLR_c38791/f1p0/777	157.191	0	Inf	7.9693e-24	5.5917e-22
i4_LQ_PLCLR_c4685/f1p13/4912	157.306	0	Inf	8.0375e-24	5.6274e-22
i2_LQ_PLCLR_c41103/f1p3/2488	294.918	6.4456	5.5159	9.1336e-24	6.3715e-22
i2_LQ_PLCLR_c4325/f1p5/2535	327.414	9.32163	5.1344	9.5991e-24	6.6776e-22
i5_LQ_PLCLR_c16617/f1p0/5859	156.249	0	Inf	1.0251e-23	7.1235e-22
i4_HQ_PLCLR_c5423/f2p5/4800	796.747	45.6897	4.1242	1.0569e-23	7.3364e-22
i3_LQ_PLCLR_c12756/f1p3/3951	913.814	55.3022	4.0465	1.0696e-23	7.4166e-22
i2_LQ_PLCLR_c17751/f4p15/2320	353.557	9.76771	5.1778	1.1045e-23	7.6506e-22
i3_LQ_PLCLR_c36413/f1p14/3475	458.94	19.8051	4.5344	1.2059e-23	8.3446e-22
i3_LQ_PLCLR_c23305/f1p1/3989	201.002	0	Inf	1.2248e-23	8.4658e-22
i4_LQ_PLCLR_c2878/f1p5/4806	314.704	8.6016	5.1932	1.2429e-23	8.5639e-22
i4_LQ_PLCLR_c13936/f1p0/4094	591.457	29.6512	4.3181	1.2971e-23	8.9186e-22
i5_HQ_PLCLR_c1833/f3p6/5911	689.651	0	Inf	1.359e-23	9.3341e-22
i4_LQ_PLCLR_c21187/f1p0/4694	221.424	2.11407	6.7106	1.4629e-23	1.0016e-21
i3_LQ_PLCLR_c2375/f3p28/3468	166.659	0.423643	8.6198	1.7802e-23	1.2176e-21
i6_HQ_PLCLR_c4006/f2p6/6101	226.926	2.97533	6.253	1.8734e-23	1.28e-21
i3_LQ_PLCLR_c15578/f1p6/3012	153.443	0	Inf	1.8872e-23	1.2867e-21
i4_HQ_PLCLR_c1599/f5p0/4779	239.876	4.41823	5.7627	1.9714e-23	1.3413e-21
i4_LQ_PLCLR_c8733/f1p4/4247	152.759	0	Inf	2.2357e-23	1.518e-21
i4_LQ_PLCLR_c11866/f1p0/4848	152.68	0	Inf	2.3172e-23	1.5659e-21
i4_LQ_PLCLR_c14393/f1p0/4244	275.54	6.41339	5.425	2.5385e-23	1.7128e-21
i4_LQ_PLCLR_c5971/f1p0/4983	315.465	7.18949	5.4554	2.6017e-23	1.7504e-21
i2_LQ_PLCLR_c27175/f1p0/2316	200.529	0	Inf	3.0968e-23	2.0809e-21
i5_LQ_PLCLR_c9694/f1p0/5474	256.347	5.21518	5.6192	3.2269e-23	2.1617e-21
i3_HQ_PLCLR_c2457/f3p3/3222	279.253	6.67211	5.3873	3.5866e-23	2.3903e-21
i2_HQ_PLCLR_c2391/f2p0/2617	396.431	14.1538	4.8078	3.6036e-23	2.3968e-21
i5_LQ_PLCLR_c12045/f1p24/5861	236.208	3.29972	6.1616	4.0109e-23	2.6649e-21
i4_LQ_PLCLR_c10755/f1p6/4663	267.12	4.53015	5.8818	4.2791e-23	2.8402e-21
i0_HQ_PLCLR_c2052/f2p8/830	1979.74	136.364	3.8598	4.4198e-23	2.9284e-21
i2_LQ_PLCLR_c38214/f1p2/2748	162.609	0.423643	8.5843	4.4255e-23	2.9284e-21
i4_LQ_PLCLR_c17908/f1p0/4564	477.119	19.2194	4.6337	4.4245e-23	2.9284e-21
i3_LQ_PLCLR_c24930/f1p0/3252	303.782	2.05533	7.2075	4.9129e-23	3.241e-21
i1_LQ_PLCLR_c7155/f1p3/1782	617.712	40.115	3.9447	4.9975e-23	3.2936e-21
i4_HQ_PLCLR_c1574/f3p11/4938	191.023	1.20804	7.3049	5.2012e-23	3.4209e-21
i3_LQ_PLCLR_c38217/f1p0/3177	171.914	0.604019	8.1529	5.9035e-23	3.871e-21
i4_LQ_PLCLR_c9272/f1p1/4813	347.598	12.4451	4.8038	6.1556e-23	4.0283e-21
i4_LQ_PLCLR_c11904/f1p1/4983	627.741	30.2132	4.3769	9.0977e-23	5.9238e-21
i5_LQ_PLCLR_c8262/f1p0/5314	187.697	1.20804	7.2796	9.7761e-23	6.3528e-21
i3_LQ_PLCLR_c36215/f1p42/3227	199.046	0	Inf	1.0011e-22	6.4858e-21
i5_HQ_PLCLR_c14827/f6p0/5497	516.671	28.9616	4.157	1.0081e-22	6.5247e-21
i5_LQ_PLCLR_c5241/f1p0/5719	338.444	11.3406	4.8993	1.022e-22	6.6085e-21
i3_LQ_PLCLR_c6576/f1p1/3211	230.45	3.43954	6.0661	1.0414e-22	6.7272e-21
i3_LQ_PLCLR_c23331/f1p0/3671	217.341	2.55589	6.41	1.0514e-22	6.7852e-21
i5_LQ_PLCLR_c3320/f1p0/5390	145.958	0	Inf	1.0666e-22	6.8763e-21
i1_LQ_PLCLR_c2773/f1p0/1302	871.521	4.38608	7.6345	1.0794e-22	6.9452e-21
i3_LQ_PLCLR_c6440/f1p173/3188	483.029	25.5264	4.242	1.3586e-22	8.6985e-21
i1_LQ_PLCLR_c5298/f1p0/1217	144.858	0	Inf	1.3822e-22	8.8321e-21
i2_LQ_PLCLR_c32280/f2p1/2857	185.162	1.45131	6.9953	1.5286e-22	9.7386e-21
i3_LQ_PLCLR_c29283/f1p140/3625	311.147	8.90639	5.1266	1.5597e-22	9.898e-21
i3_LQ_PLCLR_c8518/f1p1/3638	404.291	17.0563	4.567	1.6177e-22	1.0256e-20
i2_LQ_PLCLR_c38096/f1p0/2789	143.944	0	Inf	1.6592e-22	1.0509e-20
i2_LQ_PLCLR_c8836/f1p7/2932	144.022	0	Inf	1.6826e-22	1.0647e-20
i3_HQ_PLCLR_c7062/f2p4/3558	536.55	27.2757	4.298	1.7969e-22	1.1348e-20
i3_HQ_PLCLR_c40786/f2p1/3113	143.647	0	Inf	1.8222e-22	1.1497e-20
i2_LQ_PLCLR_c42827/f1p0/2072	474.87	24.3548	4.2853	1.9913e-22	1.2516e-20
i3_LQ_PLCLR_c25797/f1p22/3652	206.308	2.6006	6.3098	2.0753e-22	1.3018e-20
i2_LQ_PLCLR_c39957/f1p0/2405	244.777	4.55247	5.7487	2.0856e-22	1.307e-20
i5_LQ_PLCLR_c9074/f1p3/5477	191.398	2.20912	6.437	2.1101e-22	1.3211e-20
i4_HQ_PLCLR_c11004/f3p0/4505	323.193	10.3409	4.966	2.1488e-22	1.344e-20
i4_LQ_PLCLR_c16520/f1p0/4856	174.719	0.906029	7.5913	2.3285e-22	1.4536e-20
i2_LQ_PLCLR_c41303/f1p1/2909	205.506	2.86205	6.166	2.391e-22	1.4912e-20
i4_HQ_PLCLR_c15065/f6p152/4866	174.354	0.906029	7.5882	2.6691e-22	1.6631e-20
i4_HQ_PLCLR_c2243/f2p35/4585	687.717	44.2606	3.9577	2.794e-22	1.7392e-20
i4_LQ_PLCLR_c636/f17p0/4817	415.399	17.2424	4.5905	2.9609e-22	1.8378e-20
i4_LQ_PLCLR_c14211/f1p11/4171	141.68	0	Inf	2.9737e-22	1.8441e-20
i4_HQ_PLCLR_c24807/f33p1/4731	608.331	34.5631	4.1376	3.0071e-22	1.863e-20
i5_HQ_PLCLR_c1754/f3p0/5849	189.415	2.11822	6.4826	3.1876e-22	1.9711e-20
i2_LQ_PLCLR_c33884/f1p2/2894	141.063	0	Inf	3.3382e-22	2.0603e-20
i5_HQ_PLCLR_c14880/f3p0/5317	859.308	12.2857	6.1281	3.4957e-22	2.1555e-20
i2_LQ_PLCLR_c30047/f8p7/2661	1182.17	81.0903	3.8658	3.5113e-22	2.163e-20
i5_HQ_PLCLR_c2175/f2p0/5289	421.09	20.7042	4.3461	3.5412e-22	2.1794e-20
i3_LQ_PLCLR_c31415/f1p0/3082	140.766	0	Inf	3.5771e-22	2.1973e-20
i3_LQ_PLCLR_c22819/f1p1/3646	299.124	9.06581	5.0442	3.7559e-22	2.305e-20
i4_HQ_PLCLR_c2239/f2p4/4849	209.797	2.90261	6.1755	3.7857e-22	2.3211e-20
i2_LQ_PLCLR_c39274/f1p4/2886	210.104	2.41608	6.4423	3.858e-22	2.3632e-20
i3_LQ_PLCLR_c9037/f1p0/3211	228.632	3.96663	5.849	3.9199e-22	2.3989e-20
i4_LQ_PLCLR_c8783/f1p3/4477	228.152	3.845	5.8909	4.4066e-22	2.6816e-20
i3_LQ_PLCLR_c4636/f1p0/3129	462.056	21.676	4.4139	4.4927e-22	2.7314e-20
i4_LQ_PLCLR_c2282/f1p5/4821	332.332	3.32211	6.6444	4.6476e-22	2.8229e-20
i2_HQ_PLCLR_c26405/f6p0/2382	1308.65	43.7671	4.9021	4.7147e-22	2.8584e-20
i7_HQ_PLCLR_c117/f2p0/7194	1279.19	92.4854	3.7899	5.279e-22	3.1945e-20
i4_LQ_PLCLR_c8168/f1p7/4804	220.613	4.02952	5.7748	5.286e-22	3.1958e-20
i3_LQ_PLCLR_c13521/f1p4/3672	729.587	6.17575	6.8843	5.3251e-22	3.2165e-20
i2_LQ_PLCLR_c3487/f1p3/2601	138.92	0	Inf	5.3341e-22	3.2189e-20
i3_LQ_PLCLR_c31868/f1p121/3042	721.254	49.1051	3.8766	5.4009e-22	3.2562e-20
i4_LQ_PLCLR_c11572/f1p7/4309	226.199	4.86006	5.5405	5.4307e-22	3.2711e-20
i4_LQ_PLCLR_c12754/f1p0/4385	186.623	1.75332	6.7339	5.5909e-22	3.3645e-20
i3_LQ_PLCLR_c6624/f1p3/3247	179.364	0	Inf	5.7407e-22	3.4515e-20
i0_LQ_PLCLR_c10116/f1p0/664	500.666	18.8502	4.7312	5.8005e-22	3.481e-20
i4_LQ_PLCLR_c9328/f1p2/5005	138.832	0	Inf	5.8383e-22	3.5005e-20
i2_HQ_PLCLR_c9762/f2p1/3039	290.474	9.00144	5.0121	6.0231e-22	3.6079e-20
i2_HQ_PLCLR_c6159/f4p4/2775	457.897	22.3932	4.3539	6.1462e-22	3.6749e-20
i5_LQ_PLCLR_c11960/f1p0/5524	299.856	8.63239	5.1184	6.9454e-22	4.1451e-20
i5_LQ_PLCLR_c13788/f1p0/5124	304.381	8.95258	5.0874	7.2507e-22	4.3194e-20
i3_LQ_PLCLR_c14232/f1p0/3946	159.987	0.604019	8.0491	7.4966e-22	4.4618e-20
i1_HQ_PLCLR_c25785/f2p2/1042	229.977	5.05299	5.5082	8.0017e-22	4.7581e-20
i3_HQ_PLCLR_c2618/f2p6/3151	733.88	19.4221	5.2398	8.4464e-22	5.018e-20
i5_LQ_PLCLR_c16467/f1p0/5148	136.79	0	Inf	8.9894e-22	5.3308e-20
i5_LQ_PLCLR_c6548/f1p0/5671	217.525	3.43954	5.9828	9.1467e-22	5.4192e-20
i0_LQ_PLCLR_c5910/f1p3/795	136.387	0	Inf	1.0054e-21	5.9515e-20
i6_LQ_PLCLR_c2496/f1p8/6282	167.474	1.32547	6.9813	1.0387e-21	6.1428e-20
i4_LQ_PLCLR_c14452/f1p0/4231	239.711	0	Inf	1.2086e-21	7.1152e-20
i2_HQ_PLCLR_c1813/f5p6/2378	816.883	57.7797	3.8215	1.2578e-21	7.3981e-20
i3_LQ_PLCLR_c13451/f1p12/3102	629.242	38.1241	4.0448	1.2708e-21	7.4612e-20
i2_LQ_PLCLR_c22836/f1p11/2914	374.644	15.8316	4.5646	1.2816e-21	7.5179e-20
i4_LQ_PLCLR_c25416/f1p4/4701	157.356	0.883647	7.4763	1.2972e-21	7.6025e-20
i5_LQ_PLCLR_c4022/f1p0/5413	157.235	0.743833	7.7237	1.3753e-21	8.046e-20
i4_LQ_PLCLR_c25964/f1p0/4093	377.988	16.5656	4.5121	1.4797e-21	8.641e-20
i4_LQ_PLCLR_c4078/f1p0/4648	164.718	1.27093	7.018	1.7831e-21	1.0394e-19
i3_LQ_PLCLR_c8611/f1p0/3596	236.558	5.657	5.386	1.8092e-21	1.0537e-19
i2_LQ_PLCLR_c14161/f1p21/2045	291.725	9.75782	4.9019	1.8695e-21	1.0879e-19
i2_LQ_PLCLR_c35940/f1p9/2205	180.35	1.78968	6.655	1.9716e-21	1.1422e-19
i4_LQ_PLCLR_c8009/f2p1/4755	133.52	0	Inf	2.0047e-21	1.1592e-19
i1_LQ_PLCLR_c11958/f1p0/1632	4453.66	274.886	4.0181	2.1047e-21	1.2149e-19
i3_LQ_PLCLR_c10455/f1p8/3595	339.362	14.769	4.5222	2.1464e-21	1.2379e-19
i6_HQ_PLCLR_c363/f3p0/6608	564.042	33.5367	4.072	2.2647e-21	1.3027e-19
i3_LQ_PLCLR_c12489/f1p2/3689	154.845	0.725653	7.7373	2.2954e-21	1.3192e-19
i5_LQ_PLCLR_c6763/f1p0/5232	229.104	4.85028	5.5618	2.5346e-21	1.4528e-19
i2_LQ_PLCLR_c21351/f1p6/3038	405.512	17.4074	4.542	2.7787e-21	1.5913e-19
i4_HQ_PLCLR_c16148/f2p0/4516	132.157	0	Inf	2.8834e-21	1.6484e-19
i2_LQ_PLCLR_c13071/f1p20/2209	361.336	0.847286	8.7363	2.9087e-21	1.6614e-19
i4_LQ_PLCLR_c18256/f1p4/4741	137.838	0	Inf	2.9122e-21	1.6619e-19
i3_HQ_PLCLR_c18710/f4p0/3591	765.317	52.3855	3.8688	2.9152e-21	1.6621e-19
i3_HQ_PLCLR_c43373/f11p22/3123	1650.2	123.262	3.7428	3.015e-21	1.7176e-19
i2_HQ_PLCLR_c12109/f3p8/2725	4086.7	262.371	3.9613	3.0847e-21	1.7545e-19
i4_LQ_PLCLR_c19025/f1p6/4840	131.842	0	Inf	3.1053e-21	1.7628e-19
i4_LQ_PLCLR_c4283/f1p34/4827	221.847	3.98902	5.7974	3.4865e-21	1.9758e-19
i5_LQ_PLCLR_c7522/f1p2/5564	248.161	6.59377	5.234	3.5171e-21	1.9896e-19
i4_HQ_PLCLR_c649/f23p0/4952	197.549	2.79916	6.1411	3.5331e-21	1.997e-19
i2_HQ_PLCLR_c44261/f36p5/2957	1116.77	89.6971	3.6381	3.5712e-21	2.015e-19
i5_LQ_PLCLR_c12342/f1p0/5616	213.345	0	Inf	3.5697e-21	2.015e-19
i5_HQ_PLCLR_c18946/f13p6/5216	1541.07	116.601	3.7243	3.621e-21	2.0414e-19
i3_LQ_PLCLR_c38965/f1p158/3980	209.511	3.99879	5.7113	3.6493e-21	2.0537e-19
i3_LQ_PLCLR_c15339/f1p2/3075	131.047	0	Inf	3.6933e-21	2.0767e-19
i5_LQ_PLCLR_c17553/f1p12/5229	131.032	0	Inf	3.7019e-21	2.0797e-19
i4_HQ_PLCLR_c1583/f5p10/4662	130.791	0	Inf	3.8399e-21	2.1554e-19
i5_HQ_PLCLR_c15036/f2p2/5123	196.772	3.02424	6.0238	4.0823e-21	2.2876e-19
i5_LQ_PLCLR_c6244/f1p0/5620	130.568	0	Inf	4.1885e-21	2.345e-19
i5_LQ_PLCLR_c11727/f1p2/5313	142.111	0.441823	8.3293	4.3008e-21	2.4058e-19
i4_LQ_PLCLR_c16752/f1p0/4595	176.207	1.87495	6.5543	4.3607e-21	2.4372e-19
i3_LQ_PLCLR_c19257/f1p3/3663	189.408	2.72224	6.1206	4.6547e-21	2.5993e-19
i2_HQ_PLCLR_c2554/f2p1/2683	241.366	4.83215	5.6424	5.0823e-21	2.8333e-19
i3_HQ_PLCLR_c34073/f4p10/3079	467.704	27.4825	4.089	5.1509e-21	2.869e-19
i4_LQ_PLCLR_c6905/f1p0/4682	167.556	1.48767	6.8155	5.5569e-21	3.0899e-19
i4_LQ_PLCLR_c3193/f1p2/4757	212.891	4.17354	5.6727	5.734e-21	3.1775e-19
i3_LQ_PLCLR_c7643/f2p3/3418	212.352	4.40426	5.5914	6.0349e-21	3.3414e-19
i2_HQ_PLCLR_c27266/f2p2/2831	356.327	14.028	4.6668	6.6794e-21	3.6951e-19
i4_LQ_PLCLR_c4927/f1p0/4828	149.791	0.883647	7.4053	6.8755e-21	3.7972e-19
i1_LQ_PLCLR_c18278/f1p5/1905	128.363	0	Inf	7.2601e-21	3.9893e-19
i5_LQ_PLCLR_c5598/f1p0/5630	139.776	0.30201	8.8543	7.7042e-21	4.2261e-19
i2_LQ_PLCLR_c34650/f1p5/3256	127.795	0	Inf	8.136e-21	4.4593e-19
i4_LQ_PLCLR_c24827/f18p4/4887	127.957	0	Inf	8.3736e-21	4.5856e-19
i5_LQ_PLCLR_c5579/f2p5/5336	192.873	2.92079	6.0451	8.4946e-21	4.648e-19
i2_LQ_PLCLR_c11854/f1p17/2395	148.891	0.883647	7.3966	8.5749e-21	4.688e-19
i3_LQ_PLCLR_c36151/f1p0/3161	187.924	2.49295	6.2362	8.7873e-21	4.7961e-19
i4_LQ_PLCLR_c12550/f1p0/5036	172.704	1.78968	6.5925	8.9793e-21	4.8967e-19
i4_LQ_PLCLR_c12106/f1p0/4311	209.482	4.86006	5.4297	9.4226e-21	5.1342e-19
i3_LQ_PLCLR_c10898/f1p16/3344	127.173	0	Inf	9.7033e-21	5.2783e-19
i4_LQ_PLCLR_c13959/f1p0/4186	347.621	15.4652	4.4904	9.6978e-21	5.2783e-19
i3_LQ_PLCLR_c19001/f1p0/3562	127.056	0	Inf	1.0425e-20	5.6616e-19
i4_LQ_PLCLR_c3783/f1p0/4767	225.401	5.77864	5.2856	1.0466e-20	5.6791e-19
i2_LQ_PLCLR_c47486/f1p4/2032	260.269	0	Inf	1.1156e-20	6.0432e-19
i0_HQ_PLCLR_c36077/f2p0/964	227.68	0	Inf	1.1213e-20	6.0691e-19
i1_LQ_PLCLR_c21517/f1p2/2013	224.925	5.43192	5.3718	1.2469e-20	6.7209e-19
i1_LQ_PLCLR_c21050/f1p6/1547	684.674	46.3914	3.8835	1.2671e-20	6.824e-19
i6_LQ_PLCLR_c2198/f1p8/6392	429.601	22.9972	4.2235	1.4283e-20	7.6733e-19
i2_LQ_PLCLR_c32578/f1p0/2331	125.675	0	Inf	1.4375e-20	7.7166e-19
i1_LQ_PLCLR_c3307/f1p0/1884	212.955	4.35392	5.6121	1.5222e-20	8.1642e-19
i3_LQ_PLCLR_c27440/f1p2/3940	1303.77	110.139	3.5653	1.6056e-20	8.6046e-19
i2_LQ_PLCLR_c37876/f1p1/2387	1214.16	23.8179	5.6718	1.6076e-20	8.6084e-19
i4_LQ_PLCLR_c20337/f1p0/4977	125.098	0	Inf	1.6155e-20	8.6421e-19
i2_LQ_PLCLR_c6149/f5p2/2497	284.361	9.79004	4.8603	1.8073e-20	9.6153e-19
i4_LQ_PLCLR_c10927/f1p8/4928	365.244	18.6334	4.2929	1.8075e-20	9.6153e-19
i3_LQ_PLCLR_c13096/f1p0/3680	287.841	11.1435	4.691	1.8766e-20	9.9746e-19
i4_LQ_PLCLR_c23766/f1p1/4744	127.1	0	Inf	1.9313e-20	1.0257e-18
i6_LQ_PLCLR_c1688/f1p0/6670	124.43	0	Inf	1.9438e-20	1.0315e-18
i5_HQ_PLCLR_c2037/f2p4/5690	124.512	0	Inf	1.9722e-20	1.0458e-18
i4_LQ_PLCLR_c18233/f1p0/5118	124.317	0	Inf	1.9784e-20	1.0482e-18
i4_LQ_PLCLR_c20619/f1p2/4631	661.957	1.32967	8.9595	2.0858e-20	1.1032e-18
i4_HQ_PLCLR_c24766/f4p1/4243	420.684	23.6739	4.1514	2.112e-20	1.1162e-18
i1_LQ_PLCLR_c18961/f1p8/1743	123.854	0	Inf	2.2453e-20	1.1838e-18
i5_HQ_PLCLR_c14834/f6p0/5692	193.492	3.41716	5.8233	2.306e-20	1.2148e-18
i3_HQ_PLCLR_c43217/f3p0/3120	351.36	17.775	4.305	2.3141e-20	1.2181e-18
i4_LQ_PLCLR_c20087/f1p0/4628	123.582	0	Inf	2.4074e-20	1.2652e-18
i3_LQ_PLCLR_c32163/f1p0/3080	419.839	23.0601	4.1864	2.4649e-20	1.2943e-18
i5_LQ_PLCLR_c17515/f1p0/5964	123.282	0	Inf	2.5923e-20	1.3579e-18
i1_LQ_PLCLR_c13236/f1p0/1716	310.192	12.5305	4.6297	2.7593e-20	1.4431e-18
i2_HQ_PLCLR_c1690/f3p0/2889	123.093	0	Inf	2.8199e-20	1.4724e-18
i2_LQ_PLCLR_c32284/f2p2/2527	436.008	26.0103	4.0672	2.916e-20	1.5214e-18
i3_HQ_PLCLR_c43355/f2p0/3517	947.432	79.3479	3.5778	3.292e-20	1.7094e-18
i5_LQ_PLCLR_c6928/f1p0/5281	122.263	0	Inf	3.3007e-20	1.7125e-18
i5_LQ_PLCLR_c10169/f1p0/5373	257.096	8.38344	4.9386	3.4388e-20	1.7813e-18
i5_LQ_PLCLR_c9206/f1p3/5198	142.541	0.725653	7.6179	3.63e-20	1.8759e-18
i5_HQ_PLCLR_c18927/f13p0/5418	375.521	16.2539	4.53	3.8655e-20	1.9944e-18
i4_LQ_PLCLR_c13572/f1p1/4161	141.987	0.883647	7.3281	4.0344e-20	2.0799e-18
i2_LQ_PLCLR_c2991/f1p0/2752	121.518	0	Inf	4.1407e-20	2.133e-18
i3_HQ_PLCLR_c44053/f12p12/3178	2222.97	168.45	3.7221	4.3824e-20	2.2504e-18
i4_LQ_PLCLR_c18573/f1p3/4797	270.696	9.81799	4.7851	4.4039e-20	2.2596e-18
i5_LQ_PLCLR_c2216/f2p0/5799	369.297	16.3168	4.5003	4.7024e-20	2.409e-18
i2_LQ_PLCLR_c20426/f1p15/2856	374.991	19.5591	4.2609	4.7933e-20	2.4537e-18
i3_LQ_PLCLR_c13315/f1p3/3619	120.869	0	Inf	4.8452e-20	2.4763e-18
i5_HQ_PLCLR_c19073/f2p3/5147	157.047	1.69457	6.5341	4.9138e-20	2.5094e-18
i5_LQ_PLCLR_c14898/f3p0/5225	120.62	0	Inf	5.04e-20	2.5719e-18
i2_HQ_PLCLR_c12317/f3p5/2726	460.847	29.1002	3.9852	5.5883e-20	2.8472e-18
i5_LQ_PLCLR_c11955/f1p1/5305	131.302	0.423643	8.2758	5.6678e-20	2.8854e-18
i0_LQ_PLCLR_c42985/f1p0/675	120.048	0	Inf	5.8293e-20	2.9654e-18
i3_LQ_PLCLR_c5379/f1p104/3421	261.275	9.74107	4.7453	6.2287e-20	3.1611e-18
i2_HQ_PLCLR_c2051/f7p3/2302	337.289	7.24823	5.5402	6.3116e-20	3.1982e-18
i3_LQ_PLCLR_c24016/f1p0/3574	119.861	0	Inf	6.3453e-20	3.2128e-18
i3_LQ_PLCLR_c15207/f1p0/3126	252.446	8.0549	4.97	6.9817e-20	3.5268e-18
i1_LQ_PLCLR_c6877/f1p0/1643	462.586	30.4033	3.9274	8.1265e-20	4.0892e-18
i1_LQ_PLCLR_c1265/f3p0/1387	118.739	0	Inf	8.7092e-20	4.3756e-18
i2_LQ_PLCLR_c42656/f1p5/2064	630.042	49.8212	3.6606	9.4696e-20	4.7532e-18
i5_LQ_PLCLR_c11331/f1p3/5346	315.496	13.993	4.4948	1.046e-19	5.2353e-18
i2_LQ_PLCLR_c8084/f2p4/2572	1672.44	6.77977	7.9465	1.0473e-19	5.2376e-18
i6_LQ_PLCLR_c3816/f1p0/6118	936.5	83.1355	3.4937	1.0533e-19	5.2636e-18
i4_LQ_PLCLR_c21702/f1p11/4415	117.537	0	Inf	1.1152e-19	5.5622e-18
i2_LQ_PLCLR_c3057/f1p1/2332	166.009	2.17696	6.2528	1.2939e-19	6.4212e-18
i2_LQ_PLCLR_c32584/f1p2/2916	252.598	8.27164	4.9325	1.3023e-19	6.4581e-18
i5_LQ_PLCLR_c3801/f1p2/5185	189.469	1.76729	6.7443	1.3228e-19	6.555e-18
i2_LQ_PLCLR_c25727/f1p10/2435	116.972	0	Inf	1.3272e-19	6.5719e-18
i3_LQ_PLCLR_c27210/f1p9/3791	486.779	33.4988	3.8611	1.3943e-19	6.8883e-18
i0_HQ_PLCLR_c2041/f2p1/396	300.448	14.1635	4.4069	1.4004e-19	6.913e-18
i3_LQ_PLCLR_c23463/f1p0/3093	183.814	3.24098	5.8257	1.4568e-19	7.1808e-18
i1_LQ_PLCLR_c7890/f1p19/1906	466.533	0	Inf	1.5178e-19	7.4758e-18
i2_LQ_PLCLR_c27207/f1p1/2547	314.848	14.5634	4.4342	1.6945e-19	8.3208e-18
i0_LQ_PLCLR_c4388/f2p2/799	218.308	6.26102	5.1238	1.8202e-19	8.891e-18
i2_LQ_PLCLR_c7003/f1p0/2698	283.16	0	Inf	1.8396e-19	8.9792e-18
i2_HQ_PLCLR_c8138/f2p4/2438	527.406	37.8808	3.7994	1.8549e-19	9.0401e-18
i5_HQ_PLCLR_c1131/f11p5/5827	357.81	10.1242	5.1433	1.8778e-19	9.1438e-18
i4_HQ_PLCLR_c24821/f24p28/4834	146.972	0	Inf	1.8917e-19	9.199e-18
i1_LQ_PLCLR_c5602/f1p5/1710	115.027	0	Inf	2.208e-19	1.0705e-17
i3_LQ_PLCLR_c5934/f1p2/3367	149.827	1.73093	6.4356	2.2577e-19	1.0938e-17
i2_LQ_PLCLR_c3799/f1p2/2402	114.961	0	Inf	2.2955e-19	1.1113e-17
i0_LQ_PLCLR_c7057/f1p0/797	149.518	1.32967	6.8131	2.5364e-19	1.2261e-17
i2_LQ_PLCLR_c22580/f1p5/2661	243.273	8.5778	4.8258	2.5404e-19	1.2271e-17
i5_HQ_PLCLR_c1526/f3p0/5815	369.419	21.7235	4.0879	2.5573e-19	1.2344e-17
i2_LQ_PLCLR_c8713/f1p1/2724	234.237	7.90106	4.8898	2.6078e-19	1.2569e-17
i3_LQ_PLCLR_c31926/f1p0/3080	314.8	15.0961	4.3822	2.7097e-19	1.3031e-17
i5_HQ_PLCLR_c2056/f2p4/5832	116.001	0	Inf	2.8513e-19	1.3671e-17
i2_LQ_PLCLR_c41206/f1p2/2611	113.762	0	Inf	3.1199e-19	1.4937e-17
i3_HQ_PLCLR_c11937/f4p4/3704	165.84	0	Inf	3.1426e-19	1.5035e-17
i2_HQ_PLCLR_c1629/f4p2/2725	224.15	6.20234	5.1755	3.224e-19	1.5413e-17
i2_LQ_PLCLR_c9884/f1p1/2672	140.863	1.16748	6.9148	3.4322e-19	1.6396e-17
i5_LQ_PLCLR_c13463/f1p5/5102	204.654	5.48646	5.2212	3.64e-19	1.7364e-17
i4_LQ_PLCLR_c6832/f2p0/4597	157.141	1.76729	6.4744	3.8042e-19	1.8107e-17
i4_LQ_PLCLR_c4420/f1p4/4749	166.783	2.9655	5.8136	3.8142e-19	1.8128e-17
i3_HQ_PLCLR_c4034/f2p0/3172	273.398	11.2064	4.6086	3.9411e-19	1.8718e-17
i2_LQ_PLCLR_c12170/f1p6/2994	153.947	1.7715	6.4413	4.0717e-19	1.9309e-17
i3_LQ_PLCLR_c30058/f1p0/3678	670.094	13.4141	5.6425	4.1285e-19	1.9565e-17
i4_LQ_PLCLR_c4143/f1p2/4801	132.166	0.604019	7.7735	4.2536e-19	2.0143e-17
i3_HQ_PLCLR_c40826/f2p0/3467	353.842	19.0306	4.2167	4.3612e-19	2.0637e-17
i2_LQ_PLCLR_c20881/f1p0/2809	153.861	1.75332	6.4554	4.4357e-19	2.0975e-17
i3_LQ_PLCLR_c12246/f2p16/3404	131.761	0.725653	7.5044	4.6695e-19	2.2064e-17
i2_HQ_PLCLR_c4733/f2p1/2396	808.921	65.4225	3.6281	5.1355e-19	2.4196e-17
i2_HQ_PLCLR_c1306/f12p113/3157	1609.97	151.404	3.4106	5.3269e-19	2.508e-17
i5_HQ_PLCLR_c2075/f2p4/5465	159.348	2.07351	6.264	5.3443e-19	2.5143e-17
i2_LQ_PLCLR_c3773/f1p3/2696	111.643	0	Inf	5.3743e-19	2.525e-17
i5_LQ_PLCLR_c16072/f1p0/5606	111.643	0	Inf	5.3746e-19	2.525e-17
i5_LQ_PLCLR_c5606/f1p2/5349	145.897	1.20804	6.9161	5.8418e-19	2.7405e-17
i3_LQ_PLCLR_c37425/f1p1/3324	270.194	10.5982	4.6721	6.2643e-19	2.9323e-17
i0_LQ_PLCLR_c42842/f1p0/865	166.046	0.423643	8.6145	6.3146e-19	2.9516e-17
i4_LQ_PLCLR_c25927/f1p0/4029	933.967	86.2828	3.4362	6.4779e-19	3.0236e-17
i2_LQ_PLCLR_c40732/f1p3/2187	137.907	1.32547	6.7011	6.4961e-19	3.0299e-17
i2_LQ_PLCLR_c9361/f1p25/2514	130.121	0.604019	7.751	6.8698e-19	3.1997e-17
i4_LQ_PLCLR_c21768/f1p5/4289	254.464	7.82982	5.0223	6.9422e-19	3.2311e-17
i6_LQ_PLCLR_c3889/f1p11/6133	137.761	0.906029	7.2484	7.0226e-19	3.2662e-17
i0_LQ_PLCLR_c2424/f2p0/922	272.75	12.1348	4.4904	7.0316e-19	3.268e-17
i2_LQ_PLCLR_c14793/f1p1/2082	137.527	0.906029	7.2459	7.6344e-19	3.5389e-17
i2_LQ_PLCLR_c41047/f1p10/2664	433.749	33.9168	3.6768	7.6628e-19	3.5487e-17
i4_LQ_PLCLR_c6953/f1p0/4933	110.051	0	Inf	8.0509e-19	3.7231e-17
i2_LQ_PLCLR_c20959/f1p4/2198	157.141	1.95187	6.3311	8.1695e-19	3.7726e-17
i5_LQ_PLCLR_c12693/f1p5/5503	162.853	2.7586	5.8835	8.1689e-19	3.7726e-17
i2_LQ_PLCLR_c40122/f1p0/2547	130.852	0	Inf	8.5143e-19	3.9263e-17
i4_LQ_PLCLR_c2509/f1p0/4344	109.996	0	Inf	8.604e-19	3.9649e-17
i1_LQ_PLCLR_c8467/f1p9/1731	817.033	29.7406	4.7799	9.0658e-19	4.1718e-17
i0_LQ_PLCLR_c28285/f1p0/733	109.753	0	Inf	9.2168e-19	4.2352e-17
i4_LQ_PLCLR_c20405/f1p293/4667	179.039	3.92607	5.511	9.3941e-19	4.3137e-17
i3_LQ_PLCLR_c21217/f1p7/3203	226.064	7.20762	4.9711	9.723e-19	4.4615e-17
i4_LQ_PLCLR_c12576/f1p2/4985	143.154	1.62748	6.4588	9.9326e-19	4.5513e-17
i5_LQ_PLCLR_c5139/f1p0/6078	161.254	0.30201	9.0605	1.0302e-18	4.7138e-17
i4_LQ_PLCLR_c17537/f1p6/4857	109.182	0	Inf	1.0423e-18	4.7658e-17
i4_LQ_PLCLR_c6836/f1p1/4664	234.35	7.42855	4.9794	1.0627e-18	4.8557e-17
i3_LQ_PLCLR_c5507/f1p0/3322	319.664	17.9498	4.1545	1.1212e-18	5.1052e-17
i5_HQ_PLCLR_c2035/f2p7/5766	385.987	18.4784	4.3846	1.1351e-18	5.1647e-17
i4_LQ_PLCLR_c5066/f1p2/4956	211.884	5.83323	5.1828	1.171e-18	5.3245e-17
i6_LQ_PLCLR_c955/f1p0/6202	108.603	0	Inf	1.215e-18	5.5209e-17
i2_LQ_PLCLR_c3516/f1p10/2965	560.126	46.4698	3.5914	1.2448e-18	5.6445e-17
i3_LQ_PLCLR_c46961/f1p0/3031	108.356	0	Inf	1.2659e-18	5.7359e-17
i5_LQ_PLCLR_c4422/f1p4/5387	127.125	0.883647	7.1686	1.3303e-18	6.007e-17
i4_LQ_PLCLR_c9808/f1p2/4672	267.612	11.946	4.4855	1.4023e-18	6.3235e-17
i6_LQ_PLCLR_c2620/f1p4/6645	350.016	15.3072	4.5151	1.4636e-18	6.595e-17
i2_LQ_PLCLR_c2840/f1p3/2660	159.917	2.67332	5.9025	1.5082e-18	6.7912e-17
i3_HQ_PLCLR_c16215/f2p0/3135	165.279	3.11515	5.7295	1.6462e-18	7.382e-17
i3_HQ_PLCLR_c11198/f2p7/3674	764.645	71.4159	3.4205	1.6479e-18	7.3848e-17
i3_HQ_PLCLR_c6291/f2p0/3226	761.865	69.7941	3.4484	1.7056e-18	7.6328e-17
i3_LQ_PLCLR_c10578/f1p1/3193	1100.79	103.437	3.4117	1.7082e-18	7.639e-17
i0_LQ_PLCLR_c19107/f1p1/651	170.847	0.725653	7.8792	1.7205e-18	7.6889e-17
i5_LQ_PLCLR_c15994/f1p0/5590	133.822	1.02766	7.0248	1.7559e-18	7.8418e-17
i5_LQ_PLCLR_c9466/f1p0/5275	222.205	7.57814	4.8739	1.7604e-18	7.8538e-17
i4_LQ_PLCLR_c13764/f1p0/4136	120.62	0	Inf	1.7967e-18	8.0076e-17
i4_LQ_PLCLR_c11399/f1p0/4640	117.204	0.423643	8.112	1.8596e-18	8.2765e-17
i4_LQ_PLCLR_c21845/f1p6/5067	133.392	1.02766	7.0202	1.9137e-18	8.5114e-17
i4_LQ_PLCLR_c17144/f1p0/4807	106.826	0	Inf	1.942e-18	8.6312e-17
i2_LQ_PLCLR_c11585/f1p3/2697	117.243	0.441823	8.0518	1.9487e-18	8.6551e-17
i2_HQ_PLCLR_c44622/f10p2/2241	411.442	28.2096	3.8664	1.9523e-18	8.6593e-17
i4_LQ_PLCLR_c4094/f1p0/4983	164.617	2.6957	5.9323	1.9517e-18	8.6593e-17
i4_LQ_PLCLR_c12401/f2p7/4745	125.631	0.847286	7.2121	1.9548e-18	8.6647e-17
i2_HQ_PLCLR_c44619/f10p6/2312	1583.03	57.2834	4.7884	2.0291e-18	8.9879e-17
i3_LQ_PLCLR_c13414/f1p6/3124	264.388	12.3291	4.4225	2.0459e-18	9.0561e-17
i6_LQ_PLCLR_c1510/f1p0/6305	394.252	4.77341	6.368	2.0903e-18	9.2465e-17
i0_HQ_PLCLR_c34459/f3p0/670	3146.95	0	Inf	2.1689e-18	9.5809e-17
i5_LQ_PLCLR_c2592/f1p0/5230	259.759	9.01542	4.8486	2.1869e-18	9.6472e-17
i4_LQ_PLCLR_c23552/f1p20/4116	373.527	0	Inf	2.2511e-18	9.9237e-17
i6_HQ_PLCLR_c376/f3p0/6653	106.369	0	Inf	2.3548e-18	1.0367e-16
i4_HQ_PLCLR_c1518/f5p2/4895	5451.51	385.6	3.8215	2.3768e-18	1.045e-16
i4_LQ_PLCLR_c13046/f1p2/4895	105.854	0	Inf	2.4924e-18	1.0921e-16
i4_HQ_PLCLR_c16219/f2p0/5123	116.082	0.423643	8.0981	2.5461e-18	1.1126e-16
i6_LQ_PLCLR_c693/f1p0/6828	198.223	0	Inf	2.5518e-18	1.1144e-16
i5_HQ_PLCLR_c1819/f3p0/5215	781.165	1.20804	9.3368	2.6736e-18	1.1668e-16
i3_LQ_PLCLR_c11140/f1p0/3610	382.831	24.2318	3.9817	2.6925e-18	1.1735e-16
i6_LQ_PLCLR_c1346/f1p0/6359	231.534	9.14688	4.6618	2.8041e-18	1.2213e-16
i4_LQ_PLCLR_c6319/f1p0/5163	112.698	0	Inf	2.9585e-18	1.2877e-16
i4_LQ_PLCLR_c10430/f1p0/4681	150.622	2.31677	6.0227	3.0225e-18	1.3138e-16
i6_HQ_PLCLR_c445/f2p0/6961	315.796	16.4091	4.2664	3.0263e-18	1.3146e-16
i4_LQ_PLCLR_c8548/f1p5/4756	177.443	4.75098	5.223	3.1659e-18	1.3734e-16
i3_LQ_PLCLR_c28517/f1p55/3205	560.836	46.2098	3.6013	3.3843e-18	1.4661e-16
i2_LQ_PLCLR_c26573/f1p4/2405	104.843	0	Inf	3.4173e-18	1.4795e-16
i4_LQ_PLCLR_c6313/f1p0/4369	257.363	10.9757	4.5514	3.4709e-18	1.5017e-16
i6_LQ_PLCLR_c2037/f1p3/6617	104.462	0	Inf	3.7522e-18	1.6212e-16
i3_LQ_PLCLR_c31736/f1p0/3104	385.094	25.602	3.9109	3.9181e-18	1.6884e-16
i5_LQ_PLCLR_c10639/f2p4/5572	104.181	0	Inf	3.934e-18	1.6942e-16
i4_LQ_PLCLR_c13682/f1p6/4309	233.206	8.87146	4.7163	4.0339e-18	1.7337e-16
i5_LQ_PLCLR_c3302/f1p0/5404	114.167	0.423643	8.0741	4.1826e-18	1.7952e-16
i0_LQ_PLCLR_c14253/f1p0/698	113.936	0.30201	8.5594	4.5477e-18	1.9456e-16
i3_LQ_PLCLR_c13916/f1p0/3144	113.695	0.30201	8.5564	4.9981e-18	2.134e-16
i1_LQ_PLCLR_c3361/f1p1/1468	103.258	0	Inf	5.1715e-18	2.2066e-16
i4_LQ_PLCLR_c13552/f2p0/4082	512.917	43.5014	3.5596	5.178e-18	2.208e-16
i3_LQ_PLCLR_c22708/f1p1/3901	103.118	0	Inf	5.295e-18	2.2564e-16
i5_LQ_PLCLR_c12829/f1p0/5566	113.189	0.423643	8.0617	5.3105e-18	2.2615e-16
i6_LQ_PLCLR_c927/f1p0/6327	160.629	0.725653	7.7902	5.3795e-18	2.2894e-16
i4_LQ_PLCLR_c24315/f1p0/4077	633.329	58.5053	3.4363	5.6938e-18	2.4152e-16
i2_LQ_PLCLR_c13256/f1p0/2540	217.906	8.08706	4.7519	6.4961e-18	2.7466e-16
i3_LQ_PLCLR_c14048/f1p0/3672	151.855	0.883647	7.425	6.5521e-18	2.7667e-16
i4_LQ_PLCLR_c2392/f1p3/4867	134.719	1.59112	6.4038	6.6331e-18	2.7991e-16
i3_HQ_PLCLR_c13672/f2p0/3701	222.717	4.16934	5.7393	6.7072e-18	2.8254e-16
i0_LQ_PLCLR_c40664/f1p0/770	102.309	0	Inf	6.835e-18	2.8768e-16
i6_LQ_PLCLR_c2578/f1p0/6688	500.808	39.5307	3.6632	6.9757e-18	2.9342e-16
i5_HQ_PLCLR_c2297/f2p0/5868	140.895	2.1364	6.0433	7.0641e-18	2.9694e-16
i4_LQ_PLCLR_c18625/f1p0/4932	101.958	0	Inf	7.473e-18	3.1373e-16
i3_LQ_PLCLR_c8024/f1p0/3561	297.194	15.9351	4.2211	7.5387e-18	3.1628e-16
i2_LQ_PLCLR_c13227/f2p1/2271	1710.27	178.448	3.2606	7.712e-18	3.2313e-16
i2_LQ_PLCLR_c32862/f1p1/2242	146.329	2.07351	6.141	7.8729e-18	3.294e-16
i3_LQ_PLCLR_c28173/f1p0/3723	289.64	16.3474	4.1471	7.9345e-18	3.316e-16
i2_LQ_PLCLR_c18410/f1p4/2862	840.638	56.6304	3.8918	8.3292e-18	3.4721e-16
i3_LQ_PLCLR_c30132/f1p6/3614	355.068	22.4478	3.9835	8.483e-18	3.5317e-16
i1_LQ_PLCLR_c8125/f1p3/1927	848.683	83.2866	3.3491	8.6062e-18	3.5807e-16
i3_LQ_PLCLR_c27752/f1p33/3386	133.5	1.34785	6.63	8.9771e-18	3.7302e-16
i5_LQ_PLCLR_c5799/f1p0/6004	427.352	1.28911	8.3729	9.2516e-18	3.8394e-16
i1_LQ_PLCLR_c15024/f1p0/1060	286.102	0	Inf	9.7371e-18	4.0357e-16
i5_LQ_PLCLR_c9485/f1p0/5208	733.078	69.9243	3.3901	1.0148e-17	4.2007e-16
i3_LQ_PLCLR_c4941/f1p0/3641	100.812	0	Inf	1.0541e-17	4.3605e-16
i3_LQ_PLCLR_c26621/f1p0/3604	1356.76	136.652	3.3116	1.1156e-17	4.6121e-16
i3_LQ_PLCLR_c12750/f1p19/3496	132.383	1.73093	6.257	1.13e-17	4.6685e-16
i1_LQ_PLCLR_c13194/f1p3/1290	100.394	0	Inf	1.1663e-17	4.8157e-16
i3_LQ_PLCLR_c26406/f1p100/3420	134.499	0	Inf	1.2021e-17	4.9567e-16
i4_HQ_PLCLR_c16152/f2p0/4436	374.211	23.1022	4.0177	1.2173e-17	5.0136e-16
i4_LQ_PLCLR_c8925/f1p105/4802	100.12	0	Inf	1.2595e-17	5.1805e-16
i2_LQ_PLCLR_c27652/f2p0/2289	582.72	54.1821	3.4269	1.286e-17	5.2864e-16
i2_LQ_PLCLR_c18328/f1p110/3031	3222.8	262.784	3.6164	1.3509e-17	5.5462e-16
i5_HQ_PLCLR_c1969/f2p12/5919	209.419	7.4998	4.8034	1.3817e-17	5.6669e-16
i3_LQ_PLCLR_c23667/f1p1/3743	99.72	0	Inf	1.3897e-17	5.6947e-16
i4_HQ_PLCLR_c1523/f4p0/4706	117.707	0.725653	7.3417	1.4299e-17	5.8558e-16
i4_LQ_PLCLR_c9049/f1p4/4748	143.142	2.33495	5.9379	1.4954e-17	6.1164e-16
i5_LQ_PLCLR_c12184/f1p132/5185	124.713	0.906029	7.1048	1.513e-17	6.1845e-16
i1_LQ_PLCLR_c10662/f1p1/1339	622.259	57.1406	3.4449	1.5666e-17	6.3952e-16
i6_HQ_PLCLR_c346/f3p0/6850	164.581	3.0201	5.7681	1.5994e-17	6.5254e-16
i0_LQ_PLCLR_c29056/f1p1/421	401.576	16.9347	4.5676	1.6246e-17	6.6198e-16
i5_LQ_PLCLR_c17832/f1p9/5818	215.635	0.906029	7.8948	1.6287e-17	6.6321e-16
i1_LQ_PLCLR_c20556/f1p44/1469	168.778	4.2099	5.3252	1.6679e-17	6.7876e-16
i5_HQ_PLCLR_c18862/f28p91/5176	372.064	26.0858	3.8342	1.7786e-17	7.229e-16
i2_LQ_PLCLR_c11406/f1p37/2983	1758.29	198.311	3.1483	1.7951e-17	7.287e-16
i0_LQ_PLCLR_c6120/f1p0/510	223.413	0	Inf	1.8263e-17	7.4044e-16
i3_LQ_PLCLR_c42885/f5p37/3819	690.391	64.8447	3.4124	1.8854e-17	7.6344e-16
i1_LQ_PLCLR_c3036/f1p344/1892	142.283	2.29859	5.9519	1.898e-17	7.681e-16
i2_LQ_PLCLR_c14676/f1p5/2176	655.357	64.2028	3.3516	1.9589e-17	7.9077e-16
i2_LQ_PLCLR_c37560/f1p3/3010	479.982	40.4953	3.5672	1.976e-17	7.9718e-16
i7_LQ_PLCLR_c192/f1p0/7402	218.102	8.7889	4.6332	2.149e-17	8.6588e-16
i0_HQ_PLCLR_c2419/f2p0/601	208.635	0	Inf	2.1884e-17	8.8122e-16
i3_LQ_PLCLR_c25260/f1p3/3966	98.104	0	Inf	2.1977e-17	8.844e-16
i4_HQ_PLCLR_c9538/f2p0/4646	97.9528	0	Inf	2.2558e-17	9.0676e-16
i4_LQ_PLCLR_c7127/f1p0/4745	97.9523	0	Inf	2.256e-17	9.0676e-16
i5_LQ_PLCLR_c10232/f1p0/5473	123.014	1.32547	6.5362	2.2579e-17	9.0697e-16
i1_LQ_PLCLR_c22193/f1p29/1515	115.76	0.883647	7.0335	2.2782e-17	9.1456e-16
i2_HQ_PLCLR_c2327/f3p1/2310	789.839	84.7518	3.2202	2.29e-17	9.1871e-16
i2_LQ_PLCLR_c4793/f1p0/2291	107.504	0.423643	7.9873	2.3965e-17	9.6026e-16
i5_LQ_PLCLR_c10657/f1p0/5214	135.261	2.03294	6.056	2.4356e-17	9.7532e-16
i1_LQ_PLCLR_c20172/f1p0/1955	289.87	17.4772	4.0519	2.4887e-17	9.9474e-16
i4_LQ_PLCLR_c9456/f1p0/4504	97.6765	0	Inf	2.5134e-17	1.004e-15
i2_LQ_PLCLR_c9959/f1p3/2550	115.351	0.725653	7.3125	2.5541e-17	1.019e-15
i2_LQ_PLCLR_c29635/f1p7/2057	204.142	0	Inf	2.557e-17	1.0195e-15
i2_LQ_PLCLR_c25171/f3p1/2388	1737.12	184.36	3.2361	2.5742e-17	1.0258e-15
i5_LQ_PLCLR_c2399/f2p0/5879	578.714	54.3778	3.4118	2.7465e-17	1.0931e-15
i2_LQ_PLCLR_c5076/f5p7/2340	1350.04	143.421	3.2347	2.8632e-17	1.1389e-15
i2_LQ_PLCLR_c21062/f1p1/2168	188.908	5.07542	5.218	2.8987e-17	1.1516e-15
i4_HQ_PLCLR_c12314/f2p19/4665	783.618	78.0673	3.3274	2.8983e-17	1.1516e-15
i5_HQ_PLCLR_c14923/f3p2/5711	199.834	0	Inf	2.9744e-17	1.1795e-15
i4_LQ_PLCLR_c19242/f1p0/4642	97.0029	0	Inf	3.0005e-17	1.1891e-15
i4_LQ_PLCLR_c16394/f1p0/4828	160.86	3.26336	5.6233	3.2584e-17	1.2874e-15
i2_HQ_PLCLR_c5911/f2p6/2588	709.506	67.8616	3.3861	3.3293e-17	1.313e-15
i4_LQ_PLCLR_c9139/f1p51/4384	164.691	4.66007	5.1433	3.4076e-17	1.3415e-15
i0_LQ_PLCLR_c21796/f1p2/331	96.4522	0	Inf	3.5079e-17	1.3793e-15
i4_HQ_PLCLR_c2009/f3p0/5002	588.535	55.8865	3.3966	3.5739e-17	1.4036e-15
i5_HQ_PLCLR_c4590/f2p0/5462	191.339	6.04014	4.9854	3.6031e-17	1.4141e-15
i3_HQ_PLCLR_c5670/f2p0/3692	724.468	69.7859	3.3759	3.7394e-17	1.4659e-15
i2_LQ_PLCLR_c34951/f1p18/2455	95.9868	0	Inf	4.0422e-17	1.5836e-15
i2_LQ_PLCLR_c3175/f1p12/2323	216.754	0	Inf	4.1664e-17	1.6284e-15
i3_LQ_PLCLR_c18914/f1p38/3281	259.303	14.3075	4.1798	4.1644e-17	1.6284e-15
i4_LQ_PLCLR_c12490/f1p0/4702	641.676	62.7544	3.3541	4.4358e-17	1.7306e-15
i4_LQ_PLCLR_c11494/f1p1/4719	158.31	4.23643	5.2238	4.5775e-17	1.7848e-15
i2_HQ_PLCLR_c2181/f10p10/2672	1479.16	165.578	3.1592	4.813e-17	1.874e-15
i5_LQ_PLCLR_c15502/f3p0/5511	327.966	22.849	3.8433	4.815e-17	1.874e-15
i3_LQ_PLCLR_c7732/f1p3/3643	3336.59	325.003	3.3598	4.9959e-17	1.9421e-15
i2_LQ_PLCLR_c27788/f1p98/3135	336.271	24.612	3.7722	5.0287e-17	1.9525e-15
i4_HQ_PLCLR_c1944/f2p18/4350	481.624	40.989	3.5546	5.0489e-17	1.9592e-15
i2_LQ_PLCLR_c14256/f1p1/2035	312.7	19.9646	3.9693	5.0904e-17	1.9741e-15
i1_LQ_PLCLR_c3407/f1p1/1353	95.1394	0	Inf	5.1349e-17	1.9902e-15
i2_HQ_PLCLR_c2842/f2p6/2990	178.56	3.97641	5.4888	5.1948e-17	2.0122e-15
i1_LQ_PLCLR_c2939/f1p17/1235	142.455	2.86205	5.6373	5.906e-17	2.2836e-15
i3_LQ_PLCLR_c28172/f1p0/4044	463.718	36.0898	3.6836	5.9518e-17	2.2986e-15
i4_LQ_PLCLR_c16503/f1p0/4838	191.728	7.33902	4.7073	5.9714e-17	2.3048e-15
i4_LQ_PLCLR_c14537/f1p1/4168	766.42	79.4402	3.2702	6.1526e-17	2.3719e-15
i2_LQ_PLCLR_c41107/f1p5/2831	187.771	5.77869	5.0221	6.8394e-17	2.6273e-15
i2_LQ_PLCLR_c39503/f1p1/2276	124.958	1.20804	6.6926	6.9339e-17	2.6604e-15
i2_LQ_PLCLR_c39282/f1p5/2373	802.336	94.3963	3.0874	7.172e-17	2.7486e-15
i4_LQ_PLCLR_c21918/f1p11/4788	244.789	12.1124	4.337	8.4123e-17	3.2107e-15
i5_LQ_PLCLR_c4278/f1p13/5654	110.386	0.847286	7.0255	8.6825e-17	3.3119e-15
i5_LQ_PLCLR_c6847/f1p2/5466	93.2333	0	Inf	8.8918e-17	3.3898e-15
i3_LQ_PLCLR_c9352/f1p7/3559	560.502	55.4572	3.3373	9.2363e-17	3.517e-15
i5_LQ_PLCLR_c6545/f1p1/5471	185.993	5.13416	5.179	9.8064e-17	3.7297e-15
i3_LQ_PLCLR_c33005/f1p4/3035	2242.41	240.193	3.2228	9.9586e-17	3.7854e-15
i5_LQ_PLCLR_c13009/f1p55/5181	164.265	4.40846	5.2196	1.0054e-16	3.817e-15
i4_LQ_PLCLR_c18794/f1p0/4578	172.529	5.46828	4.9796	1.0331e-16	3.9178e-15
i3_LQ_PLCLR_c23489/f1p2/3918	154.131	4.10225	5.2316	1.1121e-16	4.2125e-15
i2_LQ_PLCLR_c33612/f1p6/2683	116.097	1.30729	6.4726	1.137e-16	4.3043e-15
i4_LQ_PLCLR_c16921/f1p0/4955	92.31	0	Inf	1.148e-16	4.3433e-15
i4_LQ_PLCLR_c7913/f1p7/4715	192.16	6.95452	4.7882	1.1717e-16	4.4281e-15
i2_LQ_PLCLR_c7393/f1p1/2315	245.639	13.017	4.2381	1.1829e-16	4.4676e-15
i2_HQ_PLCLR_c3869/f2p0/2660	92.0597	0	Inf	1.2377e-16	4.6609e-15
i5_LQ_PLCLR_c3703/f1p0/5519	92.9956	0	Inf	1.2912e-16	4.857e-15
i2_HQ_PLCLR_c4830/f5p13/2943	375.255	25.6316	3.8719	1.2933e-16	4.8621e-15
i1_HQ_PLCLR_c16891/f2p0/1644	409.711	3.07458	7.0581	1.3496e-16	5.0621e-15
i5_LQ_PLCLR_c1724/f1p3/5264	105.029	0	Inf	1.4893e-16	5.5732e-15
i2_LQ_PLCLR_c13587/f1p5/3055	91.4816	0	Inf	1.505e-16	5.6287e-15
i3_LQ_PLCLR_c24133/f1p12/3146	234.922	9.3623	4.6492	1.5256e-16	5.7024e-15
i3_HQ_PLCLR_c43066/f2p0/3060	383.918	28.7368	3.7398	1.5455e-16	5.7733e-15
i3_LQ_PLCLR_c37344/f1p0/3523	186.279	7.2663	4.6801	1.565e-16	5.8396e-15
i5_LQ_PLCLR_c10192/f1p0/5422	148.094	2.83972	5.7046	1.5695e-16	5.8529e-15
i2_LQ_PLCLR_c40523/f1p1/2528	342.5	26.0787	3.7152	1.6089e-16	5.9967e-15
i3_HQ_PLCLR_c2689/f2p0/3289	232.86	11.8062	4.3018	1.7203e-16	6.3935e-15
i3_LQ_PLCLR_c23802/f1p0/3518	166.423	0	Inf	1.7439e-16	6.4774e-15
i2_LQ_PLCLR_c5579/f1p5/2745	662.104	62.2429	3.4111	1.8136e-16	6.7326e-15
i3_LQ_PLCLR_c32868/f1p0/3017	99.9126	0.423643	7.8817	1.8876e-16	6.9875e-15
i3_LQ_PLCLR_c22392/f1p8/3614	126.426	1.51005	6.3875	1.926e-16	7.1255e-15
i1_LQ_PLCLR_c7267/f1p5/1643	416.77	35.6367	3.5478	1.9461e-16	7.1957e-15
i5_HQ_PLCLR_c14999/f3p0/5139	526.601	52.4399	3.328	1.9521e-16	7.214e-15
i5_HQ_PLCLR_c1397/f5p18/5228	360.389	28.836	3.6436	1.9638e-16	7.253e-15
i3_LQ_PLCLR_c5546/f1p0/3477	94.8504	0	Inf	2.0046e-16	7.3952e-15
i5_LQ_PLCLR_c11628/f1p1/6019	146.793	3.27734	5.4851	2.0115e-16	7.4166e-15
i4_LQ_PLCLR_c20068/f1p2/4797	90.3696	0	Inf	2.0133e-16	7.4189e-15
i2_LQ_PLCLR_c32297/f1p2/2605	90.1972	0	Inf	2.142e-16	7.8843e-15
i4_LQ_PLCLR_c14750/f1p7/4134	2276.9	251.36	3.1792	2.1688e-16	7.9783e-15
i2_HQ_PLCLR_c4561/f2p5/2919	227.958	11.0064	4.3724	2.2309e-16	8.1974e-15
i3_LQ_PLCLR_c23445/f1p4/3379	159.363	4.91317	5.0195	2.2817e-16	8.3794e-15
i0_LQ_PLCLR_c10526/f1p0/813	89.8295	0	Inf	2.3598e-16	8.642e-15
i2_LQ_PLCLR_c18087/f1p2/2442	387.432	29.9476	3.6934	2.4341e-16	8.9041e-15
i5_LQ_PLCLR_c2526/f1p3/5728	243.876	12.5403	4.2815	2.437e-16	8.9095e-15
i4_HQ_PLCLR_c5034/f2p0/5033	119.421	1.20804	6.6272	2.4699e-16	9.0249e-15
i3_LQ_PLCLR_c14675/f1p0/3084	268.78	15.8805	4.0811	2.5337e-16	9.2476e-15
i4_LQ_PLCLR_c9258/f1p0/5019	106.142	0.847286	6.9689	2.5909e-16	9.4457e-15
i5_LQ_PLCLR_c10317/f1p6/5994	89.3652	0	Inf	2.6454e-16	9.6337e-15
i4_HQ_PLCLR_c10849/f2p5/4874	244.394	0.30201	9.6604	2.6662e-16	9.7042e-15
i0_LQ_PLCLR_c24128/f1p0/729	405.153	0	Inf	2.6922e-16	9.793e-15
i1_LQ_PLCLR_c8072/f1p1/1965	596.982	62.4159	3.2577	2.7142e-16	9.8678e-15
i2_LQ_PLCLR_c11454/f1p5/2364	1314.34	154.483	3.0888	2.8326e-16	1.0287e-14
i4_LQ_PLCLR_c6937/f1p4/4886	88.8955	0	Inf	2.9692e-16	1.0777e-14
i2_LQ_PLCLR_c21336/f1p0/2673	264.386	14.9647	4.143	3.002e-16	1.089e-14
i2_LQ_PLCLR_c33853/f1p0/2973	88.8968	0	Inf	3.0631e-16	1.1099e-14
i4_LQ_PLCLR_c7337/f1p1/4316	464.794	45.8811	3.3406	3.3336e-16	1.2046e-14
i3_LQ_PLCLR_c9390/f1p6/3804	88.5629	0	Inf	3.356e-16	1.212e-14
i4_LQ_PLCLR_c7150/f1p7/4698	483.652	46.2573	3.3862	3.433e-16	1.2391e-14
i5_LQ_PLCLR_c11802/f1p1/5997	88.279	0	Inf	3.6443e-16	1.3132e-14
i2_LQ_PLCLR_c35062/f1p25/2982	1288.84	146.225	3.1398	3.6544e-16	1.3161e-14
i2_HQ_PLCLR_c2418/f4p14/2242	15387.3	582.198	4.7241	3.6644e-16	1.3182e-14
i4_LQ_PLCLR_c5521/f1p3/4603	133.722	2.9655	5.4948	3.7366e-16	1.3427e-14
i4_LQ_PLCLR_c22410/f1p1/4803	252.062	15.6581	4.0088	3.8539e-16	1.3826e-14
i3_LQ_PLCLR_c29478/f1p0/3326	126.37	0	Inf	3.9051e-16	1.4002e-14
i4_LQ_PLCLR_c21051/f1p2/4580	479.549	44.7151	3.4228	4.03e-16	1.4434e-14
i3_LQ_PLCLR_c14958/f1p1/3139	128.394	2.2315	5.8464	4.1787e-16	1.4942e-14
i2_HQ_PLCLR_c11595/f2p4/2854	196.075	7.86055	4.6406	4.2525e-16	1.5189e-14
i2_LQ_PLCLR_c26081/f1p1/2926	87.747	0	Inf	4.2713e-16	1.5248e-14
i3_LQ_PLCLR_c2881/f1p0/3359	122.837	1.91131	6.006	4.3325e-16	1.5449e-14
i2_HQ_PLCLR_c21442/f2p19/2597	392.616	0.604019	9.3443	4.3645e-16	1.5555e-14
i2_LQ_PLCLR_c21286/f1p3/2955	147.578	3.6828	5.3245	4.3981e-16	1.5657e-14
i4_LQ_PLCLR_c14343/f1p2/4143	122.638	1.87495	6.0314	4.4755e-16	1.5924e-14
i2_LQ_PLCLR_c10013/f1p10/2790	87.6234	0	Inf	4.5079e-16	1.6031e-14
i6_LQ_PLCLR_c3869/f1p0/6070	87.5945	0	Inf	4.5313e-16	1.6105e-14
i3_LQ_PLCLR_c10553/f1p0/3838	87.5719	0	Inf	4.5498e-16	1.6162e-14
i4_LQ_PLCLR_c12613/f1p2/4294	104.224	0.847286	6.9426	4.5559e-16	1.6175e-14
i2_LQ_PLCLR_c22548/f1p3/2999	513.256	48.7853	3.3952	4.8579e-16	1.7219e-14
i5_LQ_PLCLR_c9849/f1p5/5190	183.79	0.441823	8.7004	5.1671e-16	1.8285e-14
i3_HQ_PLCLR_c33516/f4p2/3128	672.61	72.8956	3.2059	5.2643e-16	1.8609e-14
i3_LQ_PLCLR_c24409/f1p6/3519	132.168	2.3937	5.787	5.5759e-16	1.9689e-14
i4_HQ_PLCLR_c10034/f2p0/4314	671.59	72.3528	3.2145	5.5858e-16	1.9702e-14
i2_LQ_PLCLR_c20670/f1p3/2145	86.5858	0	Inf	5.9782e-16	2.1041e-14
i2_LQ_PLCLR_c6776/f1p7/2543	175.107	6.24705	4.8089	6.011e-16	2.1134e-14
i6_HQ_PLCLR_c411/f2p0/6474	193.29	8.74142	4.4668	6.0633e-16	2.1306e-14
i7_LQ_PLCLR_c127/f2p0/8000	326.975	25.3685	3.6881	6.1802e-16	2.1693e-14
i2_LQ_PLCLR_c29221/f1p3/2906	115.349	1.69457	6.0889	6.2421e-16	2.1899e-14
i3_LQ_PLCLR_c12995/f1p3/3877	140.797	3.97641	5.146	6.3403e-16	2.2231e-14
i2_HQ_PLCLR_c15754/f3p9/2905	628.465	65.0476	3.2723	6.5542e-16	2.2957e-14
i0_LQ_PLCLR_c4444/f1p20/778	550.684	56.5254	3.2843	6.5984e-16	2.3099e-14
i3_HQ_PLCLR_c1552/f9p0/3228	1644.6	192.555	3.0944	6.674e-16	2.3351e-14
i4_LQ_PLCLR_c2919/f1p0/4293	86.081	0	Inf	6.7619e-16	2.3608e-14
i3_HQ_PLCLR_c33271/f3p0/3161	1121.02	55.0281	4.3485	6.7885e-16	2.3688e-14
i4_LQ_PLCLR_c7145/f1p6/4953	439.381	0.30201	10.507	6.8105e-16	2.3752e-14
i8_LQ_PLCLR_c162/f1p0/8346	435.452	40.0018	3.4444	6.8962e-16	2.4038e-14
i4_LQ_PLCLR_c7191/f1p2/4724	136.047	2.97533	5.5149	6.9078e-16	2.4066e-14
i7_LQ_PLCLR_c771/f1p0/7341	153.555	4.737	5.0186	7.328e-16	2.5462e-14
i2_LQ_PLCLR_c20664/f1p2/2506	108.42	0	Inf	7.3874e-16	2.5654e-14
i5_LQ_PLCLR_c9237/f1p3/5229	1439.78	165.252	3.1231	7.6979e-16	2.6704e-14
i2_LQ_PLCLR_c27853/f1p3/2939	270.075	4.79574	5.8155	7.7103e-16	2.6733e-14
i2_LQ_PLCLR_c24531/f2p2/2603	85.8393	0	Inf	7.7739e-16	2.6939e-14
i2_LQ_PLCLR_c45913/f1p11/2709	162.91	4.12043	5.3051	8.1732e-16	2.8308e-14
i4_LQ_PLCLR_c17802/f1p107/4974	148.887	0.604019	7.9454	8.2579e-16	2.8586e-14
i4_LQ_PLCLR_c22930/f1p0/4803	101.885	0.604019	7.3981	8.4399e-16	2.9185e-14
i2_LQ_PLCLR_c10861/f1p88/2287	165.551	0.906029	7.5135	8.9413e-16	3.0886e-14
i3_LQ_PLCLR_c12828/f2p0/3384	236.342	1.71275	7.1084	9.0168e-16	3.113e-14
i3_LQ_PLCLR_c10580/f1p5/3347	85.1563	0	Inf	9.0858e-16	3.1352e-14
i5_LQ_PLCLR_c17789/f1p1/5173	164.493	5.71575	4.8469	9.4966e-16	3.27e-14
i2_LQ_PLCLR_c6074/f1p6/2761	85.0751	0	Inf	9.521e-16	3.2766e-14
i4_LQ_PLCLR_c4598/f1p3/5019	101.432	0.604019	7.3917	9.6244e-16	3.3105e-14
i5_HQ_PLCLR_c14937/f4p3/5286	401.65	36.9034	3.4441	9.9288e-16	3.4098e-14
i4_LQ_PLCLR_c26019/f1p0/4040	10916.3	674.788	4.0159	1.0178e-15	3.4915e-14
i5_LQ_PLCLR_c8808/f1p6/6062	162.28	1.57294	6.6889	1.0273e-15	3.5224e-14
i5_LQ_PLCLR_c4939/f1p1/5381	120.192	0	Inf	1.0447e-15	3.5801e-14
i4_LQ_PLCLR_c17004/f1p0/4953	151.757	4.58463	5.0488	1.0468e-15	3.5837e-14
i4_LQ_PLCLR_c6238/f1p0/4892	93.6968	0.30201	8.2773	1.0975e-15	3.7531e-14
i4_HQ_PLCLR_c2266/f3p4/4985	373.811	10.7183	5.1242	1.1656e-15	3.9839e-14
i3_LQ_PLCLR_c32850/f1p53/3078	609.766	63.2006	3.2702	1.1941e-15	4.0771e-14
i4_HQ_PLCLR_c16154/f2p0/4715	171.53	5.6207	4.9316	1.2082e-15	4.1232e-14
i4_HQ_PLCLR_c1770/f4p0/4623	133.469	2.41608	5.7877	1.2523e-15	4.2715e-14
i4_LQ_PLCLR_c19949/f1p3/5046	192.237	8.58763	4.4845	1.2598e-15	4.2947e-14
i4_LQ_PLCLR_c18921/f1p1/4688	83.8844	0	Inf	1.3026e-15	4.4359e-14
i3_LQ_PLCLR_c31456/f1p5/3119	261.137	16.8858	3.9509	1.3078e-15	4.4515e-14
i0_LQ_PLCLR_c3952/f1p2/746	92.073	0	Inf	1.3383e-15	4.5457e-14
i4_LQ_PLCLR_c7500/f1p3/5038	83.9056	0	Inf	1.34e-15	4.5489e-14
i2_LQ_PLCLR_c9811/f1p0/2210	83.8209	0	Inf	1.3609e-15	4.6175e-14
i4_LQ_PLCLR_c7776/f1p2/4638	388.775	31.7988	3.6119	1.3668e-15	4.6354e-14
i2_LQ_PLCLR_c10191/f1p1/2660	117.902	1.75332	6.0714	1.3938e-15	4.7243e-14
i2_LQ_PLCLR_c39198/f1p6/2916	1160.32	144.729	3.0031	1.4049e-15	4.7596e-14
i6_LQ_PLCLR_c3907/f1p0/6166	555.539	56.5955	3.2951	1.4423e-15	4.881e-14
i3_LQ_PLCLR_c35589/f1p0/3528	149.719	3.14588	5.5726	1.5104e-15	5.1037e-14
i2_LQ_PLCLR_c10414/f1p1/2296	83.2435	0	Inf	1.6134e-15	5.443e-14
i4_LQ_PLCLR_c17418/f1p3/4821	165.287	6.1883	4.7393	1.6887e-15	5.6914e-14
i3_LQ_PLCLR_c20336/f1p174/4015	82.9946	0	Inf	1.7442e-15	5.8722e-14
i2_LQ_PLCLR_c27709/f1p1/2542	136.644	2.83972	5.5885	1.748e-15	5.8821e-14
i2_LQ_PLCLR_c3616/f1p5/2809	96.5499	0	Inf	1.787e-15	6.0071e-14
i1_HQ_PLCLR_c2686/f2p1/1649	693.283	78.6084	3.1407	1.8062e-15	6.0652e-14
i5_LQ_PLCLR_c8001/f1p2/5291	234.812	13.7343	4.0957	1.8128e-15	6.0844e-14
i4_LQ_PLCLR_c20530/f1p0/4535	82.7797	0	Inf	1.8144e-15	6.0865e-14
i4_LQ_PLCLR_c11899/f1p0/4819	350.386	30.0551	3.5433	1.8489e-15	6.1993e-14
i4_HQ_PLCLR_c24787/f2p0/4198	286.328	20.721	3.7885	1.8722e-15	6.2708e-14
i5_LQ_PLCLR_c19644/f1p697/5130	152.65	5.5619	4.7785	1.9398e-15	6.4871e-14
i7_LQ_PLCLR_c142/f1p0/7712	140.398	3.29972	5.411	1.9649e-15	6.5678e-14
i2_LQ_PLCLR_c19762/f1p2/3025	82.5162	0	Inf	1.967e-15	6.5715e-14
i6_LQ_PLCLR_c2121/f1p0/6146	110.848	1.71275	6.0161	1.9831e-15	6.6218e-14
i0_LQ_PLCLR_c25120/f1p0/678	344.212	21.1321	4.0258	2.1013e-15	7.0095e-14
i2_LQ_PLCLR_c21164/f1p0/2548	91.1594	0.423643	7.7494	2.1216e-15	7.0734e-14
i3_LQ_PLCLR_c22108/f1p6/3755	213.331	9.06029	4.5574	2.1419e-15	7.1338e-14
i4_LQ_PLCLR_c10545/f1p0/4782	98.4623	0.604019	7.3488	2.153e-15	7.1671e-14
i2_LQ_PLCLR_c25734/f1p12/2848	135.182	3.27734	5.3662	2.1908e-15	7.2854e-14
i2_HQ_PLCLR_c1780/f4p3/2863	365.67	28.7047	3.6712	2.2791e-15	7.5675e-14
i2_LQ_PLCLR_c6192/f1p9/2745	204.615	11.04	4.2121	2.4796e-15	8.2122e-14
i1_HQ_PLCLR_c5481/f2p10/1400	97.8048	0.725653	7.0745	2.4932e-15	8.2533e-14
i3_LQ_PLCLR_c3639/f2p0/3749	115.458	1.51005	6.2566	2.6044e-15	8.6169e-14
i2_HQ_PLCLR_c42389/f2p3/2307	390.192	41.5661	3.2307	2.6775e-15	8.8542e-14
i1_LQ_PLCLR_c3760/f1p102/1716	81.5413	0	Inf	2.6804e-15	8.8592e-14
i4_LQ_PLCLR_c23037/f1p0/4626	97.5817	0.604019	7.3359	2.717e-15	8.9758e-14
i3_LQ_PLCLR_c14724/f1p0/3034	81.5929	0	Inf	2.7431e-15	9.0573e-14
i2_LQ_PLCLR_c38228/f1p34/3064	103.613	1.32547	6.2886	2.7615e-15	9.1112e-14
i3_HQ_PLCLR_c2164/f4p2/3749	363.874	32.941	3.4655	2.8204e-15	9.2939e-14
i5_LQ_PLCLR_c12546/f1p14/5517	82.0891	0	Inf	3.0739e-15	1.0098e-13
i0_LQ_PLCLR_c21498/f1p2/570	81.1097	0	Inf	3.0985e-15	1.0174e-13
i1_LQ_PLCLR_c21704/f1p2/1891	80.9239	0	Inf	3.2068e-15	1.0514e-13
i6_LQ_PLCLR_c1281/f1p0/6326	89.6359	0.441823	7.6645	3.211e-15	1.0522e-13
i1_LQ_PLCLR_c17812/f1p0/1685	96.8522	0.604019	7.325	3.2489e-15	1.0641e-13
i3_HQ_PLCLR_c5173/f2p0/3217	683.021	41.6042	4.0371	3.2605e-15	1.0674e-13
i5_HQ_PLCLR_c14950/f3p102/5167	80.7358	0	Inf	3.3206e-15	1.0865e-13
i2_LQ_PLCLR_c26608/f1p2/2601	96.5627	0.847286	6.8325	3.3733e-15	1.1032e-13
i3_LQ_PLCLR_c20557/f1p10/3282	274.191	17.6688	3.9559	3.3947e-15	1.1096e-13
i2_LQ_PLCLR_c25519/f2p6/2896	80.5974	0	Inf	3.5199e-15	1.1488e-13
i4_HQ_PLCLR_c6521/f3p1/4920	80.606	0	Inf	3.6312e-15	1.184e-13
i4_LQ_PLCLR_c13165/f2p4/4182	89.0662	0.423643	7.7159	3.667e-15	1.1951e-13
i3_LQ_PLCLR_c12917/f1p0/3987	102.747	0.906029	6.8253	3.6771e-15	1.1977e-13
i7_LQ_PLCLR_c408/f1p0/7572	419.303	38.4094	3.4485	3.7771e-15	1.2278e-13
i5_HQ_PLCLR_c8893/f2p0/5672	113.294	2.20912	5.6805	3.8897e-15	1.2638e-13
i6_LQ_PLCLR_c574/f1p19/6243	471.297	49.2005	3.2599	3.9133e-15	1.2709e-13
i3_LQ_PLCLR_c14194/f1p0/3516	257.741	17.8296	3.8536	3.9921e-15	1.2958e-13
i2_LQ_PLCLR_c32406/f2p2/2918	118.576	1.81206	6.032	3.9951e-15	1.2961e-13
i3_HQ_PLCLR_c33132/f15p5/3414	290.268	23.1202	3.6502	4.0188e-15	1.3032e-13
i2_LQ_PLCLR_c9458/f1p5/2708	332.244	28.0069	3.5684	4.0608e-15	1.3155e-13
i5_LQ_PLCLR_c13451/f1p12/5134	470.808	49.3095	3.2552	4.091e-15	1.3246e-13
i2_LQ_PLCLR_c12481/f1p2/2423	231.604	14.6012	3.9875	4.1013e-15	1.3273e-13
i3_LQ_PLCLR_c6069/f1p5/3732	419.899	39.746	3.4012	4.2835e-15	1.3842e-13
i4_HQ_PLCLR_c7531/f2p0/4811	168.316	5.43617	4.9524	4.2985e-15	1.3883e-13
i5_LQ_PLCLR_c8783/f1p3/5318	473.054	51.8402	3.1899	4.4004e-15	1.4205e-13
i2_LQ_PLCLR_c14341/f1p7/2046	2524.58	201.917	3.6442	4.4038e-15	1.4209e-13
i4_LQ_PLCLR_c17724/f1p0/4649	513.308	61.7977	3.0542	4.4924e-15	1.4488e-13
i5_HQ_PLCLR_c1963/f2p4/5861	360.763	33.7477	3.4182	4.5249e-15	1.4578e-13
i2_LQ_PLCLR_c7355/f1p11/2941	101.953	0.906029	6.8141	4.5414e-15	1.4624e-13
i5_LQ_PLCLR_c13347/f1p2/5113	326.873	1.51005	7.758	4.5991e-15	1.4796e-13
i1_LQ_PLCLR_c13215/f1p22/1880	79.8327	0	Inf	4.6252e-15	1.4865e-13
i2_LQ_PLCLR_c41095/f1p7/2975	80.4956	0	Inf	4.6442e-15	1.4919e-13
i6_LQ_PLCLR_c3838/f1p3/6062	665.527	80.5825	3.046	4.7863e-15	1.5345e-13
i2_HQ_PLCLR_c3673/f2p1/2931	79.6165	0	Inf	4.8149e-15	1.5429e-13
i4_LQ_PLCLR_c17357/f1p10/4789	101.332	1.27093	6.3171	4.8666e-15	1.5579e-13
i2_HQ_PLCLR_c28291/f2p2/2042	1444.94	196.146	2.881	5.0664e-15	1.6187e-13
i3_LQ_PLCLR_c23183/f1p1/3767	403.615	3.0564	7.045	5.1141e-15	1.6331e-13
i3_LQ_PLCLR_c35396/f1p37/3157	79.4577	0	Inf	5.1252e-15	1.6359e-13
i2_HQ_PLCLR_c44297/f8p2/2580	784.789	95.0804	3.0451	5.1438e-15	1.641e-13
i2_LQ_PLCLR_c36907/f1p7/2985	313.154	0	Inf	5.2382e-15	1.6703e-13
i2_LQ_PLCLR_c7204/f1p4/2225	341.814	29.9853	3.5109	5.4012e-15	1.7172e-13
i4_LQ_PLCLR_c9353/f1p1/4744	126.57	2.78098	5.5082	5.6041e-15	1.7809e-13
i3_LQ_PLCLR_c28175/f1p0/3674	922.808	126.005	2.8726	5.6694e-15	1.8007e-13
i4_LQ_PLCLR_c4493/f1p0/4489	142.838	5.01662	4.8315	5.6893e-15	1.8062e-13
i2_LQ_PLCLR_c3449/f1p0/2759	78.9695	0	Inf	5.8015e-15	1.8409e-13
i5_HQ_PLCLR_c1552/f5p0/5691	78.9031	0	Inf	5.8738e-15	1.862e-13
i4_LQ_PLCLR_c2748/f1p0/4734	79.0475	0	Inf	5.9097e-15	1.8721e-13
i6_LQ_PLCLR_c545/f1p0/6136	446.753	43.7141	3.3533	5.9114e-15	1.8721e-13
i4_LQ_PLCLR_c21724/f1p170/4742	100.617	1.27093	6.3069	6.1189e-15	1.936e-13
i5_LQ_PLCLR_c18630/f1p0/5113	201.25	0.604019	8.3802	6.2269e-15	1.9692e-13
i1_LQ_PLCLR_c3391/f1p0/1822	111.721	1.51005	6.2092	6.3544e-15	2.0075e-13
i3_LQ_PLCLR_c32892/f1p89/3054	87.3254	0.30201	8.1757	6.512e-15	2.0563e-13
i3_HQ_PLCLR_c18551/f2p0/3507	976.275	37.8294	4.6897	6.5949e-15	2.0815e-13
i0_LQ_PLCLR_c38882/f1p0/949	90.2532	0	Inf	6.7528e-15	2.1282e-13
i1_LQ_PLCLR_c10599/f1p43/1762	93.8927	0.883647	6.7314	6.8167e-15	2.1463e-13
i2_LQ_PLCLR_c23576/f1p1/3020	87.0911	0.423643	7.6835	6.8542e-15	2.1571e-13
i4_LQ_PLCLR_c2826/f1p0/4978	129.496	3.81279	5.0859	7.057e-15	2.2198e-13
i4_LQ_PLCLR_c22492/f1p56/5032	885.877	113.524	2.9641	7.8003e-15	2.4454e-13
i5_LQ_PLCLR_c13709/f1p0/5068	224.419	13.7399	4.0298	7.7982e-15	2.4454e-13
i5_LQ_PLCLR_c11285/f1p1/5188	78.0794	0	Inf	7.8206e-15	2.4505e-13
i3_LQ_PLCLR_c2143/f5p1/3354	543.429	56.0292	3.2778	7.8576e-15	2.461e-13
i6_LQ_PLCLR_c1918/f1p0/6344	515.727	0	Inf	8.3999e-15	2.627e-13
i3_LQ_PLCLR_c18538/f2p81/3271	77.7589	0	Inf	8.5848e-15	2.6822e-13
i1_LQ_PLCLR_c23182/f1p0/1943	117.952	2.47477	5.5748	8.7179e-15	2.7212e-13
i3_LQ_PLCLR_c20036/f1p3/3288	992.715	0	Inf	8.8996e-15	2.7766e-13
i5_LQ_PLCLR_c10501/f1p2/5986	196.294	10.3955	4.239	9.3973e-15	2.9291e-13
i4_LQ_PLCLR_c18479/f1p96/4952	77.2521	0	Inf	1.0091e-14	3.1408e-13
i4_LQ_PLCLR_c7368/f1p0/4738	169.913	7.18944	4.5628	1.0265e-14	3.1934e-13
i3_HQ_PLCLR_c12376/f5p5/3465	1032.4	134.786	2.9373	1.0463e-14	3.2534e-13
i6_LQ_PLCLR_c2802/f1p10/6676	296.577	2.78098	6.7367	1.0778e-14	3.3499e-13
i2_LQ_PLCLR_c18021/f1p3/3059	76.989	0	Inf	1.0962e-14	3.4006e-13
i3_LQ_PLCLR_c30134/f1p8/3441	85.4283	0.441823	7.5951	1.1052e-14	3.4268e-13
i2_LQ_PLCLR_c29212/f1p1/2134	173.625	6.3422	4.7748	1.1196e-14	3.4699e-13
i0_LQ_PLCLR_c27629/f1p4/729	212.952	13.1317	4.0194	1.1634e-14	3.6005e-13
i7_LQ_PLCLR_c248/f1p0/7651	76.8189	0	Inf	1.1703e-14	3.6201e-13
i4_LQ_PLCLR_c3079/f1p7/4355	92.0704	0.604019	7.252	1.1945e-14	3.6932e-13
i5_LQ_PLCLR_c3977/f1p0/5974	103.705	1.62748	5.9937	1.22e-14	3.7684e-13
i1_LQ_PLCLR_c10696/f1p0/2059	76.5334	0	Inf	1.2349e-14	3.8127e-13
i3_LQ_PLCLR_c39303/f1p0/3097	255.416	21.6912	3.5577	1.2484e-14	3.8506e-13
i4_LQ_PLCLR_c20709/f1p0/4723	76.3701	0	Inf	1.2736e-14	3.9264e-13
i4_LQ_PLCLR_c15042/f6p0/4755	221.404	12.9863	4.0916	1.2793e-14	3.9423e-13
i0_LQ_PLCLR_c5026/f2p0/790	113.737	1.81206	5.9719	1.308e-14	4.0288e-13
i1_LQ_PLCLR_c25143/f1p30/1051	299.558	3.39477	6.4634	1.3442e-14	4.1382e-13
i3_LQ_PLCLR_c6745/f1p0/3751	76.1661	0	Inf	1.4151e-14	4.3505e-13
i3_LQ_PLCLR_c8217/f1p0/3202	102.665	1.76729	5.8603	1.4377e-14	4.4116e-13
i3_LQ_PLCLR_c29461/f1p0/3178	163.812	7.90248	4.3736	1.4494e-14	4.4455e-13
i4_LQ_PLCLR_c21634/f1p0/4298	130.279	3.6828	5.1447	1.6014e-14	4.8999e-13
i5_LQ_PLCLR_c9830/f3p4/5678	185.042	0.441823	8.7102	1.6847e-14	5.1526e-13
i5_LQ_PLCLR_c7874/f1p0/5522	75.4478	0	Inf	1.7928e-14	5.4753e-13
i2_LQ_PLCLR_c10381/f1p2/2220	194.837	11.0568	4.1393	1.7988e-14	5.491e-13
i4_LQ_PLCLR_c17654/f1p2/5002	101.914	1.74911	5.8646	1.8141e-14	5.5351e-13
i3_HQ_PLCLR_c42883/f5p6/3680	478.926	49.5557	3.2727	1.8497e-14	5.6412e-13
i4_HQ_PLCLR_c1642/f3p0/4697	680.561	83.1428	3.0331	1.8985e-14	5.7872e-13
i3_LQ_PLCLR_c25840/f1p3/3516	352.815	32.1064	3.458	2.0678e-14	6.2915e-13
i3_LQ_PLCLR_c36096/f1p0/3233	90.0848	0.743833	6.9202	2.0779e-14	6.3193e-13
i4_LQ_PLCLR_c22236/f1p0/4929	189.993	12.0984	3.9731	2.106e-14	6.4019e-13
i3_LQ_PLCLR_c5762/f1p0/3889	373.695	35.7235	3.3869	2.112e-14	6.414e-13
i5_LQ_PLCLR_c7857/f1p3/5266	111.136	2.65094	5.3897	2.1456e-14	6.5101e-13
i5_LQ_PLCLR_c8311/f1p1/5141	249.878	17.0299	3.8751	2.2375e-14	6.7826e-13
i3_LQ_PLCLR_c15544/f1p0/3101	74.4564	0	Inf	2.3145e-14	7.0129e-13
i0_LQ_PLCLR_c43927/f1p0/1001	853.375	98.7993	3.1106	2.3417e-14	7.0884e-13
i1_LQ_PLCLR_c10476/f1p7/1274	305.27	7.4369	5.3592	2.3849e-14	7.216e-13
i5_LQ_PLCLR_c8547/f1p0/5288	74.4365	0	Inf	2.4032e-14	7.2679e-13
i2_LQ_PLCLR_c35753/f1p1/2569	100.916	1.32967	6.2459	2.4541e-14	7.4186e-13
i5_LQ_PLCLR_c16997/f1p0/5243	129.327	0.883647	7.1933	2.4904e-14	7.5178e-13
i3_LQ_PLCLR_c29479/f1p0/3341	106.006	1.7715	5.903	2.5253e-14	7.618e-13
i4_LQ_PLCLR_c3440/f1p0/4988	199.623	10.0921	4.306	2.526e-14	7.618e-13
i0_LQ_PLCLR_c28384/f1p5/529	133.325	0	Inf	2.5294e-14	7.6248e-13
i5_HQ_PLCLR_c14710/f3p4/6002	410.708	41.5637	3.3047	2.5531e-14	7.6927e-13
i4_LQ_PLCLR_c13155/f1p9/4685	95.1591	1.18566	6.3266	2.5802e-14	7.7709e-13
i2_LQ_PLCLR_c41045/f1p2/2842	82.4375	0.423643	7.6043	2.5887e-14	7.7929e-13
i3_HQ_PLCLR_c4186/f3p2/3979	206.886	13.6979	3.9168	2.5922e-14	7.7997e-13
i3_LQ_PLCLR_c22506/f1p0/3648	362.642	17.2353	4.3951	2.6177e-14	7.8729e-13
i2_LQ_PLCLR_c18286/f1p13/2976	89.0628	0.847286	6.7158	2.659e-14	7.9934e-13
i5_LQ_PLCLR_c17289/f1p0/5429	170.654	8.10944	4.3953	2.7042e-14	8.1254e-13
i4_LQ_PLCLR_c10037/f1p0/4964	145.118	4.50771	5.0087	2.7687e-14	8.3038e-13
i6_LQ_PLCLR_c1467/f1p0/6617	128	0	Inf	2.8676e-14	8.5965e-13
i3_LQ_PLCLR_c8680/f1p20/3787	253.443	17.364	3.8675	2.944e-14	8.8176e-13
i2_LQ_PLCLR_c5877/f1p26/2735	198.13	0	Inf	2.9487e-14	8.8276e-13
i4_LQ_PLCLR_c22020/f1p5/4755	73.6336	0	Inf	2.9963e-14	8.9659e-13
i3_LQ_PLCLR_c36296/f1p0/3205	295.143	25.8258	3.5145	3.048e-14	9.1079e-13
i4_HQ_PLCLR_c2075/f3p4/5050	209.233	12.8745	4.0225	3.0741e-14	9.1775e-13
i5_LQ_PLCLR_c2623/f1p2/5956	1081.88	146.804	2.8816	3.0762e-14	9.1796e-13
i4_LQ_PLCLR_c8271/f1p3/4959	75.7892	0	Inf	3.0831e-14	9.1962e-13
i4_LQ_PLCLR_c3384/f1p8/4792	1219.66	165.684	2.88	3.184e-14	9.4882e-13
i5_LQ_PLCLR_c3348/f1p2/5702	81.5139	0.441823	7.5274	3.3503e-14	9.9748e-13
i4_LQ_PLCLR_c4940/f1p2/4811	88.4472	0.604019	7.1941	3.3718e-14	1.0034e-12
i3_LQ_PLCLR_c20420/f3p0/3678	175.51	8.78618	4.3202	3.3903e-14	1.0084e-12
i5_LQ_PLCLR_c9865/f1p7/5453	99.6445	1.20804	6.3661	3.5126e-14	1.0434e-12
i1_LQ_PLCLR_c5689/f1p0/1842	126.275	3.94425	5.0007	3.6262e-14	1.0747e-12
i2_LQ_PLCLR_c18300/f1p13/2197	472.975	7.19358	6.0389	3.6883e-14	1.0921e-12
i4_LQ_PLCLR_c5106/f2p0/4433	93.9046	0	Inf	3.7365e-14	1.1059e-12
i4_LQ_PLCLR_c19903/f1p3/5073	93.3804	0	Inf	3.947e-14	1.1661e-12
i2_LQ_PLCLR_c27391/f2p7/2735	229.369	15.7043	3.8684	3.9656e-14	1.171e-12
i2_LQ_PLCLR_c33557/f1p7/2755	80.9541	0.423643	7.5781	4.0939e-14	1.2084e-12
i4_LQ_PLCLR_c17460/f1p3/4690	86.6103	0	Inf	4.1882e-14	1.2351e-12
i3_HQ_PLCLR_c14278/f3p2/3400	87.4294	0.847286	6.6891	4.2187e-14	1.2435e-12
i2_HQ_PLCLR_c12535/f2p1/2321	506.068	62.4788	3.0179	4.2696e-14	1.2579e-12
i2_HQ_PLCLR_c2632/f2p2/2878	496.045	63.0269	2.9764	4.3889e-14	1.2925e-12
i7_HQ_PLCLR_c1062/f4p0/7997	495.922	57.3029	3.1134	4.4489e-14	1.309e-12
i1_LQ_PLCLR_c22990/f1p3/1763	887.258	120.621	2.8789	4.8102e-14	1.412e-12
i2_HQ_PLCLR_c12172/f2p7/2415	1023.15	144.1	2.8279	4.8118e-14	1.412e-12
i2_LQ_PLCLR_c38677/f1p3/2778	80.2992	0.423643	7.5664	4.9116e-14	1.4406e-12
i2_LQ_PLCLR_c19485/f1p3/2538	427.633	49.6073	3.1078	4.9221e-14	1.4424e-12
i5_HQ_PLCLR_c14944/f6p3/5166	334.545	33.6988	3.3114	5.0566e-14	1.4804e-12
i2_LQ_PLCLR_c4601/f1p1/2771	353.675	34.5406	3.3561	5.3799e-14	1.5694e-12
i4_LQ_PLCLR_c12969/f1p811/4897	79.9368	0.423643	7.5599	5.4145e-14	1.5788e-12
i6_LQ_PLCLR_c3277/f1p0/6350	71.7731	0	Inf	5.4319e-14	1.5832e-12
i4_LQ_PLCLR_c10619/f1p134/4686	256.89	3.08299	6.3807	5.5026e-14	1.6024e-12
i6_LQ_PLCLR_c2777/f1p0/6404	156.831	6.58962	4.5729	5.6903e-14	1.6563e-12
i2_LQ_PLCLR_c15346/f1p4/2085	393.481	40.4269	3.2829	5.7006e-14	1.6585e-12
i3_LQ_PLCLR_c32512/f1p1/3068	468.424	54.4533	3.1047	5.7864e-14	1.6813e-12
i4_LQ_PLCLR_c14513/f1p4/4178	71.4517	0	Inf	5.98e-14	1.7367e-12
i4_LQ_PLCLR_c22094/f1p5/4849	106.904	2.54186	5.3943	6.0133e-14	1.7456e-12
i5_LQ_PLCLR_c3704/f1p124/5398	194.941	0	Inf	6.5139e-14	1.8876e-12
i2_LQ_PLCLR_c38613/f1p5/2968	85.94	0.725653	6.8879	6.6882e-14	1.9364e-12
i3_LQ_PLCLR_c16105/f5p0/3457	487.466	61.0108	2.9982	6.8082e-14	1.9702e-12
i2_LQ_PLCLR_c27632/f1p9/2650	314.865	1.27093	7.9527	7.0817e-14	2.0476e-12
i4_LQ_PLCLR_c19890/f1p0/4428	185.787	10.917	4.089	7.4761e-14	2.1587e-12
i5_LQ_PLCLR_c6015/f1p0/5294	144.497	6.43157	4.4897	7.724e-14	2.2283e-12
i5_HQ_PLCLR_c14629/f12p35/5366	759.139	98.7789	2.9421	7.7305e-14	2.2292e-12
i2_LQ_PLCLR_c13834/f1p3/2809	148.418	5.91851	4.6483	7.8827e-14	2.2711e-12
i3_LQ_PLCLR_c20440/f1p28/3141	420.219	46.4363	3.1778	7.9643e-14	2.2936e-12
i3_LQ_PLCLR_c5614/f1p6/3581	91.1997	0.906029	6.6533	8.0251e-14	2.309e-12
i3_LQ_PLCLR_c5828/f1p7/3601	70.3091	0	Inf	8.556e-14	2.4596e-12
i3_LQ_PLCLR_c43327/f7p5/3107	913.174	103.399	3.1427	8.6591e-14	2.4882e-12
i4_HQ_PLCLR_c3626/f2p0/5000	529.702	65.0796	3.0249	9.2092e-14	2.6439e-12
i0_LQ_PLCLR_c7942/f1p61/735	180.959	11.2776	4.0041	9.448e-14	2.7077e-12
i0_LQ_PLCLR_c49266/f1p0/612	10547.3	0.441823	14.543	9.5315e-14	2.7304e-12
i3_LQ_PLCLR_c6822/f1p0/3513	70.0379	0	Inf	9.6635e-14	2.767e-12
i3_LQ_PLCLR_c27118/f1p0/3718	105.081	2.31677	5.5032	9.8067e-14	2.8055e-12
i2_LQ_PLCLR_c1282/f11p12/2562	1123.7	162.338	2.7912	9.9403e-14	2.8425e-12
i5_LQ_PLCLR_c3191/f1p23/5323	100.152	1.89313	5.7253	1.0133e-13	2.8913e-12
i4_LQ_PLCLR_c16527/f1p0/4701	69.7411	0	Inf	1.0597e-13	3.0196e-12
i5_LQ_PLCLR_c9453/f1p2/5315	84.1535	0.847286	6.634	1.1083e-13	3.1553e-12
i4_LQ_PLCLR_c16934/f1p2/4659	475.66	59.1904	3.0065	1.1166e-13	3.1776e-12
i1_LQ_PLCLR_c5363/f1p1/1846	335.645	33.6542	3.3181	1.132e-13	3.2174e-12
i1_LQ_PLCLR_c11311/f2p0/1771	1011	150.374	2.7492	1.1364e-13	3.2284e-12
i2_HQ_PLCLR_c5147/f2p1/2713	601.368	78.4406	2.9386	1.1666e-13	3.3128e-12
i3_LQ_PLCLR_c15236/f1p2/3068	358.768	38.4597	3.2216	1.1822e-13	3.3541e-12
i2_LQ_PLCLR_c2677/f1p7/2163	120.703	4.23643	4.8325	1.2066e-13	3.4203e-12
i3_LQ_PLCLR_c8380/f1p26/3645	158.986	7.21182	4.4624	1.2281e-13	3.4782e-12
i2_LQ_PLCLR_c21946/f1p6/3021	210.43	14.095	3.9001	1.2367e-13	3.501e-12
i5_HQ_PLCLR_c5373/f2p2/5518	69.0427	0	Inf	1.3009e-13	3.6813e-12
i2_HQ_PLCLR_c6109/f3p0/2505	293.22	27.2211	3.4292	1.3152e-13	3.7186e-12
i3_HQ_PLCLR_c12857/f3p80/3415	675.339	93.6274	2.8506	1.3232e-13	3.7396e-12
i6_LQ_PLCLR_c2082/f1p0/6806	83.8485	0	Inf	1.325e-13	3.7428e-12
i2_LQ_PLCLR_c11838/f1p4/2156	188.505	9.92155	4.2479	1.333e-13	3.7624e-12
i4_HQ_PLCLR_c4769/f2p3/4912	328.778	34.2288	3.2638	1.361e-13	3.8362e-12
i4_LQ_PLCLR_c3929/f1p2/4503	68.9493	0	Inf	1.3718e-13	3.8651e-12
i5_LQ_PLCLR_c11947/f1p2/5951	160.415	9.07688	4.1435	1.4408e-13	4.0524e-12
i2_LQ_PLCLR_c40233/f1p13/2901	758.251	110.801	2.7747	1.5101e-13	4.2455e-12
i5_LQ_PLCLR_c5674/f1p0/5577	76.436	0.30201	7.9835	1.5451e-13	4.3403e-12
i3_LQ_PLCLR_c5962/f1p0/3602	203.395	13.4966	3.9136	1.6145e-13	4.5294e-12
i2_LQ_PLCLR_c22315/f1p1/2527	111.544	3.07879	5.1791	1.63e-13	4.5708e-12
i4_LQ_PLCLR_c11936/f1p0/4772	82.6327	0.847286	6.6077	1.6327e-13	4.5764e-12
i2_LQ_PLCLR_c12882/f1p1/2243	82.7183	0.883647	6.5486	1.6513e-13	4.6267e-12
i2_LQ_PLCLR_c39457/f1p2/2200	223.331	17.3974	3.6822	1.6604e-13	4.6501e-12
i2_HQ_PLCLR_c7251/f2p1/2854	553	72.2397	2.9364	1.6988e-13	4.7555e-12
i3_LQ_PLCLR_c39391/f1p166/3905	98.1389	2.1364	5.5216	1.7159e-13	4.8014e-12
i5_LQ_PLCLR_c17498/f1p3/5251	165.596	9.66835	4.0983	1.7308e-13	4.841e-12
i5_LQ_PLCLR_c12473/f1p0/5777	199.74	13.347	3.9035	1.7549e-13	4.9062e-12
i0_LQ_PLCLR_c27454/f1p0/580	68.0477	0	Inf	1.8162e-13	5.0732e-12
i3_LQ_PLCLR_c38263/f1p146/3190	75.9463	0	Inf	1.9022e-13	5.3068e-12
i5_LQ_PLCLR_c13841/f1p0/5133	146.632	0	Inf	1.9062e-13	5.3156e-12
i3_LQ_PLCLR_c21710/f1p3/3769	195.776	14.0782	3.7977	1.9395e-13	5.4061e-12
i2_LQ_PLCLR_c39658/f1p2/2379	338.59	35.3306	3.2606	1.9452e-13	5.4197e-12
i2_LQ_PLCLR_c34013/f1p160/2289	646.832	64.417	3.3279	2.0049e-13	5.5836e-12
i3_HQ_PLCLR_c6260/f2p3/3712	114.396	3.62406	4.9803	2.0342e-13	5.6628e-12
i2_LQ_PLCLR_c35291/f1p0/2829	76.215	0	Inf	2.0397e-13	5.6757e-12
i2_LQ_PLCLR_c27594/f1p1/2237	75.3663	0.423643	7.4749	2.1693e-13	6.0259e-12
i5_LQ_PLCLR_c16212/f1p0/5211	67.4301	0	Inf	2.1982e-13	6.1038e-12
i4_LQ_PLCLR_c9917/f1p0/4758	81.3714	0.847286	6.5855	2.3055e-13	6.3906e-12
i3_LQ_PLCLR_c29123/f1p0/3853	198.209	12.4103	3.9974	2.3267e-13	6.4467e-12
i5_LQ_PLCLR_c11444/f1p35/5606	1090.18	158.956	2.7779	2.3661e-13	6.5474e-12
i2_LQ_PLCLR_c8593/f1p1/2207	121.36	4.44062	4.7724	2.3881e-13	6.6056e-12
i4_LQ_PLCLR_c21872/f1p0/4857	67.0546	0	Inf	2.4508e-13	6.7704e-12
i2_LQ_PLCLR_c36377/f1p2/2287	598.907	78.575	2.9302	2.4646e-13	6.8028e-12
i2_LQ_PLCLR_c35724/f1p2/2305	336.053	16.9222	4.3117	2.6011e-13	7.1765e-12
i2_LQ_PLCLR_c24256/f1p1/2977	543.961	73.7426	2.8829	2.6307e-13	7.2552e-12
i2_LQ_PLCLR_c34877/f1p2/2331	238.639	6.11286	5.2868	2.6687e-13	7.3537e-12
i5_LQ_PLCLR_c5968/f1p6/5431	105.369	2.47897	5.4096	2.7055e-13	7.4519e-12
i2_LQ_PLCLR_c8460/f1p14/2610	474.201	61.647	2.9434	2.7183e-13	7.481e-12
i3_LQ_PLCLR_c36525/f1p0/3894	109.392	3.06061	5.1595	2.7177e-13	7.481e-12
i3_HQ_PLCLR_c2699/f8p0/3819	1027.13	159.336	2.6885	2.7259e-13	7.4985e-12
i2_LQ_PLCLR_c1764/f3p5/3081	250.195	23.6264	3.4046	2.8008e-13	7.6936e-12
i4_LQ_PLCLR_c7208/f1p4/4733	96.4706	1.51005	5.9974	2.8015e-13	7.6936e-12
i2_LQ_PLCLR_c37391/f1p1/3014	66.7158	0	Inf	2.8109e-13	7.716e-12
i5_HQ_PLCLR_c2049/f2p0/5603	258.401	22.0716	3.5493	2.8626e-13	7.8548e-12
i1_HQ_PLCLR_c2281/f5p23/2014	3457.75	48.1293	6.1668	2.934e-13	8.037e-12
i4_LQ_PLCLR_c11052/f1p1/4696	108.857	3.14588	5.1128	2.9673e-13	8.125e-12
i4_LQ_PLCLR_c12828/f1p0/4862	74.2732	0.441823	7.3932	3.0192e-13	8.2635e-12
i4_LQ_PLCLR_c17983/f1p2/4332	334.878	29.6777	3.4962	3.0864e-13	8.4439e-12
i2_LQ_PLCLR_c17879/f1p3/2244	213.44	16.841	3.6638	3.1006e-13	8.4791e-12
i5_LQ_PLCLR_c17601/f1p5/5068	66.3832	0	Inf	3.1087e-13	8.4977e-12
i5_LQ_PLCLR_c6040/f1p0/5293	144.298	6.22052	4.5359	3.1107e-13	8.4996e-12
i4_LQ_PLCLR_c11277/f1p29/4690	130.83	1.20804	6.7589	3.128e-13	8.5432e-12
i3_LQ_PLCLR_c22164/f1p0/4023	220.131	15.1814	3.858	3.1383e-13	8.5679e-12
i2_LQ_PLCLR_c25363/f1p2/2659	91.0629	1.69457	5.7479	3.2004e-13	8.7337e-12
i3_LQ_PLCLR_c32569/f1p7/3050	346.159	0	Inf	3.2482e-13	8.8567e-12
i5_HQ_PLCLR_c15017/f3p0/5327	148.788	0	Inf	3.2617e-13	8.8899e-12
i2_LQ_PLCLR_c12995/f1p3/2753	165.314	8.82112	4.2281	3.3171e-13	9.0334e-12
i2_LQ_PLCLR_c36379/f1p1/2516	85.6885	1.27093	6.0751	3.343e-13	9.1e-12
i4_LQ_PLCLR_c20201/f1p0/4873	171.114	3.53459	5.5973	3.394e-13	9.2312e-12
i3_LQ_PLCLR_c42389/f1p3/3215	812.799	0	Inf	3.398e-13	9.2383e-12
i4_LQ_PLCLR_c8605/f1p1/4704	80.1608	0.725653	6.7875	3.5226e-13	9.5729e-12
i5_LQ_PLCLR_c5067/f1p1/5341	73.7451	0.30201	7.9318	3.5289e-13	9.5861e-12
i1_LQ_PLCLR_c8500/f1p21/1519	90.8474	1.45131	5.968	3.545e-13	9.6256e-12
i0_LQ_PLCLR_c4236/f1p0/914	65.8297	0	Inf	3.7213e-13	1.0083e-11
i2_LQ_PLCLR_c18458/f1p7/2831	191.844	13.6224	3.8159	3.723e-13	1.0084e-11
i2_LQ_PLCLR_c24153/f1p11/2255	449.037	56.1341	2.9999	3.7478e-13	1.0143e-11
i3_LQ_PLCLR_c39037/f1p3/3338	65.781	0	Inf	3.7571e-13	1.0164e-11
i4_LQ_PLCLR_c24539/f1p3/4187	584.019	76.1211	2.9396	3.7734e-13	1.0203e-11
i2_LQ_PLCLR_c8059/f2p2/2606	99.2663	2.63276	5.2367	3.9523e-13	1.0669e-11
i2_LQ_PLCLR_c38863/f1p0/2675	65.5677	0	Inf	4.0604e-13	1.0943e-11
i2_LQ_PLCLR_c2952/f1p1/2433	79.5536	0.847286	6.5529	4.089e-13	1.1016e-11
i0_HQ_PLCLR_c1724/f7p3/671	6255.46	382.209	4.0327	4.1082e-13	1.1058e-11
i3_LQ_PLCLR_c38056/f1p0/3349	103.426	2.84387	5.1846	4.1122e-13	1.1064e-11
i3_HQ_PLCLR_c2530/f3p1/3956	364.303	41.2756	3.1418	4.1473e-13	1.1154e-11
i3_HQ_PLCLR_c7330/f3p0/3509	368.488	0	Inf	4.149e-13	1.1154e-11
i0_LQ_PLCLR_c20160/f1p1/863	276.124	25.2693	3.4499	4.1663e-13	1.1196e-11
i3_LQ_PLCLR_c10165/f2p0/3173	65.494	0	Inf	4.2697e-13	1.1464e-11
i2_LQ_PLCLR_c19690/f1p1/2793	160.328	9.4978	4.0773	4.2946e-13	1.1526e-11
i5_LQ_PLCLR_c10176/f1p16/5274	114.632	4.38187	4.7093	4.3219e-13	1.159e-11
i3_LQ_PLCLR_c18534/f2p0/3749	318.593	5.7437	5.7936	4.482e-13	1.1985e-11
i5_HQ_PLCLR_c18921/f12p1/5710	136.288	4.83215	4.8179	4.5132e-13	1.2064e-11
i2_LQ_PLCLR_c2888/f1p312/2497	3882	3.80444	9.9949	4.6352e-13	1.2379e-11
i2_LQ_PLCLR_c26139/f1p7/2574	138.804	6.36868	4.4459	4.7001e-13	1.2548e-11
i2_LQ_PLCLR_c21187/f1p0/2572	84.4942	1.1493	6.2	4.7075e-13	1.2562e-11
i2_LQ_PLCLR_c5117/f1p1/2634	79.0141	0.847286	6.5431	4.7925e-13	1.2768e-11
i4_LQ_PLCLR_c22109/f1p1/4528	106.549	0	Inf	5.0147e-13	1.3317e-11
i5_LQ_PLCLR_c16508/f1p0/5336	173.999	10.3088	4.0771	5.0127e-13	1.3317e-11
i4_LQ_PLCLR_c7948/f1p0/4419	64.8403	0	Inf	5.0343e-13	1.3363e-11
i3_LQ_PLCLR_c26987/f1p0/3179	435.923	20.6148	4.4023	5.1334e-13	1.3615e-11
i4_LQ_PLCLR_c12001/f1p17/4588	64.9207	0	Inf	5.1357e-13	1.3616e-11
i2_LQ_PLCLR_c35468/f1p4/2367	84.4103	1.02766	6.36	5.1881e-13	1.3743e-11
i2_LQ_PLCLR_c37021/f1p0/2319	471.589	59.417	2.9886	5.307e-13	1.403e-11
i2_LQ_PLCLR_c18992/f1p2/2861	106.446	3.25496	5.0313	5.3505e-13	1.4133e-11
i2_LQ_PLCLR_c17935/f1p5/2546	219.767	16.8089	3.7087	5.3844e-13	1.4217e-11
i5_HQ_PLCLR_c14679/f5p1/5678	184.326	0	Inf	5.4047e-13	1.4259e-11
i3_LQ_PLCLR_c22238/f1p0/3661	64.6587	0	Inf	5.4084e-13	1.4261e-11
i1_LQ_PLCLR_c12644/f1p0/1990	231.136	19.5353	3.5646	5.5012e-13	1.449e-11
i4_LQ_PLCLR_c2011/f3p6/5040	181.098	12.0355	3.9114	5.5591e-13	1.4637e-11
i2_LQ_PLCLR_c37074/f1p10/2472	143.893	7.13632	4.3337	5.7705e-13	1.5187e-11
i2_LQ_PLCLR_c39590/f1p11/2396	1698.67	257.178	2.7236	5.8525e-13	1.5391e-11
i5_LQ_PLCLR_c16488/f1p0/5438	64.4362	0	Inf	5.8582e-13	1.54e-11
i4_LQ_PLCLR_c13523/f2p0/4232	344.552	40.5289	3.0877	5.9367e-13	1.5599e-11
i2_LQ_PLCLR_c41201/f1p2/2717	64.3627	0	Inf	5.9441e-13	1.5613e-11
i5_LQ_PLCLR_c5459/f1p0/5341	134.167	6.17575	4.4413	5.9793e-13	1.5699e-11
i4_LQ_PLCLR_c20476/f1p3/4806	306.681	31.4394	3.2861	6.1687e-13	1.6177e-11
i4_LQ_PLCLR_c22743/f1p0/4661	83.7351	0.30201	8.1151	6.1679e-13	1.6177e-11
i2_LQ_PLCLR_c13909/f1p3/2848	216.665	16.2273	3.739	6.1766e-13	1.6191e-11
i4_LQ_PLCLR_c12905/f1p3/4307	148.879	8.96923	4.053	6.1856e-13	1.6208e-11
i4_LQ_PLCLR_c22465/f1p8/4786	158.08	9.66835	4.0312	6.1937e-13	1.6223e-11
i3_LQ_PLCLR_c7282/f1p3/3566	256.143	22.7414	3.4936	6.2054e-13	1.6247e-11
i1_LQ_PLCLR_c8710/f1p55/1633	64.241	0	Inf	6.312e-13	1.6512e-11
i5_LQ_PLCLR_c13118/f2p1/5191	173.711	0.423643	8.6796	6.4749e-13	1.6932e-11
i3_LQ_PLCLR_c22445/f1p1/3353	460.355	61.9349	2.8939	6.4842e-13	1.6949e-11
i4_LQ_PLCLR_c8920/f1p11/4853	64.0849	0	Inf	6.5102e-13	1.701e-11
i2_LQ_PLCLR_c24553/f1p1/2576	359.137	40.2662	3.1569	6.551e-13	1.711e-11
i2_LQ_PLCLR_c22727/f1p0/2566	715.137	106.085	2.753	6.6049e-13	1.7244e-11
i4_LQ_PLCLR_c22049/f1p9/4682	285.729	0	Inf	6.6604e-13	1.7382e-11
i4_LQ_PLCLR_c5976/f1p0/4611	71.6206	0.441823	7.3408	6.672e-13	1.7405e-11
i2_HQ_PLCLR_c28326/f2p5/2120	547.078	76.5809	2.8367	6.6769e-13	1.7411e-11
i4_LQ_PLCLR_c10201/f1p1/4568	393.817	0	Inf	6.6837e-13	1.7422e-11
i4_LQ_PLCLR_c23444/f1p1/4152	416.559	49.3488	3.0774	6.8138e-13	1.774e-11
i4_HQ_PLCLR_c1828/f5p1/4946	406.611	51.8863	2.9702	6.9145e-13	1.7994e-11
i4_LQ_PLCLR_c2949/f1p1/4643	919.807	107.552	3.0963	6.9879e-13	1.8171e-11
i2_HQ_PLCLR_c2238/f3p7/2690	291.034	32.5509	3.1604	7.0322e-13	1.8279e-11
i1_HQ_PLCLR_c8150/f2p3/1601	2188.89	328.705	2.7353	7.1511e-13	1.8573e-11
i2_LQ_PLCLR_c20423/f1p5/2660	292.247	34.606	3.0781	7.2119e-13	1.8724e-11
i4_LQ_PLCLR_c6767/f1p2/4784	77.4483	0.883647	6.4536	7.3664e-13	1.9087e-11
i2_HQ_PLCLR_c45365/f4p4/2133	197.068	15.2499	3.6918	7.5317e-13	1.9507e-11
i5_LQ_PLCLR_c7295/f1p65/5290	1170.91	180.77	2.6954	7.5501e-13	1.9539e-11
i3_HQ_PLCLR_c18532/f2p4/3412	172.962	13.2547	3.7059	7.596e-13	1.965e-11
i3_LQ_PLCLR_c9038/f1p4/3555	194.966	13.3554	3.8677	7.6719e-13	1.9839e-11
i6_LQ_PLCLR_c3192/f1p1/6179	147.788	8.51905	4.1167	7.6807e-13	1.9846e-11
i2_HQ_PLCLR_c27049/f2p4/2874	87.9119	1.20804	6.1853	7.7103e-13	1.9914e-11
i5_LQ_PLCLR_c19696/f1p7/5085	431.933	55.2895	2.9657	7.7815e-13	2.009e-11
i4_LQ_PLCLR_c19452/f1p0/4876	295.199	30.0119	3.2981	8.0312e-13	2.0719e-11
i0_LQ_PLCLR_c6078/f2p0/712	63.1572	0	Inf	8.7219e-13	2.2465e-11
i3_LQ_PLCLR_c37127/f1p0/3946	63.1029	0	Inf	8.8167e-13	2.2682e-11
i2_LQ_PLCLR_c13366/f1p4/2534	394.95	45.4144	3.1205	9.0113e-13	2.3146e-11
i2_LQ_PLCLR_c34783/f1p5/2792	5654.07	0	Inf	9.035e-13	2.3198e-11
i2_LQ_PLCLR_c5284/f1p9/2884	211.22	15.9924	3.7233	9.073e-13	2.3286e-11
i4_LQ_PLCLR_c22399/f1p69/4220	62.8931	0	Inf	9.5315e-13	2.4405e-11
i0_LQ_PLCLR_c23140/f1p0/700	82.0526	1.16748	6.1351	9.6603e-13	2.4715e-11
i2_LQ_PLCLR_c36189/f1p9/2527	125.115	5.55355	4.4937	9.669e-13	2.4728e-11
i0_LQ_PLCLR_c12001/f1p17/616	454.944	59.1849	2.9424	1.0024e-12	2.5616e-11
i2_HQ_PLCLR_c45020/f3p6/2123	511.954	64.7947	2.9821	1.0157e-12	2.5947e-11
i4_LQ_PLCLR_c12877/f1p0/4677	62.7449	0	Inf	1.0179e-12	2.5992e-11
i0_LQ_PLCLR_c39173/f1p0/929	192.512	13.9454	3.7871	1.0728e-12	2.734e-11
i4_LQ_PLCLR_c6083/f1p0/4269	62.6253	0	Inf	1.0811e-12	2.754e-11
i6_LQ_PLCLR_c1484/f1p0/6680	95.2717	2.47477	5.2667	1.0904e-12	2.7768e-11
i0_LQ_PLCLR_c42388/f1p16/830	264.024	26.5109	3.316	1.1011e-12	2.8027e-11
i5_HQ_PLCLR_c11984/f2p0/5934	181.97	12.9737	3.81	1.117e-12	2.84e-11
i4_HQ_PLCLR_c16063/f3p0/4785	291.949	0	Inf	1.1397e-12	2.8964e-11
i2_LQ_PLCLR_c38469/f1p0/2345	62.3116	0	Inf	1.1509e-12	2.9228e-11
i3_LQ_PLCLR_c25810/f1p0/3836	99.5262	2.47897	5.3273	1.1509e-12	2.9228e-11
i5_LQ_PLCLR_c3560/f1p15/5794	62.2661	0	Inf	1.1614e-12	2.9472e-11
i3_LQ_PLCLR_c6659/f1p5/3613	346.914	40.027	3.1155	1.2076e-12	3.0596e-11
i5_LQ_PLCLR_c6880/f1p0/5887	327.22	36.3862	3.1688	1.2073e-12	3.0596e-11
i3_LQ_PLCLR_c45483/f1p58/3188	102.703	3.25496	4.9797	1.2121e-12	3.0698e-11
i2_LQ_PLCLR_c19156/f1p9/2632	62.1579	0	Inf	1.2307e-12	3.1146e-11
i4_LQ_PLCLR_c10904/f1p0/4442	298.586	0	Inf	1.2333e-12	3.1197e-11
i2_LQ_PLCLR_c23019/f2p5/2591	256.771	23.0336	3.4787	1.3191e-12	3.3305e-11
i1_LQ_PLCLR_c17385/f1p8/1342	6111.38	730.306	3.0649	1.3287e-12	3.3533e-11
i5_LQ_PLCLR_c17386/f1p3/5699	151.485	7.74874	4.2891	1.3316e-12	3.3592e-11
i2_LQ_PLCLR_c35138/f1p1/2629	69.3261	0.441823	7.2938	1.3446e-12	3.3907e-11
i4_LQ_PLCLR_c6335/f1p3/4386	497.11	26.4018	4.2349	1.3716e-12	3.4561e-11
i2_LQ_PLCLR_c18728/f1p8/2782	141.682	8.22267	4.1069	1.3823e-12	3.4806e-11
i2_LQ_PLCLR_c36774/f1p2/2337	602.087	19.9869	4.9128	1.3924e-12	3.5046e-11
i2_LQ_PLCLR_c2959/f1p3/2775	102.511	2.95715	5.1154	1.4117e-12	3.5505e-11
i5_LQ_PLCLR_c8021/f1p25/5474	104.313	0	Inf	1.4382e-12	3.6129e-11
i1_LQ_PLCLR_c23085/f1p0/1966	61.4347	0	Inf	1.5301e-12	3.8394e-11
i3_LQ_PLCLR_c20104/f1p0/3662	122.761	5.77864	4.409	1.5535e-12	3.8951e-11
i4_LQ_PLCLR_c9752/f1p0/4835	289.349	29.7016	3.2842	1.5572e-12	3.9027e-11
i2_LQ_PLCLR_c5592/f1p9/3009	61.4198	0	Inf	1.5918e-12	3.9864e-11
i3_HQ_PLCLR_c34075/f4p0/3086	2553.43	378.092	2.7556	1.6223e-12	4.0582e-11
i5_LQ_PLCLR_c11985/f1p1/5448	74.7123	0.883647	6.4017	1.6573e-12	4.1424e-11
i5_LQ_PLCLR_c8158/f1p0/5316	80.9422	0	Inf	1.6735e-12	4.1797e-11
i3_LQ_PLCLR_c19615/f1p4/3457	536.56	84.7891	2.6618	1.6809e-12	4.1951e-11
i4_LQ_PLCLR_c3094/f1p2/4742	170.107	0	Inf	1.6923e-12	4.2218e-11
i7_LQ_PLCLR_c666/f1p0/7410	61.211	0	Inf	1.7218e-12	4.2925e-11
i7_LQ_PLCLR_c761/f1p0/7110	74.5308	0.847286	6.4588	1.7219e-12	4.2925e-11
i3_LQ_PLCLR_c22929/f1p0/3407	248.251	24.4247	3.3454	1.8357e-12	4.5708e-11
i2_LQ_PLCLR_c35930/f1p0/2654	68.4157	0.30201	7.8236	1.8794e-12	4.6744e-11
i5_LQ_PLCLR_c17735/f1p2/5323	169.987	12.6395	3.7494	1.8876e-12	4.693e-11
i1_LQ_PLCLR_c11397/f1p0/1439	97.2543	2.35733	5.3665	1.9219e-12	4.7745e-11
i3_LQ_PLCLR_c4216/f1p20/3151	963.937	158.275	2.6065	1.9404e-12	4.8169e-11
i5_LQ_PLCLR_c8949/f1p0/5716	97.3289	2.11407	5.5248	1.9684e-12	4.8826e-11
i3_HQ_PLCLR_c1546/f6p0/3214	404.995	53.3447	2.9245	1.9807e-12	4.9113e-11
i6_LQ_PLCLR_c509/f2p0/6913	83.3076	0.441823	7.5588	2.0293e-12	5.0299e-11
i2_LQ_PLCLR_c32335/f2p0/2766	60.6124	0	Inf	2.0899e-12	5.1761e-11
i2_LQ_PLCLR_c10424/f1p7/3052	60.6078	0	Inf	2.0918e-12	5.179e-11
i5_LQ_PLCLR_c17604/f1p7/5392	60.5678	0	Inf	2.1087e-12	5.2168e-11
i5_LQ_PLCLR_c15890/f1p0/5988	60.5242	0	Inf	2.1273e-12	5.2608e-11
i2_LQ_PLCLR_c33505/f1p2/2732	92.8351	2.33495	5.3132	2.1443e-12	5.3007e-11
i2_LQ_PLCLR_c21194/f1p4/2794	672.501	105.379	2.6739	2.1726e-12	5.3687e-11
i2_LQ_PLCLR_c23417/f1p37/2434	256.317	9.05183	4.8236	2.1841e-12	5.3949e-11
i2_LQ_PLCLR_c19535/f1p6/2740	216.58	22.2603	3.2824	2.22e-12	5.4818e-11
i4_HQ_PLCLR_c1648/f2p10/4877	229.971	24.1477	3.2515	2.3108e-12	5.6951e-11
i5_LQ_PLCLR_c8220/f1p10/5298	136.358	7.07615	4.2683	2.3125e-12	5.697e-11
i4_LQ_PLCLR_c23533/f1p66/4208	280.467	29.6888	3.2398	2.3211e-12	5.716e-11
i2_LQ_PLCLR_c14976/f1p2/2122	744.67	113.971	2.7079	2.371e-12	5.8368e-11
i2_LQ_PLCLR_c43584/f1p1/2068	60.0807	0	Inf	2.4134e-12	5.9389e-11
i2_HQ_PLCLR_c2664/f3p1/2369	360.894	44.9486	3.0052	2.4522e-12	6.0321e-11
i5_LQ_PLCLR_c3592/f1p107/5201	266.367	29.3771	3.1807	2.5412e-12	6.2464e-11
i3_LQ_PLCLR_c26940/f1p1/3905	135.294	8.32192	4.023	2.5684e-12	6.3108e-11
i3_LQ_PLCLR_c13795/f1p0/3899	254.978	24.5311	3.3777	2.5903e-12	6.3598e-11
i5_LQ_PLCLR_c13687/f1p0/5075	59.8799	0	Inf	2.6076e-12	6.3998e-11
i0_LQ_PLCLR_c41706/f1p0/618	214.775	18.6698	3.524	2.6219e-12	6.4324e-11
i2_LQ_PLCLR_c2154/f3p0/2585	138.501	7.80323	4.1497	2.6289e-12	6.4473e-11
i5_LQ_PLCLR_c3201/f1p18/5549	474.171	65.3691	2.8587	2.6785e-12	6.5655e-11
i5_LQ_PLCLR_c6055/f1p0/5498	73.1677	0.847286	6.4322	2.6791e-12	6.5655e-11
i3_LQ_PLCLR_c25531/f1p0/3761	289.121	31.8365	3.1829	2.7191e-12	6.6584e-11
i5_LQ_PLCLR_c1907/f3p0/5314	113.215	5.22916	4.4363	2.7502e-12	6.7296e-11
i2_LQ_PLCLR_c22687/f1p8/3098	253.644	25.2553	3.3281	2.7648e-12	6.7627e-11
i3_LQ_PLCLR_c36270/f1p0/3368	312.795	36.7272	3.0903	2.7994e-12	6.8448e-11
i5_LQ_PLCLR_c4397/f1p0/5592	591.026	91.5429	2.6907	2.8303e-12	6.9151e-11
i5_LQ_PLCLR_c6473/f1p63/5657	407.006	54.3891	2.9037	2.9733e-12	7.2536e-11
i7_LQ_PLCLR_c994/f1p0/7166	67.7466	0	Inf	2.9792e-12	7.2626e-11
i3_LQ_PLCLR_c11870/f1p86/3542	385.009	20.8748	4.2051	3.0488e-12	7.4294e-11
i5_LQ_PLCLR_c15826/f1p0/5706	152.096	0.604019	7.9762	3.0932e-12	7.5348e-11
i2_LQ_PLCLR_c38795/f1p0/2503	59.2958	0	Inf	3.1596e-12	7.6936e-11
i2_LQ_PLCLR_c40995/f1p2/2347	452.609	67.9539	2.7356	3.1877e-12	7.7592e-11
i3_LQ_PLCLR_c36445/f1p11/3240	82.6246	1.20804	6.0958	3.2476e-12	7.8991e-11
[truncated: 5,876 more rows]

## Sheet: LC_R0vsP_R0.DEG_down
Gene_id	LC_R0_readcount	P_R0_readcount	log2FoldChange	pval	padj
[truncated: 6,802 more rows]
