# Supplementary material for: Single-Molecule Long-Read Sequencing of Purslane (Portulaca oleracea) and Differential Gene Expression Related with Biosynthesis of Unsaturated Fatty Acids
Source: Plants (Basel). 2021 Mar 30;10(4):655. doi: 10.3390/plants10040655 (PMC8066459; doi:10.3390/plants10040655)
Supplement: Supplementary file 1 [file plants-10-00655-s001.zip › Supplementary materials/Supplementary table 6.xls]

## Sheet: LC_L0vsP_L0.DEG_KEGG_up
Table S6 KEGG pathway enrichment results of up-regulated and down-regulated pathways in leaves and roots of two purslane genotypes ('LCL' and 'PL')
#Term	Database	ID	Input number	Background number	P-Value	Corrected P-Value	Input	Hyperlink
Starch and sucrose metabolism	KEGG PATHWAY	ko00500	100	612	0.000361998	0.0419917	i2_HQ_PLCLR_c44698/f14p7/2259|i2_HQ_PLCLR_c2391/f2p0/2617|i1_LQ_PLCLR_c16873/f2p0/1364|i1_LQ_PLCLR_c6182/f1p0/1866|i2_HQ_PLCLR_c42065/f2p1/2091|i1_LQ_PLCLR_c818/f12p0/1769|i1_LQ_PLCLR_c2644/f2p0/1438|i2_LQ_PLCLR_c42123/f2p2/2176|i1_LQ_PLCLR_c8033/f1p0/1726|i2_LQ_PLCLR_c38099/f1p0/2839|i3_HQ_PLCLR_c20245/f2p20/3707|i2_LQ_PLCLR_c6840/f1p5/2312|i3_LQ_PLCLR_c4387/f1p3/3493|i3_LQ_PLCLR_c10735/f2p7/333…	http://www.genome.jp/kegg-bin/show_pathway?ko00500/K00975%09red/K01177%09red/K16055%09red/K01810%09red/K01187%09red/K00700%09red/K01188%09red/K00703%09red/K00705%09red/K00688%09red/K01213%09red/K08678%09red/K05350%09red/K00963%09red/K00847%09red/K19893%09red/K15920%09red/K00844%09red/K19891%09red/K01193%09red/K13648%09red/K01835%09red/K01051%09red/K08679%09red/K05349%09red/K00696%09red/K00695%09r…
Plant-pathogen interaction	KEGG PATHWAY	ko04626	73	434	0.00107071	0.0516132	i2_LQ_PLCLR_c19296/f1p1/2728|i2_LQ_PLCLR_c20783/f1p23/2439|i2_LQ_PLCLR_c34650/f1p5/3256|i3_LQ_PLCLR_c12296/f1p1/3316|i3_LQ_PLCLR_c25775/f1p9/3737|i5_LQ_PLCLR_c11924/f1p13/5159|i4_LQ_PLCLR_c5238/f1p0/4784|i2_LQ_PLCLR_c19061/f1p6/2865|i4_LQ_PLCLR_c18390/f1p11/4832|i2_LQ_PLCLR_c22033/f1p28/2477|i2_LQ_PLCLR_c8774/f1p18/2660|i2_HQ_PLCLR_c7107/f5p3/2891|i4_LQ_PLCLR_c18130/f1p3/4318|i2_LQ_PLCLR_c15433/f…	http://www.genome.jp/kegg-bin/show_pathway?ko04626/K13414%09red/K09487%09red/K13457%09red/K13412%09red/K13448%09red/K13429%09red/K04079%09red/K05391%09red/K13447%09red/K13459%09red/K13424%09red
Taurine and hypotaurine metabolism	KEGG PATHWAY	ko00430	14	45	0.00174844	0.0516132	i4_LQ_PLCLR_c22830/f1p1/4418|i2_LQ_PLCLR_c39451/f1p28/2504|i2_LQ_PLCLR_c7462/f1p21/2381|i3_LQ_PLCLR_c3587/f1p0/3618|i2_LQ_PLCLR_c4789/f1p23/2157|i3_LQ_PLCLR_c9121/f1p16/3562|i1_LQ_PLCLR_c10065/f1p0/1636|i2_LQ_PLCLR_c8103/f1p2/2313|i4_LQ_PLCLR_c22109/f1p1/4528|i2_LQ_PLCLR_c10932/f1p1/2240|i2_LQ_PLCLR_c22032/f1p2/2396|i2_LQ_PLCLR_c9908/f1p31/2811|i4_LQ_PLCLR_c18033/f1p5/4755|i3_LQ_PLCLR_c10152/f1p2…	http://www.genome.jp/kegg-bin/show_pathway?ko00430/K10712%09red/K01580%09red/K18592%09red
Aminoacyl-tRNA biosynthesis	KEGG PATHWAY	ko00970	57	327	0.00177976	0.0516132	i3_LQ_PLCLR_c3899/f3p3/3724|i2_LQ_PLCLR_c20705/f1p5/2316|i3_LQ_PLCLR_c8748/f1p0/3248|i3_LQ_PLCLR_c37248/f1p16/3536|i3_LQ_PLCLR_c5772/f1p0/3157|i2_LQ_PLCLR_c37574/f1p50/2465|i2_LQ_PLCLR_c23430/f1p2/2245|i2_LQ_PLCLR_c36368/f1p3/2317|i5_LQ_PLCLR_c4326/f1p50/5187|i2_LQ_PLCLR_c29932/f1p6/2130|i2_LQ_PLCLR_c10517/f2p2/2479|i2_HQ_PLCLR_c17866/f2p30/2818|i2_HQ_PLCLR_c2619/f4p1/2231|i3_LQ_PLCLR_c40804/f2p4…	http://www.genome.jp/kegg-bin/show_pathway?ko00970/K00604%09red/K04567%09red/K01885%09red/K01876%09red/K01870%09red/K01881%09red/K02434%09red/K14164%09red/K01873%09red/K01872%09red/K01874%09red/K01886%09red/K02433%09red/K01883%09red/K01889%09red/K01868%09red/K01869%09red/K01892%09red/K01890%09red
Monoterpenoid biosynthesis	KEGG PATHWAY	ko00902	18	70	0.00256062	0.0594065	i4_LQ_PLCLR_c20535/f1p0/5003|i1_LQ_PLCLR_c14846/f1p7/1045|i2_LQ_PLCLR_c12602/f1p39/2249|i3_LQ_PLCLR_c10746/f1p6/3979|i2_LQ_PLCLR_c12556/f1p41/2511|i3_LQ_PLCLR_c28800/f1p0/3637|i3_LQ_PLCLR_c28551/f1p0/3713|i4_LQ_PLCLR_c19459/f1p0/4796|i4_LQ_PLCLR_c13080/f1p0/4285|i4_HQ_PLCLR_c25002/f2p2/4216|i4_LQ_PLCLR_c8300/f1p0/4949|i1_LQ_PLCLR_c6051/f1p4/1158|i5_LQ_PLCLR_c12727/f1p251/5438|i3_LQ_PLCLR_c27828/f…	http://www.genome.jp/kegg-bin/show_pathway?ko00902/K15095%09red
Cyanoamino acid metabolism	KEGG PATHWAY	ko00460	27	134	0.00542107	0.104807	i3_LQ_PLCLR_c3587/f1p0/3618|i4_LQ_PLCLR_c22109/f1p1/4528|i2_LQ_PLCLR_c24510/f1p1/2622|i2_HQ_PLCLR_c2143/f4p1/2227|i2_HQ_PLCLR_c1279/f5p7/2411|i2_LQ_PLCLR_c4789/f1p23/2157|i4_LQ_PLCLR_c18033/f1p5/4755|i2_LQ_PLCLR_c33567/f1p7/2563|i3_LQ_PLCLR_c4914/f1p3/3322|i2_LQ_PLCLR_c39451/f1p28/2504|i1_LQ_PLCLR_c6182/f1p0/1866|i2_LQ_PLCLR_c36061/f1p0/2427|i1_LQ_PLCLR_c19739/f1p0/1986|i5_LQ_PLCLR_c7417/f1p0/519…	http://www.genome.jp/kegg-bin/show_pathway?ko00460/K00600%09red/K05349%09red/K05350%09red/K18592%09red/K01188%09red
Circadian rhythm - plant	KEGG PATHWAY	ko04712	50	302	0.00769193	0.127466	i4_LQ_PLCLR_c17165/f1p0/4696|i3_HQ_PLCLR_c16227/f2p0/3093|i2_LQ_PLCLR_c5621/f1p0/2428|i1_LQ_PLCLR_c22480/f1p0/2030|i3_HQ_PLCLR_c4627/f3p0/3575|i5_LQ_PLCLR_c15802/f1p3/5486|i5_LQ_PLCLR_c4031/f1p0/5345|i3_HQ_PLCLR_c20202/f2p3/3407|i2_HQ_PLCLR_c44504/f3p4/2933|i4_HQ_PLCLR_c25014/f5p0/4093|i4_LQ_PLCLR_c9195/f1p8/4648|i3_LQ_PLCLR_c10638/f1p5/3259|i2_LQ_PLCLR_c12480/f2p4/2590|i2_LQ_PLCLR_c6074/f1p6/276…	http://www.genome.jp/kegg-bin/show_pathway?ko04712/K10143%09red/K12118%09red/K12119%09red/K16240%09red/K12133%09red/K16222%09red/K12120%09red/K12130%09red/K12126%09red/K12125%09red/K12124%09red/K12129%09red/K03115%09red
Arginine and proline metabolism	KEGG PATHWAY	ko00330	43	258	0.0115348	0.164957	i2_LQ_PLCLR_c39069/f1p12/2278|i2_HQ_PLCLR_c1306/f12p113/3157|i2_LQ_PLCLR_c14554/f1p7/1979|i1_LQ_PLCLR_c21813/f1p0/1653|i1_LQ_PLCLR_c4800/f1p0/1410|i1_LQ_PLCLR_c10595/f1p0/1773|i3_LQ_PLCLR_c9668/f2p0/3263|i1_LQ_PLCLR_c18515/f1p7/1888|i2_LQ_PLCLR_c23528/f1p14/2799|i4_LQ_PLCLR_c18535/f1p0/4610|i1_LQ_PLCLR_c10532/f1p11/1356|i3_LQ_PLCLR_c20906/f1p0/3286|i2_LQ_PLCLR_c6677/f1p4/2748|i1_LQ_PLCLR_c12589/f…	http://www.genome.jp/kegg-bin/show_pathway?ko00330/K17839%09red/K14455%09red/K14454%09red/K12251%09red/K00128%09red/K00811%09red/K01476%09red/K01611%09red/K01583%09red/K00797%09red/K12657%09red
Spliceosome	KEGG PATHWAY	ko03040	133	965	0.0127984	0.164957	i4_LQ_PLCLR_c5101/f1p3/4893|i2_LQ_PLCLR_c3571/f1p27/2223|i3_LQ_PLCLR_c23462/f1p0/3807|i4_LQ_PLCLR_c8809/f1p3/4882|i3_LQ_PLCLR_c27237/f1p1/3464|i6_LQ_PLCLR_c3359/f1p23/6459|i2_LQ_PLCLR_c3191/f1p23/2488|i3_LQ_PLCLR_c13485/f1p81/3279|i3_LQ_PLCLR_c7108/f1p1/4050|i2_LQ_PLCLR_c37617/f1p8/2360|i5_LQ_PLCLR_c13812/f1p0/5027|i2_LQ_PLCLR_c26897/f1p2/2887|i1_LQ_PLCLR_c9759/f1p20/1076|i2_LQ_PLCLR_c3457/f1p0/2…	http://www.genome.jp/kegg-bin/show_pathway?ko03040/K12874%09red/K12854%09red/K10599%09red/K12900%09red/K11099%09red/K06063%09red/K12864%09red/K12845%09red/K11088%09red/K12842%09red/K12828%09red/K12827%09red/K12824%09red/K12825%09red/K12822%09red/K12823%09red/K12820%09red/K12821%09red/K12855%09red/K12818%09red/K12885%09red/K12741%09red/K11092%09red/K12816%09red/K12815%09red/K12858%09red/K12875%09r…
Arachidonic acid metabolism	KEGG PATHWAY	ko00590	14	60	0.0144818	0.167988	i4_LQ_PLCLR_c22830/f1p1/4418|i2_LQ_PLCLR_c39451/f1p28/2504|i2_LQ_PLCLR_c7462/f1p21/2381|i3_LQ_PLCLR_c38176/f1p3/3254|i2_LQ_PLCLR_c4789/f1p23/2157|i3_LQ_PLCLR_c3587/f1p0/3618|i3_HQ_PLCLR_c33132/f15p5/3414|i3_LQ_PLCLR_c9121/f1p16/3562|i4_LQ_PLCLR_c22109/f1p1/4528|i3_LQ_PLCLR_c26545/f1p0/3469|i3_LQ_PLCLR_c38935/f1p0/3255|i2_LQ_PLCLR_c11619/f1p0/2912|i2_LQ_PLCLR_c9908/f1p31/2811|i4_LQ_PLCLR_c18033/f1…	http://www.genome.jp/kegg-bin/show_pathway?ko00590/K00432%09red/K14674%09red/K18592%09red
alpha-Linolenic acid metabolism	KEGG PATHWAY	ko00592	34	198	0.0159571	0.168275	i3_LQ_PLCLR_c45661/f1p81/3141|i2_LQ_PLCLR_c35441/f1p2/2200|i3_LQ_PLCLR_c38176/f1p3/3254|i3_HQ_PLCLR_c9050/f2p3/3468|i1_LQ_PLCLR_c26452/f1p0/1663|i3_LQ_PLCLR_c38935/f1p0/3255|i3_LQ_PLCLR_c15309/f1p2/3074|i4_LQ_PLCLR_c20546/f1p6/4976|i2_HQ_PLCLR_c1263/f6p3/2650|i1_LQ_PLCLR_c1674/f4p8/1779|i2_LQ_PLCLR_c22830/f1p1/2584|i3_LQ_PLCLR_c36799/f1p0/3632|i3_LQ_PLCLR_c42698/f1p1/3132|i4_LQ_PLCLR_c8727/f1p0/4…	http://www.genome.jp/kegg-bin/show_pathway?ko00592/K01723%09red/K05894%09red/K18857%09red/K00232%09red/K00454%09red/K10527%09red/K10528%09red/K14674%09red/K07513%09red
Glycosaminoglycan degradation	KEGG PATHWAY	ko00531	13	56	0.0186535	0.177134	i1_LQ_PLCLR_c21562/f1p0/1648|i7_LQ_PLCLR_c383/f1p0/7923|i3_LQ_PLCLR_c11869/f1p0/3517|i2_LQ_PLCLR_c12307/f1p6/2898|i2_LQ_PLCLR_c35059/f1p2/2446|i4_LQ_PLCLR_c16788/f1p0/4501|i2_LQ_PLCLR_c20522/f1p5/2812|i2_HQ_PLCLR_c17693/f4p5/2871|i2_LQ_PLCLR_c36475/f1p3/2251|i1_LQ_PLCLR_c18652/f1p0/1849|i2_LQ_PLCLR_c6624/f1p3/2260|i3_LQ_PLCLR_c7583/f1p0/3836|i3_LQ_PLCLR_c32293/f1p28/3057	http://www.genome.jp/kegg-bin/show_pathway?ko00531/K10532%09red/K12309%09red/K01205%09red
Tropane, piperidine and pyridine alkaloid biosynthesis	KEGG PATHWAY	ko00960	18	89	0.0198512	0.177134	i6_LQ_PLCLR_c980/f1p0/6194|i1_LQ_PLCLR_c4800/f1p0/1410|i3_LQ_PLCLR_c4808/f1p0/3346|i3_LQ_PLCLR_c37188/f1p1/3898|i1_LQ_PLCLR_c21813/f1p0/1653|i4_LQ_PLCLR_c7369/f1p19/4950|i4_LQ_PLCLR_c2505/f1p3/4376|i0_LQ_PLCLR_c13275/f1p8/757|i1_HQ_PLCLR_c2418/f2p14/1934|i4_LQ_PLCLR_c13839/f1p0/4181|i3_LQ_PLCLR_c7234/f1p0/3666|i1_LQ_PLCLR_c7700/f1p0/1709|i1_LQ_PLCLR_c10595/f1p0/1773|i2_LQ_PLCLR_c8460/f1p14/2610|i…	http://www.genome.jp/kegg-bin/show_pathway?ko00960/K00811%09red/K14455%09red/K14454%09red/K08081%09red/K00815%09red
Linoleic acid metabolism	KEGG PATHWAY	ko00591	20	108	0.0304672	0.250884	i3_LQ_PLCLR_c25087/f1p28/3723|i3_LQ_PLCLR_c45661/f1p81/3141|i3_LQ_PLCLR_c38176/f1p3/3254|i2_LQ_PLCLR_c27390/f1p42/2616|i3_HQ_PLCLR_c33132/f15p5/3414|i2_LQ_PLCLR_c22584/f1p0/2793|i3_LQ_PLCLR_c36799/f1p0/3632|i3_LQ_PLCLR_c42698/f1p1/3132|i3_LQ_PLCLR_c26545/f1p0/3469|i4_LQ_PLCLR_c8727/f1p0/4884|i3_LQ_PLCLR_c38935/f1p0/3255|i4_LQ_PLCLR_c11695/f1p0/4722|i2_LQ_PLCLR_c21977/f1p0/2949|i3_LQ_PLCLR_c14568/…	http://www.genome.jp/kegg-bin/show_pathway?ko00591/K14674%09red/K00454%09red/K15718%09red
Non-homologous end-joining	KEGG PATHWAY	ko03450	9	36	0.032514	0.250884	i2_LQ_PLCLR_c40832/f1p0/2710|i1_LQ_PLCLR_c9700/f1p0/1845|i4_LQ_PLCLR_c9691/f1p0/4554|i3_LQ_PLCLR_c10118/f1p3/3687|i2_LQ_PLCLR_c21144/f1p0/2201|i5_LQ_PLCLR_c4181/f1p0/5173|i3_LQ_PLCLR_c21499/f1p1/3909|i4_LQ_PLCLR_c6126/f1p0/4880|i5_LQ_PLCLR_c7998/f1p0/5647	http://www.genome.jp/kegg-bin/show_pathway?ko03450/K10866%09red/K10885%09red/K10884%09red/K03512%09red/K10777%09red
Caffeine metabolism	KEGG PATHWAY	ko00232	5	14	0.0356068	0.250884	i4_LQ_PLCLR_c11904/f1p1/4983|i5_LQ_PLCLR_c17014/f1p0/5161|i4_LQ_PLCLR_c16752/f1p0/4595|i4_HQ_PLCLR_c10765/f2p1/4878|i4_LQ_PLCLR_c21702/f1p11/4415	http://www.genome.jp/kegg-bin/show_pathway?ko00232/K00106%09red
Porphyrin and chlorophyll metabolism	KEGG PATHWAY	ko00860	49	330	0.0394841	0.250884	i1_LQ_PLCLR_c13342/f1p5/1150|i2_LQ_PLCLR_c34061/f1p16/3001|i3_LQ_PLCLR_c47047/f1p0/3028|i3_LQ_PLCLR_c37248/f1p16/3536|i2_LQ_PLCLR_c12401/f1p7/2577|i4_LQ_PLCLR_c16483/f1p0/4447|i3_LQ_PLCLR_c38434/f1p0/3217|i4_LQ_PLCLR_c4813/f1p0/4432|i2_LQ_PLCLR_c5547/f1p13/2177|i2_LQ_PLCLR_c20053/f1p11/2482|i0_LQ_PLCLR_c8246/f1p1/937|i1_LQ_PLCLR_c6327/f1p0/1188|i4_LQ_PLCLR_c6443/f1p111/4999|i1_LQ_PLCLR_c22832/f1p…	http://www.genome.jp/kegg-bin/show_pathway?ko00860/K08099%09red/K13600%09red/K02257%09red/K00231%09red/K01749%09red/K19073%09red/K18010%09red/K13071%09red/K03403%09red/K13545%09red/K03428%09red/K01885%09red/K03404%09red/K03405%09red/K01845%09red/K10960%09red/K00218%09red/K01599%09red
Regulation of autophagy	KEGG PATHWAY	ko04140	26	156	0.0417047	0.250884	i4_LQ_PLCLR_c19706/f1p1/4914|i3_LQ_PLCLR_c26290/f1p0/3244|i2_LQ_PLCLR_c2154/f3p0/2585|i3_LQ_PLCLR_c38881/f1p1/3970|i5_LQ_PLCLR_c17430/f1p0/5610|i1_LQ_PLCLR_c9358/f1p0/1384|i2_LQ_PLCLR_c9967/f2p5/2956|i5_LQ_PLCLR_c13374/f1p0/5128|i5_LQ_PLCLR_c13878/f1p0/5036|i1_LQ_PLCLR_c20288/f1p0/1918|i4_LQ_PLCLR_c13968/f1p0/4175|i4_LQ_PLCLR_c20457/f1p0/4957|i4_LQ_PLCLR_c21993/f1p0/4758|i3_LQ_PLCLR_c21938/f1p10/…	http://www.genome.jp/kegg-bin/show_pathway?ko04140/K08342%09red/K00914%09red/K08269%09red/K07198%09red/K08331%09red/K08330%09red/K08333%09red/K08332%09red
Ascorbate and aldarate metabolism	KEGG PATHWAY	ko00053	22	127	0.042233	0.250884	i4_LQ_PLCLR_c19449/f1p0/4825|i0_LQ_PLCLR_c41914/f1p0/620|i1_HQ_PLCLR_c2281/f5p23/2014|i1_LQ_PLCLR_c18515/f1p7/1888|i1_LQ_PLCLR_c3349/f1p0/1828|i1_LQ_PLCLR_c12589/f1p22/1120|i1_LQ_PLCLR_c8906/f1p1/1245|i3_LQ_PLCLR_c23199/f1p3/3620|i1_LQ_PLCLR_c10271/f1p0/1620|i3_LQ_PLCLR_c8089/f1p0/3196|i2_LQ_PLCLR_c36619/f1p4/2536|i4_LQ_PLCLR_c9752/f1p0/4835|i3_LQ_PLCLR_c27892/f1p1/3164|i1_LQ_PLCLR_c20161/f1p0/20…	http://www.genome.jp/kegg-bin/show_pathway?ko00053/K08232%09red/K00128%09red/K12447%09red/K00225%09red/K00469%09red/K10047%09red/K00434%09red
mRNA surveillance pathway	KEGG PATHWAY	ko03015	86	629	0.0443643	0.250884	i2_LQ_PLCLR_c6192/f1p9/2745|i3_LQ_PLCLR_c7876/f1p0/3209|i3_LQ_PLCLR_c23462/f1p0/3807|i4_LQ_PLCLR_c21976/f1p11/4803|i3_LQ_PLCLR_c22123/f1p10/3178|i2_LQ_PLCLR_c13848/f1p2/2855|i4_LQ_PLCLR_c8163/f1p9/4903|i3_LQ_PLCLR_c7574/f1p10/3888|i2_LQ_PLCLR_c33842/f1p4/2896|i1_LQ_PLCLR_c23409/f1p3/1699|i2_LQ_PLCLR_c25587/f1p0/2560|i4_LQ_PLCLR_c12083/f1p5/4688|i2_LQ_PLCLR_c23814/f1p2/2801|i3_LQ_PLCLR_c25097/f1p2…	http://www.genome.jp/kegg-bin/show_pathway?ko03015/K08873%09red/K03267%09red/K03265%09red/K14327%09red/K14326%09red/K14325%09red/K04354%09red/K06100%09red/K11583%09red/K14411%09red/K13126%09red/K03456%09red/K13917%09red/K12875%09red/K12812%09red/K12876%09red/K14402%09red/K14416%09red/K06269%09red/K13171%09red/K14376%09red/K14328%09red/K14408%09red/K14409%09red/K14404%09red/K14405%09red/K14396%09r…
Phenylpropanoid biosynthesis	KEGG PATHWAY	ko00940	39	256	0.0456576	0.250884	i1_LQ_PLCLR_c22938/f1p4/1857|i3_LQ_PLCLR_c6054/f1p8/3538|i4_LQ_PLCLR_c19587/f1p0/4612|i1_LQ_PLCLR_c25381/f2p0/1035|i2_LQ_PLCLR_c13168/f3p15/2335|i1_LQ_PLCLR_c1690/f4p0/1103|i4_LQ_PLCLR_c18489/f1p3/4926|i1_LQ_PLCLR_c6708/f2p94/1289|i2_LQ_PLCLR_c24510/f1p1/2622|i2_HQ_PLCLR_c2143/f4p1/2227|i2_LQ_PLCLR_c33567/f1p7/2563|i3_LQ_PLCLR_c4914/f1p3/3322|i0_LQ_PLCLR_c29056/f1p1/421|i1_LQ_PLCLR_c6182/f1p0/186…	http://www.genome.jp/kegg-bin/show_pathway?ko00940/K00588%09red/K13065%09red/K10775%09red/K01188%09red/K00083%09red/K05350%09red/K01904%09red/K09754%09red/K05349%09red/K00487%09red/K00430%09red
Sesquiterpenoid and triterpenoid biosynthesis	KEGG PATHWAY	ko00909	6	21	0.047654	0.250884	i2_LQ_PLCLR_c41084/f1p3/2698|i1_LQ_PLCLR_c13000/f1p0/2003|i2_LQ_PLCLR_c32429/f2p2/2343|i2_LQ_PLCLR_c7533/f1p0/2231|i2_LQ_PLCLR_c12891/f1p4/2515|i1_LQ_PLCLR_c12481/f2p2/1966	http://www.genome.jp/kegg-bin/show_pathway?ko00909/K00511%09red/K15813%09red/K15803%09red
Glutathione metabolism	KEGG PATHWAY	ko00480	39	258	0.0497576	0.250884	i0_LQ_PLCLR_c28099/f1p0/922|i3_LQ_PLCLR_c3587/f1p0/3618|i0_LQ_PLCLR_c20168/f1p0/974|i2_LQ_PLCLR_c6378/f2p1/2376|i4_LQ_PLCLR_c22109/f1p1/4528|i0_LQ_PLCLR_c33543/f1p1/995|i1_LQ_PLCLR_c15127/f1p0/1073|i2_LQ_PLCLR_c11619/f1p0/2912|i1_LQ_PLCLR_c15175/f1p0/1011|i2_LQ_PLCLR_c4114/f1p5/2369|i4_LQ_PLCLR_c18033/f1p5/4755|i1_LQ_PLCLR_c3349/f1p0/1828|i2_LQ_PLCLR_c39451/f1p28/2504|i2_LQ_PLCLR_c25094/f1p0/2188…	http://www.genome.jp/kegg-bin/show_pathway?ko00480/K10808%09red/K01256%09red/K18592%09red/K00797%09red/K00432%09red/K00799%09red/K00036%09red/K00033%09red/K00434%09red/K01469%09red
Pentose phosphate pathway	KEGG PATHWAY	ko00030	39	259	0.051907	0.250884	i3_LQ_PLCLR_c7263/f1p1/3949|i2_HQ_PLCLR_c44698/f14p7/2259|i1_LQ_PLCLR_c23507/f1p6/1895|i5_LQ_PLCLR_c4091/f1p0/5318|i2_LQ_PLCLR_c6378/f2p1/2376|i2_LQ_PLCLR_c2853/f1p2/2174|i2_LQ_PLCLR_c22475/f1p6/2651|i2_LQ_PLCLR_c14976/f1p2/2122|i1_LQ_PLCLR_c18670/f1p0/1734|i2_LQ_PLCLR_c41816/f4p2/2111|i2_LQ_PLCLR_c11198/f1p7/2716|i1_HQ_PLCLR_c1693/f5p0/1238|i1_HQ_PLCLR_c2636/f4p8/1759|i1_LQ_PLCLR_c23822/f1p0/163…	http://www.genome.jp/kegg-bin/show_pathway?ko00030/K03841%09red/K00850%09red/K00131%09red/K01835%09red/K00615%09red/K00895%09red/K01807%09red/K00948%09red/K01623%09red/K01783%09red/K01810%09red/K00036%09red/K00033%09red
Other glycan degradation	KEGG PATHWAY	ko00511	22	132	0.0572617	0.26215	i5_LQ_PLCLR_c6144/f1p0/5368|i5_LQ_PLCLR_c11612/f1p0/5237|i3_LQ_PLCLR_c6562/f1p0/3369|i2_LQ_PLCLR_c38579/f1p0/2905|i4_LQ_PLCLR_c20855/f1p2/4744|i5_LQ_PLCLR_c11937/f1p4/5892|i4_LQ_PLCLR_c3783/f1p0/4767|i2_LQ_PLCLR_c35059/f1p2/2446|i3_HQ_PLCLR_c33230/f6p0/3532|i5_LQ_PLCLR_c3320/f1p0/5390|i5_LQ_PLCLR_c14489/f1p0/5213|i5_HQ_PLCLR_c1812/f3p10/5129|i3_LQ_PLCLR_c12210/f1p0/3957|i3_LQ_PLCLR_c14678/f1p133/…	http://www.genome.jp/kegg-bin/show_pathway?ko00511/K01190%09red/K01191%09red/K15923%09red/K17108%09red/K12309%09red/K01206%09red/K01227%09red
Stilbenoid, diarylheptanoid and gingerol biosynthesis	KEGG PATHWAY	ko00945	9	41	0.0587578	0.26215	i1_LQ_PLCLR_c3697/f1p2/1080|i1_HQ_PLCLR_c2014/f2p14/1106|i1_LQ_PLCLR_c22938/f1p4/1857|i1_LQ_PLCLR_c25512/f2p5/1887|i1_LQ_PLCLR_c25381/f2p0/1035|i3_LQ_PLCLR_c8449/f1p0/3197|i0_LQ_PLCLR_c27312/f2p0/767|i0_LQ_PLCLR_c29056/f1p1/421|i1_LQ_PLCLR_c23787/f1p0/1137	http://www.genome.jp/kegg-bin/show_pathway?ko00945/K09754%09red/K16040%09red/K00588%09red/K13065%09red/K00487%09red
RNA degradation	KEGG PATHWAY	ko03018	78	577	0.0635281	0.269739	i4_LQ_PLCLR_c10788/f1p471/4613|i2_HQ_PLCLR_c21936/f2p27/2564|i2_HQ_PLCLR_c1284/f12p8/2972|i5_LQ_PLCLR_c10232/f1p0/5473|i1_LQ_PLCLR_c8278/f1p2/1802|i4_LQ_PLCLR_c7444/f1p0/4559|i3_LQ_PLCLR_c22238/f1p0/3661|i0_LQ_PLCLR_c4005/f1p0/695|i8_LQ_PLCLR_c163/f1p0/8227|i4_LQ_PLCLR_c12043/f1p0/4750|i2_LQ_PLCLR_c13150/f1p2/2283|i3_LQ_PLCLR_c4171/f1p0/4016|i2_LQ_PLCLR_c17962/f1p30/2646|i4_LQ_PLCLR_c8163/f1p9/49…	http://www.genome.jp/kegg-bin/show_pathway?ko03018/K00850%09red/K01689%09red/K12614%09red/K12617%09red/K12616%09red/K12619%09red/K12598%09red/K12599%09red/K13126%09red/K00962%09red/K12606%09red/K12607%09red/K12604%09red/K12624%09red/K12603%09red/K12600%09red/K12608%09red/K14442%09red/K07573%09red/K12621%09red/K10643%09red/K04077%09red/K12581%09red
Glycolysis / Gluconeogenesis	KEGG PATHWAY	ko00010	64	464	0.0651095	0.269739	i3_LQ_PLCLR_c7263/f1p1/3949|i1_LQ_PLCLR_c18670/f1p0/1734|i1_LQ_PLCLR_c21465/f1p6/1993|i2_HQ_PLCLR_c44698/f14p7/2259|i1_LQ_PLCLR_c17032/f2p0/1547|i1_LQ_PLCLR_c23507/f1p6/1895|i1_LQ_PLCLR_c8278/f1p2/1802|i5_LQ_PLCLR_c4091/f1p0/5318|i2_LQ_PLCLR_c14770/f1p0/2044|i2_LQ_PLCLR_c11454/f1p5/2364|i2_LQ_PLCLR_c2853/f1p2/2174|i0_LQ_PLCLR_c14253/f1p0/698|i1_LQ_PLCLR_c5655/f1p104/1612|i1_LQ_PLCLR_c5884/f1p0/18…	http://www.genome.jp/kegg-bin/show_pathway?ko00010/K00850%09red/K01689%09red/K00895%09red/K18857%09red/K01623%09red/K01810%09red/K00873%09red/K00627%09red/K00134%09red/K00131%09red/K01835%09red/K03103%09red/K01895%09red/K00844%09red/K01792%09red/K03841%09red/K00927%09red/K01803%09red/K00161%09red/K00162%09red/K00128%09red/K00382%09red/K00121%09red/K15634%09red/K15633%09red
Histidine metabolism	KEGG PATHWAY	ko00340	14	77	0.0695622	0.270067	i2_LQ_PLCLR_c34722/f1p2/2330|i1_HQ_PLCLR_c1376/f4p0/1788|i2_LQ_PLCLR_c29548/f1p2/2100|i1_LQ_PLCLR_c12589/f1p22/1120|i1_LQ_PLCLR_c20159/f1p2/1784|i1_LQ_PLCLR_c6113/f1p10/1897|i3_LQ_PLCLR_c27892/f1p1/3164|i1_LQ_PLCLR_c21600/f1p0/1721|i4_LQ_PLCLR_c18187/f1p0/4820|i2_LQ_PLCLR_c7273/f1p2/2549|i1_LQ_PLCLR_c12041/f1p5/1583|i1_HQ_PLCLR_c2281/f5p23/2014|i1_LQ_PLCLR_c18515/f1p7/1888|i1_LQ_PLCLR_c10174/f1p6…	http://www.genome.jp/kegg-bin/show_pathway?ko00340/K00128%09red/K11755%09red/K00013%09red/K01590%09red/K00765%09red
Valine, leucine and isoleucine biosynthesis	KEGG PATHWAY	ko00290	13	70	0.0698448	0.270067	i2_LQ_PLCLR_c29945/f1p3/2067|i4_LQ_PLCLR_c2518/f1p4/4807|i2_LQ_PLCLR_c4227/f1p2/2572|i5_LQ_PLCLR_c4740/f1p26/5451|i2_LQ_PLCLR_c43768/f1p3/2045|i3_LQ_PLCLR_c19280/f1p3/3363|i3_LQ_PLCLR_c22572/f1p0/3136|i4_LQ_PLCLR_c20742/f1p0/4305|i2_LQ_PLCLR_c7434/f1p2/2511|i2_LQ_PLCLR_c45955/f1p4/2122|i2_LQ_PLCLR_c36807/f1p4/2473|i2_HQ_PLCLR_c24645/f3p3/2447|i4_LQ_PLCLR_c11277/f1p29/4690	http://www.genome.jp/kegg-bin/show_pathway?ko00290/K01687%09red/K01653%09red/K01703%09red/K00053%09red
Fatty acid elongation	KEGG PATHWAY	ko00062	10	51	0.0811709	0.276511	i4_LQ_PLCLR_c26003/f1p1/4037|i2_LQ_PLCLR_c24369/f1p0/2465|i5_LQ_PLCLR_c4689/f1p0/5110|i1_LQ_PLCLR_c3293/f1p2/1419|i12_LQ_PLCLR_c33/f1p0/12881|i2_LQ_PLCLR_c27066/f1p0/2303|i1_LQ_PLCLR_c5102/f1p0/1424|i1_HQ_PLCLR_c9151/f2p12/1397|i2_LQ_PLCLR_c12340/f1p1/2858|i0_LQ_PLCLR_c19874/f1p2/959	http://www.genome.jp/kegg-bin/show_pathway?ko00062/K07512%09red/K01074%09red/K15397%09red/K10258%09red
Pantothenate and CoA biosynthesis	KEGG PATHWAY	ko00770	16	94	0.0829873	0.276511	i5_LQ_PLCLR_c4740/f1p26/5451|i4_LQ_PLCLR_c2518/f1p4/4807|i0_LQ_PLCLR_c29176/f1p31/558|i3_LQ_PLCLR_c7725/f1p37/3245|i2_LQ_PLCLR_c4227/f1p2/2572|i2_LQ_PLCLR_c43768/f1p3/2045|i3_LQ_PLCLR_c19280/f1p3/3363|i3_LQ_PLCLR_c22572/f1p0/3136|i3_HQ_PLCLR_c23521/f2p0/3360|i2_LQ_PLCLR_c7434/f1p2/2511|i2_LQ_PLCLR_c45955/f1p4/2122|i2_LQ_PLCLR_c36807/f1p4/2473|i2_HQ_PLCLR_c24645/f3p3/2447|i4_LQ_PLCLR_c7435/f1p3/48…	http://www.genome.jp/kegg-bin/show_pathway?ko00770/K01687%09red/K01653%09red/K00207%09red/K09680%09red/K00053%09red
Phenylalanine metabolism	KEGG PATHWAY	ko00360	20	124	0.0845148	0.276511	i2_LQ_PLCLR_c43116/f1p0/2043|i6_LQ_PLCLR_c980/f1p0/6194|i1_LQ_PLCLR_c4800/f1p0/1410|i3_LQ_PLCLR_c4808/f1p0/3346|i1_LQ_PLCLR_c25512/f2p5/1887|i0_LQ_PLCLR_c27312/f2p0/767|i3_LQ_PLCLR_c6054/f1p8/3538|i1_LQ_PLCLR_c21813/f1p0/1653|i1_LQ_PLCLR_c25381/f2p0/1035|i0_LQ_PLCLR_c13275/f1p8/757|i0_LQ_PLCLR_c29056/f1p1/421|i0_LQ_PLCLR_c38791/f1p0/777|i3_LQ_PLCLR_c20758/f1p0/3469|i4_LQ_PLCLR_c18004/f1p2/4891|i1…	http://www.genome.jp/kegg-bin/show_pathway?ko00360/K14455%09red/K10775%09red/K00815%09red/K00811%09red/K01904%09red/K00457%09red/K00588%09red/K00487%09red/K14454%09red
Carotenoid biosynthesis	KEGG PATHWAY	ko00906	17	102	0.0863319	0.276511	i2_LQ_PLCLR_c4710/f1p507/2405|i2_LQ_PLCLR_c39427/f1p21/3007|i2_HQ_PLCLR_c44621/f4p7/2107|i4_LQ_PLCLR_c11282/f1p0/4553|i4_LQ_PLCLR_c16567/f1p0/4486|i2_LQ_PLCLR_c42881/f1p2/2043|i4_LQ_PLCLR_c14296/f1p1/4218|i4_LQ_PLCLR_c23429/f2p3/4720|i3_LQ_PLCLR_c15665/f1p5/3076|i3_LQ_PLCLR_c7978/f1p19/3162|i3_LQ_PLCLR_c3785/f1p2/3300|i2_LQ_PLCLR_c7356/f3p2/2169|i2_HQ_PLCLR_c21442/f2p19/2597|i4_LQ_PLCLR_c8733/f1p…	http://www.genome.jp/kegg-bin/show_pathway?ko00906/K09840%09red/K09842%09red/K09843%09red/K06444%09red/K09837%09red/K09838%09red/K00514%09red
Amino sugar and nucleotide sugar metabolism	KEGG PATHWAY	ko00520	47	336	0.0864741	0.276511	i4_LQ_PLCLR_c19449/f1p0/4825|i1_LQ_PLCLR_c21040/f1p0/1819|i1_LQ_PLCLR_c21465/f1p6/1993|i2_HQ_PLCLR_c44698/f14p7/2259|i5_LQ_PLCLR_c4091/f1p0/5318|i2_LQ_PLCLR_c14770/f1p0/2044|i1_LQ_PLCLR_c2025/f5p65/1935|i2_LQ_PLCLR_c2853/f1p2/2174|i1_LQ_PLCLR_c22256/f1p101/1332|i2_LQ_PLCLR_c14976/f1p2/2122|i1_LQ_PLCLR_c12126/f1p0/1135|i2_LQ_PLCLR_c41816/f4p2/2111|i1_LQ_PLCLR_c6614/f1p0/1355|i1_LQ_PLCLR_c16873/f2p…	http://www.genome.jp/kegg-bin/show_pathway?ko00520/K00975%09red/K05305%09red/K01810%09red/K12451%09red/K12450%09red/K01183%09red/K01835%09red/K08679%09red/K00963%09red/K17497%09red/K00847%09red/K15920%09red/K00844%09red/K00820%09red/K12446%09red/K12447%09red/K12448%09red/K01809%09red/K00326%09red/K13648%09red/K08678%09red/K01784%09red/K13379%09red/K01209%09red
Cysteine and methionine metabolism	KEGG PATHWAY	ko00270	55	401	0.0874541	0.276511	i2_LQ_PLCLR_c39069/f1p12/2278|i1_LQ_PLCLR_c18794/f1p0/1776|i1_LQ_PLCLR_c10062/f1p9/1468|i2_LQ_PLCLR_c19583/f1p32/2482|i1_LQ_PLCLR_c21813/f1p0/1653|i1_LQ_PLCLR_c19288/f1p3/1563|i1_LQ_PLCLR_c4800/f1p0/1410|i3_LQ_PLCLR_c4216/f1p20/3151|i2_LQ_PLCLR_c11406/f1p37/2983|i1_LQ_PLCLR_c6282/f1p17/1787|i1_LQ_PLCLR_c22935/f1p19/1623|i1_LQ_PLCLR_c10595/f1p0/1773|i2_LQ_PLCLR_c13395/f3p0/2879|i3_LQ_PLCLR_c9668/f…	http://www.genome.jp/kegg-bin/show_pathway?ko00270/K00549%09red/K01762%09red/K14455%09red/K14454%09red/K08967%09red/K01251%09red/K00640%09red/K01011%09red/K08963%09red/K00811%09red/K12524%09red/K01611%09red/K00815%09red/K01761%09red/K00797%09red/K00789%09red/K00026%09red/K01738%09red/K01739%09red
Fatty acid degradation	KEGG PATHWAY	ko00071	29	194	0.0888238	0.276511	i4_LQ_PLCLR_c17339/f1p0/4818|i2_LQ_PLCLR_c35441/f1p2/2200|i2_LQ_PLCLR_c11454/f1p5/2364|i5_LQ_PLCLR_c13452/f1p2/5169|i1_LQ_PLCLR_c5884/f1p0/1822|i1_HQ_PLCLR_c2281/f5p23/2014|i1_LQ_PLCLR_c18515/f1p7/1888|i1_LQ_PLCLR_c12589/f1p22/1120|i2_LQ_PLCLR_c22830/f1p1/2584|i2_HQ_PLCLR_c1263/f6p3/2650|i2_LQ_PLCLR_c11597/f1p0/2844|i2_HQ_PLCLR_c2581/f3p1/2400|i2_LQ_PLCLR_c21538/f1p7/2675|i2_LQ_PLCLR_c22318/f1p5/…	http://www.genome.jp/kegg-bin/show_pathway?ko00071/K00249%09red/K18857%09red/K00128%09red/K00232%09red/K10527%09red/K01897%09red/K00121%09red/K07513%09red
Limonene and pinene degradation	KEGG PATHWAY	ko00903	7	32	0.0905811	0.276511	i2_LQ_PLCLR_c29548/f1p2/2100|i1_LQ_PLCLR_c12589/f1p22/1120|i1_LQ_PLCLR_c20159/f1p2/1784|i3_LQ_PLCLR_c27892/f1p1/3164|i1_LQ_PLCLR_c21600/f1p0/1721|i1_HQ_PLCLR_c2281/f5p23/2014|i1_LQ_PLCLR_c18515/f1p7/1888	http://www.genome.jp/kegg-bin/show_pathway?ko00903/K00128%09red
Ubiquinone and other terpenoid-quinone biosynthesis	KEGG PATHWAY	ko00130	16	98	0.105809	0.314714	i0_LQ_PLCLR_c38791/f1p0/777|i1_LQ_PLCLR_c25512/f2p5/1887|i5_LQ_PLCLR_c10436/f1p3/5936|i3_LQ_PLCLR_c6054/f1p8/3538|i4_LQ_PLCLR_c22762/f1p2/5021|i1_HQ_PLCLR_c3359/f3p35/1367|i5_LQ_PLCLR_c2224/f2p0/5302|i5_LQ_PLCLR_c3704/f1p124/5398|i1_HQ_PLCLR_c2359/f2p0/1176|i1_LQ_PLCLR_c12569/f1p6/1259|i0_LQ_PLCLR_c29662/f1p0/809|i4_LQ_PLCLR_c18004/f1p2/4891|i4_LQ_PLCLR_c9896/f1p3/4930|i5_LQ_PLCLR_c8521/f1p1/5515…	http://www.genome.jp/kegg-bin/show_pathway?ko00130/K01661%09red/K05928%09red/K00487%09red/K12502%09red/K14759%09red/K01904%09red/K00457%09red/K02548%09red/K00815%09red
Ether lipid metabolism	KEGG PATHWAY	ko00565	16	99	0.112059	0.319345	i2_HQ_PLCLR_c3869/f2p0/2660|i3_LQ_PLCLR_c13521/f1p4/3672|i3_LQ_PLCLR_c38176/f1p3/3254|i4_LQ_PLCLR_c24062/f1p0/4206|i4_LQ_PLCLR_c17252/f1p6/4176|i3_HQ_PLCLR_c33132/f15p5/3414|i2_LQ_PLCLR_c43893/f1p0/2087|i3_LQ_PLCLR_c14922/f1p0/3035|i4_LQ_PLCLR_c7368/f1p0/4738|i3_LQ_PLCLR_c29864/f1p5/3892|i3_LQ_PLCLR_c38935/f1p0/3255|i3_LQ_PLCLR_c26545/f1p0/3469|i2_LQ_PLCLR_c30026/f18p24/2989|i3_LQ_PLCLR_c12478/f1…	http://www.genome.jp/kegg-bin/show_pathway?ko00565/K14674%09red/K13510%09red/K16860%09red/K01115%09red
Pentose and glucuronate interconversions	KEGG PATHWAY	ko00040	22	145	0.112872	0.319345	i4_LQ_PLCLR_c19449/f1p0/4825|i2_LQ_PLCLR_c39745/f1p0/2662|i2_LQ_PLCLR_c38182/f1p2/2887|i4_LQ_PLCLR_c3161/f1p4/4738|i1_HQ_PLCLR_c2281/f5p23/2014|i1_LQ_PLCLR_c18515/f1p7/1888|i1_LQ_PLCLR_c12589/f1p22/1120|i2_LQ_PLCLR_c10084/f2p0/2225|i3_LQ_PLCLR_c23199/f1p3/3620|i1_LQ_PLCLR_c818/f12p0/1769|i3_LQ_PLCLR_c19520/f1p3/3611|i1_LQ_PLCLR_c7775/f1p0/1522|i2_LQ_PLCLR_c14551/f1p3/2044|i3_LQ_PLCLR_c27892/f1p1/…	http://www.genome.jp/kegg-bin/show_pathway?ko00040/K00963%09red/K01213%09red/K00128%09red/K01051%09red/K01783%09red/K12447%09red/K01728%09red
Homologous recombination	KEGG PATHWAY	ko03440	21	139	0.122453	0.338205	i3_LQ_PLCLR_c11355/f1p1/3635|i2_LQ_PLCLR_c13402/f1p3/3413|i3_LQ_PLCLR_c11549/f1p0/3231|i4_LQ_PLCLR_c17125/f1p0/4690|i4_LQ_PLCLR_c5843/f1p2/5093|i1_LQ_PLCLR_c20801/f1p0/1062|i4_HQ_PLCLR_c24843/f13p2/4929|i7_LQ_PLCLR_c767/f1p0/7560|i3_LQ_PLCLR_c7808/f1p2/3947|i4_LQ_PLCLR_c24483/f1p34/4161|i2_LQ_PLCLR_c20651/f1p0/2769|i4_LQ_PLCLR_c10459/f1p0/4295|i3_LQ_PLCLR_c25750/f1p23/3698|i1_LQ_PLCLR_c15042/f1p0…	http://www.genome.jp/kegg-bin/show_pathway?ko03440/K10879%09red/K10870%09red/K10901%09red/K10866%09red/K10867%09red/K10875%09red/K03655%09red/K02335%09red/K07466%09red
Galactose metabolism	KEGG PATHWAY	ko00052	20	132	0.126887	0.342301	i4_LQ_PLCLR_c19449/f1p0/4825|i3_LQ_PLCLR_c23199/f1p3/3620|i1_LQ_PLCLR_c21465/f1p6/1993|i2_HQ_PLCLR_c44698/f14p7/2259|i2_LQ_PLCLR_c6728/f1p24/2579|i2_LQ_PLCLR_c35059/f1p2/2446|i2_LQ_PLCLR_c18728/f1p8/2782|i1_HQ_PLCLR_c25316/f2p7/1739|i5_LQ_PLCLR_c4091/f1p0/5318|i4_LQ_PLCLR_c18144/f1p0/4204|i1_LQ_PLCLR_c818/f12p0/1769|i2_LQ_PLCLR_c18500/f1p3/2860|i1_LQ_PLCLR_c5053/f1p1514/1907|i2_HQ_PLCLR_c42067/f2…	http://www.genome.jp/kegg-bin/show_pathway?ko00052/K01193%09red/K01190%09red/K00850%09red/K01187%09red/K00844%09red/K01835%09red/K00963%09red/K12309%09red/K01784%09red/K12447%09red/K06617%09red
Phenylalanine, tyrosine and tryptophan biosynthesis	KEGG PATHWAY	ko00400	20	133	0.132939	0.350476	i2_LQ_PLCLR_c43116/f1p0/2043|i6_LQ_PLCLR_c980/f1p0/6194|i1_LQ_PLCLR_c4800/f1p0/1410|i3_LQ_PLCLR_c4808/f1p0/3346|i1_HQ_PLCLR_c2174/f3p3/1950|i1_LQ_PLCLR_c21813/f1p0/1653|i1_LQ_PLCLR_c7036/f1p3/1733|i3_LQ_PLCLR_c22295/f1p0/3644|i0_LQ_PLCLR_c13275/f1p8/757|i1_LQ_PLCLR_c21458/f1p5/1503|i1_LQ_PLCLR_c18190/f1p0/1600|i3_LQ_PLCLR_c20758/f1p0/3469|i3_LQ_PLCLR_c24691/f1p11/3396|i1_LQ_PLCLR_c10595/f1p0/1773…	http://www.genome.jp/kegg-bin/show_pathway?ko00400/K14455%09red/K14454%09red/K01658%09red/K00811%09red/K01735%09red/K00815%09red/K01626%09red/K05359%09red/K15227%09red/K01609%09red
Steroid biosynthesis	KEGG PATHWAY	ko00100	11	65	0.137122	0.35259	i4_LQ_PLCLR_c13078/f1p100/5047|i0_LQ_PLCLR_c28157/f1p0/897|i3_LQ_PLCLR_c38176/f1p3/3254|i4_LQ_PLCLR_c3109/f1p11/4994|i1_LQ_PLCLR_c13000/f1p0/2003|i4_LQ_PLCLR_c6836/f1p1/4664|i3_LQ_PLCLR_c38935/f1p0/3255|i3_LQ_PLCLR_c26545/f1p0/3469|i2_LQ_PLCLR_c8799/f4p3/2723|i3_HQ_PLCLR_c33132/f15p5/3414|i1_LQ_PLCLR_c12481/f2p2/1966	http://www.genome.jp/kegg-bin/show_pathway?ko00100/K05917%09red/K01853%09red/K00227%09red/K07748%09red/K00511%09red/K14674%09red
Peroxisome	KEGG PATHWAY	ko04146	36	262	0.13982	0.35259	i4_LQ_PLCLR_c17339/f1p0/4818|i2_LQ_PLCLR_c35441/f1p2/2200|i0_LQ_PLCLR_c10602/f1p0/598|i2_LQ_PLCLR_c7204/f1p4/2225|i2_LQ_PLCLR_c39456/f1p16/2848|i1_LQ_PLCLR_c21049/f1p4/1908|i2_LQ_PLCLR_c22830/f1p1/2584|i3_HQ_PLCLR_c11538/f2p0/3493|i2_LQ_PLCLR_c11597/f1p0/2844|i2_HQ_PLCLR_c2581/f3p1/2400|i2_LQ_PLCLR_c21538/f1p7/2675|i2_LQ_PLCLR_c22318/f1p5/2577|i2_LQ_PLCLR_c28882/f1p1/2071|i2_HQ_PLCLR_c2258/f4p5/2…	http://www.genome.jp/kegg-bin/show_pathway?ko04146/K13354%09red/K04565%09red/K13337%09red/K13336%09red/K11517%09red/K13338%09red/K00869%09red/K00106%09red/K00232%09red/K13339%09red/K00830%09red/K12261%09red/K01897%09red/K13342%09red/K07513%09red/K01640%09red/K13347%09red
Sulfur metabolism	KEGG PATHWAY	ko00920	14	89	0.149358	0.368628	i2_LQ_PLCLR_c7355/f1p11/2941|i1_HQ_PLCLR_c24669/f2p4/1973|i1_LQ_PLCLR_c7757/f2p2/1222|i1_LQ_PLCLR_c10062/f1p9/1468|i1_LQ_PLCLR_c4404/f1p0/1907|i1_LQ_PLCLR_c18196/f1p9/1396|i1_LQ_PLCLR_c2977/f1p2/1171|i1_LQ_PLCLR_c10084/f1p0/1895|i2_LQ_PLCLR_c3092/f1p0/2172|i2_LQ_PLCLR_c25723/f1p4/2231|i5_LQ_PLCLR_c12641/f1p6/5533|i3_LQ_PLCLR_c7456/f1p1/3222|i2_LQ_PLCLR_c13395/f3p0/2879|i1_LQ_PLCLR_c22327/f1p6/1533	http://www.genome.jp/kegg-bin/show_pathway?ko00920/K05907%09red/K00640%09red/K01011%09red/K17725%09red/K00860%09red/K01738%09red/K01739%09red
One carbon pool by folate	KEGG PATHWAY	ko00670	12	75	0.160147	0.387023	i0_LQ_PLCLR_c9488/f1p0/583|i0_LQ_PLCLR_c24670/f1p1/364|i4_LQ_PLCLR_c19806/f1p0/4441|i5_LQ_PLCLR_c16518/f1p0/5079|i1_HQ_PLCLR_c13066/f2p14/1647|i4_LQ_PLCLR_c24152/f1p1/4124|i0_LQ_PLCLR_c41339/f1p0/967|i2_LQ_PLCLR_c25423/f1p3/2433|i2_LQ_PLCLR_c33771/f1p9/2247|i1_LQ_PLCLR_c18829/f1p2/1930|i5_LQ_PLCLR_c3628/f1p0/5839|i2_HQ_PLCLR_c1279/f5p7/2411	http://www.genome.jp/kegg-bin/show_pathway?ko00670/K13998%09red/K00297%09red/K00601%09red/K00600%09red/K01938%09red/K00604%09red/K01433%09red
Plant hormone signal transduction	KEGG PATHWAY	ko04075	64	501	0.167731	0.397077	i2_LQ_PLCLR_c14280/f1p3/2149|i5_HQ_PLCLR_c1997/f2p12/6099|i4_LQ_PLCLR_c11188/f1p6/4939|i0_LQ_PLCLR_c8545/f1p29/501|i0_LQ_PLCLR_c39773/f1p0/864|i2_LQ_PLCLR_c17351/f5p0/2569|i1_HQ_PLCLR_c2355/f2p17/1298|i1_LQ_PLCLR_c14612/f1p2/1038|i2_LQ_PLCLR_c8713/f1p1/2724|i0_LQ_PLCLR_c29338/f1p1/618|i2_LQ_PLCLR_c2629/f4p1/2732|i4_LQ_PLCLR_c13237/f1p1/4861|i2_LQ_PLCLR_c5621/f1p0/2428|i2_HQ_PLCLR_c15754/f3p9/2905…	http://www.genome.jp/kegg-bin/show_pathway?ko04075/K14486%09red/K14487%09red/K14484%09red/K14485%09red/K14488%09red/K14489%09red/K14513%09red/K14514%09red/K14515%09red/K14494%09red/K14497%09red/K14496%09red/K14491%09red/K14492%09red/K14498%09red/K14506%09red/K14500%09red/K14509%09red/K14508%09red/K13464%09red/K12126%09red/K13463%09red/K13422%09red
Fructose and mannose metabolism	KEGG PATHWAY	ko00051	30	224	0.197711	0.45869	i3_LQ_PLCLR_c7263/f1p1/3949|i2_LQ_PLCLR_c14770/f1p0/2044|i1_LQ_PLCLR_c12419/f1p1/1572|i1_HQ_PLCLR_c2291/f3p10/1679|i1_LQ_PLCLR_c21465/f1p6/1993|i1_LQ_PLCLR_c12126/f1p0/1135|i1_LQ_PLCLR_c18670/f1p0/1734|i2_LQ_PLCLR_c11198/f1p7/2716|i1_LQ_PLCLR_c16873/f2p0/1364|i1_LQ_PLCLR_c23822/f1p0/1639|i1_HQ_PLCLR_c25714/f10p9/1284|i1_HQ_PLCLR_c1496/f8p10/1438|i5_LQ_PLCLR_c16055/f1p0/5480|i1_LQ_PLCLR_c2644/f2p0…	http://www.genome.jp/kegg-bin/show_pathway?ko00051/K01809%09red/K03841%09red/K00847%09red/K00844%09red/K01103%09red/K01803%09red/K00895%09red/K01623%09red/K19355%09red/K00850%09red/K05305%09red/K17497%09red
Tyrosine metabolism	KEGG PATHWAY	ko00350	20	143	0.202265	0.460053	i2_LQ_PLCLR_c43116/f1p0/2043|i6_LQ_PLCLR_c980/f1p0/6194|i1_LQ_PLCLR_c4800/f1p0/1410|i3_LQ_PLCLR_c4808/f1p0/3346|i1_LQ_PLCLR_c10511/f1p5/1691|i1_LQ_PLCLR_c7890/f1p19/1906|i2_LQ_PLCLR_c37522/f1p5/2582|i1_LQ_PLCLR_c12054/f2p131/1078|i0_LQ_PLCLR_c13275/f1p8/757|i2_LQ_PLCLR_c11454/f1p5/2364|i3_LQ_PLCLR_c20758/f1p0/3469|i1_LQ_PLCLR_c5884/f1p0/1822|i1_LQ_PLCLR_c21813/f1p0/1653|i1_LQ_PLCLR_c7700/f1p0/170…	http://www.genome.jp/kegg-bin/show_pathway?ko00350/K14455%09red/K14454%09red/K01800%09red/K18857%09red/K00811%09red/K01592%09red/K00815%09red/K00457%09red/K00121%09red
Isoquinoline alkaloid biosynthesis	KEGG PATHWAY	ko00950	15	104	0.21225	0.473482	i2_LQ_PLCLR_c43116/f1p0/2043|i6_LQ_PLCLR_c980/f1p0/6194|i1_LQ_PLCLR_c4800/f1p0/1410|i3_LQ_PLCLR_c4808/f1p0/3346|i1_LQ_PLCLR_c21813/f1p0/1653|i2_LQ_PLCLR_c37522/f1p5/2582|i0_LQ_PLCLR_c13275/f1p8/757|i2_LQ_PLCLR_c25833/f1p0/2524|i3_LQ_PLCLR_c20758/f1p0/3469|i1_LQ_PLCLR_c7890/f1p19/1906|i1_LQ_PLCLR_c10595/f1p0/1773|i1_LQ_PLCLR_c7700/f1p0/1709|i3_LQ_PLCLR_c9668/f2p0/3263|i2_LQ_PLCLR_c8460/f1p14/2610|…	http://www.genome.jp/kegg-bin/show_pathway?ko00950/K14455%09red/K14454%09red/K13384%09red/K00811%09red/K01592%09red/K00815%09red
Biosynthesis of unsaturated fatty acids	KEGG PATHWAY	ko01040	13	89	0.22139	0.484551	i1_LQ_PLCLR_c16869/f2p0/1853|i2_LQ_PLCLR_c35441/f1p2/2200|i2_HQ_PLCLR_c2258/f4p5/2303|i2_LQ_PLCLR_c22830/f1p1/2584|i2_LQ_PLCLR_c25923/f1p13/2185|i4_LQ_PLCLR_c10955/f1p13/4602|i6_LQ_PLCLR_c978/f1p0/6171|i2_LQ_PLCLR_c40977/f1p1/3022|i4_LQ_PLCLR_c8768/f1p2/4930|i5_LQ_PLCLR_c13467/f1p0/5089|i2_LQ_PLCLR_c39487/f1p1/2317|i2_LQ_PLCLR_c2322/f2p1/2468|i0_LQ_PLCLR_c19874/f1p2/959	http://www.genome.jp/kegg-bin/show_pathway?ko01040/K10256%09red/K00232%09red/K07513%09red/K03921%09red/K10258%09red
Ubiquitin mediated proteolysis	KEGG PATHWAY	ko04120	59	475	0.234758	0.504295	i5_LQ_PLCLR_c3036/f1p344/5170|i4_LQ_PLCLR_c17579/f1p7/4926|i7_LQ_PLCLR_c376/f1p0/7865|i4_LQ_PLCLR_c22467/f1p0/4939|i3_LQ_PLCLR_c36096/f1p0/3233|i2_HQ_PLCLR_c44390/f2p5/2113|i1_LQ_PLCLR_c17394/f1p5/1054|i4_LQ_PLCLR_c11881/f1p0/4345|i1_HQ_PLCLR_c1382/f6p0/1485|i2_HQ_PLCLR_c7288/f3p1/2295|i4_LQ_PLCLR_c17641/f1p18/4576|i4_LQ_PLCLR_c4469/f1p0/4479|i0_LQ_PLCLR_c25135/f1p0/611|i3_LQ_PLCLR_c5387/f1p52/39…	http://www.genome.jp/kegg-bin/show_pathway?ko04120/K10601%09red/K10597%09red/K10590%09red/K10592%09red/K10609%09red/K10575%09red/K10599%09red/K03869%09red/K04649%09red/K20217%09red/K03352%09red/K04706%09red/K03351%09red/K10577%09red/K10143%09red/K10581%09red/K10580%09red/K10144%09red/K10589%09red/K10588%09red/K10610%09red/K10573%09red/K06689%09red/K03875%09red/K03347%09red/K03348%09red/K10685%09r…
Arginine biosynthesis	KEGG PATHWAY	ko00220	22	165	0.246453	0.513223	i1_LQ_PLCLR_c4800/f1p0/1410|i1_LQ_PLCLR_c21813/f1p0/1653|i3_LQ_PLCLR_c31452/f1p0/3034|i2_LQ_PLCLR_c42600/f1p0/2102|i1_LQ_PLCLR_c10595/f1p0/1773|i5_LQ_PLCLR_c17208/f1p0/6056|i3_LQ_PLCLR_c9668/f2p0/3263|i2_LQ_PLCLR_c23528/f1p14/2799|i6_LQ_PLCLR_c980/f1p0/6194|i0_LQ_PLCLR_c13275/f1p8/757|i2_LQ_PLCLR_c34877/f1p2/2331|i2_HQ_PLCLR_c1959/f2p2/2374|i2_LQ_PLCLR_c8460/f1p14/2610|i3_LQ_PLCLR_c4808/f1p0/3346…	http://www.genome.jp/kegg-bin/show_pathway?ko00220/K01755%09red/K14455%09red/K14454%09red/K00145%09red/K14272%09red/K00811%09red/K01476%09red/K00814%09red/K14682%09red/K14677%09red/K00620%09red
Flavonoid biosynthesis	KEGG PATHWAY	ko00941	7	44	0.247763	0.513223	i5_HQ_PLCLR_c2099/f2p33/5697|i1_LQ_PLCLR_c22938/f1p4/1857|i1_LQ_PLCLR_c25512/f2p5/1887|i1_LQ_PLCLR_c25381/f2p0/1035|i3_LQ_PLCLR_c8449/f1p0/3197|i0_LQ_PLCLR_c27312/f2p0/767|i0_LQ_PLCLR_c29056/f1p1/421	http://www.genome.jp/kegg-bin/show_pathway?ko00941/K09754%09red/K00487%09red/K00588%09red/K00475%09red/K13065%09red
Endocytosis	KEGG PATHWAY	ko04144	89	737	0.252309	0.513471	i2_LQ_PLCLR_c40488/f1p7/2988|i2_LQ_PLCLR_c3571/f1p27/2223|i1_LQ_PLCLR_c4575/f1p2/1164|i2_LQ_PLCLR_c9220/f1p3/2691|i4_LQ_PLCLR_c5014/f1p0/4960|i2_LQ_PLCLR_c36377/f1p2/2287|i2_LQ_PLCLR_c37617/f1p8/2360|i2_LQ_PLCLR_c3516/f1p10/2965|i2_LQ_PLCLR_c26897/f1p2/2887|i2_LQ_PLCLR_c25326/f1p1/2518|i5_LQ_PLCLR_c16643/f1p0/5471|i4_HQ_PLCLR_c6091/f2p0/4844|i3_LQ_PLCLR_c21481/f1p14/3160|i2_HQ_PLCLR_c9392/f4p6/28…	http://www.genome.jp/kegg-bin/show_pathway?ko04144/K11824%09red/K18442%09red/K11866%09red/K04646%09red/K18468%09red/K12195%09red/K12185%09red/K01115%09red/K12489%09red/K12471%09red/K00889%09red/K12483%09red/K12492%09red/K07904%09red/K18443%09red/K19476%09red/K03283%09red
Inositol phosphate metabolism	KEGG PATHWAY	ko00562	44	353	0.264573	0.529146	i2_LQ_PLCLR_c40488/f1p7/2988|i5_LQ_PLCLR_c8945/f1p3/5896|i2_HQ_PLCLR_c2051/f7p3/2302|i4_LQ_PLCLR_c21327/f1p52/4589|i3_LQ_PLCLR_c37807/f1p4/3276|i0_LQ_PLCLR_c41914/f1p0/620|i6_LQ_PLCLR_c3664/f1p2/6080|i5_LQ_PLCLR_c12626/f1p1/5690|i6_HQ_PLCLR_c331/f4p0/6569|i6_LQ_PLCLR_c1093/f1p0/6400|i3_LQ_PLCLR_c37344/f1p0/3523|i2_LQ_PLCLR_c6016/f1p0/2871|i2_LQ_PLCLR_c29887/f1p0/2054|i6_LQ_PLCLR_c3075/f1p9/6609|i…	http://www.genome.jp/kegg-bin/show_pathway?ko00562/K00921%09red/K03103%09red/K01110%09red/K01803%09red/K10572%09red/K00914%09red/K18081%09red/K00469%09red/K10047%09red/K00889%09red/K00888%09red
Glycerophospholipid metabolism	KEGG PATHWAY	ko00564	29	227	0.272531	0.535823	i2_LQ_PLCLR_c43893/f1p0/2087|i3_LQ_PLCLR_c38176/f1p3/3254|i4_HQ_PLCLR_c11386/f2p5/4937|i3_LQ_PLCLR_c24650/f1p3/3873|i3_LQ_PLCLR_c38935/f1p0/3255|i2_LQ_PLCLR_c30026/f18p24/2989|i2_LQ_PLCLR_c6766/f2p2/2985|i2_HQ_PLCLR_c3869/f2p0/2660|i0_LQ_PLCLR_c42640/f1p2/666|i3_LQ_PLCLR_c13521/f1p4/3672|i4_LQ_PLCLR_c7197/f1p0/4616|i3_LQ_PLCLR_c29864/f1p5/3892|i3_LQ_PLCLR_c22148/f1p8/3495|i4_LQ_PLCLR_c19890/f1p0/…	http://www.genome.jp/kegg-bin/show_pathway?ko00564/K00655%09red/K05929%09red/K00901%09red/K06130%09red/K16860%09red/K01115%09red/K15728%09red/K13508%09red/K01126%09red/K01613%09red/K14674%09red/K13510%09red
Glycosylphosphatidylinositol(GPI)-anchor biosynthesis	KEGG PATHWAY	ko00563	7	47	0.296039	0.572343	i5_LQ_PLCLR_c6371/f1p0/5188|i2_LQ_PLCLR_c39457/f1p2/2200|i0_LQ_PLCLR_c36228/f1p0/830|i3_LQ_PLCLR_c29292/f1p16/3173|i1_LQ_PLCLR_c3764/f1p0/1172|i5_LQ_PLCLR_c6631/f1p0/5550|i2_HQ_PLCLR_c1617/f4p3/2475	http://www.genome.jp/kegg-bin/show_pathway?ko00563/K05310%09red/K05288%09red/K05287%09red/K05291%09red/K05290%09red/K05293%09red
Cell cycle - Caulobacter	KEGG PATHWAY	ko04112	10	73	0.319935	0.608401	i3_LQ_PLCLR_c22900/f1p0/3653|i2_LQ_PLCLR_c25727/f1p10/2435|i2_LQ_PLCLR_c3175/f1p12/2323|i2_LQ_PLCLR_c4396/f1p14/2609|i1_LQ_PLCLR_c20380/f1p0/1366|i1_LQ_PLCLR_c22217/f1p0/1397|i3_LQ_PLCLR_c26225/f1p1/3570|i0_LQ_PLCLR_c24824/f1p8/534|i2_LQ_PLCLR_c5398/f1p4/3075|i3_HQ_PLCLR_c33545/f10p0/3141	http://www.genome.jp/kegg-bin/show_pathway?ko04112/K01358%09red/K01338%09red/K03544%09red
C5-Branched dibasic acid metabolism	KEGG PATHWAY	ko00660	4	25	0.33127	0.611608	i2_LQ_PLCLR_c43768/f1p3/2045|i2_LQ_PLCLR_c29945/f1p3/2067|i2_LQ_PLCLR_c7434/f1p2/2511|i2_LQ_PLCLR_c4227/f1p2/2572	http://www.genome.jp/kegg-bin/show_pathway?ko00660/K01653%09red/K01703%09red
Glycerolipid metabolism	KEGG PATHWAY	ko00561	21	167	0.335437	0.611608	i1_LQ_PLCLR_c20159/f1p2/1784|i1_LQ_PLCLR_c21600/f1p0/1721|i1_LQ_PLCLR_c10327/f1p5/1957|i2_LQ_PLCLR_c32584/f1p2/2916|i1_LQ_PLCLR_c12589/f1p22/1120|i1_LQ_PLCLR_c18628/f1p0/1984|i3_LQ_PLCLR_c38176/f1p3/3254|i3_LQ_PLCLR_c22148/f1p8/3495|i4_HQ_PLCLR_c11386/f2p5/4937|i3_LQ_PLCLR_c27892/f1p1/3164|i4_LQ_PLCLR_c19890/f1p0/4428|i3_LQ_PLCLR_c24650/f1p3/3873|i2_LQ_PLCLR_c29548/f1p2/2100|i3_LQ_PLCLR_c38935/f1…	http://www.genome.jp/kegg-bin/show_pathway?ko00561/K15728%09red/K00655%09red/K03715%09red/K00128%09red/K13508%09red/K00901%09red/K14674%09red
Citrate cycle (TCA cycle)	KEGG PATHWAY	ko00020	26	210	0.337439	0.611608	i1_LQ_PLCLR_c13373/f1p0/1482|i3_LQ_PLCLR_c28611/f1p0/3349|i0_LQ_PLCLR_c14126/f1p0/398|i3_LQ_PLCLR_c33277/f4p7/3612|i3_LQ_PLCLR_c12105/f1p0/3363|i0_LQ_PLCLR_c14253/f1p0/698|i1_LQ_PLCLR_c20869/f1p0/1732|i3_LQ_PLCLR_c10627/f1p2/3638|i3_LQ_PLCLR_c38248/f1p2/3557|i2_LQ_PLCLR_c26487/f1p3/2286|i3_HQ_PLCLR_c18682/f2p7/3534|i1_LQ_PLCLR_c3236/f1p0/1940|i1_LQ_PLCLR_c18107/f1p0/1619|i3_LQ_PLCLR_c7691/f1p0/36…	http://www.genome.jp/kegg-bin/show_pathway?ko00020/K00164%09red/K01679%09red/K00161%09red/K00162%09red/K01681%09red/K01900%09red/K01648%09red/K00382%09red/K00026%09red/K00627%09red
Protein processing in endoplasmic reticulum	KEGG PATHWAY	ko04141	92	789	0.357679	0.63778	i2_LQ_PLCLR_c3571/f1p27/2223|i2_LQ_PLCLR_c22033/f1p28/2477|i2_LQ_PLCLR_c9220/f1p3/2691|i0_LQ_PLCLR_c48392/f1p0/688|i2_LQ_PLCLR_c36377/f1p2/2287|i5_LQ_PLCLR_c7853/f1p6/5792|i2_LQ_PLCLR_c37617/f1p8/2360|i3_LQ_PLCLR_c10498/f1p1/3285|i2_LQ_PLCLR_c26897/f1p2/2887|i0_HQ_PLCLR_c4355/f2p0/945|i2_LQ_PLCLR_c22887/f1p4/2527|i2_LQ_PLCLR_c18047/f1p0/2338|i3_LQ_PLCLR_c22083/f1p0/3213|i5_LQ_PLCLR_c16692/f1p0/56…	http://www.genome.jp/kegg-bin/show_pathway?ko04141/K16196%09red/K10601%09red/K10597%09red/K06689%09red/K10575%09red/K10636%09red/K13719%09red/K09487%09red/K07151%09red/K11718%09red/K01230%09red/K14006%09red/K14007%09red/K14012%09red/K12667%09red/K10085%09red/K13993%09red/K10661%09red/K01456%09red/K09580%09red/K08054%09red/K13525%09red/K08057%09red/K09503%09red/K07765%09red/K03347%09red/K04079%09r…
RNA transport	KEGG PATHWAY	ko03013	114	984	0.362875	0.63778	i0_HQ_PLCLR_c28087/f2p0/951|i5_LQ_PLCLR_c9991/f1p0/5099|i3_LQ_PLCLR_c23462/f1p0/3807|i4_LQ_PLCLR_c21976/f1p11/4803|i6_HQ_PLCLR_c3963/f11p1/6375|i3_LQ_PLCLR_c33410/f2p0/3257|i1_LQ_PLCLR_c12726/f1p0/1713|i4_LQ_PLCLR_c8163/f1p9/4903|i5_HQ_PLCLR_c1632/f4p0/5600|i3_HQ_PLCLR_c2232/f5p4/3820|i2_LQ_PLCLR_c21049/f1p4/2431|i1_HQ_PLCLR_c11306/f3p0/1687|i4_LQ_PLCLR_c2851/f1p15/5011|i4_LQ_PLCLR_c12083/f1p5/46…	http://www.genome.jp/kegg-bin/show_pathway?ko03013/K09291%09red/K03257%09red/K10577%09red/K12160%09red/K03231%09red/K14303%09red/K14328%09red/K03245%09red/K03260%09red/K14306%09red/K14309%09red/K14308%09red/K14327%09red/K14326%09red/K14325%09red/K00784%09red/K14288%09red/K07936%09red/K13126%09red/K14289%09red/K14312%09red/K03680%09red/K14310%09red/K14311%09red/K12875%09red/K12812%09red/K14314%09r…
Selenocompound metabolism	KEGG PATHWAY	ko00450	9	69	0.381789	0.661009	i1_LQ_PLCLR_c18512/f1p0/1586|i4_HQ_PLCLR_c1518/f5p2/4895|i1_HQ_PLCLR_c24669/f2p4/1973|i3_LQ_PLCLR_c4216/f1p20/3151|i2_LQ_PLCLR_c11406/f1p37/2983|i3_LQ_PLCLR_c12904/f1p0/3216|i2_LQ_PLCLR_c43176/f1p2/2119|i2_LQ_PLCLR_c23430/f1p2/2245|i2_LQ_PLCLR_c8863/f1p14/2838	http://www.genome.jp/kegg-bin/show_pathway?ko00450/K01761%09red/K00549%09red/K01874%09red/K01739%09red
Terpenoid backbone biosynthesis	KEGG PATHWAY	ko00900	16	131	0.404789	0.690523	i2_LQ_PLCLR_c3057/f1p1/2332|i2_HQ_PLCLR_c44051/f23p7/2765|i2_LQ_PLCLR_c20334/f1p5/2200|i2_LQ_PLCLR_c14256/f1p1/2035|i1_LQ_PLCLR_c26068/f3p0/1560|i1_LQ_PLCLR_c2396/f2p12/1827|i2_HQ_PLCLR_c17671/f2p1/2175|i1_LQ_PLCLR_c23545/f1p12/1810|i3_LQ_PLCLR_c35809/f1p2/3707|i2_LQ_PLCLR_c25227/f1p4/2578|i1_HQ_PLCLR_c1819/f3p0/1718|i6_LQ_PLCLR_c2791/f1p0/6709|i3_LQ_PLCLR_c37355/f1p0/3633|i2_LQ_PLCLR_c30073/f9p2…	http://www.genome.jp/kegg-bin/show_pathway?ko00900/K10960%09red/K01662%09red/K00021%09red/K00099%09red/K00869%09red/K06013%09red/K03527%09red/K03526%09red/K13789%09red/K01641%09red/K00919%09red
Other types of O-glycan biosynthesis	KEGG PATHWAY	ko00514	5	38	0.435566	0.732256	i3_LQ_PLCLR_c26621/f1p0/3604|i3_LQ_PLCLR_c18914/f1p38/3281|i3_LQ_PLCLR_c10366/f1p0/3447|i3_LQ_PLCLR_c10998/f1p0/3676|i4_LQ_PLCLR_c22410/f1p1/4803	http://www.genome.jp/kegg-bin/show_pathway?ko00514/K18134%09red/K09667%09red
Alanine, aspartate and glutamate metabolism	KEGG PATHWAY	ko00250	27	232	0.447061	0.740844	i2_LQ_PLCLR_c27351/f1p6/2178|i1_LQ_PLCLR_c4800/f1p0/1410|i1_LQ_PLCLR_c21813/f1p0/1653|i1_LQ_PLCLR_c4146/f1p5/1756|i3_LQ_PLCLR_c27299/f1p0/3784|i1_LQ_PLCLR_c10595/f1p0/1773|i3_LQ_PLCLR_c4808/f1p0/3346|i3_LQ_PLCLR_c9668/f2p0/3263|i2_LQ_PLCLR_c23528/f1p14/2799|i6_LQ_PLCLR_c980/f1p0/6194|i2_LQ_PLCLR_c8103/f1p2/2313|i5_LQ_PLCLR_c11782/f1p9/5162|i1_HQ_PLCLR_c2069/f3p0/1915|i2_LQ_PLCLR_c8460/f1p14/2610|…	http://www.genome.jp/kegg-bin/show_pathway?ko00250/K01580%09red/K01755%09red/K14455%09red/K14454%09red/K00264%09red/K13566%09red/K01955%09red/K01953%09red/K00811%09red/K14272%09red/K00814%09red/K01939%09red/K00830%09red/K00820%09red
Butanoate metabolism	KEGG PATHWAY	ko00650	6	48	0.460879	0.752985	i2_LQ_PLCLR_c8103/f1p2/2313|i2_LQ_PLCLR_c4227/f1p2/2572|i2_LQ_PLCLR_c43768/f1p3/2045|i1_LQ_PLCLR_c23545/f1p12/1810|i2_LQ_PLCLR_c7434/f1p2/2511|i1_LQ_PLCLR_c21049/f1p4/1908	http://www.genome.jp/kegg-bin/show_pathway?ko00650/K01653%09red/K01641%09red/K01640%09red/K01580%09red
Brassinosteroid biosynthesis	KEGG PATHWAY	ko00905	2	14	0.487194	0.784924	i5_LQ_PLCLR_c7145/f1p6/5222|i1_LQ_PLCLR_c3080/f1p7/1734	http://www.genome.jp/kegg-bin/show_pathway?ko00905/K09588%09red/K09590%09red
beta-Alanine metabolism	KEGG PATHWAY	ko00410	16	141	0.512841	0.804159	i4_LQ_PLCLR_c18535/f1p0/4610|i2_LQ_PLCLR_c8103/f1p2/2313|i2_LQ_PLCLR_c29548/f1p2/2100|i1_LQ_PLCLR_c12589/f1p22/1120|i1_LQ_PLCLR_c15022/f1p0/1020|i4_LQ_PLCLR_c2344/f1p6/4912|i1_LQ_PLCLR_c20159/f1p2/1784|i3_LQ_PLCLR_c27892/f1p1/3164|i2_LQ_PLCLR_c24441/f1p12/2196|i1_LQ_PLCLR_c21600/f1p0/1721|i5_LQ_PLCLR_c13452/f1p2/5169|i0_LQ_PLCLR_c29176/f1p31/558|i2_LQ_PLCLR_c35390/f1p11/2425|i1_HQ_PLCLR_c2281/f5p…	http://www.genome.jp/kegg-bin/show_pathway?ko00410/K00249%09red/K17839%09red/K00128%09red/K00207%09red/K01580%09red/K00797%09red
Mismatch repair	KEGG PATHWAY	ko03430	13	114	0.512998	0.804159	i2_LQ_PLCLR_c13747/f2p0/3019|i4_LQ_PLCLR_c8412/f1p0/4790|i4_LQ_PLCLR_c20517/f1p0/4865|i3_LQ_PLCLR_c32770/f1p90/3055|i3_LQ_PLCLR_c29968/f1p0/3648|i1_LQ_PLCLR_c15042/f1p0/1031|i4_LQ_PLCLR_c21987/f1p6/4998|i5_LQ_PLCLR_c4893/f1p0/5218|i5_LQ_PLCLR_c8048/f1p7/5346|i4_LQ_PLCLR_c8517/f1p0/4590|i2_LQ_PLCLR_c20651/f1p0/2769|i5_LQ_PLCLR_c9101/f1p249/5823|i2_LQ_PLCLR_c20959/f1p4/2198	http://www.genome.jp/kegg-bin/show_pathway?ko03430/K10747%09red/K08736%09red/K07456%09red/K10858%09red/K07466%09red/K08739%09red
Nitrogen metabolism	KEGG PATHWAY	ko00910	42	382	0.559376	0.854225	i3_LQ_PLCLR_c8823/f1p3/3246|i3_LQ_PLCLR_c27662/f1p4/3252|i3_LQ_PLCLR_c27833/f1p0/3178|i0_LQ_PLCLR_c36055/f1p1/555|i1_LQ_PLCLR_c11436/f2p0/1278|i2_LQ_PLCLR_c3760/f1p102/2847|i0_LQ_PLCLR_c3930/f2p19/993|i3_LQ_PLCLR_c8888/f1p0/3287|i2_LQ_PLCLR_c15198/f1p0/2111|i3_LQ_PLCLR_c19435/f1p0/3611|i2_LQ_PLCLR_c40382/f1p105/2922|i5_LQ_PLCLR_c6466/f1p0/5343|i3_LQ_PLCLR_c28278/f1p0/3528|i5_HQ_PLCLR_c1400/f3p0/5…	http://www.genome.jp/kegg-bin/show_pathway?ko00910/K01673%09red/K00284%09red/K00366%09red/K10534%09red/K00264%09red
Nicotinate and nicotinamide metabolism	KEGG PATHWAY	ko00760	5	45	0.572094	0.854225	i3_LQ_PLCLR_c27629/f1p4/3130|i2_LQ_PLCLR_c37727/f1p2/2662|i2_LQ_PLCLR_c7757/f1p2/2744|i2_LQ_PLCLR_c36909/f1p2/2722|i5_LQ_PLCLR_c13561/f1p0/5102	http://www.genome.jp/kegg-bin/show_pathway?ko00760/K03517%09red/K00858%09red/K01950%09red
Basal transcription factors	KEGG PATHWAY	ko03022	17	156	0.573609	0.854225	i6_HQ_PLCLR_c301/f6p0/6493|i2_LQ_PLCLR_c27734/f1p2/2509|i4_LQ_PLCLR_c5066/f1p2/4956|i3_LQ_PLCLR_c38952/f1p0/3490|i4_LQ_PLCLR_c17532/f1p2/4719|i6_LQ_PLCLR_c2513/f1p2/6591|i4_LQ_PLCLR_c12192/f1p0/4893|i6_LQ_PLCLR_c2081/f1p4/6429|i4_LQ_PLCLR_c7907/f1p11/4652|i4_LQ_PLCLR_c6177/f1p5/4752|i3_LQ_PLCLR_c3332/f1p5/3445|i3_LQ_PLCLR_c6069/f1p5/3732|i7_LQ_PLCLR_c152/f1p0/7325|i4_LQ_PLCLR_c10019/f1p0/4739|i2_…	http://www.genome.jp/kegg-bin/show_pathway?ko03022/K10843%09red/K14651%09red/K03142%09red/K03125%09red/K03129%09red/K03128%09red/K03138%09red
Ribosome	KEGG PATHWAY	ko03010	103	939	0.580442	0.854225	i1_HQ_PLCLR_c15716/f4p0/1080|i3_LQ_PLCLR_c12707/f1p3/3384|i0_HQ_PLCLR_c3870/f3p5/897|i0_HQ_PLCLR_c2016/f5p2/840|i0_HQ_PLCLR_c2516/f7p5/589|i1_LQ_PLCLR_c2327/f5p1/1126|i0_HQ_PLCLR_c33903/f8p0/654|i0_LQ_PLCLR_c51112/f1p0/706|i2_LQ_PLCLR_c39343/f1p0/2994|i0_LQ_PLCLR_c29840/f1p3/694|i0_LQ_PLCLR_c52959/f1p0/444|i1_LQ_PLCLR_c24419/f2p34/1176|i2_LQ_PLCLR_c22197/f1p1/2382|i1_HQ_PLCLR_c25754/f2p0/1025|i0_…	http://www.genome.jp/kegg-bin/show_pathway?ko03010/K02879%09red/K02917%09red/K02916%09red/K02883%09red/K02914%09red/K02905%09red/K02931%09red/K02993%09red/K02933%09red/K02918%09red/K02953%09red/K02888%09red/K02865%09red/K02936%09red/K02885%09red/K02911%09red/K02910%09red/K02881%09red/K02880%09red/K02915%09red/K02958%09red/K02939%09red/K02991%09red/K02990%09red/K02997%09red/K02996%09red/K02975%09r…
Synthesis and degradation of ketone bodies	KEGG PATHWAY	ko00072	2	17	0.581756	0.854225	i1_LQ_PLCLR_c23545/f1p12/1810|i1_LQ_PLCLR_c21049/f1p4/1908	http://www.genome.jp/kegg-bin/show_pathway?ko00072/K01640%09red/K01641%09red
Riboflavin metabolism	KEGG PATHWAY	ko00740	2	18	0.610283	0.88491	i1_LQ_PLCLR_c13301/f1p4/1983|i2_LQ_PLCLR_c11076/f1p0/2850	http://www.genome.jp/kegg-bin/show_pathway?ko00740/K14652%09red/K11752%09red
Cutin, suberine and wax biosynthesis	KEGG PATHWAY	ko00073	2	19	0.637297	0.911168	i2_LQ_PLCLR_c15337/f1p1/2022|i5_LQ_PLCLR_c7517/f1p39/5189	http://www.genome.jp/kegg-bin/show_pathway?ko00073/K15404%09red
ABC transporters	KEGG PATHWAY	ko02010	47	444	0.656386	0.911168	i3_LQ_PLCLR_c7629/f1p0/3957|i4_LQ_PLCLR_c21409/f1p4/4895|i4_LQ_PLCLR_c18128/f1p7/5101|i5_LQ_PLCLR_c15639/f1p80/5471|i5_LQ_PLCLR_c6771/f1p1/5438|i5_HQ_PLCLR_c14929/f2p0/5207|i5_LQ_PLCLR_c13976/f1p0/5062|i4_LQ_PLCLR_c2682/f1p2/5032|i5_LQ_PLCLR_c14447/f1p0/5061|i5_LQ_PLCLR_c6597/f1p0/5212|i5_LQ_PLCLR_c10834/f1p0/5255|i4_LQ_PLCLR_c4767/f1p0/4844|i4_LQ_PLCLR_c12978/f2p88/4827|i3_LQ_PLCLR_c12756/f1p3/3…	http://www.genome.jp/kegg-bin/show_pathway?ko02010/K05663%09red/K05665%09red/K05658%09red/K05666%09red/K05643%09red
Vitamin B6 metabolism	KEGG PATHWAY	ko00750	3	30	0.656842	0.911168	i1_HQ_PLCLR_c25225/f11p1/1357|i2_LQ_PLCLR_c28363/f2p4/2104|i1_LQ_PLCLR_c21222/f1p0/1197	http://www.genome.jp/kegg-bin/show_pathway?ko00750/K13248%09red/K01733%09red/K06215%09red
Thiamine metabolism	KEGG PATHWAY	ko00730	9	89	0.659811	0.911168	i2_LQ_PLCLR_c37162/f1p67/2812|i2_LQ_PLCLR_c36224/f1p44/2804|i2_LQ_PLCLR_c20170/f1p31/2539|i1_LQ_PLCLR_c14402/f1p2/1065|i2_LQ_PLCLR_c12075/f1p41/2528|i2_LQ_PLCLR_c25227/f1p4/2578|i3_LQ_PLCLR_c35809/f1p2/3707|i1_LQ_PLCLR_c19944/f1p0/1970|i2_LQ_PLCLR_c12994/f1p45/2238	http://www.genome.jp/kegg-bin/show_pathway?ko00730/K03146%09red/K01662%09red
Fatty acid biosynthesis	KEGG PATHWAY	ko00061	25	244	0.687087	0.937671	i4_LQ_PLCLR_c17339/f1p0/4818|i2_LQ_PLCLR_c28837/f1p13/2070|i6_LQ_PLCLR_c3286/f1p74/6157|i2_LQ_PLCLR_c25575/f1p1/2469|i3_LQ_PLCLR_c38164/f1p0/3842|i7_LQ_PLCLR_c1072/f2p3/7296|i2_LQ_PLCLR_c23019/f2p5/2591|i4_LQ_PLCLR_c10955/f1p13/4602|i2_LQ_PLCLR_c11597/f1p0/2844|i2_HQ_PLCLR_c2581/f3p1/2400|i5_LQ_PLCLR_c13467/f1p0/5089|i1_LQ_PLCLR_c11237/f1p50/1664|i2_LQ_PLCLR_c21538/f1p7/2675|i2_LQ_PLCLR_c22318/f1…	http://www.genome.jp/kegg-bin/show_pathway?ko00061/K10781%09red/K00645%09red/K01962%09red/K01897%09red/K11262%09red/K03921%09red/K09458%09red
Base excision repair	KEGG PATHWAY	ko03410	9	93	0.706109	0.952427	i2_LQ_PLCLR_c8824/f1p9/2800|i2_LQ_PLCLR_c13402/f1p3/3413|i1_LQ_PLCLR_c9700/f1p0/1845|i6_HQ_PLCLR_c3967/f7p9/6913|i4_LQ_PLCLR_c8412/f1p0/4790|i4_HQ_PLCLR_c1102/f17p17/4912|i4_LQ_PLCLR_c21987/f1p6/4998|i4_LQ_PLCLR_c8517/f1p0/4590|i2_LQ_PLCLR_c8244/f1p0/2310	http://www.genome.jp/kegg-bin/show_pathway?ko03410/K10747%09red/K10773%09red/K03660%09red/K02324%09red/K02335%09red/K03512%09red
Propanoate metabolism	KEGG PATHWAY	ko00640	18	185	0.74384	0.991787	i3_HQ_PLCLR_c9889/f3p2/3153|i2_LQ_PLCLR_c30016/f34p13/2720|i7_LQ_PLCLR_c1072/f2p3/7296|i2_LQ_PLCLR_c28837/f1p13/2070|i7_LQ_PLCLR_c666/f1p0/7410|i7_LQ_PLCLR_c120/f2p0/7683|i2_LQ_PLCLR_c7847/f1p16/3099|i6_LQ_PLCLR_c3286/f1p74/6157|i7_LQ_PLCLR_c1079/f1p7/7229|i7_LQ_PLCLR_c830/f1p0/7686|i2_HQ_PLCLR_c1961/f5p3/2277|i6_LQ_PLCLR_c574/f1p19/6243|i5_LQ_PLCLR_c13452/f1p2/5169|i2_LQ_PLCLR_c35390/f1p11/2425|…	http://www.genome.jp/kegg-bin/show_pathway?ko00640/K00249%09red/K01900%09red/K01962%09red/K00382%09red/K01895%09red/K11262%09red/K09699%09red
Purine metabolism	KEGG PATHWAY	ko00230	59	576	0.75398	0.993883	i4_LQ_PLCLR_c6132/f1p0/4760|i2_LQ_PLCLR_c28199/f3p0/2116|i2_HQ_PLCLR_c44698/f14p7/2259|i1_LQ_PLCLR_c19238/f1p6/1429|i5_LQ_PLCLR_c4091/f1p0/5318|i1_LQ_PLCLR_c5097/f2p0/1869|i1_LQ_PLCLR_c5769/f1p0/1896|i7_LQ_PLCLR_c235/f1p0/7189|i0_LQ_PLCLR_c5100/f1p37/781|i4_LQ_PLCLR_c11073/f1p4/4578|i0_LQ_PLCLR_c4442/f1p0/999|i0_LQ_PLCLR_c26395/f1p13/539|i2_LQ_PLCLR_c12836/f1p0/2263|i0_LQ_PLCLR_c5543/f1p2/930|i2_…	http://www.genome.jp/kegg-bin/show_pathway?ko00230/K19964%09red/K00939%09red/K00601%09red/K03021%09red/K03023%09red/K03002%09red/K01939%09red/K03026%09red/K03027%09red/K00873%09red/K02335%09red/K03000%09red/K01835%09red/K01952%09red/K02999%09red/K01490%09red/K14721%09red/K00962%09red/K01510%09red/K03014%09red/K00948%09red/K02324%09red/K02083%09red/K00860%09red/K00940%09red/K03018%09red/K01945%09r…
Valine, leucine and isoleucine degradation	KEGG PATHWAY	ko00280	16	171	0.783806	0.997697	i2_LQ_PLCLR_c29548/f1p2/2100|i2_LQ_PLCLR_c35441/f1p2/2200|i2_LQ_PLCLR_c39776/f1p0/2982|i1_HQ_PLCLR_c2281/f5p23/2014|i1_LQ_PLCLR_c20159/f1p2/1784|i3_LQ_PLCLR_c27892/f1p1/3164|i1_LQ_PLCLR_c23545/f1p12/1810|i1_LQ_PLCLR_c21600/f1p0/1721|i2_HQ_PLCLR_c1961/f5p3/2277|i5_LQ_PLCLR_c13452/f1p2/5169|i2_LQ_PLCLR_c35390/f1p11/2425|i1_LQ_PLCLR_c21049/f1p4/1908|i3_LQ_PLCLR_c10563/f1p5/3406|i2_LQ_PLCLR_c33328/f1…	http://www.genome.jp/kegg-bin/show_pathway?ko00280/K00249%09red/K01641%09red/K00128%09red/K00382%09red/K00253%09red/K01640%09red/K07513%09red/K09699%09red
Zeatin biosynthesis	KEGG PATHWAY	ko00908	1	14	0.795355	0.997697	i1_LQ_PLCLR_c20043/f1p0/1713	http://www.genome.jp/kegg-bin/show_pathway?ko00908/K13495%09red
Lysine degradation	KEGG PATHWAY	ko00310	11	125	0.814254	0.997697	i1_LQ_PLCLR_c21600/f1p0/1721|i3_LQ_PLCLR_c7984/f1p0/3550|i1_LQ_PLCLR_c12589/f1p22/1120|i5_LQ_PLCLR_c3583/f1p0/5508|i1_LQ_PLCLR_c20159/f1p2/1784|i3_LQ_PLCLR_c27892/f1p1/3164|i2_LQ_PLCLR_c21145/f1p3/2649|i2_LQ_PLCLR_c29548/f1p2/2100|i4_LQ_PLCLR_c16984/f1p0/4665|i1_HQ_PLCLR_c2281/f5p23/2014|i1_LQ_PLCLR_c18515/f1p7/1888	http://www.genome.jp/kegg-bin/show_pathway?ko00310/K00128%09red/K00164%09red/K11420%09red/K14157%09red
Sphingolipid metabolism	KEGG PATHWAY	ko00600	8	94	0.814838	0.997697	i3_LQ_PLCLR_c5546/f1p0/3477|i2_LQ_PLCLR_c6728/f1p24/2579|i2_LQ_PLCLR_c35059/f1p2/2446|i3_LQ_PLCLR_c12210/f1p0/3957|i3_LQ_PLCLR_c14678/f1p133/3093|i3_LQ_PLCLR_c29461/f1p0/3178|i3_LQ_PLCLR_c9007/f1p1/3762|i2_HQ_PLCLR_c39826/f2p5/2493	http://www.genome.jp/kegg-bin/show_pathway?ko00600/K01190%09red/K12309%09red/K17108%09red/K12349%09red
Tryptophan metabolism	KEGG PATHWAY	ko00380	8	95	0.823074	0.997697	i2_LQ_PLCLR_c29548/f1p2/2100|i1_LQ_PLCLR_c12589/f1p22/1120|i1_LQ_PLCLR_c20159/f1p2/1784|i3_LQ_PLCLR_c27892/f1p1/3164|i1_LQ_PLCLR_c21600/f1p0/1721|i4_LQ_PLCLR_c16984/f1p0/4665|i1_HQ_PLCLR_c2281/f5p23/2014|i1_LQ_PLCLR_c18515/f1p7/1888	http://www.genome.jp/kegg-bin/show_pathway?ko00380/K00128%09red/K00164%09red
Biotin metabolism	KEGG PATHWAY	ko00780	2	29	0.832064	0.997697	i2_LQ_PLCLR_c25575/f1p1/2469|i2_LQ_PLCLR_c23019/f2p5/2591	http://www.genome.jp/kegg-bin/show_pathway?ko00780/K09458%09red
Glycosphingolipid biosynthesis - ganglio series	KEGG PATHWAY	ko00604	1	16	0.834381	0.997697	i2_LQ_PLCLR_c35059/f1p2/2446	http://www.genome.jp/kegg-bin/show_pathway?ko00604/K12309%09red
Sulfur relay system	KEGG PATHWAY	ko04122	1	16	0.834381	0.997697	i2_LQ_PLCLR_c7355/f1p11/2941	http://www.genome.jp/kegg-bin/show_pathway?ko04122/K01011%09red
SNARE interactions in vesicular transport	KEGG PATHWAY	ko04130	4	53	0.836673	0.997697	i4_LQ_PLCLR_c5833/f1p51/4831|i5_LQ_PLCLR_c8296/f1p2/5620|i2_LQ_PLCLR_c33508/f1p2/3021|i1_LQ_PLCLR_c5675/f1p0/1593	http://www.genome.jp/kegg-bin/show_pathway?ko04130/K08490%09red/K08486%09red/K08504%09red
Folate biosynthesis	KEGG PATHWAY	ko00790	3	42	0.842882	0.997697	i4_LQ_PLCLR_c24152/f1p1/4124|i3_LQ_PLCLR_c10578/f1p1/3193|i2_LQ_PLCLR_c36971/f1p2/2298	http://www.genome.jp/kegg-bin/show_pathway?ko00790/K13950%09red/K01930%09red/K13998%09red
Nucleotide excision repair	KEGG PATHWAY	ko03420	16	183	0.85612	1	i4_LQ_PLCLR_c8412/f1p0/4790|i2_LQ_PLCLR_c13402/f1p3/3413|i4_LQ_PLCLR_c3864/f1p0/4964|i3_LQ_PLCLR_c38952/f1p0/3490|i2_LQ_PLCLR_c20651/f1p0/2769|i3_LQ_PLCLR_c31868/f1p121/3042|i6_HQ_PLCLR_c3967/f7p9/6913|i2_HQ_PLCLR_c2041/f2p1/2823|i1_LQ_PLCLR_c15042/f1p0/1031|i4_LQ_PLCLR_c21987/f1p6/4998|i5_LQ_PLCLR_c8048/f1p7/5346|i4_LQ_PLCLR_c8517/f1p0/4590|i2_LQ_PLCLR_c36058/f1p1/2203|i3_LQ_PLCLR_c5387/f1p52/39…	http://www.genome.jp/kegg-bin/show_pathway?ko03420/K10843%09red/K10747%09red/K10846%09red/K03142%09red/K10609%09red/K07466%09red/K10610%09red/K02324%09red/K02335%09red/K10838%09red
Glycine, serine and threonine metabolism	KEGG PATHWAY	ko00260	18	207	0.873054	1	i2_LQ_PLCLR_c28882/f1p1/2071|i2_LQ_PLCLR_c28363/f2p4/2104|i5_LQ_PLCLR_c10454/f1p2/5431|i2_LQ_PLCLR_c18751/f1p11/2103|i1_LQ_PLCLR_c12631/f1p0/1847|i1_LQ_PLCLR_c5494/f1p0/1363|i2_LQ_PLCLR_c34877/f1p2/2331|i0_LQ_PLCLR_c9488/f1p0/583|i2_HQ_PLCLR_c1961/f5p3/2277|i5_LQ_PLCLR_c6081/f1p0/5182|i1_LQ_PLCLR_c18829/f1p2/1930|i0_LQ_PLCLR_c25763/f2p0/701|i3_LQ_PLCLR_c31370/f1p0/3117|i1_LQ_PLCLR_c21155/f1p182/1…	http://www.genome.jp/kegg-bin/show_pathway?ko00260/K00382%09red/K14272%09red/K01620%09red/K00600%09red/K02437%09red/K12524%09red/K00499%09red/K00830%09red/K15634%09red/K15633%09red/K01733%09red
Phagosome	KEGG PATHWAY	ko04145	39	418	0.877258	1	i5_LQ_PLCLR_c8945/f1p3/5896|i6_LQ_PLCLR_c2496/f1p8/6282|i6_LQ_PLCLR_c3664/f1p2/6080|i6_HQ_PLCLR_c331/f4p0/6569|i6_LQ_PLCLR_c1093/f1p0/6400|i0_HQ_PLCLR_c48830/f3p0/457|i0_LQ_PLCLR_c43134/f1p0/646|i3_LQ_PLCLR_c13451/f1p12/3102|i6_HQ_PLCLR_c3973/f14p0/6123|i5_HQ_PLCLR_c2310/f3p2/5567|i2_LQ_PLCLR_c11621/f1p0/2288|i5_LQ_PLCLR_c10032/f1p6/5530|i5_HQ_PLCLR_c1676/f4p0/5345|i4_LQ_PLCLR_c20457/f1p0/4957|i2…	http://www.genome.jp/kegg-bin/show_pathway?ko04145/K08054%09red/K08057%09red/K00914%09red/K07375%09red/K00921%09red/K02144%09red/K02145%09red/K02147%09red/K02148%09red/K02155%09red/K02154%09red/K02150%09red
Protein export	KEGG PATHWAY	ko03060	15	180	0.890609	1	i3_HQ_PLCLR_c6658/f2p2/3505|i2_LQ_PLCLR_c36122/f1p6/2265|i3_LQ_PLCLR_c3686/f1p0/3728|i0_HQ_PLCLR_c6430/f4p7/683|i3_HQ_PLCLR_c16010/f6p0/3501|i5_LQ_PLCLR_c5584/f1p0/5355|i1_LQ_PLCLR_c8989/f1p0/1291|i4_HQ_PLCLR_c1419/f5p0/4752|i4_LQ_PLCLR_c17133/f1p0/4819|i1_LQ_PLCLR_c15510/f10p0/1787|i2_LQ_PLCLR_c6919/f1p6/2528|i3_LQ_PLCLR_c10508/f1p0/3585|i4_LQ_PLCLR_c12754/f1p0/4385|i1_LQ_PLCLR_c22080/f1p0/1048|…	http://www.genome.jp/kegg-bin/show_pathway?ko03060/K03070%09red/K03217%09red/K03110%09red/K03116%09red/K03108%09red/K09648%09red/K13431%09red
Photosynthesis - antenna proteins	KEGG PATHWAY	ko00196	24	274	0.895498	1	i1_LQ_PLCLR_c26859/f1p0/1148|i0_LQ_PLCLR_c6711/f1p0/749|i1_LQ_PLCLR_c18322/f1p0/1359|i1_LQ_PLCLR_c23934/f4p0/1017|i1_HQ_PLCLR_c25929/f12p0/1116|i2_LQ_PLCLR_c14703/f1p32/1729|i1_LQ_PLCLR_c7445/f1p4/1149|i1_LQ_PLCLR_c26776/f1p5/1006|i2_HQ_PLCLR_c17404/f3p32/2342|i2_LQ_PLCLR_c23828/f1p25/2290|i1_LQ_PLCLR_c15076/f1p0/1022|i1_LQ_PLCLR_c18356/f1p4/1100|i1_LQ_PLCLR_c3862/f2p51/1175|i1_LQ_PLCLR_c25477/f2…	http://www.genome.jp/kegg-bin/show_pathway?ko00196/K08908%09red/K08909%09red/K08915%09red/K08907%09red/K08916%09red/K08910%09red/K08912%09red
N-Glycan biosynthesis	KEGG PATHWAY	ko00510	11	142	0.910045	1	i2_LQ_PLCLR_c40848/f1p2/2515|i2_LQ_PLCLR_c10490/f1p2/2782|i2_LQ_PLCLR_c38795/f1p0/2503|i6_LQ_PLCLR_c3339/f1p0/6802|i2_LQ_PLCLR_c38863/f1p0/2675|i2_LQ_PLCLR_c20521/f1p2/2280|i2_LQ_PLCLR_c39590/f1p11/2396|i2_LQ_PLCLR_c2705/f2p2/2557|i2_LQ_PLCLR_c24934/f1p0/2692|i2_LQ_PLCLR_c33559/f1p2/2358|i3_LQ_PLCLR_c23683/f1p0/3185	http://www.genome.jp/kegg-bin/show_pathway?ko00510/K01230%09red/K07151%09red/K12667%09red/K00902%09red
Monobactam biosynthesis	KEGG PATHWAY	ko00261	1	22	0.912219	1	i3_LQ_PLCLR_c31370/f1p0/3117	http://www.genome.jp/kegg-bin/show_pathway?ko00261/K12524%09red
Pyrimidine metabolism	KEGG PATHWAY	ko00240	33	383	0.939416	1	i4_LQ_PLCLR_c6132/f1p0/4760|i0_LQ_PLCLR_c29176/f1p31/558|i0_LQ_PLCLR_c5543/f1p2/930|i1_LQ_PLCLR_c19238/f1p6/1429|i4_LQ_PLCLR_c24152/f1p1/4124|i3_LQ_PLCLR_c27299/f1p0/3784|i2_LQ_PLCLR_c33358/f1p4/2900|i0_LQ_PLCLR_c26395/f1p13/539|i2_LQ_PLCLR_c13402/f1p3/3413|i2_LQ_PLCLR_c23192/f1p4/2891|i0_LQ_PLCLR_c8608/f1p12/968|i0_LQ_PLCLR_c51823/f1p0/946|i2_HQ_PLCLR_c8138/f2p4/2438|i1_LQ_PLCLR_c19465/f1p0/1043…	http://www.genome.jp/kegg-bin/show_pathway?ko00240/K00857%09red/K03000%09red/K03021%09red/K03023%09red/K03002%09red/K03026%09red/K03027%09red/K02335%09red/K01937%09red/K00876%09red/K01955%09red/K00207%09red/K02999%09red/K14721%09red/K13998%09red/K00962%09red/K01510%09red/K03014%09red/K02324%09red/K00940%09red/K03018%09red/K00761%09red/K10808%09red/K00254%09red
DNA replication	KEGG PATHWAY	ko03030	12	162	0.94072	1	i4_LQ_PLCLR_c8412/f1p0/4790|i2_LQ_PLCLR_c13402/f1p3/3413|i3_LQ_PLCLR_c26404/f1p1/3271|i2_LQ_PLCLR_c20651/f1p0/2769|i6_HQ_PLCLR_c3967/f7p9/6913|i1_LQ_PLCLR_c15042/f1p0/1031|i4_LQ_PLCLR_c21987/f1p6/4998|i5_LQ_PLCLR_c8048/f1p7/5346|i4_LQ_PLCLR_c8517/f1p0/4590|i5_LQ_PLCLR_c4487/f1p1/5226|i4_LQ_PLCLR_c17785/f1p2/4714|i2_LQ_PLCLR_c20959/f1p4/2198	http://www.genome.jp/kegg-bin/show_pathway?ko03030/K10747%09red/K10742%09red/K07466%09red/K02210%09red/K02540%09red/K02324%09red/K02335%09red
Ribosome biogenesis in eukaryotes	KEGG PATHWAY	ko03008	27	325	0.946659	1	i5_LQ_PLCLR_c19683/f1p0/5035|i3_LQ_PLCLR_c8008/f1p1/3672|i3_LQ_PLCLR_c22680/f1p0/3932|i3_LQ_PLCLR_c22238/f1p0/3661|i6_LQ_PLCLR_c3333/f1p4/6170|i1_LQ_PLCLR_c4581/f2p0/1218|i1_LQ_PLCLR_c5510/f1p0/1114|i5_LQ_PLCLR_c17560/f1p0/5196|i1_HQ_PLCLR_c1980/f4p3/1204|i0_HQ_PLCLR_c33920/f3p23/818|i4_LQ_PLCLR_c14312/f1p2/4067|i1_LQ_PLCLR_c2926/f1p4/1616|i4_LQ_PLCLR_c20050/f1p3/4253|i3_LQ_PLCLR_c26995/f1p0/3845…	http://www.genome.jp/kegg-bin/show_pathway?ko03008/K14572%09red/K14560%09red/K14563%09red/K14548%09red/K14564%09red/K14569%09red/K06943%09red/K14550%09red/K14553%09red/K07936%09red/K03115%09red/K14537%09red/K12845%09red/K13288%09red/K14544%09red/K12619%09red/K14539%09red/K14290%09red
Proteasome	KEGG PATHWAY	ko03050	17	232	0.969414	1	i0_LQ_PLCLR_c22774/f1p2/615|i4_LQ_PLCLR_c12976/f1p71/4871|i3_HQ_PLCLR_c8132/f2p0/3189|i1_HQ_PLCLR_c1427/f4p1/1125|i5_LQ_PLCLR_c11743/f1p0/6199|i0_LQ_PLCLR_c23594/f1p0/633|i1_LQ_PLCLR_c19797/f1p10/1295|i2_LQ_PLCLR_c9901/f1p4/2966|i5_LQ_PLCLR_c4673/f1p0/5566|i1_LQ_PLCLR_c21050/f1p6/1547|i1_LQ_PLCLR_c9669/f1p3/1876|i5_LQ_PLCLR_c17421/f1p7/5884|i3_HQ_PLCLR_c1298/f7p0/3538|i3_LQ_PLCLR_c4013/f1p3/3316|…	http://www.genome.jp/kegg-bin/show_pathway?ko03050/K03061%09red/K06699%09red/K03038%09red/K03031%09red/K03029%09red/K02725%09red/K03035%09red/K02730%09red/K03032%09red/K02735%09red
Lysine biosynthesis	KEGG PATHWAY	ko00300	1	32	0.969538	1	i3_LQ_PLCLR_c31370/f1p0/3117	http://www.genome.jp/kegg-bin/show_pathway?ko00300/K12524%09red
Glyoxylate and dicarboxylate metabolism	KEGG PATHWAY	ko00630	46	555	0.981758	1	i3_HQ_PLCLR_c18682/f2p7/3534|i0_LQ_PLCLR_c24670/f1p1/364|i0_LQ_PLCLR_c41339/f1p0/967|i5_LQ_PLCLR_c6392/f1p0/5834|i5_LQ_PLCLR_c4786/f1p1/5638|i3_LQ_PLCLR_c33277/f4p7/3612|i3_LQ_PLCLR_c12105/f1p0/3363|i2_LQ_PLCLR_c28882/f1p1/2071|i5_HQ_PLCLR_c18838/f12p0/5721|i0_LQ_PLCLR_c33857/f17p0/926|i1_LQ_PLCLR_c3756/f1p0/1440|i2_HQ_PLCLR_c1279/f5p7/2411|i3_LQ_PLCLR_c10627/f1p2/3638|i3_LQ_PLCLR_c38248/f1p2/355…	http://www.genome.jp/kegg-bin/show_pathway?ko00630/K00830%09red/K11517%09red/K00284%09red/K14272%09red/K01681%09red/K00600%09red/K02437%09red/K01602%09red/K00382%09red/K01637%09red/K01433%09red/K00026%09red/K00122%09red
RNA polymerase	KEGG PATHWAY	ko03020	14	214	0.985955	1	i4_LQ_PLCLR_c6132/f1p0/4760|i1_LQ_PLCLR_c24802/f1p7/1023|i1_LQ_PLCLR_c19238/f1p6/1429|i6_LQ_PLCLR_c3515/f1p0/6227|i5_LQ_PLCLR_c3644/f1p9/5177|i0_LQ_PLCLR_c26395/f1p13/539|i5_LQ_PLCLR_c6684/f1p1/5395|i4_LQ_PLCLR_c19025/f1p6/4840|i3_LQ_PLCLR_c2396/f2p12/3969|i2_LQ_PLCLR_c37243/f1p1/2547|i5_LQ_PLCLR_c5221/f1p1/5487|i2_LQ_PLCLR_c13819/f1p2/2363|i2_LQ_PLCLR_c6061/f1p3/2574|i0_LQ_PLCLR_c5543/f1p2/930	http://www.genome.jp/kegg-bin/show_pathway?ko03020/K03000%09red/K03014%09red/K03021%09red/K03023%09red/K03002%09red/K03026%09red/K03027%09red/K02999%09red/K03018%09red/K14721%09red
Photosynthesis	KEGG PATHWAY	ko00195	50	881	1	1	i1_LQ_PLCLR_c26093/f2p14/1096|i0_LQ_PLCLR_c49941/f42p0/637|i1_HQ_PLCLR_c1113/f6p0/1361|i0_LQ_PLCLR_c37753/f1p11/731|i3_LQ_PLCLR_c10214/f2p0/3411|i2_LQ_PLCLR_c5954/f1p46/2424|i0_LQ_PLCLR_c11467/f3p2/739|i0_LQ_PLCLR_c8382/f1p2/420|i2_LQ_PLCLR_c20626/f1p22/2476|i1_LQ_PLCLR_c12349/f1p0/1720|i1_LQ_PLCLR_c22808/f1p0/1081|i0_HQ_PLCLR_c35507/f2p6/617|i1_LQ_PLCLR_c2084/f3p5/1281|i0_LQ_PLCLR_c9555/f1p0/804…	http://www.genome.jp/kegg-bin/show_pathway?ko00195/K02113%09red/K02112%09red/K02111%09red/K08905%09red/K02717%09red/K02115%09red/K02695%09red/K02693%09red/K02698%09red/K02699%09red/K02109%09red/K02712%09red/K02636%09red/K03542%09red/K03541%09red/K02716%09red/K08906%09red/K02638%09red/K02639%09red/K14332%09red/K02641%09red
Oxidative phosphorylation	KEGG PATHWAY	ko00190	47	1066	1	1	i3_LQ_PLCLR_c43245/f37p0/3362|i3_LQ_PLCLR_c20420/f3p0/3678|i3_LQ_PLCLR_c23233/f1p1/3447|i1_HQ_PLCLR_c228/f14p0/1199|i1_LQ_PLCLR_c22808/f1p0/1081|i0_LQ_PLCLR_c6403/f2p0/637|i3_LQ_PLCLR_c13451/f1p12/3102|i1_LQ_PLCLR_c19306/f1p0/1609|i0_LQ_PLCLR_c6855/f1p0/363|i3_HQ_PLCLR_c43976/f2p0/3633|i1_LQ_PLCLR_c15357/f18p8/1207|i3_LQ_PLCLR_c21776/f1p0/3360|i2_LQ_PLCLR_c11621/f1p0/2288|i2_LQ_PLCLR_c18972/f1p21…	http://www.genome.jp/kegg-bin/show_pathway?ko00190/K02113%09red/K02112%09red/K02111%09red/K02257%09red/K02115%09red/K01507%09red/K02155%09red/K02154%09red/K02135%09red/K02133%09red/K02150%09red/K03963%09red/K01535%09red/K02109%09red/K02144%09red/K02145%09red/K02147%09red/K02148%09red/K02267%09red/K00417%09red/K03953%09red/K05575%09red/K03937%09red
Pyruvate metabolism	KEGG PATHWAY	ko00620	108	2115	1	1	i3_LQ_PLCLR_c22250/f1p39/3369|i0_LQ_PLCLR_c14126/f1p0/398|i4_LQ_PLCLR_c7529/f1p0/4831|i7_LQ_PLCLR_c1072/f2p3/7296|i3_LQ_PLCLR_c44506/f1p0/3453|i3_LQ_PLCLR_c35728/f2p0/3439|i1_HQ_PLCLR_c2281/f5p23/2014|i3_LQ_PLCLR_c8083/f1p0/3331|i1_LQ_PLCLR_c26428/f1p0/1756|i3_LQ_PLCLR_c26684/f1p17/3490|i2_LQ_PLCLR_c8714/f1p3/2538|i3_HQ_PLCLR_c44047/f243p3/3260|i7_LQ_PLCLR_c120/f2p0/7683|i2_LQ_PLCLR_c21191/f1p680…	http://www.genome.jp/kegg-bin/show_pathway?ko00620/K01069%09red/K01006%09red/K00627%09red/K01679%09red/K00026%09red/K00051%09red/K00162%09red/K00161%09red/K00128%09red/K01595%09red/K00029%09red/K00028%09red/K00382%09red/K00873%09red/K01895%09red/K11262%09red/K00102%09red/K01759%09red/K01962%09red
Carbon fixation in photosynthetic organisms	KEGG PATHWAY	ko00710	120	2261	1	1	i3_LQ_PLCLR_c22250/f1p39/3369|i1_LQ_PLCLR_c17032/f2p0/1547|i1_LQ_PLCLR_c7473/f1p55/1498|i3_LQ_PLCLR_c44506/f1p0/3453|i3_LQ_PLCLR_c35728/f2p0/3439|i2_LQ_PLCLR_c11198/f1p7/2716|i3_LQ_PLCLR_c8083/f1p0/3331|i1_LQ_PLCLR_c26428/f1p0/1756|i1_LQ_PLCLR_c23822/f1p0/1639|i4_LQ_PLCLR_c7529/f1p0/4831|i1_HQ_PLCLR_c25931/f104p0/1535|i3_LQ_PLCLR_c26684/f1p17/3490|i0_LQ_PLCLR_c49833/f1p0/801|i5_LQ_PLCLR_c17208/f1…	http://www.genome.jp/kegg-bin/show_pathway?ko00710/K00134%09red/K14455%09red/K14454%09red/K01006%09red/K01100%09red/K00814%09red/K01803%09red/K01783%09red/K00051%09red/K01602%09red/K01807%09red/K14272%09red/K01595%09red/K01623%09red/K05298%09red/K00615%09red/K00029%09red/K03841%09red/K00927%09red/K00026%09red/K00028%09red

## Sheet: LC_L0vsP_L0.DEG_KEGG_down
#Term	Database	ID	Input number	Background number	P-Value	Corrected P-Value	Input	Hyperlink
Circadian rhythm - plant	KEGG PATHWAY	ko04712	75	302	1.29147e-08	1.48519e-06	i2_LQ_PLCLR_c32359/f2p4/2395|i3_LQ_PLCLR_c37411/f1p0/3915|i3_LQ_PLCLR_c6422/f1p1/3447|i2_LQ_PLCLR_c23258/f1p11/2696|i4_LQ_PLCLR_c23325/f3p5/4142|i5_LQ_PLCLR_c11640/f1p0/5109|i2_LQ_PLCLR_c8181/f1p4/2887|i3_LQ_PLCLR_c14699/f1p14/3039|i4_HQ_PLCLR_c6427/f2p5/4787|i4_LQ_PLCLR_c7629/f1p0/4867|i2_LQ_PLCLR_c5361/f1p1/2686|i3_LQ_PLCLR_c35971/f1p0/3866|i4_LQ_PLCLR_c23845/f1p21/4151|i1_LQ_PLCLR_c10460/f1p0/…	http://www.genome.jp/kegg-bin/show_pathway?ko04712/K12118%09red/K12119%09red/K16240%09red/K12124%09red/K12116%09red/K16222%09red/K12121%09red/K12120%09red/K12130%09red/K12126%09red/K12125%09red/K12133%09red/K12127%09red/K12129%09red/K03097%09red/K03115%09red
Starch and sucrose metabolism	KEGG PATHWAY	ko00500	115	612	1.40834e-06	8.09796e-05	i2_LQ_PLCLR_c40346/f1p22/3095|i2_LQ_PLCLR_c26504/f1p1/2834|i5_LQ_PLCLR_c13551/f1p4/5080|i2_LQ_PLCLR_c5724/f1p11/3056|i1_LQ_PLCLR_c3740/f1p0/1818|i3_LQ_PLCLR_c10631/f1p10/3328|i2_LQ_PLCLR_c32520/f1p3/2478|i2_LQ_PLCLR_c6658/f4p2/2234|i2_HQ_PLCLR_c9874/f3p1/2785|i5_LQ_PLCLR_c6704/f1p0/6028|i5_LQ_PLCLR_c4554/f1p0/5279|i3_LQ_PLCLR_c25053/f1p11/3323|i4_LQ_PLCLR_c10024/f2p0/4919|i2_LQ_PLCLR_c39483/f1p5/…	http://www.genome.jp/kegg-bin/show_pathway?ko00500/K00975%09red/K01177%09red/K16055%09red/K01810%09red/K19892%09red/K01187%09red/K08678%09red/K01188%09red/K00844%09red/K00705%09red/K00688%09red/K01087%09red/K00847%09red/K19893%09red/K15920%09red/K00963%09red/K01835%09red/K01193%09red/K13648%09red/K01194%09red/K00700%09red/K01051%09red/K05349%09red/K00696%09red/K00695%09red
Ether lipid metabolism	KEGG PATHWAY	ko00565	27	99	0.000152397	0.00584188	i4_LQ_PLCLR_c17887/f1p0/4933|i4_LQ_PLCLR_c14641/f1p0/4036|i2_LQ_PLCLR_c24209/f1p0/2670|i1_LQ_PLCLR_c4990/f1p0/1411|i2_LQ_PLCLR_c5817/f2p1/2948|i3_LQ_PLCLR_c37053/f1p2/4010|i4_LQ_PLCLR_c19453/f1p217/4710|i4_LQ_PLCLR_c10996/f1p12/4903|i2_LQ_PLCLR_c4743/f1p23/3002|i4_HQ_PLCLR_c24759/f6p0/4292|i1_LQ_PLCLR_c17690/f1p5/1863|i3_LQ_PLCLR_c8598/f1p0/3623|i1_LQ_PLCLR_c6653/f1p0/1879|i2_LQ_PLCLR_c39488/f1p2…	http://www.genome.jp/kegg-bin/show_pathway?ko00565/K14674%09red/K13510%09red/K01114%09red/K01115%09red
Carotenoid biosynthesis	KEGG PATHWAY	ko00906	27	102	0.000229178	0.00658888	i0_LQ_PLCLR_c40989/f1p5/675|i2_LQ_PLCLR_c26559/f1p23/3114|i3_LQ_PLCLR_c20024/f1p0/3560|i2_LQ_PLCLR_c18438/f1p13/2141|i5_LQ_PLCLR_c11593/f1p14/5582|i5_LQ_PLCLR_c9112/f1p0/5204|i2_LQ_PLCLR_c28858/f1p27/2133|i2_LQ_PLCLR_c3844/f1p5/2799|i4_LQ_PLCLR_c7788/f1p0/4822|i1_LQ_PLCLR_c5301/f1p6/2049|i3_LQ_PLCLR_c37205/f1p4/3571|i2_LQ_PLCLR_c41165/f1p15/2642|i2_LQ_PLCLR_c11515/f1p4/2284|i3_LQ_PLCLR_c13889/f1p…	http://www.genome.jp/kegg-bin/show_pathway?ko00906/K09840%09red/K09842%09red/K09843%09red/K09838%09red/K09835%09red/K15746%09red/K00514%09red
Cyanoamino acid metabolism	KEGG PATHWAY	ko00460	32	134	0.000315328	0.00725253	i2_LQ_PLCLR_c13211/f1p2/2364|i2_LQ_PLCLR_c35608/f1p5/2272|i4_LQ_PLCLR_c7429/f1p0/4731|i2_LQ_PLCLR_c3436/f1p2/2242|i4_HQ_PLCLR_c2986/f2p0/4819|i2_LQ_PLCLR_c23449/f1p8/2225|i1_LQ_PLCLR_c3740/f1p0/1818|i1_LQ_PLCLR_c18473/f1p0/1787|i4_LQ_PLCLR_c21173/f1p2/4837|i5_LQ_PLCLR_c4834/f1p0/5524|i2_LQ_PLCLR_c47675/f1p1/2025|i2_LQ_PLCLR_c6658/f4p2/2234|i4_LQ_PLCLR_c24660/f1p2/4812|i4_HQ_PLCLR_c4761/f2p0/5047|…	http://www.genome.jp/kegg-bin/show_pathway?ko00460/K00600%09red/K05349%09red/K13035%09red/K18592%09red/K01188%09red
Glycerophospholipid metabolism	KEGG PATHWAY	ko00564	44	227	0.00136515	0.0261654	i4_LQ_PLCLR_c17887/f1p0/4933|i4_LQ_PLCLR_c14641/f1p0/4036|i2_LQ_PLCLR_c24209/f1p0/2670|i0_LQ_PLCLR_c36763/f1p1/956|i0_LQ_PLCLR_c9707/f1p0/775|i3_LQ_PLCLR_c4724/f1p65/3694|i2_LQ_PLCLR_c5817/f2p1/2948|i3_LQ_PLCLR_c37053/f1p2/4010|i4_LQ_PLCLR_c19453/f1p217/4710|i2_LQ_PLCLR_c25100/f1p4/2299|i0_LQ_PLCLR_c29602/f1p0/957|i4_LQ_PLCLR_c10996/f1p12/4903|i4_LQ_PLCLR_c17510/f1p0/4592|i2_LQ_PLCLR_c4743/f1p23/…	http://www.genome.jp/kegg-bin/show_pathway?ko00564/K00006%09red/K08730%09red/K13506%09red/K00968%09red/K06130%09red/K01114%09red/K01115%09red/K15728%09red/K01126%09red/K01613%09red/K00901%09red/K14674%09red/K13510%09red/K00111%09red
beta-Alanine metabolism	KEGG PATHWAY	ko00410	30	141	0.00227494	0.037374	i5_LQ_PLCLR_c15763/f1p0/6006|i3_LQ_PLCLR_c13825/f1p2/3606|i3_LQ_PLCLR_c26319/f1p1/3385|i2_HQ_PLCLR_c2079/f4p12/2975|i5_LQ_PLCLR_c4781/f1p0/5315|i2_LQ_PLCLR_c9407/f1p3/2371|i1_HQ_PLCLR_c12951/f2p0/1626|i4_LQ_PLCLR_c3908/f1p0/4760|i4_LQ_PLCLR_c20485/f1p14/4657|i3_LQ_PLCLR_c18625/f2p0/3296|i1_LQ_PLCLR_c10394/f1p1/1737|i2_LQ_PLCLR_c35712/f1p14/2183|i4_HQ_PLCLR_c6419/f2p0/4744|i2_LQ_PLCLR_c38302/f1p13…	http://www.genome.jp/kegg-bin/show_pathway?ko00410/K00128%09red/K00276%09red/K17839%09red/K00207%09red/K00140%09red/K00249%09red/K01464%09red/K14085%09red/K00797%09red
Endocytosis	KEGG PATHWAY	ko04144	112	737	0.00289797	0.0407071	i6_LQ_PLCLR_c3206/f1p1/6250|i2_LQ_PLCLR_c1614/f14p9/2238|i3_LQ_PLCLR_c10276/f1p0/3203|i0_LQ_PLCLR_c11524/f1p2/402|i1_LQ_PLCLR_c6773/f1p3/1360|i4_LQ_PLCLR_c9127/f1p4/4232|i1_LQ_PLCLR_c5589/f1p21/1817|i1_LQ_PLCLR_c9087/f1p0/1760|i2_LQ_PLCLR_c3776/f1p1/2180|i7_LQ_PLCLR_c224/f1p0/7502|i3_LQ_PLCLR_c6024/f1p2/3261|i2_LQ_PLCLR_c41038/f1p0/2792|i2_LQ_PLCLR_c44095/f11p2/2804|i3_LQ_PLCLR_c29880/f2p0/3435|i…	http://www.genome.jp/kegg-bin/show_pathway?ko04144/K10591%09red/K01115%09red/K12471%09red/K19476%09red/K18442%09red/K18443%09red/K12194%09red/K04646%09red/K18468%09red/K12198%09red/K05758%09red/K12200%09red/K12489%09red/K12486%09red/K00889%09red/K12483%09red/K03283%09red/K12197%09red/K11866%09red/K12188%09red/K12195%09red/K11827%09red/K07901%09red/K11824%09red/K07904%09red
Tryptophan metabolism	KEGG PATHWAY	ko00380	22	95	0.00349165	0.0407071	i2_LQ_PLCLR_c27274/f1p0/2570|i7_LQ_PLCLR_c309/f1p0/7274|i5_LQ_PLCLR_c16573/f1p0/5526|i0_LQ_PLCLR_c12158/f1p1/686|i3_LQ_PLCLR_c26319/f1p1/3385|i1_LQ_PLCLR_c7409/f1p6/1675|i3_LQ_PLCLR_c23722/f1p2/3848|i2_LQ_PLCLR_c19192/f1p8/2559|i1_LQ_PLCLR_c7278/f1p0/1529|i4_HQ_PLCLR_c6419/f2p0/4744|i1_LQ_PLCLR_c8529/f1p16/1793|i1_LQ_PLCLR_c21064/f1p5/1964|i5_LQ_PLCLR_c2892/f1p2/5570|i1_HQ_PLCLR_c16824/f3p0/2011|…	http://www.genome.jp/kegg-bin/show_pathway?ko00380/K03781%09red/K00128%09red/K00164%09red/K11816%09red/K07408%09red/K14085%09red/K01426%09red/K00626%09red
Plant-pathogen interaction	KEGG PATHWAY	ko04626	71	434	0.00353975	0.0407071	i2_LQ_PLCLR_c25594/f2p1/2354|i4_LQ_PLCLR_c12029/f1p0/4793|i8_LQ_PLCLR_c183/f1p0/9045|i3_LQ_PLCLR_c6872/f1p0/3508|i4_LQ_PLCLR_c8740/f1p0/4693|i2_LQ_PLCLR_c38042/f1p0/2571|i2_LQ_PLCLR_c22421/f1p0/2624|i0_LQ_PLCLR_c40741/f1p0/609|i2_LQ_PLCLR_c5696/f1p30/2446|i6_HQ_PLCLR_c413/f2p0/6593|i2_LQ_PLCLR_c34448/f1p0/2192|i3_HQ_PLCLR_c4819/f3p5/3363|i1_LQ_PLCLR_c13650/f1p0/1904|i3_LQ_PLCLR_c15135/f1p23/3051|…	http://www.genome.jp/kegg-bin/show_pathway?ko04626/K13414%09red/K13416%09red/K09487%09red/K13457%09red/K13412%09red/K13413%09red/K13448%09red/K13424%09red/K13429%09red/K04079%09red/K13449%09red/K05391%09red/K13447%09red/K13459%09red/K00864%09red/K02183%09red
Glutathione metabolism	KEGG PATHWAY	ko00480	46	258	0.00442731	0.0462855	i0_LQ_PLCLR_c12138/f2p0/842|i0_LQ_PLCLR_c2670/f3p0/423|i0_LQ_PLCLR_c3552/f1p61/815|i4_LQ_PLCLR_c7429/f1p0/4731|i2_LQ_PLCLR_c18407/f1p5/2149|i1_LQ_PLCLR_c26742/f1p7/1005|i0_LQ_PLCLR_c41731/f1p0/856|i2_LQ_PLCLR_c7927/f1p1/2615|i6_LQ_PLCLR_c1119/f1p0/6187|i3_LQ_PLCLR_c23622/f1p1945/3406|i1_HQ_PLCLR_c17042/f2p0/1297|i0_LQ_PLCLR_c8741/f1p11/816|i2_LQ_PLCLR_c38584/f1p6/2962|i0_LQ_PLCLR_c8155/f1p0/977|i…	http://www.genome.jp/kegg-bin/show_pathway?ko00480/K00799%09red/K01255%09red/K01256%09red/K18592%09red/K00797%09red/K00432%09red/K10808%09red/K00383%09red/K00036%09red/K00434%09red
alpha-Linolenic acid metabolism	KEGG PATHWAY	ko00592	36	198	0.00837759	0.0726966	i3_LQ_PLCLR_c30045/f1p0/3129|i2_LQ_PLCLR_c13913/f2p10/3021|i1_LQ_PLCLR_c4990/f1p0/1411|i0_LQ_PLCLR_c4033/f1p0/790|i1_LQ_PLCLR_c18705/f1p0/1748|i2_LQ_PLCLR_c12833/f1p6/2696|i2_LQ_PLCLR_c22310/f1p12/2733|i3_HQ_PLCLR_c40835/f2p3/3060|i5_LQ_PLCLR_c17120/f1p0/5492|i0_LQ_PLCLR_c7272/f1p0/705|i2_LQ_PLCLR_c21714/f1p1/2972|i2_LQ_PLCLR_c19792/f1p31/3110|i2_LQ_PLCLR_c25190/f1p5/2528|i2_LQ_PLCLR_c27233/f1p2/…	http://www.genome.jp/kegg-bin/show_pathway?ko00592/K05894%09red/K10526%09red/K00232%09red/K00454%09red/K10527%09red/K14674%09red/K10528%09red/K07513%09red/K10525%09red
Valine, leucine and isoleucine degradation	KEGG PATHWAY	ko00280	32	171	0.00876274	0.0726966	i2_LQ_PLCLR_c5210/f1p1/2343|i2_LQ_PLCLR_c8848/f1p1/2914|i1_LQ_PLCLR_c21758/f1p0/2005|i3_LQ_PLCLR_c26319/f1p1/3385|i1_LQ_PLCLR_c18705/f1p0/1748|i2_HQ_PLCLR_c2079/f4p12/2975|i5_LQ_PLCLR_c4781/f1p0/5315|i1_LQ_PLCLR_c7409/f1p6/1675|i5_LQ_PLCLR_c17120/f1p0/5492|i4_LQ_PLCLR_c20485/f1p14/4657|i2_LQ_PLCLR_c21714/f1p1/2972|i1_LQ_PLCLR_c7278/f1p0/1529|i4_HQ_PLCLR_c6419/f2p0/4744|i1_LQ_PLCLR_c21064/f1p5/196…	http://www.genome.jp/kegg-bin/show_pathway?ko00280/K00128%09red/K00140%09red/K05607%09red/K00167%09red/K18660%09red/K00249%09red/K00827%09red/K00382%09red/K14085%09red/K01640%09red/K07513%09red/K00626%09red/K01968%09red
Spliceosome	KEGG PATHWAY	ko03040	137	965	0.00885002	0.0726966	i2_LQ_PLCLR_c3786/f1p5/3035|i6_LQ_PLCLR_c883/f1p0/6351|i2_LQ_PLCLR_c1614/f14p9/2238|i2_LQ_PLCLR_c32500/f2p11/2634|i2_LQ_PLCLR_c33385/f1p6/3142|i2_LQ_PLCLR_c23825/f1p18/3015|i4_LQ_PLCLR_c2662/f1p13/4585|i3_LQ_PLCLR_c46951/f1p0/3028|i3_LQ_PLCLR_c38245/f1p3/3748|i3_LQ_PLCLR_c6953/f1p0/3182|i1_LQ_PLCLR_c6436/f1p0/1392|i2_LQ_PLCLR_c44095/f11p2/2804|i6_LQ_PLCLR_c1939/f1p0/6823|i4_LQ_PLCLR_c12072/f1p316…	http://www.genome.jp/kegg-bin/show_pathway?ko03040/K12874%09red/K12815%09red/K12900%09red/K12842%09red/K12827%09red/K12824%09red/K12825%09red/K12822%09red/K12823%09red/K12820%09red/K12821%09red/K11984%09red/K12882%09red/K12885%09red/K12854%09red/K12741%09red/K11097%09red/K12859%09red/K12858%09red/K11092%09red/K12812%09red/K12811%09red/K12876%09red/K12879%09red/K12878%09red/K12856%09red/K12855%09r…
Diterpenoid biosynthesis	KEGG PATHWAY	ko00904	5	9	0.010054	0.0731786	i2_LQ_PLCLR_c18875/f1p5/2798|i2_LQ_PLCLR_c40915/f1p5/2857|i2_LQ_PLCLR_c12041/f1p5/2865|i5_LQ_PLCLR_c8856/f1p4/5521|i0_LQ_PLCLR_c41209/f1p0/699	http://www.genome.jp/kegg-bin/show_pathway?ko00904/K04124%09red/K04121%09red
Fatty acid degradation	KEGG PATHWAY	ko00071	35	194	0.0101814	0.0731786	i4_HQ_PLCLR_c6419/f2p0/4744|i2_LQ_PLCLR_c13913/f2p10/3021|i0_LQ_PLCLR_c36393/f1p1/743|i3_LQ_PLCLR_c26319/f1p1/3385|i1_LQ_PLCLR_c18705/f1p0/1748|i2_HQ_PLCLR_c2079/f4p12/2975|i5_LQ_PLCLR_c4781/f1p0/5315|i1_LQ_PLCLR_c7409/f1p6/1675|i5_LQ_PLCLR_c17120/f1p0/5492|i4_LQ_PLCLR_c20485/f1p14/4657|i0_LQ_PLCLR_c7272/f1p0/705|i2_LQ_PLCLR_c21714/f1p1/2972|i1_LQ_PLCLR_c7278/f1p0/1529|i2_HQ_PLCLR_c44094/f11p6/24…	http://www.genome.jp/kegg-bin/show_pathway?ko00071/K00128%09red/K00249%09red/K00232%09red/K10527%09red/K14085%09red/K01897%09red/K00121%09red/K07513%09red/K00626%09red
Peroxisome	KEGG PATHWAY	ko04146	44	262	0.012763	0.0863377	i2_LQ_PLCLR_c8848/f1p1/2914|i2_LQ_PLCLR_c24753/f1p11/2414|i4_LQ_PLCLR_c16662/f1p0/4522|i0_LQ_PLCLR_c12158/f1p1/686|i1_LQ_PLCLR_c4156/f1p0/1777|i1_LQ_PLCLR_c9042/f1p0/1715|i4_HQ_PLCLR_c1350/f7p0/4481|i2_LQ_PLCLR_c32883/f1p0/2232|i3_LQ_PLCLR_c23722/f1p2/3848|i1_LQ_PLCLR_c976/f4p0/1700|i1_LQ_PLCLR_c5342/f1p0/1113|i5_LQ_PLCLR_c17120/f1p0/5492|i3_LQ_PLCLR_c25026/f1p0/3156|i1_LQ_PLCLR_c15417/f14p0/1581…	http://www.genome.jp/kegg-bin/show_pathway?ko04146/K03781%09red/K13356%09red/K00106%09red/K13343%09red/K11517%09red/K12261%09red/K04565%09red/K00232%09red/K13354%09red/K13339%09red/K00830%09red/K13338%09red/K01897%09red/K01640%09red/K07513%09red/K03426%09red
Inositol phosphate metabolism	KEGG PATHWAY	ko00562	56	353	0.0145218	0.0927784	i3_LQ_PLCLR_c4188/f1p2/3306|i1_LQ_PLCLR_c4186/f1p2/1233|i4_LQ_PLCLR_c4007/f1p12/4530|i5_LQ_PLCLR_c8755/f1p15/5740|i2_LQ_PLCLR_c46669/f1p3/2262|i3_LQ_PLCLR_c31991/f1p0/3119|i2_LQ_PLCLR_c40170/f1p12/3024|i5_LQ_PLCLR_c12003/f1p3/5222|i3_LQ_PLCLR_c37053/f1p2/4010|i4_LQ_PLCLR_c21817/f1p0/4862|i4_LQ_PLCLR_c19453/f1p217/4710|i6_HQ_PLCLR_c308/f6p0/6189|i2_LQ_PLCLR_c26789/f1p3/2396|i5_LQ_PLCLR_c11779/f1p0…	http://www.genome.jp/kegg-bin/show_pathway?ko00562/K00140%09red/K00914%09red/K01110%09red/K01803%09red/K01114%09red/K05857%09red/K00921%09red/K00913%09red/K18081%09red/K19801%09red/K00889%09red/K00888%09red
Biosynthesis of unsaturated fatty acids	KEGG PATHWAY	ko01040	18	89	0.0232217	0.140553	i5_LQ_PLCLR_c17120/f1p0/5492|i1_LQ_PLCLR_c3416/f2p66/1640|i1_LQ_PLCLR_c3802/f1p28/1729|i0_LQ_PLCLR_c13907/f1p1/656|i2_LQ_PLCLR_c24627/f1p2/2194|i3_LQ_PLCLR_c20597/f1p0/3678|i2_LQ_PLCLR_c27040/f1p1/3116|i2_LQ_PLCLR_c21714/f1p1/2972|i0_LQ_PLCLR_c7272/f1p0/705|i1_LQ_PLCLR_c18705/f1p0/1748|i1_LQ_PLCLR_c20654/f1p0/1627|i6_LQ_PLCLR_c3764/f1p0/6143|i4_LQ_PLCLR_c14581/f1p1/4100|i4_LQ_PLCLR_c10207/f1p2/45…	http://www.genome.jp/kegg-bin/show_pathway?ko01040/K10256%09red/K00232%09red/K07513%09red/K03921%09red
Terpenoid backbone biosynthesis	KEGG PATHWAY	ko00900	24	131	0.025494	0.146488	i3_LQ_PLCLR_c27397/f1p0/3322|i6_HQ_PLCLR_c490/f2p0/6312|i2_LQ_PLCLR_c15838/f3p5/2168|i2_HQ_PLCLR_c44593/f23p7/2752|i1_LQ_PLCLR_c4141/f1p0/1741|i2_LQ_PLCLR_c29961/f1p5/2066|i3_LQ_PLCLR_c18981/f1p0/3289|i1_LQ_PLCLR_c26451/f1p2/1259|i1_LQ_PLCLR_c7091/f1p1/1732|i2_LQ_PLCLR_c33241/f1p0/2425|i1_LQ_PLCLR_c7409/f1p6/1675|i1_LQ_PLCLR_c7278/f1p0/1529|i1_HQ_PLCLR_c12741/f2p10/1532|i2_LQ_PLCLR_c34878/f1p7/25…	http://www.genome.jp/kegg-bin/show_pathway?ko00900/K10960%09red/K05906%09red/K01662%09red/K00919%09red/K03526%09red/K08658%09red/K01597%09red/K05356%09red/K14066%09red/K00938%09red/K00021%09red/K00626%09red/K11778%09red
Glycerolipid metabolism	KEGG PATHWAY	ko00561	29	167	0.02675	0.146488	i1_LQ_PLCLR_c4990/f1p0/1411|i3_LQ_PLCLR_c26319/f1p1/3385|i3_LQ_PLCLR_c28253/f1p0/3666|i1_HQ_PLCLR_c7692/f2p6/1837|i1_LQ_PLCLR_c6354/f1p1/1730|i4_HQ_PLCLR_c6419/f2p0/4744|i3_LQ_PLCLR_c11609/f1p0/3894|i1_LQ_PLCLR_c17690/f1p5/1863|i4_LQ_PLCLR_c9063/f1p0/4887|i1_LQ_PLCLR_c10688/f1p0/1998|i1_LQ_PLCLR_c21064/f1p5/1964|i3_LQ_PLCLR_c42168/f1p1/3106|i1_LQ_PLCLR_c7508/f1p7/1961|i2_LQ_PLCLR_c6684/f1p1/2676|…	http://www.genome.jp/kegg-bin/show_pathway?ko00561/K00128%09red/K01054%09red/K09480%09red/K00679%09red/K00901%09red/K03715%09red/K15728%09red/K14085%09red/K14674%09red/K00863%09red/K13506%09red/K00864%09red/K11155%09red
Ubiquitin mediated proteolysis	KEGG PATHWAY	ko04120	69	475	0.0350958	0.176478	i2_LQ_PLCLR_c26178/f1p0/2318|i3_LQ_PLCLR_c30392/f1p0/3091|i4_LQ_PLCLR_c22076/f1p27/4972|i4_HQ_PLCLR_c24764/f7p9/4213|i3_LQ_PLCLR_c27733/f1p1/3189|i4_LQ_PLCLR_c10939/f1p7/4718|i10_LQ_PLCLR_c43/f1p0/11056|i0_LQ_PLCLR_c2541/f4p0/829|i2_LQ_PLCLR_c27242/f1p0/2862|i5_LQ_PLCLR_c4427/f1p0/5074|i1_LQ_PLCLR_c17962/f1p30/1237|i3_LQ_PLCLR_c23420/f1p8/3407|i2_LQ_PLCLR_c19009/f1p77/3001|i2_LQ_PLCLR_c17750/f3p1…	http://www.genome.jp/kegg-bin/show_pathway?ko04120/K10597%09red/K10590%09red/K10591%09red/K06689%09red/K06688%09red/K10609%09red/K10598%09red/K10573%09red/K03869%09red/K04649%09red/K04706%09red/K10577%09red/K10581%09red/K10580%09red/K10144%09red/K10589%09red/K10588%09red/K10610%09red/K10260%09red/K03875%09red/K03347%09red/K03348%09red/K10685%09red/K03364%09red
ABC transporters	KEGG PATHWAY	ko02010	65	444	0.0352955	0.176478	i5_LQ_PLCLR_c4629/f1p5/5238|i6_LQ_PLCLR_c2635/f1p17/6250|i4_LQ_PLCLR_c18145/f1p0/4905|i4_LQ_PLCLR_c1234/f7p0/4918|i4_LQ_PLCLR_c10664/f1p0/4748|i6_LQ_PLCLR_c2500/f1p1/6635|i5_LQ_PLCLR_c13611/f1p41/5054|i5_LQ_PLCLR_c10251/f1p19/5473|i4_LQ_PLCLR_c17107/f1p0/4978|i5_LQ_PLCLR_c13324/f1p0/5076|i4_LQ_PLCLR_c24760/f7p0/4239|i5_LQ_PLCLR_c7122/f1p0/6026|i3_LQ_PLCLR_c12693/f1p5/3885|i5_LQ_PLCLR_c6066/f1p0/5…	http://www.genome.jp/kegg-bin/show_pathway?ko02010/K05665%09red/K05658%09red/K05657%09red/K05656%09red/K05643%09red/K05666%09red
Caffeine metabolism	KEGG PATHWAY	ko00232	5	14	0.038014	0.178103	i2_LQ_PLCLR_c6507/f1p0/2399|i4_HQ_PLCLR_c1350/f7p0/4481|i4_LQ_PLCLR_c16662/f1p0/4522|i4_LQ_PLCLR_c9667/f1p0/4585|i4_HQ_PLCLR_c1569/f5p5/4486	http://www.genome.jp/kegg-bin/show_pathway?ko00232/K00106%09red
One carbon pool by folate	KEGG PATHWAY	ko00670	15	75	0.0387179	0.178103	i1_LQ_PLCLR_c9563/f1p5/1442|i0_LQ_PLCLR_c20408/f1p0/608|i5_LQ_PLCLR_c3540/f1p6/5410|i4_LQ_PLCLR_c3649/f1p3/4491|i1_LQ_PLCLR_c3605/f1p0/1127|i2_LQ_PLCLR_c40038/f1p4/2232|i1_LQ_PLCLR_c18473/f1p0/1787|i1_LQ_PLCLR_c8797/f1p17/1919|i3_LQ_PLCLR_c23289/f1p2/3631|i2_LQ_PLCLR_c47675/f1p1/2025|i1_LQ_PLCLR_c7130/f1p0/1976|i2_LQ_PLCLR_c23449/f1p8/2225|i2_HQ_PLCLR_c2197/f6p3/2225|i6_LQ_PLCLR_c1511/f1p0/6707|i…	http://www.genome.jp/kegg-bin/show_pathway?ko00670/K01934%09red/K00600%09red/K00605%09red/K13998%09red/K00297%09red
Pentose phosphate pathway	KEGG PATHWAY	ko00030	40	259	0.0465492	0.205891	i2_LQ_PLCLR_c26336/f1p21/2957|i2_LQ_PLCLR_c14677/f1p5/2103|i1_LQ_PLCLR_c18935/f1p0/1964|i2_LQ_PLCLR_c3326/f1p7/2656|i2_HQ_PLCLR_c1242/f7p6/2683|i2_LQ_PLCLR_c18407/f1p5/2149|i2_LQ_PLCLR_c12748/f2p7/2454|i1_LQ_PLCLR_c19686/f1p0/1731|i1_LQ_PLCLR_c17886/f1p0/1465|i2_LQ_PLCLR_c38584/f1p6/2962|i2_LQ_PLCLR_c35677/f1p7/2515|i2_LQ_PLCLR_c15013/f1p0/2162|i2_HQ_PLCLR_c355/f12p6/2678|i1_LQ_PLCLR_c3574/f1p0/1…	http://www.genome.jp/kegg-bin/show_pathway?ko00030/K03841%09red/K00850%09red/K01835%09red/K00615%09red/K00895%09red/K01623%09red/K01783%09red/K01810%09red/K00036%09red
Plant hormone signal transduction	KEGG PATHWAY	ko04075	71	501	0.0488544	0.208083	i2_HQ_PLCLR_c15667/f6p9/2885|i4_LQ_PLCLR_c19720/f1p0/5040|i2_HQ_PLCLR_c2433/f3p3/2466|i1_LQ_PLCLR_c13019/f1p1/1140|i4_LQ_PLCLR_c6040/f1p0/4344|i3_LQ_PLCLR_c37867/f1p0/3237|i2_LQ_PLCLR_c13104/f1p3/2740|i1_LQ_PLCLR_c18771/f1p1/1133|i3_LQ_PLCLR_c37679/f1p0/3199|i4_LQ_PLCLR_c1487/f4p0/4962|i1_LQ_PLCLR_c10230/f1p4/1184|i2_LQ_PLCLR_c36697/f1p4/2714|i3_LQ_PLCLR_c11824/f1p3/3550|i4_LQ_PLCLR_c16153/f2p0/4…	http://www.genome.jp/kegg-bin/show_pathway?ko04075/K14486%09red/K14487%09red/K14484%09red/K14485%09red/K14488%09red/K14489%09red/K13416%09red/K14432%09red/K14431%09red/K14513%09red/K14514%09red/K14515%09red/K14494%09red/K14497%09red/K14496%09red/K14491%09red/K13463%09red/K14492%09red/K14499%09red/K14498%09red/K14503%09red/K14500%09red/K14509%09red/K13464%09red/K12126%09red/K13449%09red/K13422%09r…
Arachidonic acid metabolism	KEGG PATHWAY	ko00590	12	60	0.060058	0.246667	i3_LQ_PLCLR_c20564/f1p3/3607|i4_HQ_PLCLR_c4761/f2p0/5047|i4_LQ_PLCLR_c25200/f2p0/4596|i5_LQ_PLCLR_c8338/f1p2/5406|i4_LQ_PLCLR_c7429/f1p0/4731|i0_LQ_PLCLR_c8819/f2p0/858|i5_LQ_PLCLR_c11547/f1p5/5265|i3_LQ_PLCLR_c18556/f2p4/3345|i1_LQ_PLCLR_c17690/f1p5/1863|i1_LQ_PLCLR_c4990/f1p0/1411|i3_HQ_PLCLR_c15987/f11p37/3438|i4_LQ_PLCLR_c21173/f1p2/4837	http://www.genome.jp/kegg-bin/show_pathway?ko00590/K00432%09red/K14674%09red/K18592%09red
Synthesis and degradation of ketone bodies	KEGG PATHWAY	ko00072	5	17	0.0667838	0.257648	i2_LQ_PLCLR_c8848/f1p1/2914|i2_LQ_PLCLR_c20356/f1p0/2922|i1_LQ_PLCLR_c7409/f1p6/1675|i1_HQ_PLCLR_c17100/f2p0/1678|i1_LQ_PLCLR_c7278/f1p0/1529	http://www.genome.jp/kegg-bin/show_pathway?ko00072/K01640%09red/K00626%09red
Thiamine metabolism	KEGG PATHWAY	ko00730	16	89	0.0672125	0.257648	i5_LQ_PLCLR_c17824/f1p4/5097|i3_LQ_PLCLR_c27397/f1p0/3322|i2_LQ_PLCLR_c5912/f1p57/2326|i2_LQ_PLCLR_c33039/f1p33/2893|i1_LQ_PLCLR_c7468/f1p3/1743|i2_LQ_PLCLR_c21444/f1p35/2478|i4_LQ_PLCLR_c11612/f1p0/4950|i1_LQ_PLCLR_c8936/f1p1/1243|i2_LQ_PLCLR_c32564/f1p10/2537|i2_LQ_PLCLR_c21041/f1p9/2275|i2_HQ_PLCLR_c9455/f2p67/2731|i2_LQ_PLCLR_c36784/f1p10/2838|i2_LQ_PLCLR_c47657/f1p8/2065|i1_LQ_PLCLR_c11865/f…	http://www.genome.jp/kegg-bin/show_pathway?ko00730/K03147%09red/K03146%09red/K01662%09red
Regulation of autophagy	KEGG PATHWAY	ko04140	25	156	0.0735348	0.269095	i4_HQ_PLCLR_c23400/f2p0/4103|i2_HQ_PLCLR_c2314/f2p0/2887|i2_LQ_PLCLR_c32894/f1p0/2660|i2_HQ_PLCLR_c17704/f2p0/2867|i3_LQ_PLCLR_c31991/f1p0/3119|i1_LQ_PLCLR_c26152/f1p13/1437|i5_HQ_PLCLR_c18982/f9p0/5156|i4_HQ_PLCLR_c24638/f3p0/4321|i2_LQ_PLCLR_c41225/f1p5/2836|i4_LQ_PLCLR_c18288/f1p0/4802|i5_LQ_PLCLR_c4079/f1p1/5130|i0_LQ_PLCLR_c28411/f1p0/594|i2_LQ_PLCLR_c39299/f1p5/2719|i5_LQ_PLCLR_c9845/f1p1/5…	http://www.genome.jp/kegg-bin/show_pathway?ko04140/K08341%09red/K17890%09red/K00914%09red/K08269%09red/K07198%09red/K08331%09red/K08330%09red/K08333%09red/K08332%09red/K08337%09red
Ascorbate and aldarate metabolism	KEGG PATHWAY	ko00053	21	127	0.075926	0.269095	i1_LQ_PLCLR_c2569/f2p278/1168|i4_HQ_PLCLR_c6419/f2p0/4744|i2_HQ_PLCLR_c26434/f2p0/2428|i1_LQ_PLCLR_c23118/f1p6/1406|i1_LQ_PLCLR_c21064/f1p5/1964|i4_LQ_PLCLR_c10242/f1p1/4808|i1_LQ_PLCLR_c24646/f1p3/1020|i0_LQ_PLCLR_c22302/f1p0/537|i3_LQ_PLCLR_c26319/f1p1/3385|i3_LQ_PLCLR_c19400/f1p0/3427|i4_LQ_PLCLR_c10178/f1p1/4948|i4_HQ_PLCLR_c15003/f10p0/4913|i1_HQ_PLCLR_c7692/f2p6/1837|i2_LQ_PLCLR_c40998/f1p2…	http://www.genome.jp/kegg-bin/show_pathway?ko00053/K08232%09red/K12447%09red/K00128%09red/K14085%09red/K00225%09red/K14190%09red/K00434%09red
Phenylpropanoid biosynthesis	KEGG PATHWAY	ko00940	38	256	0.0772186	0.269095	i4_LQ_PLCLR_c9336/f1p0/4940|i1_HQ_PLCLR_c12028/f2p1/1279|i1_LQ_PLCLR_c12153/f1p0/1267|i2_LQ_PLCLR_c3436/f1p2/2242|i2_LQ_PLCLR_c33176/f1p3/2671|i0_LQ_PLCLR_c36335/f1p6/899|i1_LQ_PLCLR_c3740/f1p0/1818|i2_LQ_PLCLR_c32520/f1p3/2478|i5_LQ_PLCLR_c4834/f1p0/5524|i1_LQ_PLCLR_c7245/f1p0/1269|i2_LQ_PLCLR_c6658/f4p2/2234|i1_HQ_PLCLR_c12710/f3p1/1299|i1_LQ_PLCLR_c17704/f1p0/1976|i2_LQ_PLCLR_c35608/f1p5/2272|…	http://www.genome.jp/kegg-bin/show_pathway?ko00940/K00588%09red/K10775%09red/K13066%09red/K01188%09red/K00083%09red/K01904%09red/K09754%09red/K09755%09red/K00430%09red/K00487%09red/K05349%09red
Phagosome	KEGG PATHWAY	ko04145	58	418	0.0897015	0.300295	i6_LQ_PLCLR_c1405/f1p0/6393|i8_LQ_PLCLR_c36/f1p0/9203|i5_LQ_PLCLR_c8755/f1p15/5740|i3_LQ_PLCLR_c31991/f1p0/3119|i1_LQ_PLCLR_c21879/f1p3/1078|i0_LQ_PLCLR_c20140/f1p0/978|i4_LQ_PLCLR_c21817/f1p0/4862|i2_LQ_PLCLR_c47622/f1p6/2028|i3_LQ_PLCLR_c38158/f1p0/3577|i6_HQ_PLCLR_c308/f6p0/6189|i1_LQ_PLCLR_c17295/f1p0/1822|i2_LQ_PLCLR_c42597/f1p2/2116|i1_HQ_PLCLR_c1201/f8p0/1558|i5_LQ_PLCLR_c11688/f1p7/5176|i…	http://www.genome.jp/kegg-bin/show_pathway?ko04145/K08057%09red/K09481%09red/K08492%09red/K00914%09red/K10956%09red/K03661%09red/K07374%09red/K07375%09red/K00921%09red/K02144%09red/K08517%09red/K02147%09red/K02154%09red/K02150%09red
Sphingolipid metabolism	KEGG PATHWAY	ko00600	16	94	0.0933417	0.300295	i1_LQ_PLCLR_c12007/f1p0/1858|i2_LQ_PLCLR_c27364/f1p0/2302|i2_LQ_PLCLR_c26825/f1p10/2942|i2_LQ_PLCLR_c40835/f1p3/2948|i3_LQ_PLCLR_c19952/f1p0/3934|i4_LQ_PLCLR_c9187/f1p0/4482|i2_LQ_PLCLR_c36209/f1p2/2934|i3_LQ_PLCLR_c19893/f2p0/3876|i1_LQ_PLCLR_c3968/f1p0/1497|i5_LQ_PLCLR_c19688/f1p4/5033|i3_LQ_PLCLR_c36607/f1p18/3873|i4_LQ_PLCLR_c11738/f1p0/4986|i2_HQ_PLCLR_c15628/f4p4/2802|i2_LQ_PLCLR_c22185/f1p…	http://www.genome.jp/kegg-bin/show_pathway?ko00600/K01190%09red/K17108%09red/K04713%09red/K04710%09red/K04715%09red/K00654%09red/K12349%09red
Glycine, serine and threonine metabolism	KEGG PATHWAY	ko00260	31	207	0.0944254	0.300295	i2_LQ_PLCLR_c12165/f1p0/2195|i4_LQ_PLCLR_c3765/f1p0/4672|i4_LQ_PLCLR_c3649/f1p3/4491|i3_LQ_PLCLR_c25865/f1p36/3474|i2_LQ_PLCLR_c23449/f1p8/2225|i2_LQ_PLCLR_c9407/f1p3/2371|i1_LQ_PLCLR_c18473/f1p0/1787|i2_LQ_PLCLR_c47675/f1p1/2025|i2_LQ_PLCLR_c21094/f1p1/2452|i2_LQ_PLCLR_c38264/f1p14/2806|i2_LQ_PLCLR_c40438/f1p5/2757|i4_HQ_PLCLR_c6419/f2p0/4744|i2_LQ_PLCLR_c40261/f1p2/2173|i1_LQ_PLCLR_c7130/f1p0/1…	http://www.genome.jp/kegg-bin/show_pathway?ko00260/K00276%09red/K00830%09red/K00130%09red/K00281%09red/K02437%09red/K01620%09red/K00600%09red/K00827%09red/K14272%09red/K00605%09red/K01733%09red/K00382%09red/K14085%09red/K15634%09red/K15633%09red
Galactose metabolism	KEGG PATHWAY	ko00052	21	132	0.0992279	0.300295	i2_LQ_PLCLR_c35677/f1p7/2515|i1_LQ_PLCLR_c22797/f1p46/2033|i2_HQ_PLCLR_c26434/f2p0/2428|i0_LQ_PLCLR_c28750/f1p0/613|i3_LQ_PLCLR_c10833/f1p14/3357|i2_LQ_PLCLR_c22185/f1p3/2364|i4_LQ_PLCLR_c10242/f1p1/4808|i1_LQ_PLCLR_c22129/f1p1/1357|i3_LQ_PLCLR_c14689/f1p4/3107|i2_LQ_PLCLR_c9281/f1p0/2173|i2_LQ_PLCLR_c39752/f1p2/2398|i4_HQ_PLCLR_c15003/f10p0/4913|i2_HQ_PLCLR_c17638/f5p0/2755|i2_LQ_PLCLR_c40998/f1…	http://www.genome.jp/kegg-bin/show_pathway?ko00052/K01193%09red/K01190%09red/K00850%09red/K01187%09red/K00963%09red/K01835%09red/K00844%09red/K01785%09red/K12447%09red/K06617%09red
Other glycan degradation	KEGG PATHWAY	ko00511	21	132	0.0992279	0.300295	i3_LQ_PLCLR_c21269/f1p3/3155|i3_LQ_PLCLR_c19893/f2p0/3876|i4_LQ_PLCLR_c8882/f1p1/4829|i2_LQ_PLCLR_c26825/f1p10/2942|i2_LQ_PLCLR_c40227/f1p8/2701|i5_LQ_PLCLR_c5535/f1p1/5235|i2_LQ_PLCLR_c40835/f1p3/2948|i2_LQ_PLCLR_c22185/f1p3/2364|i3_LQ_PLCLR_c28319/f1p0/4072|i3_LQ_PLCLR_c19952/f1p0/3934|i3_LQ_PLCLR_c10939/f1p7/3774|i5_LQ_PLCLR_c17261/f1p9/5262|i4_LQ_PLCLR_c11738/f1p0/4986|i2_LQ_PLCLR_c19478/f1p7…	http://www.genome.jp/kegg-bin/show_pathway?ko00511/K01190%09red/K01227%09red/K01191%09red/K17108%09red
Tropane, piperidine and pyridine alkaloid biosynthesis	KEGG PATHWAY	ko00960	15	89	0.107404	0.316704	i0_LQ_PLCLR_c9862/f1p10/986|i1_LQ_PLCLR_c11440/f1p20/1126|i5_LQ_PLCLR_c14238/f1p3/5169|i1_LQ_PLCLR_c12895/f3p0/1121|i5_LQ_PLCLR_c4007/f1p12/5361|i2_LQ_PLCLR_c2820/f1p2/2644|i7_LQ_PLCLR_c859/f1p0/7441|i5_LQ_PLCLR_c15950/f1p0/5329|i5_LQ_PLCLR_c12644/f1p0/5547|i1_HQ_PLCLR_c2136/f2p1/1606|i2_LQ_PLCLR_c7070/f3p3/2666|i2_LQ_PLCLR_c40438/f1p5/2757|i2_LQ_PLCLR_c22868/f1p9/2660|i2_LQ_PLCLR_c9407/f1p3/2371…	http://www.genome.jp/kegg-bin/show_pathway?ko00960/K00811%09red/K00276%09red/K00815%09red/K08081%09red/K14454%09red
Glycosaminoglycan degradation	KEGG PATHWAY	ko00531	10	56	0.132194	0.376537	i3_LQ_PLCLR_c20727/f1p7/3264|i1_LQ_PLCLR_c20083/f1p30/1880|i2_LQ_PLCLR_c5836/f1p0/2181|i2_LQ_PLCLR_c14960/f1p0/2071|i1_LQ_PLCLR_c16955/f2p0/1616|i3_LQ_PLCLR_c20158/f1p0/3413|i1_LQ_PLCLR_c9844/f1p7/1957|i2_LQ_PLCLR_c3777/f1p6/2794|i7_LQ_PLCLR_c160/f1p0/7110|i2_LQ_PLCLR_c4629/f1p5/2777	http://www.genome.jp/kegg-bin/show_pathway?ko00531/K10532%09red/K07964%09red/K01205%09red
Fructose and mannose metabolism	KEGG PATHWAY	ko00051	32	224	0.134244	0.376537	i1_LQ_PLCLR_c4186/f1p2/1233|i2_LQ_PLCLR_c3326/f1p7/2656|i2_LQ_PLCLR_c40924/f1p2/2145|i1_LQ_PLCLR_c19686/f1p0/1731|i1_LQ_PLCLR_c17886/f1p0/1465|i5_LQ_PLCLR_c13551/f1p4/5080|i2_LQ_PLCLR_c24440/f1p51/2264|i6_LQ_PLCLR_c2825/f1p10/6888|i1_LQ_PLCLR_c9190/f1p4/1816|i2_LQ_PLCLR_c15013/f1p0/2162|i0_LQ_PLCLR_c5625/f1p16/342|i5_LQ_PLCLR_c19742/f1p0/5025|i1_HQ_PLCLR_c7123/f4p55/1163|i1_LQ_PLCLR_c21099/f1p0/1…	http://www.genome.jp/kegg-bin/show_pathway?ko00051/K01809%09red/K03841%09red/K00847%09red/K00844%09red/K01103%09red/K01803%09red/K00895%09red/K01623%09red/K00850%09red/K00863%09red
Sulfur relay system	KEGG PATHWAY	ko04122	4	16	0.140533	0.384794	i1_HQ_PLCLR_c1890/f2p22/1441|i1_LQ_PLCLR_c11048/f1p0/1409|i2_LQ_PLCLR_c3902/f1p6/3051|i2_LQ_PLCLR_c38959/f1p0/2746	http://www.genome.jp/kegg-bin/show_pathway?ko04122/K03635%09red/K01011%09red
Steroid biosynthesis	KEGG PATHWAY	ko00100	11	65	0.149272	0.399215	i3_LQ_PLCLR_c18556/f2p4/3345|i4_LQ_PLCLR_c9678/f1p1/4730|i4_LQ_PLCLR_c21572/f1p0/4767|i1_LQ_PLCLR_c21753/f1p2/1622|i1_LQ_PLCLR_c22837/f1p6/1756|i1_LQ_PLCLR_c17690/f1p5/1863|i4_LQ_PLCLR_c8835/f1p4/4731|i1_LQ_PLCLR_c4990/f1p0/1411|i3_HQ_PLCLR_c15987/f11p37/3438|i2_LQ_PLCLR_c28574/f1p2/2110|i3_LQ_PLCLR_c14979/f1p19/3060	http://www.genome.jp/kegg-bin/show_pathway?ko00100/K05917%09red/K01052%09red/K07748%09red/K00213%09red/K00227%09red/K14674%09red/K09828%09red
Glycolysis / Gluconeogenesis	KEGG PATHWAY	ko00010	61	464	0.158008	0.412974	i1_LQ_PLCLR_c22797/f1p46/2033|i1_LQ_PLCLR_c4186/f1p2/1233|i0_LQ_PLCLR_c36393/f1p1/743|i4_LQ_PLCLR_c9773/f1p0/4876|i2_LQ_PLCLR_c28846/f1p3/2045|i3_LQ_PLCLR_c26319/f1p1/3385|i1_LQ_PLCLR_c19686/f1p0/1731|i5_LQ_PLCLR_c10873/f1p3/5633|i2_HQ_PLCLR_c15833/f6p3/2284|i2_LQ_PLCLR_c23697/f1p21/2756|i1_LQ_PLCLR_c17886/f1p0/1465|i2_LQ_PLCLR_c14677/f1p5/2103|i5_LQ_PLCLR_c17723/f1p8/5349|i2_LQ_PLCLR_c39752/f1p2…	http://www.genome.jp/kegg-bin/show_pathway?ko00010/K00850%09red/K01689%09red/K14085%09red/K00895%09red/K01623%09red/K01810%09red/K00873%09red/K00627%09red/K00134%09red/K01835%09red/K01895%09red/K00016%09red/K00844%09red/K03841%09red/K00927%09red/K01803%09red/K00162%09red/K00128%09red/K01785%09red/K00382%09red/K00121%09red/K15634%09red/K15633%09red
Aminoacyl-tRNA biosynthesis	KEGG PATHWAY	ko00970	44	327	0.165707	0.422167	i3_LQ_PLCLR_c19061/f1p6/3194|i6_LQ_PLCLR_c1536/f1p8/6277|i0_LQ_PLCLR_c29063/f1p3/713|i2_HQ_PLCLR_c15699/f17p15/2274|i3_LQ_PLCLR_c36885/f1p0/3110|i8_LQ_PLCLR_c59/f1p0/8461|i2_HQ_PLCLR_c5485/f2p4/2825|i1_LQ_PLCLR_c13223/f1p0/1355|i4_LQ_PLCLR_c21798/f1p0/4415|i3_LQ_PLCLR_c24265/f1p1/3151|i0_LQ_PLCLR_c2524/f2p0/564|i2_LQ_PLCLR_c18195/f1p7/2338|i3_LQ_PLCLR_c29179/f1p1/3666|i2_HQ_PLCLR_c1051/f3p7/2430|…	http://www.genome.jp/kegg-bin/show_pathway?ko00970/K04567%09red/K14164%09red/K01890%09red/K02434%09red/K01880%09red/K01870%09red/K01873%09red/K01872%09red/K01866%09red/K01867%09red/K01886%09red/K01883%09red/K01889%09red/K01868%09red/K01869%09red/K01885%09red
Nicotinate and nicotinamide metabolism	KEGG PATHWAY	ko00760	8	45	0.168915	0.422167	i4_LQ_PLCLR_c17482/f1p3/4870|i2_HQ_PLCLR_c17556/f3p2/2663|i3_LQ_PLCLR_c37382/f1p9/3644|i1_LQ_PLCLR_c4156/f1p0/1777|i5_LQ_PLCLR_c3722/f1p1/5194|i3_LQ_PLCLR_c31726/f1p0/3067|i2_HQ_PLCLR_c18206/f2p2/2695|i2_LQ_PLCLR_c21733/f1p2/2975	http://www.genome.jp/kegg-bin/show_pathway?ko00760/K00763%09red/K03426%09red/K06210%09red/K01950%09red/K00858%09red
Proteasome	KEGG PATHWAY	ko03050	32	232	0.175632	0.422167	i3_LQ_PLCLR_c26309/f1p3/3569|i1_LQ_PLCLR_c23093/f1p10/1814|i1_LQ_PLCLR_c11818/f1p10/1646|i1_LQ_PLCLR_c15110/f1p0/1063|i1_LQ_PLCLR_c19844/f1p33/1183|i2_LQ_PLCLR_c24261/f1p4/2274|i1_LQ_PLCLR_c21737/f1p11/1725|i0_LQ_PLCLR_c38181/f1p6/466|i0_LQ_PLCLR_c38013/f1p39/336|i5_LQ_PLCLR_c11295/f1p1/5861|i5_LQ_PLCLR_c4883/f1p16/5749|i1_LQ_PLCLR_c13801/f1p0/1237|i2_LQ_PLCLR_c47816/f1p1/2012|i3_LQ_PLCLR_c15105/…	http://www.genome.jp/kegg-bin/show_pathway?ko03050/K03064%09red/K02735%09red/K02730%09red/K03061%09red/K03063%09red/K06699%09red/K02732%09red/K11599%09red/K02739%09red/K02728%09red/K02729%09red/K03036%09red/K03038%09red/K03029%09red/K03035%09red/K02727%09red/K03032%09red/K03031%09red
Ubiquinone and other terpenoid-quinone biosynthesis	KEGG PATHWAY	ko00130	15	98	0.176209	0.422167	i2_LQ_PLCLR_c40786/f1p1/2171|i5_LQ_PLCLR_c12362/f1p0/5317|i1_LQ_PLCLR_c8735/f1p0/1699|i5_LQ_PLCLR_c9918/f1p2/5103|i4_LQ_PLCLR_c14360/f1p0/4165|i1_LQ_PLCLR_c21374/f1p1/1742|i1_LQ_PLCLR_c1544/f3p0/1687|i5_LQ_PLCLR_c17292/f1p2/5500|i1_LQ_PLCLR_c26078/f3p2/1839|i2_LQ_PLCLR_c7070/f3p3/2666|i2_LQ_PLCLR_c43773/f1p1/2052|i2_LQ_PLCLR_c2820/f1p2/2644|i5_LQ_PLCLR_c6858/f1p0/5426|i5_LQ_PLCLR_c7038/f1p10/6006…	http://www.genome.jp/kegg-bin/show_pathway?ko00130/K12502%09red/K14759%09red/K01904%09red/K00457%09red/K00487%09red/K00815%09red
Mismatch repair	KEGG PATHWAY	ko03430	17	114	0.180929	0.42463	i3_LQ_PLCLR_c29668/f1p6/3178|i3_LQ_PLCLR_c19417/f1p1/3802|i4_LQ_PLCLR_c20778/f1p13/4302|i4_LQ_PLCLR_c22629/f1p0/4847|i3_LQ_PLCLR_c18544/f2p1/3512|i2_LQ_PLCLR_c24972/f1p0/2984|i4_LQ_PLCLR_c16470/f1p0/4949|i2_LQ_PLCLR_c14365/f1p0/2145|i4_LQ_PLCLR_c12160/f1p94/4678|i4_LQ_PLCLR_c9941/f1p0/4812|i2_LQ_PLCLR_c23308/f1p2/2953|i4_LQ_PLCLR_c3117/f1p0/4674|i2_LQ_PLCLR_c28464/f1p1/2044|i4_LQ_PLCLR_c10221/f1p…	http://www.genome.jp/kegg-bin/show_pathway?ko03430/K10754%09red/K08736%09red/K07456%09red/K10858%09red/K07466%09red/K10747%09red/K10739%09red
C5-Branched dibasic acid metabolism	KEGG PATHWAY	ko00660	5	25	0.186293	0.428473	i4_LQ_PLCLR_c14475/f1p11/4338|i2_LQ_PLCLR_c41854/f4p3/2055|i2_LQ_PLCLR_c13337/f1p2/2219|i1_LQ_PLCLR_c20930/f1p0/1227|i2_LQ_PLCLR_c39218/f1p3/2960	http://www.genome.jp/kegg-bin/show_pathway?ko00660/K01704%09red/K01703%09red
Monoterpenoid biosynthesis	KEGG PATHWAY	ko00902	11	70	0.201412	0.454164	i3_HQ_PLCLR_c35731/f2p0/3568|i3_LQ_PLCLR_c4520/f1p0/3678|i3_LQ_PLCLR_c29711/f1p7/3736|i1_LQ_PLCLR_c10940/f1p22/1701|i4_LQ_PLCLR_c13246/f1p0/4573|i4_LQ_PLCLR_c13061/f1p0/4604|i2_LQ_PLCLR_c13367/f1p18/2850|i4_LQ_PLCLR_c22403/f1p1/4994|i3_LQ_PLCLR_c23647/f1p1/3752|i4_LQ_PLCLR_c4144/f1p7/4685|i5_LQ_PLCLR_c19692/f1p0/5057	http://www.genome.jp/kegg-bin/show_pathway?ko00902/K15095%09red
Butanoate metabolism	KEGG PATHWAY	ko00650	8	48	0.208643	0.461423	i2_LQ_PLCLR_c8848/f1p1/2914|i2_LQ_PLCLR_c20356/f1p0/2922|i1_LQ_PLCLR_c8770/f1p190/1163|i1_LQ_PLCLR_c7278/f1p0/1529|i5_LQ_PLCLR_c13493/f1p1/5126|i1_HQ_PLCLR_c17100/f2p0/1678|i1_LQ_PLCLR_c19823/f1p1/1781|i1_LQ_PLCLR_c7409/f1p6/1675	http://www.genome.jp/kegg-bin/show_pathway?ko00650/K16871%09red/K01640%09red/K18121%09red/K00626%09red
mRNA surveillance pathway	KEGG PATHWAY	ko03015	79	629	0.215948	0.468567	i4_LQ_PLCLR_c10339/f1p0/4644|i5_LQ_PLCLR_c11597/f1p0/5629|i2_LQ_PLCLR_c25492/f1p2/2651|i1_LQ_PLCLR_c12996/f1p1/1786|i1_LQ_PLCLR_c11112/f2p1/1137|i0_LQ_PLCLR_c10061/f1p2/695|i0_LQ_PLCLR_c12224/f1p0/690|i2_LQ_PLCLR_c32513/f1p3/2288|i3_LQ_PLCLR_c19738/f1p0/3128|i3_LQ_PLCLR_c10522/f2p0/3823|i0_LQ_PLCLR_c24013/f1p103/567|i3_LQ_PLCLR_c24335/f1p3/3530|i3_HQ_PLCLR_c18688/f2p3/3644|i4_HQ_PLCLR_c1332/f6p0/…	http://www.genome.jp/kegg-bin/show_pathway?ko03015/K08873%09red/K14328%09red/K14327%09red/K14326%09red/K04354%09red/K06100%09red/K12882%09red/K11583%09red/K11584%09red/K13126%09red/K13917%09red/K12875%09red/K12812%09red/K12876%09red/K14402%09red/K14416%09red/K06269%09red/K13171%09red/K14376%09red/K14411%09red/K14398%09red/K14408%09red/K14409%09red/K14405%09red/K14396%09red/K04382%09red/K14400%09r…
Protein processing in endoplasmic reticulum	KEGG PATHWAY	ko04141	97	789	0.246072	0.524042	i0_LQ_PLCLR_c28828/f1p0/360|i2_LQ_PLCLR_c1614/f14p9/2238|i3_LQ_PLCLR_c35827/f1p0/3297|i3_LQ_PLCLR_c39361/f1p12/3179|i2_LQ_PLCLR_c7928/f1p1/2690|i2_LQ_PLCLR_c33385/f1p6/3142|i2_LQ_PLCLR_c37383/f1p5/2383|i3_LQ_PLCLR_c26791/f1p0/3147|i0_LQ_PLCLR_c5224/f1p53/923|i2_LQ_PLCLR_c44095/f11p2/2804|i2_LQ_PLCLR_c42951/f1p8/2804|i2_HQ_PLCLR_c974/f20p7/2253|i2_LQ_PLCLR_c34660/f1p0/2486|i3_LQ_PLCLR_c8684/f1p0/3…	http://www.genome.jp/kegg-bin/show_pathway?ko04141/K16196%09red/K10597%09red/K06689%09red/K10661%09red/K12667%09red/K14026%09red/K09487%09red/K09481%09red/K10956%09red/K10950%09red/K10839%09red/K07151%09red/K14016%09red/K11718%09red/K01230%09red/K14006%09red/K14007%09red/K14005%09red/K12666%09red/K10636%09red/K10084%09red/K13993%09red/K09490%09red/K01456%09red/K09580%09red/K08653%09red/K13525%09r…
Protein export	KEGG PATHWAY	ko03060	24	180	0.261618	0.547019	i2_LQ_PLCLR_c21729/f1p1/2877|i3_LQ_PLCLR_c3671/f1p16/3246|i3_HQ_PLCLR_c8846/f3p0/3770|i3_LQ_PLCLR_c38158/f1p0/3577|i2_LQ_PLCLR_c23433/f1p40/2666|i1_LQ_PLCLR_c12720/f1p0/1856|i2_LQ_PLCLR_c33566/f1p4/2322|i4_LQ_PLCLR_c19342/f1p0/4849|i1_LQ_PLCLR_c20809/f1p0/1311|i4_LQ_PLCLR_c10046/f1p21/4378|i2_LQ_PLCLR_c10770/f1p0/2632|i4_LQ_PLCLR_c12687/f1p4/4535|i4_LQ_PLCLR_c6896/f1p39/4527|i3_LQ_PLCLR_c15367/f1…	http://www.genome.jp/kegg-bin/show_pathway?ko03060/K03070%09red/K03217%09red/K09481%09red/K09540%09red/K10956%09red/K09490%09red/K03107%09red/K09648%09red
Phenylalanine metabolism	KEGG PATHWAY	ko00360	17	124	0.270799	0.548954	i4_LQ_PLCLR_c16761/f1p0/4803|i5_LQ_PLCLR_c15950/f1p0/5329|i1_HQ_PLCLR_c2136/f2p1/1606|i1_LQ_PLCLR_c8735/f1p0/1699|i1_LQ_PLCLR_c8529/f1p16/1793|i2_LQ_PLCLR_c2820/f1p2/2644|i2_LQ_PLCLR_c40786/f1p1/2171|i1_LQ_PLCLR_c7245/f1p0/1269|i4_LQ_PLCLR_c14360/f1p0/4165|i1_LQ_PLCLR_c1544/f3p0/1687|i1_LQ_PLCLR_c26078/f3p2/1839|i2_LQ_PLCLR_c7070/f3p3/2666|i2_LQ_PLCLR_c32202/f1p10/2509|i2_LQ_PLCLR_c43773/f1p1/205…	http://www.genome.jp/kegg-bin/show_pathway?ko00360/K00276%09red/K14454%09red/K10775%09red/K01426%09red/K00811%09red/K00815%09red/K00457%09red/K00588%09red/K00487%09red/K01904%09red
Taurine and hypotaurine metabolism	KEGG PATHWAY	ko00430	7	45	0.278144	0.548954	i3_LQ_PLCLR_c20564/f1p3/3607|i4_HQ_PLCLR_c4761/f2p0/5047|i4_LQ_PLCLR_c25200/f2p0/4596|i5_LQ_PLCLR_c8338/f1p2/5406|i4_LQ_PLCLR_c7429/f1p0/4731|i5_LQ_PLCLR_c11547/f1p5/5265|i4_LQ_PLCLR_c21173/f1p2/4837	http://www.genome.jp/kegg-bin/show_pathway?ko00430/K18592%09red
Lysine degradation	KEGG PATHWAY	ko00310	17	125	0.280583	0.548954	i7_LQ_PLCLR_c309/f1p0/7274|i2_LQ_PLCLR_c36615/f1p3/2180|i1_LQ_PLCLR_c6899/f2p13/1771|i5_LQ_PLCLR_c16573/f1p0/5526|i5_LQ_PLCLR_c2892/f1p2/5570|i2_LQ_PLCLR_c33936/f1p2/2366|i3_LQ_PLCLR_c26319/f1p1/3385|i3_LQ_PLCLR_c29209/f1p0/3607|i4_LQ_PLCLR_c12313/f1p17/4817|i1_LQ_PLCLR_c7278/f1p0/1529|i1_HQ_PLCLR_c7692/f2p6/1837|i4_HQ_PLCLR_c6419/f2p0/4744|i1_HQ_PLCLR_c16824/f3p0/2011|i4_LQ_PLCLR_c6366/f1p1/5011…	http://www.genome.jp/kegg-bin/show_pathway?ko00310/K00164%09red/K14157%09red/K00128%09red/K11420%09red/K14085%09red/K00626%09red
SNARE interactions in vesicular transport	KEGG PATHWAY	ko04130	8	53	0.281637	0.548954	i1_LQ_PLCLR_c10684/f1p38/1690|i3_HQ_PLCLR_c2709/f2p0/3337|i4_LQ_PLCLR_c20137/f1p7/4888|i3_LQ_PLCLR_c46799/f1p135/3062|i5_LQ_PLCLR_c3620/f1p0/5321|i0_LQ_PLCLR_c27827/f1p4/927|i1_LQ_PLCLR_c21630/f1p5/1214|i1_LQ_PLCLR_c4687/f1p2/1125	http://www.genome.jp/kegg-bin/show_pathway?ko04130/K08490%09red/K08486%09red/K08492%09red/K08493%09red/K08517%09red/K08515%09red/K08504%09red/K08516%09red
Other types of O-glycan biosynthesis	KEGG PATHWAY	ko00514	6	38	0.290729	0.554818	i4_LQ_PLCLR_c18504/f1p1/4955|i3_LQ_PLCLR_c29963/f1p0/3148|i4_HQ_PLCLR_c6580/f2p11/4765|i4_LQ_PLCLR_c19585/f1p28/4286|i3_LQ_PLCLR_c20390/f1p4/3456|i3_LQ_PLCLR_c22481/f1p0/3384	http://www.genome.jp/kegg-bin/show_pathway?ko00514/K09667%09red
Valine, leucine and isoleucine biosynthesis	KEGG PATHWAY	ko00290	10	70	0.298335	0.554818	i4_LQ_PLCLR_c14475/f1p11/4338|i1_LQ_PLCLR_c20930/f1p0/1227|i2_LQ_PLCLR_c32820/f1p2/2425|i3_LQ_PLCLR_c11724/f1p5/3272|i2_LQ_PLCLR_c13337/f1p2/2219|i2_LQ_PLCLR_c39218/f1p3/2960|i2_LQ_PLCLR_c41854/f4p3/2055|i3_LQ_PLCLR_c26982/f1p7/3486|i3_LQ_PLCLR_c22114/f1p3/3765|i4_LQ_PLCLR_c9676/f1p0/4513	http://www.genome.jp/kegg-bin/show_pathway?ko00290/K01687%09red/K01704%09red/K01649%09red/K01703%09red
RNA transport	KEGG PATHWAY	ko03013	118	984	0.30369	0.554818	i4_LQ_PLCLR_c10339/f1p0/4644|i5_LQ_PLCLR_c17123/f1p0/5174|i2_LQ_PLCLR_c23154/f1p17/2793|i0_HQ_PLCLR_c11804/f5p27/587|i5_LQ_PLCLR_c14226/f1p0/5124|i1_LQ_PLCLR_c23737/f1p26/1876|i6_LQ_PLCLR_c2446/f1p0/6315|i5_LQ_PLCLR_c8138/f1p4/5204|i4_HQ_PLCLR_c2152/f2p23/4945|i5_HQ_PLCLR_c8435/f2p0/5300|i5_LQ_PLCLR_c11736/f1p3/5269|i4_LQ_PLCLR_c2662/f1p13/4585|i0_LQ_PLCLR_c12224/f1p0/690|i1_LQ_PLCLR_c1705/f1p1/1…	http://www.genome.jp/kegg-bin/show_pathway?ko03013/K09291%09red/K14314%09red/K10577%09red/K12160%09red/K14301%09red/K03231%09red/K14303%09red/K14328%09red/K03260%09red/K14306%09red/K14309%09red/K14308%09red/K14321%09red/K14327%09red/K14326%09red/K03253%09red/K12882%09red/K07936%09red/K14288%09red/K00784%09red/K03538%09red/K03539%09red/K13126%09red/K14312%09red/K03680%09red/K14310%09red/K14311%09r…
Amino sugar and nucleotide sugar metabolism	KEGG PATHWAY	ko00520	42	336	0.303944	0.554818	i1_HQ_PLCLR_c26430/f2p3/1555|i1_HQ_PLCLR_c8222/f2p12/1952|i2_LQ_PLCLR_c20434/f1p7/2269|i1_LQ_PLCLR_c17019/f2p0/1827|i3_LQ_PLCLR_c42587/f1p0/3036|i2_LQ_PLCLR_c6568/f1p0/2554|i1_LQ_PLCLR_c23153/f1p0/1823|i2_LQ_PLCLR_c40924/f1p2/2145|i1_LQ_PLCLR_c22797/f1p46/2033|i2_LQ_PLCLR_c39752/f1p2/2398|i2_LQ_PLCLR_c26000/f1p9/2555|i5_LQ_PLCLR_c13551/f1p4/5080|i2_HQ_PLCLR_c9864/f7p1/2344|i3_LQ_PLCLR_c4325/f1p5/…	http://www.genome.jp/kegg-bin/show_pathway?ko00520/K01809%09red/K01183%09red/K00847%09red/K13648%09red/K00975%09red/K00963%09red/K08678%09red/K12447%09red/K15920%09red/K01835%09red/K00820%09red/K12446%09red/K01810%09red/K12448%09red/K01209%09red/K00844%09red
Glycosylphosphatidylinositol(GPI)-anchor biosynthesis	KEGG PATHWAY	ko00563	7	47	0.311597	0.557995	i2_LQ_PLCLR_c33306/f1p0/2298|i2_LQ_PLCLR_c7202/f1p3/2415|i4_LQ_PLCLR_c17923/f1p0/4410|i3_LQ_PLCLR_c20721/f1p0/3104|i1_LQ_PLCLR_c10416/f1p5/1986|i3_LQ_PLCLR_c27194/f1p5/3482|i2_LQ_PLCLR_c33180/f1p1/2796	http://www.genome.jp/kegg-bin/show_pathway?ko00563/K05310%09red/K05288%09red/K05286%09red/K05285%09red/K05291%09red/K05293%09red
Pentose and glucuronate interconversions	KEGG PATHWAY	ko00040	19	145	0.315388	0.557995	i1_LQ_PLCLR_c25138/f1p0/1129|i3_LQ_PLCLR_c13194/f1p3/3667|i2_LQ_PLCLR_c11747/f1p0/2473|i5_HQ_PLCLR_c2149/f2p0/5397|i4_LQ_PLCLR_c10242/f1p1/4808|i0_LQ_PLCLR_c39915/f1p0/957|i4_LQ_PLCLR_c17477/f1p6/4957|i3_LQ_PLCLR_c26319/f1p1/3385|i2_HQ_PLCLR_c4397/f2p0/2563|i4_HQ_PLCLR_c15003/f10p0/4913|i1_HQ_PLCLR_c7692/f2p6/1837|i2_LQ_PLCLR_c40998/f1p2/2454|i1_HQ_PLCLR_c16824/f3p0/2011|i1_LQ_PLCLR_c21064/f1p5/1…	http://www.genome.jp/kegg-bin/show_pathway?ko00040/K00963%09red/K00128%09red/K01051%09red/K01783%09red/K12447%09red/K01728%09red
Homologous recombination	KEGG PATHWAY	ko03440	18	139	0.338076	0.583044	i2_LQ_PLCLR_c14365/f1p0/2145|i4_LQ_PLCLR_c13082/f1p1/4898|i3_LQ_PLCLR_c35716/f1p3/3961|i4_LQ_PLCLR_c6358/f1p11/4714|i2_LQ_PLCLR_c24972/f1p0/2984|i4_LQ_PLCLR_c5937/f1p1/4376|i2_LQ_PLCLR_c28464/f1p1/2044|i4_LQ_PLCLR_c4402/f1p2/4794|i4_LQ_PLCLR_c13768/f1p3/4098|i5_LQ_PLCLR_c3675/f1p0/5474|i4_LQ_PLCLR_c9941/f1p0/4812|i2_LQ_PLCLR_c8385/f1p4/2225|i4_HQ_PLCLR_c15030/f7p13/4858|i4_LQ_PLCLR_c10221/f1p0/46…	http://www.genome.jp/kegg-bin/show_pathway?ko03440/K10866%09red/K07466%09red/K10867%09red/K10875%09red/K03655%09red/K02335%09red/K10739%09red
Cell cycle - Caulobacter	KEGG PATHWAY	ko04112	10	73	0.339687	0.583044	i5_LQ_PLCLR_c11559/f1p2/5251|i0_LQ_PLCLR_c37543/f1p18/862|i4_LQ_PLCLR_c14402/f1p2/4148|i3_LQ_PLCLR_c9619/f1p15/3507|i2_LQ_PLCLR_c35391/f1p2/2858|i2_LQ_PLCLR_c20418/f1p10/2476|i1_HQ_PLCLR_c15542/f7p0/1279|i2_LQ_PLCLR_c22063/f1p5/2379|i2_LQ_PLCLR_c32905/f1p13/2563|i3_LQ_PLCLR_c22923/f1p0/3229	http://www.genome.jp/kegg-bin/show_pathway?ko04112/K01358%09red/K01338%09red/K03544%09red
Linoleic acid metabolism	KEGG PATHWAY	ko00591	14	108	0.363894	0.609136	i3_LQ_PLCLR_c15251/f1p0/3084|i3_LQ_PLCLR_c31569/f1p0/3104|i3_LQ_PLCLR_c31095/f3p0/3090|i3_LQ_PLCLR_c36072/f1p0/3216|i3_LQ_PLCLR_c18556/f2p4/3345|i2_LQ_PLCLR_c19792/f1p31/3110|i2_LQ_PLCLR_c25190/f1p5/2528|i1_LQ_PLCLR_c4990/f1p0/1411|i2_LQ_PLCLR_c27233/f1p2/2798|i3_LQ_PLCLR_c21809/f1p0/3353|i3_HQ_PLCLR_c40835/f2p3/3060|i3_LQ_PLCLR_c20253/f1p8/3238|i3_HQ_PLCLR_c15987/f11p37/3438|i1_LQ_PLCLR_c17690/f…	http://www.genome.jp/kegg-bin/show_pathway?ko00591/K14674%09red/K00454%09red/K15718%09red
Folate biosynthesis	KEGG PATHWAY	ko00790	6	42	0.365482	0.609136	i3_LQ_PLCLR_c30380/f1p0/3298|i2_LQ_PLCLR_c38959/f1p0/2746|i1_LQ_PLCLR_c3605/f1p0/1127|i3_LQ_PLCLR_c23289/f1p2/3631|i4_LQ_PLCLR_c12733/f1p0/4922|i4_LQ_PLCLR_c13647/f1p9/4032	http://www.genome.jp/kegg-bin/show_pathway?ko00790/K03635%09red/K13950%09red/K13941%09red/K01930%09red/K13998%09red
Pantothenate and CoA biosynthesis	KEGG PATHWAY	ko00770	12	94	0.39823	0.654235	i1_HQ_PLCLR_c12951/f2p0/1626|i2_LQ_PLCLR_c25345/f1p1/2899|i3_LQ_PLCLR_c11724/f1p5/3272|i3_LQ_PLCLR_c13825/f1p2/3606|i1_LQ_PLCLR_c10394/f1p1/1737|i2_LQ_PLCLR_c4707/f1p2/2192|i3_LQ_PLCLR_c24963/f1p0/3357|i0_LQ_PLCLR_c39372/f1p1/448|i2_LQ_PLCLR_c32820/f1p2/2425|i3_LQ_PLCLR_c22114/f1p3/3765|i3_LQ_PLCLR_c22426/f1p0/3592|i4_LQ_PLCLR_c9676/f1p0/4513	http://www.genome.jp/kegg-bin/show_pathway?ko00770/K01687%09red/K01464%09red/K09680%09red/K01598%09red/K00207%09red
Arginine and proline metabolism	KEGG PATHWAY	ko00330	31	258	0.413649	0.669995	i5_LQ_PLCLR_c15763/f1p0/6006|i0_LQ_PLCLR_c25862/f1p0/908|i5_LQ_PLCLR_c15950/f1p0/5329|i3_LQ_PLCLR_c26319/f1p1/3385|i4_LQ_PLCLR_c6415/f1p21/5101|i3_LQ_PLCLR_c35729/f1p0/3419|i1_HQ_PLCLR_c2136/f2p1/1606|i4_LQ_PLCLR_c3908/f1p0/4760|i3_LQ_PLCLR_c19846/f1p11/3588|i3_LQ_PLCLR_c18625/f2p0/3296|i1_LQ_PLCLR_c8529/f1p16/1793|i2_LQ_PLCLR_c35712/f1p14/2183|i4_HQ_PLCLR_c6419/f2p0/4744|i2_LQ_PLCLR_c38302/f1p13…	http://www.genome.jp/kegg-bin/show_pathway?ko00330/K17839%09red/K14454%09red/K00128%09red/K00811%09red/K00472%09red/K01583%09red/K14085%09red/K00797%09red/K01611%09red/K01426%09red/K12657%09red
Betalain biosynthesis	KEGG PATHWAY	ko00965	2	12	0.426155	0.672816	i3_LQ_PLCLR_c27921/f1p52/3294|i1_LQ_PLCLR_c6761/f1p0/1362	http://www.genome.jp/kegg-bin/show_pathway?ko00965/K15777%09red
Glyoxylate and dicarboxylate metabolism	KEGG PATHWAY	ko00630	65	555	0.429757	0.672816	i1_LQ_PLCLR_c7275/f1p3/1942|i2_LQ_PLCLR_c24753/f1p11/2414|i1_LQ_PLCLR_c6788/f1p0/1847|i3_LQ_PLCLR_c20323/f1p35/3419|i3_LQ_PLCLR_c13370/f1p6/3312|i0_LQ_PLCLR_c12158/f1p1/686|i3_LQ_PLCLR_c36384/f1p0/3271|i2_LQ_PLCLR_c40038/f1p4/2232|i2_LQ_PLCLR_c9486/f1p9/2614|i1_LQ_PLCLR_c9042/f1p0/1715|i5_LQ_PLCLR_c8630/f1p1/5615|i5_LQ_PLCLR_c11500/f1p19/5568|i5_LQ_PLCLR_c13493/f1p1/5126|i2_HQ_PLCLR_c15833/f6p3/2…	http://www.genome.jp/kegg-bin/show_pathway?ko00630/K03781%09red/K00830%09red/K19269%09red/K11517%09red/K00284%09red/K18121%09red/K01681%09red/K00600%09red/K14272%09red/K00605%09red/K02437%09red/K00382%09red/K01915%09red/K00025%09red/K01602%09red/K00122%09red/K00026%09red/K00626%09red/K00281%09red
Nucleotide excision repair	KEGG PATHWAY	ko03420	22	183	0.435833	0.672816	i3_LQ_PLCLR_c27733/f1p1/3189|i2_LQ_PLCLR_c24972/f1p0/2984|i2_LQ_PLCLR_c14365/f1p0/2145|i3_LQ_PLCLR_c36872/f1p0/3833|i3_LQ_PLCLR_c11089/f1p16/3942|i1_LQ_PLCLR_c22932/f1p0/1780|i4_LQ_PLCLR_c20778/f1p13/4302|i4_LQ_PLCLR_c13132/f1p17/5051|i5_LQ_PLCLR_c10198/f1p8/5138|i2_LQ_PLCLR_c28464/f1p1/2044|i4_LQ_PLCLR_c10221/f1p0/4664|i4_LQ_PLCLR_c12160/f1p94/4678|i3_LQ_PLCLR_c18544/f2p1/3512|i4_LQ_PLCLR_c16470…	http://www.genome.jp/kegg-bin/show_pathway?ko03420/K03142%09red/K10747%09red/K10846%09red/K10609%09red/K07466%09red/K10754%09red/K10839%09red/K10610%09red/K02335%09red/K10739%09red
Sulfur metabolism	KEGG PATHWAY	ko00920	11	89	0.444576	0.672816	i1_HQ_PLCLR_c1890/f2p22/1441|i3_LQ_PLCLR_c27484/f1p0/3425|i3_LQ_PLCLR_c21095/f1p0/3615|i1_LQ_PLCLR_c19762/f1p2/1845|i2_LQ_PLCLR_c9548/f1p0/2680|i3_LQ_PLCLR_c28216/f1p0/3112|i1_LQ_PLCLR_c22535/f1p3/1331|i1_LQ_PLCLR_c11048/f1p0/1409|i2_LQ_PLCLR_c3902/f1p6/3051|i5_LQ_PLCLR_c3559/f1p0/5118|i2_HQ_PLCLR_c6462/f3p0/2418	http://www.genome.jp/kegg-bin/show_pathway?ko00920/K00392%09red/K05907%09red/K01738%09red/K01011%09red/K00640%09red
Cysteine and methionine metabolism	KEGG PATHWAY	ko00270	47	401	0.444644	0.672816	i1_LQ_PLCLR_c11624/f1p0/1329|i1_HQ_PLCLR_c1438/f5p6/1967|i2_HQ_PLCLR_c17756/f2p32/2732|i1_LQ_PLCLR_c11048/f1p0/1409|i1_LQ_PLCLR_c10098/f1p0/1872|i2_LQ_PLCLR_c8806/f1p6/2781|i1_LQ_PLCLR_c22535/f1p3/1331|i5_LQ_PLCLR_c10374/f1p0/5239|i4_LQ_PLCLR_c9997/f1p10/4932|i1_HQ_PLCLR_c2136/f2p1/1606|i1_LQ_PLCLR_c21938/f1p10/1285|i1_LQ_PLCLR_c17552/f1p0/1799|i2_LQ_PLCLR_c2820/f1p2/2644|i3_LQ_PLCLR_c28741/f1p0/…	http://www.genome.jp/kegg-bin/show_pathway?ko00270/K00549%09red/K05933%09red/K14454%09red/K00811%09red/K01244%09red/K08967%09red/K01251%09red/K00640%09red/K01011%09red/K00026%09red/K00797%09red/K00827%09red/K01611%09red/K00016%09red/K00025%09red/K00789%09red/K01762%09red/K16054%09red/K00558%09red/K01738%09red/K00815%09red
Zeatin biosynthesis	KEGG PATHWAY	ko00908	2	14	0.496782	0.731262	i1_LQ_PLCLR_c22575/f1p0/1376|i1_LQ_PLCLR_c12013/f1p6/1962	http://www.genome.jp/kegg-bin/show_pathway?ko00908/K00279%09red/K10760%09red
Base excision repair	KEGG PATHWAY	ko03410	11	93	0.498052	0.731262	i4_LQ_PLCLR_c20778/f1p13/4302|i5_LQ_PLCLR_c10412/f1p0/5583|i5_LQ_PLCLR_c8223/f1p0/5495|i4_LQ_PLCLR_c16470/f1p0/4949|i0_LQ_PLCLR_c43775/f1p0/845|i4_LQ_PLCLR_c9426/f1p0/5097|i2_LQ_PLCLR_c23308/f1p2/2953|i3_HQ_PLCLR_c4282/f2p1/3771|i4_LQ_PLCLR_c3117/f1p0/4674|i4_LQ_PLCLR_c12160/f1p94/4678|i3_LQ_PLCLR_c11089/f1p16/3942	http://www.genome.jp/kegg-bin/show_pathway?ko03410/K10747%09red/K10798%09red/K10563%09red/K02335%09red/K03648%09red/K03660%09red
Limonene and pinene degradation	KEGG PATHWAY	ko00903	4	32	0.508451	0.731262	i1_LQ_PLCLR_c21064/f1p5/1964|i1_HQ_PLCLR_c7692/f2p6/1837|i1_HQ_PLCLR_c16824/f3p0/2011|i3_LQ_PLCLR_c26319/f1p1/3385	http://www.genome.jp/kegg-bin/show_pathway?ko00903/K00128%09red
Basal transcription factors	KEGG PATHWAY	ko03022	18	156	0.513366	0.731262	i3_LQ_PLCLR_c12740/f1p0/3348|i3_LQ_PLCLR_c22256/f1p101/3827|i5_LQ_PLCLR_c2000/f2p3/5869|i2_LQ_PLCLR_c3736/f1p3/2462|i4_LQ_PLCLR_c20601/f1p0/4740|i4_LQ_PLCLR_c8599/f1p2/4838|i3_LQ_PLCLR_c37406/f1p13/3515|i2_LQ_PLCLR_c37749/f1p1/2282|i2_LQ_PLCLR_c46513/f1p2/2345|i3_LQ_PLCLR_c23623/f1p2/3660|i5_LQ_PLCLR_c16887/f1p0/6082|i4_LQ_PLCLR_c18649/f1p10/4956|i4_LQ_PLCLR_c16775/f1p0/4506|i4_LQ_PLCLR_c19045/f1…	http://www.genome.jp/kegg-bin/show_pathway?ko03022/K03142%09red/K14651%09red/K03125%09red/K03124%09red/K03126%09red/K03130%09red/K03129%09red/K03128%09red/K03138%09red
Arginine biosynthesis	KEGG PATHWAY	ko00220	19	165	0.515063	0.731262	i0_LQ_PLCLR_c20328/f1p0/425|i1_LQ_PLCLR_c19029/f1p2/1735|i1_HQ_PLCLR_c2136/f2p1/1606|i4_LQ_PLCLR_c18785/f1p0/4526|i5_LQ_PLCLR_c15950/f1p0/5329|i4_LQ_PLCLR_c21468/f1p0/4814|i3_LQ_PLCLR_c36384/f1p0/3271|i4_LQ_PLCLR_c11145/f1p14/4890|i1_LQ_PLCLR_c13521/f1p4/1138|i2_LQ_PLCLR_c9486/f1p9/2614|i2_LQ_PLCLR_c13083/f1p6/2553|i2_LQ_PLCLR_c11477/f1p2/2474|i3_LQ_PLCLR_c28129/f1p0/3222|i2_LQ_PLCLR_c28686/f1p31…	http://www.genome.jp/kegg-bin/show_pathway?ko00220/K01755%09red/K14454%09red/K00145%09red/K00811%09red/K01438%09red/K00611%09red/K14272%09red/K00814%09red/K14682%09red/K01915%09red/K14677%09red/K00620%09red
Propanoate metabolism	KEGG PATHWAY	ko00640	21	185	0.536988	0.753093	i5_LQ_PLCLR_c7253/f1p3/5110|i1_LQ_PLCLR_c18759/f1p14/1737|i3_LQ_PLCLR_c13661/f1p0/3201|i0_LQ_PLCLR_c20414/f1p7/455|i1_LQ_PLCLR_c7278/f1p0/1529|i7_LQ_PLCLR_c343/f1p0/7800|i4_LQ_PLCLR_c20485/f1p14/4657|i2_LQ_PLCLR_c36533/f1p11/2795|i7_LQ_PLCLR_c627/f1p0/7215|i2_LQ_PLCLR_c5059/f1p11/2988|i2_HQ_PLCLR_c15833/f6p3/2284|i1_LQ_PLCLR_c7409/f1p6/1675|i4_LQ_PLCLR_c19238/f1p6/4671|i4_LQ_PLCLR_c4034/f1p0/4920…	http://www.genome.jp/kegg-bin/show_pathway?ko00640/K00140%09red/K00167%09red/K00249%09red/K01962%09red/K00382%09red/K01895%09red/K11262%09red/K00626%09red/K00016%09red
RNA polymerase	KEGG PATHWAY	ko03020	24	214	0.557361	0.772248	i1_LQ_PLCLR_c20537/f1p4/1538|i5_LQ_PLCLR_c15696/f1p0/5284|i5_HQ_PLCLR_c1984/f2p7/5845|i3_LQ_PLCLR_c26262/f1p0/3993|i5_LQ_PLCLR_c11652/f1p0/5517|i0_HQ_PLCLR_c2376/f6p1/397|i5_LQ_PLCLR_c2891/f2p0/5618|i3_LQ_PLCLR_c12879/f1p0/3968|i4_LQ_PLCLR_c18822/f1p2/4363|i4_LQ_PLCLR_c23768/f1p4/4122|i4_LQ_PLCLR_c14217/f1p2/4233|i1_LQ_PLCLR_c8499/f1p0/1269|i5_LQ_PLCLR_c5207/f1p0/5850|i4_LQ_PLCLR_c19365/f1p1/4792…	http://www.genome.jp/kegg-bin/show_pathway?ko03020/K03040%09red/K03006%09red/K03021%09red/K03022%09red/K03023%09red/K03011%09red/K03010%09red/K03026%09red/K03027%09red/K03002%09red/K02999%09red/K03018%09red/K14721%09red/K03009%09red
DNA replication	KEGG PATHWAY	ko03030	18	162	0.573525	0.785183	i4_LQ_PLCLR_c20778/f1p13/4302|i2_LQ_PLCLR_c34028/f1p2/2509|i3_LQ_PLCLR_c18544/f2p1/3512|i2_LQ_PLCLR_c24972/f1p0/2984|i4_LQ_PLCLR_c16470/f1p0/4949|i1_LQ_PLCLR_c7235/f1p33/1740|i4_LQ_PLCLR_c12160/f1p94/4678|i2_LQ_PLCLR_c14365/f1p0/2145|i4_LQ_PLCLR_c9941/f1p0/4812|i2_LQ_PLCLR_c23308/f1p2/2953|i3_LQ_PLCLR_c11089/f1p16/3942|i4_LQ_PLCLR_c3117/f1p0/4674|i2_LQ_PLCLR_c28464/f1p1/2044|i4_LQ_PLCLR_c10221/f1…	http://www.genome.jp/kegg-bin/show_pathway?ko03030/K10747%09red/K07466%09red/K10754%09red/K02212%09red/K02540%09red/K02541%09red/K02335%09red/K10739%09red
RNA degradation	KEGG PATHWAY	ko03018	64	577	0.595078	0.805105	i3_LQ_PLCLR_c35590/f1p0/3552|i4_LQ_PLCLR_c14028/f1p0/4202|i1_LQ_PLCLR_c21220/f1p2/1556|i4_LQ_PLCLR_c19473/f1p0/4931|i3_LQ_PLCLR_c29399/f1p8/3639|i4_LQ_PLCLR_c22346/f1p20/4158|i5_LQ_PLCLR_c13423/f1p9/5132|i4_LQ_PLCLR_c6809/f1p4/4773|i3_HQ_PLCLR_c5610/f5p330/4006|i0_LQ_PLCLR_c24013/f1p103/567|i4_HQ_PLCLR_c15082/f4p2/4749|i3_LQ_PLCLR_c9393/f1p0/3481|i4_LQ_PLCLR_c7428/f1p0/4795|i4_LQ_PLCLR_c2319/f1p2…	http://www.genome.jp/kegg-bin/show_pathway?ko03018/K14442%09red/K00850%09red/K00962%09red/K01689%09red/K12593%09red/K12581%09red/K12591%09red/K12617%09red/K12607%09red/K12614%09red/K12604%09red/K12616%09red/K12611%09red/K12603%09red/K10643%09red/K04077%09red/K13126%09red/K12619%09red/K12598%09red/K12599%09red
Pyrimidine metabolism	KEGG PATHWAY	ko00240	42	383	0.612599	0.819173	i1_LQ_PLCLR_c20537/f1p4/1538|i3_LQ_PLCLR_c5557/f1p0/3178|i3_LQ_PLCLR_c13825/f1p2/3606|i5_LQ_PLCLR_c15696/f1p0/5284|i3_LQ_PLCLR_c23289/f1p2/3631|i5_HQ_PLCLR_c1984/f2p7/5845|i2_HQ_PLCLR_c44413/f2p4/2301|i3_LQ_PLCLR_c26262/f1p0/3993|i3_LQ_PLCLR_c11089/f1p16/3942|i0_HQ_PLCLR_c2376/f6p1/397|i5_LQ_PLCLR_c2891/f2p0/5618|i1_HQ_PLCLR_c12951/f2p0/1626|i3_HQ_PLCLR_c16223/f2p0/3034|i2_HQ_PLCLR_c21278/f2p4/23…	http://www.genome.jp/kegg-bin/show_pathway?ko00240/K03006%09red/K03021%09red/K01464%09red/K03023%09red/K03002%09red/K03026%09red/K03027%09red/K03040%09red/K01937%09red/K00876%09red/K02335%09red/K03009%09red/K01955%09red/K00207%09red/K02999%09red/K14721%09red/K13998%09red/K00962%09red/K01510%09red/K03011%09red/K03010%09red/K03018%09red/K03022%09red/K00384%09red/K00761%09red/K10808%09red
Riboflavin metabolism	KEGG PATHWAY	ko00740	2	18	0.620188	0.819789	i5_LQ_PLCLR_c16829/f1p0/5302|i2_LQ_PLCLR_c11095/f1p2/2120	http://www.genome.jp/kegg-bin/show_pathway?ko00740/K14652%09red/K11752%09red
N-Glycan biosynthesis	KEGG PATHWAY	ko00510	15	142	0.645932	0.836189	i2_LQ_PLCLR_c22546/f1p1/2207|i4_HQ_PLCLR_c2107/f2p1/4997|i2_LQ_PLCLR_c23122/f1p0/2148|i2_LQ_PLCLR_c23869/f1p2/2792|i0_LQ_PLCLR_c28828/f1p0/360|i4_LQ_PLCLR_c20662/f1p12/4771|i2_LQ_PLCLR_c18573/f1p3/2968|i2_LQ_PLCLR_c13759/f1p1/2835|i5_LQ_PLCLR_c10607/f1p1/5403|i2_HQ_PLCLR_c1767/f4p2/2368|i2_LQ_PLCLR_c7914/f2p3/2401|i2_LQ_PLCLR_c11235/f1p11/2705|i1_LQ_PLCLR_c10637/f1p63/1989|i0_LQ_PLCLR_c41448/f1p0…	http://www.genome.jp/kegg-bin/show_pathway?ko00510/K03850%09red/K12666%09red/K12667%09red/K03844%09red/K00726%09red/K00737%09red/K00736%09red/K07151%09red/K01230%09red
Cutin, suberine and wax biosynthesis	KEGG PATHWAY	ko00073	2	19	0.647137	0.836189	i1_LQ_PLCLR_c14909/f1p13/1048|i2_LQ_PLCLR_c32883/f1p0/2232	http://www.genome.jp/kegg-bin/show_pathway?ko00073/K13356%09red/K15400%09red
Stilbenoid, diarylheptanoid and gingerol biosynthesis	KEGG PATHWAY	ko00945	4	41	0.687623	0.870555	i1_LQ_PLCLR_c17704/f1p0/1976|i1_LQ_PLCLR_c7245/f1p0/1269|i1_LQ_PLCLR_c26078/f3p2/1839|i0_HQ_PLCLR_c18514/f3p9/896	http://www.genome.jp/kegg-bin/show_pathway?ko00945/K09754%09red/K16040%09red/K00588%09red/K00487%09red
Fatty acid elongation	KEGG PATHWAY	ko00062	5	51	0.689163	0.870555	i1_HQ_PLCLR_c9822/f3p4/1878|i1_LQ_PLCLR_c7917/f1p0/1403|i1_LQ_PLCLR_c10472/f1p2/1884|i1_LQ_PLCLR_c10042/f1p3/1820|i4_LQ_PLCLR_c20440/f1p28/4709	http://www.genome.jp/kegg-bin/show_pathway?ko00062/K07512%09red/K01074%09red/K15397%09red
Sesquiterpenoid and triterpenoid biosynthesis	KEGG PATHWAY	ko00909	2	21	0.696444	0.870555	i3_LQ_PLCLR_c11624/f1p0/3693|i1_LQ_PLCLR_c5140/f1p0/1603	http://www.genome.jp/kegg-bin/show_pathway?ko00909/K15803%09red
Purine metabolism	KEGG PATHWAY	ko00230	61	576	0.722007	0.892804	i4_LQ_PLCLR_c10068/f1p8/4902|i0_HQ_PLCLR_c4203/f2p0/486|i1_LQ_PLCLR_c20537/f1p4/1538|i4_LQ_PLCLR_c16662/f1p0/4522|i3_LQ_PLCLR_c5557/f1p0/3178|i2_LQ_PLCLR_c28846/f1p3/2045|i1_LQ_PLCLR_c8499/f1p0/1269|i5_LQ_PLCLR_c17486/f1p5/5129|i1_LQ_PLCLR_c22797/f1p46/2033|i5_LQ_PLCLR_c10873/f1p3/5633|i5_HQ_PLCLR_c1984/f2p7/5845|i3_LQ_PLCLR_c26262/f1p0/3993|i3_LQ_PLCLR_c11089/f1p16/3942|i0_HQ_PLCLR_c2376/f6p1/39…	http://www.genome.jp/kegg-bin/show_pathway?ko00230/K19964%09red/K00939%09red/K00088%09red/K03006%09red/K03021%09red/K03022%09red/K03023%09red/K03002%09red/K03026%09red/K03027%09red/K00873%09red/K03040%09red/K18151%09red/K03009%09red/K01835%09red/K01952%09red/K02999%09red/K01490%09red/K14721%09red/K00962%09red/K01510%09red/K02335%09red/K03011%09red/K03010%09red/K02083%09red/K00942%09red/K03018%09r…
Flavonoid biosynthesis	KEGG PATHWAY	ko00941	4	44	0.735878	0.900276	i1_LQ_PLCLR_c17704/f1p0/1976|i6_LQ_PLCLR_c3642/f1p1/6166|i1_LQ_PLCLR_c26078/f3p2/1839|i1_LQ_PLCLR_c7245/f1p0/1269	http://www.genome.jp/kegg-bin/show_pathway?ko00941/K09754%09red/K00588%09red/K00475%09red/K00487%09red
Citrate cycle (TCA cycle)	KEGG PATHWAY	ko00020	21	210	0.744397	0.901112	i3_LQ_PLCLR_c20323/f1p35/3419|i7_LQ_PLCLR_c309/f1p0/7274|i1_LQ_PLCLR_c6489/f1p21/1184|i1_LQ_PLCLR_c17552/f1p0/1799|i3_LQ_PLCLR_c13370/f1p6/3312|i1_HQ_PLCLR_c1709/f6p1/1437|i3_LQ_PLCLR_c10069/f1p0/3553|i5_LQ_PLCLR_c16573/f1p0/5526|i5_LQ_PLCLR_c2892/f1p2/5570|i2_HQ_PLCLR_c15833/f6p3/2284|i3_HQ_PLCLR_c13363/f2p0/3460|i0_HQ_PLCLR_c6524/f2p31/685|i5_LQ_PLCLR_c7118/f1p0/5674|i3_LQ_PLCLR_c19544/f1p4/362…	http://www.genome.jp/kegg-bin/show_pathway?ko00020/K00164%09red/K01679%09red/K00162%09red/K01681%09red/K00235%09red/K00382%09red/K00025%09red/K00026%09red/K00627%09red/K00030%09red
Alanine, aspartate and glutamate metabolism	KEGG PATHWAY	ko00250	23	232	0.764717	0.916067	i0_LQ_PLCLR_c20328/f1p0/425|i3_LQ_PLCLR_c42587/f1p0/3036|i5_LQ_PLCLR_c3382/f1p50/5223|i3_LQ_PLCLR_c36384/f1p0/3271|i5_LQ_PLCLR_c15950/f1p0/5329|i2_LQ_PLCLR_c28686/f1p31/1866|i4_LQ_PLCLR_c18785/f1p0/4526|i1_HQ_PLCLR_c2136/f2p1/1606|i1_LQ_PLCLR_c15417/f14p0/1581|i3_HQ_PLCLR_c16223/f2p0/3034|i1_LQ_PLCLR_c8770/f1p190/1163|i3_LQ_PLCLR_c28129/f1p0/3222|i1_LQ_PLCLR_c10098/f1p0/1872|i2_LQ_PLCLR_c9486/f1p…	http://www.genome.jp/kegg-bin/show_pathway?ko00250/K01755%09red/K00830%09red/K14454%09red/K00264%09red/K01955%09red/K16871%09red/K00811%09red/K00827%09red/K14272%09red/K00814%09red/K00820%09red/K13566%09red/K01915%09red
Fatty acid biosynthesis	KEGG PATHWAY	ko00061	24	244	0.780054	0.924806	i2_HQ_PLCLR_c44631/f9p1/2169|i1_LQ_PLCLR_c20654/f1p0/1627|i2_HQ_PLCLR_c2405/f3p6/2783|i1_LQ_PLCLR_c3802/f1p28/1729|i4_HQ_PLCLR_c2154/f2p0/4810|i2_HQ_PLCLR_c44094/f11p6/2444|i3_LQ_PLCLR_c10948/f1p0/3188|i2_LQ_PLCLR_c9787/f1p5/2769|i1_LQ_PLCLR_c3416/f2p66/1640|i7_LQ_PLCLR_c343/f1p0/7800|i2_LQ_PLCLR_c40474/f1p13/2787|i5_LQ_PLCLR_c7253/f1p3/5110|i4_LQ_PLCLR_c4034/f1p0/4920|i4_HQ_PLCLR_c12798/f2p4/489…	http://www.genome.jp/kegg-bin/show_pathway?ko00061/K10781%09red/K01962%09red/K01897%09red/K11262%09red/K03921%09red/K09458%09red
Selenocompound metabolism	KEGG PATHWAY	ko00450	6	69	0.790401	0.927511	i2_LQ_PLCLR_c13859/f1p12/2285|i1_LQ_PLCLR_c11762/f1p0/1814|i2_LQ_PLCLR_c38748/f1p33/2798|i2_LQ_PLCLR_c18205/f1p39/2789|i2_LQ_PLCLR_c8806/f1p6/2781|i2_LQ_PLCLR_c41254/f1p40/2633	http://www.genome.jp/kegg-bin/show_pathway?ko00450/K00384%09red/K00549%09red
Tyrosine metabolism	KEGG PATHWAY	ko00350	13	143	0.816838	0.948852	i5_LQ_PLCLR_c15950/f1p0/5329|i2_LQ_PLCLR_c10386/f1p2/2698|i0_LQ_PLCLR_c36393/f1p1/743|i2_LQ_PLCLR_c2820/f1p2/2644|i2_LQ_PLCLR_c40453/f1p5/2466|i1_LQ_PLCLR_c1544/f3p0/1687|i1_HQ_PLCLR_c2136/f2p1/1606|i2_LQ_PLCLR_c7070/f3p3/2666|i1_LQ_PLCLR_c8735/f1p0/1699|i2_LQ_PLCLR_c40438/f1p5/2757|i1_HQ_PLCLR_c1281/f6p0/1416|i2_LQ_PLCLR_c9407/f1p3/2371|i1_LQ_PLCLR_c4154/f1p6/1557	http://www.genome.jp/kegg-bin/show_pathway?ko00350/K00276%09red/K14454%09red/K00811%09red/K01592%09red/K00815%09red/K00457%09red/K00121%09red/K00422%09red/K01557%09red
Biotin metabolism	KEGG PATHWAY	ko00780	2	29	0.839556	0.96549	i2_LQ_PLCLR_c6300/f1p5/2508|i2_LQ_PLCLR_c11748/f1p5/2578	http://www.genome.jp/kegg-bin/show_pathway?ko00780/K09458%09red
Histidine metabolism	KEGG PATHWAY	ko00340	6	77	0.862743	0.982331	i1_LQ_PLCLR_c21064/f1p5/1964|i1_LQ_PLCLR_c6899/f2p13/1771|i1_HQ_PLCLR_c16824/f3p0/2011|i1_HQ_PLCLR_c7692/f2p6/1837|i4_HQ_PLCLR_c6419/f2p0/4744|i3_LQ_PLCLR_c26319/f1p1/3385	http://www.genome.jp/kegg-bin/show_pathway?ko00340/K00128%09red/K14085%09red
Lysine biosynthesis	KEGG PATHWAY	ko00300	2	32	0.875127	0.986663	i1_LQ_PLCLR_c6899/f2p13/1771|i4_HQ_PLCLR_c6419/f2p0/4744	http://www.genome.jp/kegg-bin/show_pathway?ko00300/K14085%09red
Isoquinoline alkaloid biosynthesis	KEGG PATHWAY	ko00950	8	104	0.895912	0.996125	i5_LQ_PLCLR_c15950/f1p0/5329|i1_HQ_PLCLR_c2136/f2p1/1606|i2_LQ_PLCLR_c2820/f1p2/2644|i2_LQ_PLCLR_c40453/f1p5/2466|i2_LQ_PLCLR_c7070/f3p3/2666|i2_LQ_PLCLR_c40438/f1p5/2757|i1_LQ_PLCLR_c4154/f1p6/1557|i2_LQ_PLCLR_c9407/f1p3/2371	http://www.genome.jp/kegg-bin/show_pathway?ko00950/K00276%09red/K14454%09red/K00811%09red/K01592%09red/K00815%09red/K00422%09red
Porphyrin and chlorophyll metabolism	KEGG PATHWAY	ko00860	30	330	0.900844	0.996125	i2_LQ_PLCLR_c15104/f1p6/2144|i2_LQ_PLCLR_c15838/f3p5/2168|i0_LQ_PLCLR_c38736/f1p0/943|i3_LQ_PLCLR_c36572/f1p1470/3670|i4_HQ_PLCLR_c1260/f6p0/4826|i2_HQ_PLCLR_c5485/f2p4/2825|i2_LQ_PLCLR_c29961/f1p5/2066|i1_LQ_PLCLR_c3097/f1p2/1843|i2_LQ_PLCLR_c20516/f1p4/2468|i4_LQ_PLCLR_c11993/f1p21/4966|i1_LQ_PLCLR_c7215/f1p9/1472|i5_HQ_PLCLR_c15043/f3p0/5101|i1_LQ_PLCLR_c9596/f1p3/1965|i0_LQ_PLCLR_c23491/f1p10…	http://www.genome.jp/kegg-bin/show_pathway?ko00860/K08099%09red/K02257%09red/K01698%09red/K10960%09red/K00228%09red/K00231%09red/K13071%09red/K01885%09red/K03404%09red/K13606%09red/K01772%09red/K01719%09red/K03403%09red/K00218%09red
Ribosome biogenesis in eukaryotes	KEGG PATHWAY	ko03008	29	325	0.9148	1	i3_LQ_PLCLR_c14699/f1p14/3039|i3_HQ_PLCLR_c7339/f2p2/3998|i5_LQ_PLCLR_c10204/f1p0/5978|i1_LQ_PLCLR_c2945/f1p0/1088|i4_HQ_PLCLR_c7971/f2p9/4788|i3_LQ_PLCLR_c26072/f1p0/3792|i5_LQ_PLCLR_c9427/f1p0/5452|i4_LQ_PLCLR_c13695/f1p1/4125|i2_LQ_PLCLR_c20752/f1p2/2535|i2_LQ_PLCLR_c20711/f1p2/2154|i1_LQ_PLCLR_c9834/f1p0/1301|i3_LQ_PLCLR_c5977/f1p2/3707|i4_LQ_PLCLR_c8230/f1p1/4506|i1_LQ_PLCLR_c17306/f1p3/1294…	http://www.genome.jp/kegg-bin/show_pathway?ko03008/K14572%09red/K14563%09red/K13288%09red/K14569%09red/K14521%09red/K03097%09red/K14557%09red/K14550%09red/K14546%09red/K11883%09red/K14544%09red/K14555%09red/K07936%09red/K03115%09red/K06943%09red/K14537%09red/K03538%09red/K03539%09red/K12619%09red
Phenylalanine, tyrosine and tryptophan biosynthesis	KEGG PATHWAY	ko00400	9	133	0.959964	1	i1_LQ_PLCLR_c7583/f1p0/1502|i5_LQ_PLCLR_c15950/f1p0/5329|i1_HQ_PLCLR_c2136/f2p1/1606|i1_LQ_PLCLR_c24791/f1p8/1016|i2_LQ_PLCLR_c2820/f1p2/2644|i0_LQ_PLCLR_c38161/f1p59/929|i2_LQ_PLCLR_c7070/f3p3/2666|i2_LQ_PLCLR_c8601/f1p2/2795|i5_LQ_PLCLR_c10693/f1p0/5524	http://www.genome.jp/kegg-bin/show_pathway?ko00400/K14454%09red/K00811%09red/K00766%09red/K00815%09red/K13832%09red/K01850%09red/K05359%09red/K15227%09red
Vitamin B6 metabolism	KEGG PATHWAY	ko00750	1	30	0.964571	1	i2_LQ_PLCLR_c40261/f1p2/2173	http://www.genome.jp/kegg-bin/show_pathway?ko00750/K01733%09red
Non-homologous end-joining	KEGG PATHWAY	ko03450	1	36	0.981447	1	i4_LQ_PLCLR_c6358/f1p11/4714	http://www.genome.jp/kegg-bin/show_pathway?ko03450/K10866%09red
Photosynthesis - antenna proteins	KEGG PATHWAY	ko00196	19	274	0.990212	1	i1_LQ_PLCLR_c25982/f2p0/1174|i1_LQ_PLCLR_c13770/f2p32/1393|i1_LQ_PLCLR_c26864/f1p7/1006|i0_LQ_PLCLR_c1300/f2p0/732|i1_LQ_PLCLR_c23852/f1p49/1964|i1_LQ_PLCLR_c20422/f1p0/1348|i0_HQ_PLCLR_c49203/f11p0/829|i2_LQ_PLCLR_c4459/f1p37/2304|i3_LQ_PLCLR_c23406/f1p0/3285|i2_LQ_PLCLR_c8588/f1p28/2291|i1_HQ_PLCLR_c15421/f20p0/1104|i1_LQ_PLCLR_c15047/f1p0/1027|i1_LQ_PLCLR_c24747/f1p18/1029|i2_LQ_PLCLR_c11457/f…	http://www.genome.jp/kegg-bin/show_pathway?ko00196/K14172%09red/K08909%09red/K08915%09red/K08907%09red/K08916%09red/K08910%09red/K08912%09red
Nitrogen metabolism	KEGG PATHWAY	ko00910	25	382	0.99862	1	i0_LQ_PLCLR_c13038/f1p3/514|i4_LQ_PLCLR_c14483/f1p0/4143|i3_LQ_PLCLR_c36384/f1p0/3271|i1_LQ_PLCLR_c7180/f1p0/1357|i1_LQ_PLCLR_c1206/f9p0/1352|i5_LQ_PLCLR_c8630/f1p1/5615|i4_LQ_PLCLR_c13074/f1p0/4787|i4_LQ_PLCLR_c12593/f1p36/4642|i5_LQ_PLCLR_c6109/f2p0/5906|i5_LQ_PLCLR_c17084/f1p0/5255|i5_LQ_PLCLR_c12225/f1p0/5624|i3_LQ_PLCLR_c28129/f1p0/3222|i4_LQ_PLCLR_c4951/f1p0/5027|i2_LQ_PLCLR_c9486/f1p9/2614…	http://www.genome.jp/kegg-bin/show_pathway?ko00910/K01673%09red/K00264%09red/K00284%09red/K01674%09red/K01725%09red/K10534%09red/K01915%09red
Photosynthesis	KEGG PATHWAY	ko00195	40	881	1	1	i4_LQ_PLCLR_c1937/f3p0/4634|i0_LQ_PLCLR_c41462/f1p0/675|i4_LQ_PLCLR_c9128/f1p0/4847|i0_LQ_PLCLR_c36761/f1p4/499|i0_HQ_PLCLR_c1911/f3p0/646|i4_LQ_PLCLR_c21684/f1p6/4979|i0_HQ_PLCLR_c1375/f5p34/729|i0_LQ_PLCLR_c53997/f1p0/416|i0_LQ_PLCLR_c26020/f1p2/980|i1_HQ_PLCLR_c25557/f5p2/1071|i1_LQ_PLCLR_c4980/f1p0/1841|i1_LQ_PLCLR_c12510/f1p2/1603|i1_HQ_PLCLR_c4734/f3p0/1341|i0_LQ_PLCLR_c21037/f1p0/872|i1_LQ…	http://www.genome.jp/kegg-bin/show_pathway?ko00195/K02694%09red/K02695%09red/K02110%09red/K02690%09red/K02692%09red/K02693%09red/K02699%09red/K02115%09red/K02704%09red/K02721%09red/K03541%09red/K02689%09red/K08905%09red/K14332%09red/K08901%09red/K02710%09red/K02712%09red/K02636%09red/K03542%09red/K02717%09red/K02716%09red/K02639%09red
Ribosome	KEGG PATHWAY	ko03010	35	939	1	1	i1_LQ_PLCLR_c25154/f1p900/1030|i1_LQ_PLCLR_c13052/f1p0/1909|i1_LQ_PLCLR_c14483/f1p0/1012|i2_LQ_PLCLR_c6635/f1p5/2272|i0_LQ_PLCLR_c12664/f3p11/459|i0_LQ_PLCLR_c42753/f1p0/947|i2_LQ_PLCLR_c40120/f1p2/2774|i0_LQ_PLCLR_c8466/f1p3/818|i0_HQ_PLCLR_c1012/f7p0/663|i1_HQ_PLCLR_c24107/f4p2/1028|i0_LQ_PLCLR_c38273/f1p0/921|i0_LQ_PLCLR_c19245/f1p0/879|i2_LQ_PLCLR_c34733/f1p3/2765|i1_LQ_PLCLR_c25325/f3p0/1288…	http://www.genome.jp/kegg-bin/show_pathway?ko03010/K02901%09red/K02893%09red/K02931%09red/K02866%09red/K02951%09red/K02939%09red/K02911%09red/K02881%09red/K02880%09red/K02914%09red/K02993%09red/K02997%09red/K02975%09red/K02971%09red/K02957%09red/K02983%09red/K02921%09red/K02926%09red/K02865%09red/K02925%09red/K02900%09red/K02879%09red/K02902%09red/K02903%09red/K02984%09red/K02969%09red/K02941%09r…
Oxidative phosphorylation	KEGG PATHWAY	ko00190	43	1066	1	1	i8_LQ_PLCLR_c36/f1p0/9203|i1_LQ_PLCLR_c20880/f1p3/1528|i0_LQ_PLCLR_c3805/f1p0/921|i5_LQ_PLCLR_c11688/f1p7/5176|i2_HQ_PLCLR_c12305/f4p30/3018|i2_LQ_PLCLR_c22225/f1p23/2910|i3_LQ_PLCLR_c14198/f1p16/3827|i3_LQ_PLCLR_c31356/f1p0/3084|i3_LQ_PLCLR_c3871/f1p0/3341|i4_LQ_PLCLR_c10703/f1p0/4516|i3_LQ_PLCLR_c8533/f1p1/3505|i3_LQ_PLCLR_c20658/f1p0/3616|i3_LQ_PLCLR_c26834/f1p0/3189|i1_LQ_PLCLR_c7232/f1p0/176…	http://www.genome.jp/kegg-bin/show_pathway?ko00190/K02110%09red/K02115%09red/K01507%09red/K02257%09red/K02133%09red/K02154%09red/K02150%09red/K03963%09red/K03943%09red/K05575%09red/K03661%09red/K01535%09red/K02140%09red/K02144%09red/K02147%09red/K02261%09red/K00411%09red/K00412%09red/K03950%09red/K00235%09red/K03937%09red/K03934%09red
Pyruvate metabolism	KEGG PATHWAY	ko00620	85	2115	1	1	i5_LQ_PLCLR_c2574/f1p11/5627|i1_LQ_PLCLR_c12779/f1p423/1921|i7_LQ_PLCLR_c627/f1p0/7215|i3_LQ_PLCLR_c26357/f1p0/3359|i4_HQ_PLCLR_c6419/f2p0/4744|i6_LQ_PLCLR_c1695/f1p0/6259|i3_LQ_PLCLR_c19413/f1p2/3377|i3_LQ_PLCLR_c38844/f1p33/3578|i3_LQ_PLCLR_c19220/f1p0/3302|i3_LQ_PLCLR_c19408/f1p5/3326|i3_LQ_PLCLR_c26319/f1p1/3385|i5_LQ_PLCLR_c10873/f1p3/5633|i3_LQ_PLCLR_c35282/f1p0/3335|i2_LQ_PLCLR_c24609/f1p1…	http://www.genome.jp/kegg-bin/show_pathway?ko00620/K01069%09red/K01006%09red/K00627%09red/K01679%09red/K00026%09red/K00162%09red/K00128%09red/K00025%09red/K01595%09red/K00029%09red/K00028%09red/K00382%09red/K14085%09red/K01649%09red/K00873%09red/K01895%09red/K11262%09red/K00102%09red/K00626%09red/K00016%09red/K01962%09red
Carbon fixation in photosynthetic organisms	KEGG PATHWAY	ko00710	96	2261	1	1	i2_LQ_PLCLR_c23697/f1p21/2756|i2_LQ_PLCLR_c12748/f2p7/2454|i1_LQ_PLCLR_c19686/f1p0/1731|i4_LQ_PLCLR_c13906/f1p1/4034|i1_HQ_PLCLR_c2136/f2p1/1606|i3_LQ_PLCLR_c39268/f1p1537/3483|i1_LQ_PLCLR_c4186/f1p2/1233|i4_LQ_PLCLR_c17477/f1p6/4957|i3_LQ_PLCLR_c36061/f1p0/3371|i1_LQ_PLCLR_c25138/f1p0/1129|i0_LQ_PLCLR_c40202/f1p0/934|i2_LQ_PLCLR_c43702/f1p16/2034|i4_LQ_PLCLR_c23811/f1p0/4069|i3_LQ_PLCLR_c12593/f…	http://www.genome.jp/kegg-bin/show_pathway?ko00710/K00134%09red/K01623%09red/K14454%09red/K01006%09red/K01803%09red/K01100%09red/K00814%09red/K00927%09red/K03841%09red/K01783%09red/K01595%09red/K14272%09red/K01602%09red/K05298%09red/K00615%09red/K00025%09red/K00029%09red/K00026%09red/K00028%09red

## Sheet: LC_R0vsP_R0.DEG_KEGG_up
#Term	Database	ID	Input number	Background number	P-Value	Corrected P-Value	Input	Hyperlink
mRNA surveillance pathway	KEGG PATHWAY	ko03015	91	629	1.57669e-05	0.00181319	i6_LQ_PLCLR_c2777/f1p0/6404|i3_LQ_PLCLR_c7876/f1p0/3209|i4_LQ_PLCLR_c21976/f1p11/4803|i3_LQ_PLCLR_c22123/f1p10/3178|i2_LQ_PLCLR_c13848/f1p2/2855|i4_LQ_PLCLR_c8163/f1p9/4903|i2_LQ_PLCLR_c34172/f1p12/2907|i4_LQ_PLCLR_c13163/f1p0/4904|i2_LQ_PLCLR_c24451/f1p3/2380|i3_LQ_PLCLR_c7574/f1p10/3888|i2_LQ_PLCLR_c6192/f1p9/2745|i2_LQ_PLCLR_c22331/f1p2/2886|i2_LQ_PLCLR_c33842/f1p4/2896|i2_LQ_PLCLR_c25587/f1p0…	http://www.genome.jp/kegg-bin/show_pathway?ko03015/K08873%09red/K03267%09red/K14327%09red/K14326%09red/K04354%09red/K06100%09red/K11584%09red/K12881%09red/K11583%09red/K14411%09red/K13126%09red/K03456%09red/K13917%09red/K12875%09red/K12812%09red/K12876%09red/K14402%09red/K14416%09red/K06269%09red/K04382%09red/K14376%09red/K14408%09red/K14409%09red/K14404%09red/K14405%09red/K14396%09red/K13171%09r…
Taurine and hypotaurine metabolism	KEGG PATHWAY	ko00430	13	45	0.000621772	0.0205577	i4_LQ_PLCLR_c22830/f1p1/4418|i2_LQ_PLCLR_c39451/f1p28/2504|i3_LQ_PLCLR_c3587/f1p0/3618|i5_LQ_PLCLR_c7458/f1p23/5797|i2_LQ_PLCLR_c9908/f1p31/2811|i2_LQ_PLCLR_c26221/f1p27/2871|i2_LQ_PLCLR_c8103/f1p2/2313|i4_LQ_PLCLR_c22109/f1p1/4528|i2_LQ_PLCLR_c22032/f1p2/2396|i3_LQ_PLCLR_c9121/f1p16/3562|i2_LQ_PLCLR_c4789/f1p23/2157|i4_LQ_PLCLR_c18033/f1p5/4755|i4_LQ_PLCLR_c7613/f1p7/5059	http://www.genome.jp/kegg-bin/show_pathway?ko00430/K10712%09red/K01580%09red/K18592%09red
Plant-pathogen interaction	KEGG PATHWAY	ko04626	61	434	0.000705867	0.0205577	i2_LQ_PLCLR_c19296/f1p1/2728|i2_LQ_PLCLR_c20783/f1p23/2439|i3_LQ_PLCLR_c37904/f1p0/3579|i3_LQ_PLCLR_c12296/f1p1/3316|i3_LQ_PLCLR_c25775/f1p9/3737|i3_LQ_PLCLR_c3178/f1p0/3665|i2_LQ_PLCLR_c21545/f1p75/3056|i3_LQ_PLCLR_c11505/f1p1/3901|i2_LQ_PLCLR_c22033/f1p28/2477|i2_LQ_PLCLR_c8774/f1p18/2660|i2_LQ_PLCLR_c9065/f3p7/2384|i2_HQ_PLCLR_c7107/f5p3/2891|i2_LQ_PLCLR_c40018/f1p20/2745|i2_LQ_PLCLR_c38745/f1…	http://www.genome.jp/kegg-bin/show_pathway?ko04626/K13414%09red/K13416%09red/K09487%09red/K13457%09red/K13412%09red/K13413%09red/K13448%09red/K13420%09red/K13429%09red/K04079%09red/K13459%09red/K13447%09red/K05391%09red/K13424%09red
Arachidonic acid metabolism	KEGG PATHWAY	ko00590	15	60	0.000883645	0.0205577	i4_LQ_PLCLR_c22830/f1p1/4418|i2_LQ_PLCLR_c39451/f1p28/2504|i3_LQ_PLCLR_c38176/f1p3/3254|i5_LQ_PLCLR_c7458/f1p23/5797|i2_LQ_PLCLR_c9908/f1p31/2811|i2_LQ_PLCLR_c26221/f1p27/2871|i3_HQ_PLCLR_c33132/f15p5/3414|i3_LQ_PLCLR_c3587/f1p0/3618|i3_LQ_PLCLR_c38935/f1p0/3255|i3_LQ_PLCLR_c26545/f1p0/3469|i4_LQ_PLCLR_c22109/f1p1/4528|i3_LQ_PLCLR_c9121/f1p16/3562|i2_LQ_PLCLR_c4789/f1p23/2157|i4_LQ_PLCLR_c18033/f…	http://www.genome.jp/kegg-bin/show_pathway?ko00590/K14674%09red/K18592%09red
Ubiquitin mediated proteolysis	KEGG PATHWAY	ko04120	65	475	0.000893814	0.0205577	i5_LQ_PLCLR_c3036/f1p344/5170|i7_LQ_PLCLR_c376/f1p0/7865|i4_LQ_PLCLR_c22467/f1p0/4939|i4_HQ_PLCLR_c5034/f2p0/5033|i4_LQ_PLCLR_c24140/f1p2/4152|i3_LQ_PLCLR_c36096/f1p0/3233|i4_LQ_PLCLR_c22448/f1p0/4692|i1_LQ_PLCLR_c17394/f1p5/1054|i4_LQ_PLCLR_c11881/f1p0/4345|i3_LQ_PLCLR_c12690/f1p0/3486|i6_LQ_PLCLR_c3719/f1p0/6024|i2_HQ_PLCLR_c7288/f3p1/2295|i4_LQ_PLCLR_c17641/f1p18/4576|i4_LQ_PLCLR_c4469/f1p0/44…	http://www.genome.jp/kegg-bin/show_pathway?ko04120/K10601%09red/K10597%09red/K10590%09red/K10592%09red/K10609%09red/K10575%09red/K03869%09red/K03350%09red/K20217%09red/K04706%09red/K03351%09red/K10577%09red/K10143%09red/K10581%09red/K10580%09red/K10144%09red/K10589%09red/K10588%09red/K10610%09red/K06689%09red/K03875%09red/K03347%09red/K03348%09red/K10685%09red/K10578%09red
Fatty acid degradation	KEGG PATHWAY	ko00071	32	194	0.00142308	0.0272758	i4_LQ_PLCLR_c17339/f1p0/4818|i2_LQ_PLCLR_c24680/f1p3/2459|i2_LQ_PLCLR_c11454/f1p5/2364|i5_LQ_PLCLR_c13452/f1p2/5169|i2_LQ_PLCLR_c6140/f1p8/3005|i2_HQ_PLCLR_c1263/f6p3/2650|i1_LQ_PLCLR_c6198/f1p0/1090|i4_LQ_PLCLR_c7456/f1p1/4707|i2_LQ_PLCLR_c22830/f1p1/2584|i1_HQ_PLCLR_c2281/f5p23/2014|i2_LQ_PLCLR_c40429/f1p8/2549|i2_LQ_PLCLR_c26032/f1p5/2694|i2_LQ_PLCLR_c22318/f1p5/2577|i2_HQ_PLCLR_c2258/f4p5/230…	http://www.genome.jp/kegg-bin/show_pathway?ko00071/K00249%09red/K18857%09red/K00128%09red/K00232%09red/K10527%09red/K01897%09red/K00121%09red/K07513%09red
Inositol phosphate metabolism	KEGG PATHWAY	ko00562	50	353	0.00175252	0.0287915	i2_LQ_PLCLR_c40488/f1p7/2988|i5_LQ_PLCLR_c8945/f1p3/5896|i2_HQ_PLCLR_c2051/f7p3/2302|i3_LQ_PLCLR_c15384/f1p0/3095|i3_LQ_PLCLR_c37807/f1p4/3276|i5_LQ_PLCLR_c6743/f1p0/6038|i0_LQ_PLCLR_c41914/f1p0/620|i6_HQ_PLCLR_c331/f4p0/6569|i6_LQ_PLCLR_c1093/f1p0/6400|i3_LQ_PLCLR_c37344/f1p0/3523|i5_HQ_PLCLR_c14818/f7p0/5323|i2_LQ_PLCLR_c25008/f1p29/2964|i2_LQ_PLCLR_c6016/f1p0/2871|i2_LQ_PLCLR_c29887/f1p0/2054|…	http://www.genome.jp/kegg-bin/show_pathway?ko00562/K00921%09red/K19801%09red/K01110%09red/K10572%09red/K05857%09red/K00914%09red/K18081%09red/K03103%09red/K10047%09red/K00889%09red/K00888%09red
Tyrosine metabolism	KEGG PATHWAY	ko00350	25	143	0.00227255	0.030879	i1_LQ_PLCLR_c4800/f1p0/1410|i2_LQ_PLCLR_c36713/f1p1/2582|i1_LQ_PLCLR_c21813/f1p0/1653|i2_LQ_PLCLR_c11454/f1p5/2364|i2_LQ_PLCLR_c6140/f1p8/3005|i5_LQ_PLCLR_c9735/f1p12/5333|i1_LQ_PLCLR_c10595/f1p0/1773|i1_LQ_PLCLR_c5042/f1p0/1857|i2_LQ_PLCLR_c8460/f1p14/2610|i2_LQ_PLCLR_c10078/f2p3/2234|i3_LQ_PLCLR_c4808/f1p0/3346|i4_LQ_PLCLR_c19773/f1p0/4959|i2_LQ_PLCLR_c37522/f1p5/2582|i2_LQ_PLCLR_c41265/f1p4/29…	http://www.genome.jp/kegg-bin/show_pathway?ko00350/K14455%09red/K14454%09red/K01800%09red/K01555%09red/K18857%09red/K00811%09red/K01592%09red/K00815%09red/K00457%09red/K00121%09red/K00422%09red
Glycerophospholipid metabolism	KEGG PATHWAY	ko00564	35	227	0.00241661	0.030879	i2_LQ_PLCLR_c12564/f1p0/2702|i3_LQ_PLCLR_c38176/f1p3/3254|i4_HQ_PLCLR_c11386/f2p5/4937|i3_LQ_PLCLR_c24650/f1p3/3873|i3_LQ_PLCLR_c21039/f1p1/3476|i3_LQ_PLCLR_c38935/f1p0/3255|i1_LQ_PLCLR_c9454/f1p14/1756|i2_LQ_PLCLR_c6766/f2p2/2985|i2_HQ_PLCLR_c3869/f2p0/2660|i5_LQ_PLCLR_c13345/f1p11/5163|i2_LQ_PLCLR_c32584/f1p2/2916|i3_LQ_PLCLR_c13521/f1p4/3672|i4_LQ_PLCLR_c7197/f1p0/4616|i3_LQ_PLCLR_c29864/f1p5/…	http://www.genome.jp/kegg-bin/show_pathway?ko00564/K00006%09red/K05929%09red/K00655%09red/K06130%09red/K16860%09red/K01115%09red/K15728%09red/K13511%09red/K13508%09red/K00901%09red/K14674%09red/K13510%09red/K00981%09red/K00111%09red
Ubiquinone and other terpenoid-quinone biosynthesis	KEGG PATHWAY	ko00130	19	98	0.0027087	0.03115	i1_LQ_PLCLR_c11958/f1p0/1632|i5_LQ_PLCLR_c17167/f1p0/5381|i5_LQ_PLCLR_c8521/f1p1/5515|i5_LQ_PLCLR_c10436/f1p3/5936|i4_LQ_PLCLR_c22657/f1p0/4774|i0_LQ_PLCLR_c38791/f1p0/777|i2_LQ_PLCLR_c40806/f1p2/2378|i5_LQ_PLCLR_c2224/f2p0/5302|i2_LQ_PLCLR_c32601/f1p2/2314|i3_LQ_PLCLR_c6054/f1p8/3538|i5_LQ_PLCLR_c3704/f1p124/5398|i5_LQ_PLCLR_c9980/f1p3/5155|i2_LQ_PLCLR_c2247/f2p2/2261|i6_LQ_PLCLR_c1968/f1p4/6329…	http://www.genome.jp/kegg-bin/show_pathway?ko00130/K00457%09red/K14759%09red/K00487%09red/K01904%09red/K00815%09red
Ether lipid metabolism	KEGG PATHWAY	ko00565	19	99	0.00298849	0.0312433	i2_HQ_PLCLR_c3869/f2p0/2660|i4_LQ_PLCLR_c17252/f1p6/4176|i3_LQ_PLCLR_c13521/f1p4/3672|i3_LQ_PLCLR_c38176/f1p3/3254|i4_LQ_PLCLR_c24062/f1p0/4206|i2_LQ_PLCLR_c35472/f1p0/2989|i3_HQ_PLCLR_c33132/f15p5/3414|i4_HQ_PLCLR_c1704/f6p0/4464|i3_LQ_PLCLR_c14922/f1p0/3035|i4_LQ_PLCLR_c7368/f1p0/4738|i3_LQ_PLCLR_c29864/f1p5/3892|i2_LQ_PLCLR_c36710/f1p0/2274|i3_LQ_PLCLR_c21039/f1p1/3476|i3_LQ_PLCLR_c38935/f1p0/…	http://www.genome.jp/kegg-bin/show_pathway?ko00565/K14674%09red/K13510%09red/K16860%09red/K01115%09red
Phenylalanine metabolism	KEGG PATHWAY	ko00360	21	124	0.00666472	0.0638702	i1_LQ_PLCLR_c21813/f1p0/1653|i4_LQ_PLCLR_c12382/f1p13/4488|i1_LQ_PLCLR_c4800/f1p0/1410|i1_LQ_PLCLR_c11958/f1p0/1632|i3_LQ_PLCLR_c4808/f1p0/3346|i0_LQ_PLCLR_c38791/f1p0/777|i4_LQ_PLCLR_c22657/f1p0/4774|i0_LQ_PLCLR_c7057/f1p0/797|i2_LQ_PLCLR_c40806/f1p2/2378|i2_LQ_PLCLR_c32601/f1p2/2314|i3_LQ_PLCLR_c6054/f1p8/3538|i0_HQ_PLCLR_c35980/f2p0/491|i2_LQ_PLCLR_c2247/f2p2/2261|i1_LQ_PLCLR_c1278/f5p5/1546|i…	http://www.genome.jp/kegg-bin/show_pathway?ko00360/K14455%09red/K14454%09red/K00811%09red/K00815%09red/K00457%09red/K00588%09red/K00487%09red/K10775%09red/K01904%09red
RNA transport	KEGG PATHWAY	ko03013	111	984	0.00847905	0.0730093	i4_LQ_PLCLR_c10499/f1p0/4989|i4_LQ_PLCLR_c21976/f1p11/4803|i6_HQ_PLCLR_c3963/f11p1/6375|i4_LQ_PLCLR_c18657/f1p0/5005|i3_LQ_PLCLR_c33410/f2p0/3257|i5_LQ_PLCLR_c16321/f1p0/6056|i4_LQ_PLCLR_c8163/f1p9/4903|i2_LQ_PLCLR_c34172/f1p12/2907|i3_HQ_PLCLR_c2232/f5p4/3820|i2_LQ_PLCLR_c24451/f1p3/2380|i2_LQ_PLCLR_c21049/f1p4/2431|i6_LQ_PLCLR_c3816/f1p0/6118|i4_LQ_PLCLR_c22293/f1p0/4954|i4_LQ_PLCLR_c12083/f1p5…	http://www.genome.jp/kegg-bin/show_pathway?ko03013/K09291%09red/K10577%09red/K12160%09red/K03240%09red/K03257%09red/K14303%09red/K03260%09red/K14306%09red/K14309%09red/K14327%09red/K14326%09red/K12881%09red/K00784%09red/K14288%09red/K07936%09red/K13126%09red/K02516%09red/K14289%09red/K14312%09red/K03680%09red/K14310%09red/K14311%09red/K12875%09red/K12812%09red/K14314%09red/K12876%09red/K12879%09r…
Isoquinoline alkaloid biosynthesis	KEGG PATHWAY	ko00950	18	104	0.00948556	0.0730093	i1_LQ_PLCLR_c21813/f1p0/1653|i4_LQ_PLCLR_c12382/f1p13/4488|i1_LQ_PLCLR_c4800/f1p0/1410|i1_LQ_PLCLR_c11958/f1p0/1632|i3_LQ_PLCLR_c4808/f1p0/3346|i2_LQ_PLCLR_c14855/f1p0/2109|i1_LQ_PLCLR_c5042/f1p0/1857|i1_LQ_PLCLR_c7890/f1p19/1906|i2_LQ_PLCLR_c37522/f1p5/2582|i2_LQ_PLCLR_c25833/f1p0/2524|i2_LQ_PLCLR_c27543/f1p2/2967|i2_LQ_PLCLR_c42408/f1p0/2064|i1_LQ_PLCLR_c1278/f5p5/1546|i5_LQ_PLCLR_c9735/f1p12/5…	http://www.genome.jp/kegg-bin/show_pathway?ko00950/K14455%09red/K14454%09red/K13384%09red/K00811%09red/K01592%09red/K00815%09red/K00422%09red
Fatty acid elongation	KEGG PATHWAY	ko00062	11	51	0.0104349	0.0730093	i1_HQ_PLCLR_c9022/f2p4/1951|i2_LQ_PLCLR_c24369/f1p0/2465|i2_LQ_PLCLR_c42606/f1p3/2067|i1_LQ_PLCLR_c3293/f1p2/1419|i12_LQ_PLCLR_c33/f1p0/12881|i1_LQ_PLCLR_c5102/f1p0/1424|i1_HQ_PLCLR_c9151/f2p12/1397|i1_LQ_PLCLR_c12623/f1p0/1372|i1_LQ_PLCLR_c18774/f1p5/1232|i2_LQ_PLCLR_c12340/f1p1/2858|i1_LQ_PLCLR_c9440/f1p0/1955	http://www.genome.jp/kegg-bin/show_pathway?ko00062/K07512%09red/K01074%09red/K15397%09red
Regulation of autophagy	KEGG PATHWAY	ko04140	24	156	0.0108609	0.0730093	i4_LQ_PLCLR_c19706/f1p1/4914|i3_LQ_PLCLR_c26290/f1p0/3244|i4_LQ_PLCLR_c10660/f1p3/4766|i3_LQ_PLCLR_c38881/f1p1/3970|i5_LQ_PLCLR_c17430/f1p0/5610|i5_LQ_PLCLR_c13374/f1p0/5128|i2_LQ_PLCLR_c9967/f2p5/2956|i1_LQ_PLCLR_c20288/f1p0/1918|i4_LQ_PLCLR_c13968/f1p0/4175|i2_LQ_PLCLR_c25270/f1p2/2410|i4_LQ_PLCLR_c20457/f1p0/4957|i3_LQ_PLCLR_c21938/f1p10/3637|i2_LQ_PLCLR_c22677/f1p0/2435|i2_LQ_PLCLR_c20177/f1p…	http://www.genome.jp/kegg-bin/show_pathway?ko04140/K08342%09red/K00914%09red/K08269%09red/K08343%09red/K07198%09red/K08331%09red/K08330%09red/K08333%09red/K08332%09red
Spliceosome	KEGG PATHWAY	ko03040	108	965	0.011315	0.0730093	i4_LQ_PLCLR_c5101/f1p3/4893|i2_LQ_PLCLR_c3571/f1p27/2223|i2_LQ_PLCLR_c27200/f1p3/2739|i3_LQ_PLCLR_c27237/f1p1/3464|i6_LQ_PLCLR_c3359/f1p23/6459|i2_LQ_PLCLR_c34838/f1p19/2847|i2_LQ_PLCLR_c36377/f1p2/2287|i2_LQ_PLCLR_c37617/f1p8/2360|i2_LQ_PLCLR_c3457/f1p0/2311|i4_LQ_PLCLR_c8229/f1p0/4398|i2_LQ_PLCLR_c23814/f1p2/2801|i4_LQ_PLCLR_c18987/f1p0/5086|i2_LQ_PLCLR_c5814/f1p2/2883|i4_HQ_PLCLR_c16222/f2p0/4…	http://www.genome.jp/kegg-bin/show_pathway?ko03040/K12874%09red/K12900%09red/K06063%09red/K12842%09red/K12843%09red/K12828%09red/K12825%09red/K12822%09red/K12823%09red/K12820%09red/K12821%09red/K11984%09red/K12881%09red/K12885%09red/K12854%09red/K12741%09red/K12816%09red/K12815%09red/K12872%09red/K12875%09red/K11093%09red/K12811%09red/K12876%09red/K12879%09red/K12856%09red/K12812%09red/K12818%09r…
RNA degradation	KEGG PATHWAY	ko03018	69	577	0.0114275	0.0730093	i4_LQ_PLCLR_c10788/f1p471/4613|i3_HQ_PLCLR_c18649/f2p10/3462|i3_LQ_PLCLR_c35688/f1p11/3733|i2_HQ_PLCLR_c1284/f12p8/2972|i5_LQ_PLCLR_c10232/f1p0/5473|i4_LQ_PLCLR_c7444/f1p0/4559|i3_LQ_PLCLR_c22238/f1p0/3661|i7_LQ_PLCLR_c146/f1p0/7401|i1_LQ_PLCLR_c21517/f1p2/2013|i4_LQ_PLCLR_c9357/f1p0/4979|i8_LQ_PLCLR_c163/f1p0/8227|i4_LQ_PLCLR_c12043/f1p0/4750|i3_LQ_PLCLR_c28242/f1p2/3587|i4_LQ_PLCLR_c8163/f1p9/4…	http://www.genome.jp/kegg-bin/show_pathway?ko03018/K14442%09red/K07573%09red/K12614%09red/K00850%09red/K00962%09red/K01689%09red/K12617%09red/K12606%09red/K12607%09red/K12604%09red/K12616%09red/K12608%09red/K12603%09red/K12600%09red/K10643%09red/K04077%09red/K13126%09red/K12619%09red/K12598%09red/K12599%09red
Endocytosis	KEGG PATHWAY	ko04144	85	737	0.0122027	0.0738586	i2_LQ_PLCLR_c40488/f1p7/2988|i4_LQ_PLCLR_c23552/f1p20/4116|i4_HQ_PLCLR_c1990/f2p3/4770|i0_LQ_PLCLR_c3952/f1p2/746|i2_LQ_PLCLR_c18771/f1p1/2184|i4_LQ_PLCLR_c11607/f1p4/4473|i4_LQ_PLCLR_c16693/f1p0/4717|i3_LQ_PLCLR_c15384/f1p0/3095|i5_HQ_PLCLR_c2297/f2p0/5868|i2_LQ_PLCLR_c36213/f1p0/2149|i2_LQ_PLCLR_c3571/f1p27/2223|i2_LQ_PLCLR_c10296/f1p4/2505|i5_LQ_PLCLR_c17540/f1p0/5512|i2_LQ_PLCLR_c18300/f1p13/…	http://www.genome.jp/kegg-bin/show_pathway?ko04144/K11824%09red/K18442%09red/K11866%09red/K04646%09red/K18468%09red/K12195%09red/K01115%09red/K12489%09red/K12471%09red/K00889%09red/K01528%09red/K18443%09red/K19476%09red/K03283%09red
Cyanoamino acid metabolism	KEGG PATHWAY	ko00460	21	134	0.0138595	0.0796919	i2_HQ_PLCLR_c7727/f3p4/2333|i2_LQ_PLCLR_c22031/f1p1/2881|i2_LQ_PLCLR_c47675/f1p1/2025|i2_LQ_PLCLR_c27863/f1p3/2419|i3_LQ_PLCLR_c3587/f1p0/3618|i5_LQ_PLCLR_c7458/f1p23/5797|i2_LQ_PLCLR_c9908/f1p31/2811|i2_LQ_PLCLR_c26221/f1p27/2871|i4_LQ_PLCLR_c22830/f1p1/4418|i2_LQ_PLCLR_c39451/f1p28/2504|i2_LQ_PLCLR_c37871/f1p6/2493|i1_LQ_PLCLR_c19739/f1p0/1986|i2_LQ_PLCLR_c6840/f1p5/2312|i4_LQ_PLCLR_c22109/f1p1…	http://www.genome.jp/kegg-bin/show_pathway?ko00460/K00600%09red/K05349%09red/K05350%09red/K18592%09red/K01188%09red
Glycosylphosphatidylinositol(GPI)-anchor biosynthesis	KEGG PATHWAY	ko00563	10	47	0.0153759	0.080781	i5_LQ_PLCLR_c9374/f1p1/5689|i4_LQ_PLCLR_c25988/f1p5/4076|i5_LQ_PLCLR_c6371/f1p0/5188|i2_LQ_PLCLR_c39457/f1p2/2200|i3_LQ_PLCLR_c21303/f1p17/3178|i0_LQ_PLCLR_c36228/f1p0/830|i3_LQ_PLCLR_c10106/f1p3/3571|i3_LQ_PLCLR_c29292/f1p16/3173|i1_LQ_PLCLR_c3764/f1p0/1172|i3_LQ_PLCLR_c35733/f1p1/3312	http://www.genome.jp/kegg-bin/show_pathway?ko00563/K05310%09red/K05288%09red/K05287%09red/K05285%09red/K05290%09red/K05293%09red
Caffeine metabolism	KEGG PATHWAY	ko00232	5	14	0.0154538	0.080781	i4_LQ_PLCLR_c11904/f1p1/4983|i5_LQ_PLCLR_c17014/f1p0/5161|i4_LQ_PLCLR_c16752/f1p0/4595|i4_HQ_PLCLR_c10765/f2p1/4878|i4_LQ_PLCLR_c21702/f1p11/4415	http://www.genome.jp/kegg-bin/show_pathway?ko00232/K00106%09red
Biosynthesis of unsaturated fatty acids	KEGG PATHWAY	ko01040	15	89	0.0204163	0.102081	i1_LQ_PLCLR_c16869/f2p0/1853|i4_LQ_PLCLR_c10955/f1p13/4602|i2_HQ_PLCLR_c2258/f4p5/2303|i2_LQ_PLCLR_c22830/f1p1/2584|i2_LQ_PLCLR_c2322/f2p1/2468|i1_LQ_PLCLR_c25295/f5p0/1112|i2_LQ_PLCLR_c34146/f1p3/2274|i2_LQ_PLCLR_c40977/f1p1/3022|i0_LQ_PLCLR_c6250/f1p82/821|i2_LQ_PLCLR_c40429/f1p8/2549|i4_LQ_PLCLR_c8768/f1p2/4930|i0_LQ_PLCLR_c36855/f1p8/410|i2_LQ_PLCLR_c39487/f1p1/2317|i2_HQ_PLCLR_c43184/f2p2/25…	http://www.genome.jp/kegg-bin/show_pathway?ko01040/K10256%09red/K00232%09red/K07513%09red/K03921%09red/K00059%09red
Peroxisome	KEGG PATHWAY	ko04146	34	262	0.0250516	0.120039	i4_LQ_PLCLR_c17339/f1p0/4818|i9_LQ_PLCLR_c118/f1p0/9697|i0_LQ_PLCLR_c10602/f1p0/598|i2_LQ_PLCLR_c7204/f1p4/2225|i2_LQ_PLCLR_c39456/f1p16/2848|i1_LQ_PLCLR_c21049/f1p4/1908|i1_LQ_PLCLR_c6198/f1p0/1090|i1_LQ_PLCLR_c11264/f1p8/1689|i2_LQ_PLCLR_c22830/f1p1/2584|i3_HQ_PLCLR_c11538/f2p0/3493|i2_LQ_PLCLR_c40429/f1p8/2549|i2_LQ_PLCLR_c34904/f1p3/2552|i2_LQ_PLCLR_c26032/f1p5/2694|i2_LQ_PLCLR_c22318/f1p5/25…	http://www.genome.jp/kegg-bin/show_pathway?ko04146/K13356%09red/K13354%09red/K04565%09red/K13336%09red/K11517%09red/K13338%09red/K00106%09red/K00232%09red/K13339%09red/K12261%09red/K01897%09red/K13342%09red/K07513%09red/K01640%09red
alpha-Linolenic acid metabolism	KEGG PATHWAY	ko00592	27	198	0.0261018	0.120068	i2_LQ_PLCLR_c24680/f1p3/2459|i3_LQ_PLCLR_c38176/f1p3/3254|i2_LQ_PLCLR_c11454/f1p5/2364|i3_LQ_PLCLR_c38935/f1p0/3255|i3_LQ_PLCLR_c38947/f1p40/3265|i2_HQ_PLCLR_c1263/f6p3/2650|i2_LQ_PLCLR_c22830/f1p1/2584|i2_LQ_PLCLR_c40429/f1p8/2549|i3_LQ_PLCLR_c26545/f1p0/3469|i1_LQ_PLCLR_c5793/f1p17/1766|i2_LQ_PLCLR_c29176/f1p31/2110|i1_LQ_PLCLR_c8023/f1p5/1313|i1_LQ_PLCLR_c18100/f1p0/1911|i2_HQ_PLCLR_c2258/f4p5…	http://www.genome.jp/kegg-bin/show_pathway?ko00592/K05894%09red/K18857%09red/K00232%09red/K00454%09red/K10528%09red/K10527%09red/K10526%09red/K14674%09red/K07513%09red/K10525%09red
Phagosome	KEGG PATHWAY	ko04145	49	418	0.0380109	0.168125	i5_LQ_PLCLR_c8945/f1p3/5896|i6_LQ_PLCLR_c2496/f1p8/6282|i5_LQ_PLCLR_c6743/f1p0/6038|i2_LQ_PLCLR_c20624/f1p1/2235|i6_HQ_PLCLR_c331/f4p0/6569|i6_LQ_PLCLR_c1093/f1p0/6400|i5_HQ_PLCLR_c14818/f7p0/5323|i2_LQ_PLCLR_c25008/f1p29/2964|i3_LQ_PLCLR_c15402/f1p0/3055|i0_HQ_PLCLR_c48830/f3p0/457|i0_LQ_PLCLR_c43134/f1p0/646|i3_LQ_PLCLR_c13451/f1p12/3102|i6_HQ_PLCLR_c3973/f14p0/6123|i5_HQ_PLCLR_c2310/f3p2/5567|…	http://www.genome.jp/kegg-bin/show_pathway?ko04145/K08057%09red/K00914%09red/K07375%09red/K00921%09red/K02144%09red/K02145%09red/K02146%09red/K02147%09red/K02148%09red/K02155%09red/K02154%09red
Starch and sucrose metabolism	KEGG PATHWAY	ko00500	68	612	0.0421881	0.17969	i3_LQ_PLCLR_c11124/f1p5/3307|i2_LQ_PLCLR_c23159/f1p35/3131|i4_LQ_PLCLR_c11468/f1p2/4969|i2_LQ_PLCLR_c27863/f1p3/2419|i3_LQ_PLCLR_c6576/f1p1/3211|i2_HQ_PLCLR_c7727/f3p4/2333|i3_LQ_PLCLR_c10735/f2p7/3331|i1_LQ_PLCLR_c2025/f5p65/1935|i2_LQ_PLCLR_c24604/f1p6/2458|i2_LQ_PLCLR_c1622/f8p8/2357|i2_LQ_PLCLR_c27395/f1p0/2273|i2_HQ_PLCLR_c30134/f7p8/2865|i3_LQ_PLCLR_c30031/f1p0/3194|i2_LQ_PLCLR_c41816/f4p2/…	http://www.genome.jp/kegg-bin/show_pathway?ko00500/K00975%09red/K01177%09red/K01179%09red/K16055%09red/K01810%09red/K01187%09red/K00700%09red/K08679%09red/K00705%09red/K00688%09red/K08678%09red/K05350%09red/K01087%09red/K00847%09red/K19893%09red/K15920%09red/K00844%09red/K00770%09red/K01193%09red/K13648%09red/K01835%09red/K01051%09red/K01188%09red/K05349%09red/K00696%09red/K00695%09red
ABC transporters	KEGG PATHWAY	ko02010	51	444	0.0458976	0.188508	i1_LQ_PLCLR_c10696/f1p0/2059|i3_LQ_PLCLR_c24679/f1p1/3643|i4_LQ_PLCLR_c21409/f1p4/4895|i4_LQ_PLCLR_c18128/f1p7/5101|i5_HQ_PLCLR_c19073/f2p3/5147|i5_LQ_PLCLR_c6771/f1p1/5438|i2_LQ_PLCLR_c3416/f1p66/2996|i4_LQ_PLCLR_c4391/f1p13/4997|i5_LQ_PLCLR_c15639/f1p80/5471|i5_LQ_PLCLR_c6597/f1p0/5212|i5_LQ_PLCLR_c10834/f1p0/5255|i4_LQ_PLCLR_c12978/f2p88/4827|i3_LQ_PLCLR_c12756/f1p3/3951|i3_LQ_PLCLR_c25464/f1p…	http://www.genome.jp/kegg-bin/show_pathway?ko02010/K05665%09red/K05658%09red/K05657%09red/K05663%09red/K05643%09red/K05666%09red
Homologous recombination	KEGG PATHWAY	ko03440	19	139	0.0539252	0.208967	i2_LQ_PLCLR_c13402/f1p3/3413|i3_LQ_PLCLR_c11355/f1p1/3635|i3_LQ_PLCLR_c11549/f1p0/3231|i4_LQ_PLCLR_c17125/f1p0/4690|i4_LQ_PLCLR_c5843/f1p2/5093|i4_LQ_PLCLR_c9976/f1p96/4224|i5_LQ_PLCLR_c2842/f1p6/5206|i3_LQ_PLCLR_c18616/f2p0/3669|i2_LQ_PLCLR_c10496/f1p4/2946|i3_LQ_PLCLR_c7808/f1p2/3947|i4_LQ_PLCLR_c24483/f1p34/4161|i2_LQ_PLCLR_c20651/f1p0/2769|i4_LQ_PLCLR_c10459/f1p0/4295|i5_LQ_PLCLR_c4181/f1p0/5…	http://www.genome.jp/kegg-bin/show_pathway?ko03440/K10879%09red/K10866%09red/K10867%09red/K10875%09red/K03655%09red/K02327%09red/K02335%09red/K07466%09red
Circadian rhythm - plant	KEGG PATHWAY	ko04712	36	302	0.0562372	0.208967	i4_LQ_PLCLR_c17165/f1p0/4696|i4_LQ_PLCLR_c9195/f1p8/4648|i4_LQ_PLCLR_c9917/f1p0/4758|i3_HQ_PLCLR_c20202/f2p3/3407|i5_LQ_PLCLR_c15802/f1p3/5486|i4_HQ_PLCLR_c25014/f5p0/4093|i5_LQ_PLCLR_c4031/f1p0/5345|i2_LQ_PLCLR_c12480/f2p4/2590|i4_HQ_PLCLR_c1864/f4p0/4815|i2_LQ_PLCLR_c6074/f1p6/2761|i3_LQ_PLCLR_c47046/f1p0/3035|i2_HQ_PLCLR_c15756/f3p6/2639|i4_LQ_PLCLR_c21863/f1p3/4875|i4_LQ_PLCLR_c22405/f1p3/429…	http://www.genome.jp/kegg-bin/show_pathway?ko04712/K10143%09red/K12118%09red/K12119%09red/K16240%09red/K12133%09red/K12120%09red/K12130%09red/K12125%09red/K12124%09red/K12129%09red
Cysteine and methionine metabolism	KEGG PATHWAY	ko00270	46	401	0.0563302	0.208967	i1_LQ_PLCLR_c4800/f1p0/1410|i1_LQ_PLCLR_c10062/f1p9/1468|i2_LQ_PLCLR_c19583/f1p32/2482|i1_LQ_PLCLR_c21813/f1p0/1653|i2_LQ_PLCLR_c39069/f1p12/2278|i3_LQ_PLCLR_c4216/f1p20/3151|i2_LQ_PLCLR_c11406/f1p37/2983|i1_LQ_PLCLR_c18762/f1p4/1817|i5_LQ_PLCLR_c9735/f1p12/5333|i1_LQ_PLCLR_c10595/f1p0/1773|i2_LQ_PLCLR_c8806/f1p6/2781|i2_LQ_PLCLR_c12125/f1p16/2678|i2_LQ_PLCLR_c24570/f1p3/2211|i4_LQ_PLCLR_c9997/f1…	http://www.genome.jp/kegg-bin/show_pathway?ko00270/K00899%09red/K00026%09red/K14455%09red/K14454%09red/K01244%09red/K08967%09red/K01251%09red/K00640%09red/K01011%09red/K08963%09red/K00811%09red/K00827%09red/K00826%09red/K01611%09red/K00815%09red/K00797%09red/K00789%09red/K01762%09red/K01738%09red/K00549%09red
Tropane, piperidine and pyridine alkaloid biosynthesis	KEGG PATHWAY	ko00960	13	89	0.068532	0.246287	i0_LQ_PLCLR_c9862/f1p10/986|i4_LQ_PLCLR_c12382/f1p13/4488|i1_LQ_PLCLR_c11440/f1p20/1126|i1_LQ_PLCLR_c11958/f1p0/1632|i3_LQ_PLCLR_c4808/f1p0/3346|i1_LQ_PLCLR_c21813/f1p0/1653|i1_LQ_PLCLR_c4800/f1p0/1410|i1_LQ_PLCLR_c1278/f5p5/1546|i5_LQ_PLCLR_c9735/f1p12/5333|i1_LQ_PLCLR_c10595/f1p0/1773|i2_LQ_PLCLR_c8460/f1p14/2610|i2_LQ_PLCLR_c22264/f1p0/2928|i5_LQ_PLCLR_c17789/f1p1/5173	http://www.genome.jp/kegg-bin/show_pathway?ko00960/K00811%09red/K14455%09red/K14454%09red/K08081%09red/K00815%09red
Plant hormone signal transduction	KEGG PATHWAY	ko04075	55	501	0.0722818	0.251891	i5_HQ_PLCLR_c1997/f2p12/6099|i3_LQ_PLCLR_c28599/f1p0/3275|i3_LQ_PLCLR_c15600/f1p0/3139|i4_LQ_PLCLR_c6870/f1p0/4477|i0_LQ_PLCLR_c8545/f1p29/501|i3_HQ_PLCLR_c18650/f2p0/3482|i4_LQ_PLCLR_c13237/f1p1/4861|i4_LQ_PLCLR_c12663/f1p0/4757|i2_LQ_PLCLR_c6360/f1p0/2275|i2_LQ_PLCLR_c29668/f1p6/2971|i2_HQ_PLCLR_c12408/f2p1/2291|i2_HQ_PLCLR_c3332/f2p5/2918|i0_LQ_PLCLR_c27252/f1p4/910|i2_LQ_PLCLR_c4016/f1p7/2723…	http://www.genome.jp/kegg-bin/show_pathway?ko04075/K14486%09red/K14484%09red/K14485%09red/K14488%09red/K14489%09red/K13946%09red/K13416%09red/K14432%09red/K14510%09red/K14513%09red/K14514%09red/K14515%09red/K14494%09red/K14497%09red/K14491%09red/K14492%09red/K14498%09red/K14500%09red/K14509%09red/K14508%09red/K13464%09red/K13463%09red
Ascorbate and aldarate metabolism	KEGG PATHWAY	ko00053	17	127	0.07503	0.253778	i1_LQ_PLCLR_c3349/f1p0/1828|i4_LQ_PLCLR_c19449/f1p0/4825|i2_LQ_PLCLR_c27463/f1p0/2307|i2_LQ_PLCLR_c29548/f1p2/2100|i2_LQ_PLCLR_c36619/f1p4/2536|i0_LQ_PLCLR_c41914/f1p0/620|i2_LQ_PLCLR_c36568/f1p0/2440|i3_LQ_PLCLR_c23199/f1p3/3620|i3_LQ_PLCLR_c27892/f1p1/3164|i1_LQ_PLCLR_c13038/f1p3/1476|i1_HQ_PLCLR_c2281/f5p23/2014|i1_LQ_PLCLR_c10271/f1p0/1620|i1_LQ_PLCLR_c21443/f1p4/1880|i1_LQ_PLCLR_c7804/f1p0/1…	http://www.genome.jp/kegg-bin/show_pathway?ko00053/K08232%09red/K00128%09red/K12447%09red/K00225%09red/K10047%09red/K00434%09red
Carotenoid biosynthesis	KEGG PATHWAY	ko00906	14	102	0.0863546	0.277978	i4_LQ_PLCLR_c14296/f1p1/4218|i3_HQ_PLCLR_c2673/f3p0/3949|i4_LQ_PLCLR_c11282/f1p0/4553|i2_LQ_PLCLR_c7356/f3p2/2169|i4_LQ_PLCLR_c8733/f1p4/4247|i3_LQ_PLCLR_c15665/f1p5/3076|i2_HQ_PLCLR_c21442/f2p19/2597|i2_LQ_PLCLR_c10319/f3p4/2171|i2_LQ_PLCLR_c42881/f1p2/2043|i4_LQ_PLCLR_c23429/f2p3/4720|i2_HQ_PLCLR_c10596/f5p21/2457|i5_LQ_PLCLR_c13765/f1p14/5153|i2_LQ_PLCLR_c4710/f1p507/2405|i2_LQ_PLCLR_c8401/f1p…	http://www.genome.jp/kegg-bin/show_pathway?ko00906/K09840%09red/K09842%09red/K09843%09red/K00514%09red/K09837%09red/K09838%09red
Base excision repair	KEGG PATHWAY	ko03410	13	93	0.0870191	0.277978	i2_LQ_PLCLR_c13402/f1p3/3413|i2_LQ_PLCLR_c8824/f1p9/2800|i2_LQ_PLCLR_c4849/f1p2/3010|i4_LQ_PLCLR_c9976/f1p96/4224|i6_HQ_PLCLR_c3967/f7p9/6913|i4_LQ_PLCLR_c8412/f1p0/4790|i4_HQ_PLCLR_c1102/f17p17/4912|i5_LQ_PLCLR_c10984/f1p0/5164|i1_LQ_PLCLR_c3060/f1p6/1477|i4_LQ_PLCLR_c21987/f1p6/4998|i4_LQ_PLCLR_c8517/f1p0/4590|i4_LQ_PLCLR_c12529/f1p7/4752|i5_LQ_PLCLR_c9371/f1p76/5081	http://www.genome.jp/kegg-bin/show_pathway?ko03410/K10747%09red/K01246%09red/K03660%09red/K02324%09red/K02327%09red/K02335%09red/K10798%09red
Other glycan degradation	KEGG PATHWAY	ko00511	17	132	0.0955836	0.29337	i3_LQ_PLCLR_c28760/f1p1/3323|i4_LQ_PLCLR_c3783/f1p0/4767|i3_LQ_PLCLR_c12210/f1p0/3957|i8_LQ_PLCLR_c56/f1p0/8220|i5_LQ_PLCLR_c11612/f1p0/5237|i3_HQ_PLCLR_c33230/f6p0/3532|i3_LQ_PLCLR_c14678/f1p133/3093|i4_LQ_PLCLR_c12006/f1p0/4980|i5_LQ_PLCLR_c3320/f1p0/5390|i3_LQ_PLCLR_c6562/f1p0/3369|i3_LQ_PLCLR_c12114/f1p18/4021|i5_LQ_PLCLR_c14489/f1p0/5213|i5_HQ_PLCLR_c1812/f3p10/5129|i3_LQ_PLCLR_c20096/f1p0/3…	http://www.genome.jp/kegg-bin/show_pathway?ko00511/K17108%09red/K01227%09red/K01191%09red
Citrate cycle (TCA cycle)	KEGG PATHWAY	ko00020	25	210	0.0984412	0.29337	i1_LQ_PLCLR_c13373/f1p0/1482|i0_LQ_PLCLR_c14126/f1p0/398|i3_LQ_PLCLR_c33277/f4p7/3612|i0_LQ_PLCLR_c14253/f1p0/698|i4_LQ_PLCLR_c9233/f1p0/5034|i3_LQ_PLCLR_c10627/f1p2/3638|i3_LQ_PLCLR_c38248/f1p2/3557|i2_LQ_PLCLR_c26487/f1p3/2286|i3_HQ_PLCLR_c18682/f2p7/3534|i2_LQ_PLCLR_c11671/f2p1/2318|i4_LQ_PLCLR_c16984/f1p0/4665|i5_LQ_PLCLR_c15723/f1p2/5449|i2_LQ_PLCLR_c18647/f1p3/2963|i3_LQ_PLCLR_c38824/f1p42/…	http://www.genome.jp/kegg-bin/show_pathway?ko00020/K00164%09red/K00161%09red/K00162%09red/K01681%09red/K01900%09red/K01648%09red/K01610%09red/K00382%09red/K00026%09red/K00627%09red/K00030%09red
Mismatch repair	KEGG PATHWAY	ko03430	15	114	0.0994907	0.29337	i2_LQ_PLCLR_c13747/f2p0/3019|i4_LQ_PLCLR_c8412/f1p0/4790|i3_LQ_PLCLR_c14937/f1p3/3069|i4_LQ_PLCLR_c9976/f1p96/4224|i4_LQ_PLCLR_c20517/f1p0/4865|i2_LQ_PLCLR_c20651/f1p0/2769|i4_LQ_PLCLR_c20739/f1p6/4339|i4_LQ_PLCLR_c21987/f1p6/4998|i5_LQ_PLCLR_c4893/f1p0/5218|i4_LQ_PLCLR_c8517/f1p0/4590|i4_LQ_PLCLR_c8503/f1p0/4841|i5_LQ_PLCLR_c9101/f1p249/5823|i4_LQ_PLCLR_c12529/f1p7/4752|i5_LQ_PLCLR_c9371/f1p76/5…	http://www.genome.jp/kegg-bin/show_pathway?ko03430/K10747%09red/K08736%09red/K07456%09red/K10858%09red/K07466%09red/K10754%09red/K02327%09red
Basal transcription factors	KEGG PATHWAY	ko03022	19	156	0.117525	0.329758	i4_LQ_PLCLR_c5066/f1p2/4956|i4_LQ_PLCLR_c10019/f1p0/4739|i2_LQ_PLCLR_c27734/f1p2/2509|i3_LQ_PLCLR_c38952/f1p0/3490|i2_LQ_PLCLR_c38508/f1p1/2238|i6_LQ_PLCLR_c2513/f1p2/6591|i4_LQ_PLCLR_c18310/f1p0/4711|i4_LQ_PLCLR_c17532/f1p2/4719|i4_LQ_PLCLR_c12192/f1p0/4893|i6_LQ_PLCLR_c2081/f1p4/6429|i4_LQ_PLCLR_c7907/f1p11/4652|i4_LQ_PLCLR_c6177/f1p5/4752|i3_LQ_PLCLR_c3332/f1p5/3445|i3_LQ_PLCLR_c6069/f1p5/3732…	http://www.genome.jp/kegg-bin/show_pathway?ko03022/K10843%09red/K14651%09red/K03125%09red/K03120%09red/K03130%09red/K03129%09red/K03128%09red/K03138%09red
Phenylpropanoid biosynthesis	KEGG PATHWAY	ko00940	29	256	0.121039	0.329758	i2_HQ_PLCLR_c7727/f3p4/2333|i2_LQ_PLCLR_c27863/f1p3/2419|i2_LQ_PLCLR_c2247/f2p2/2261|i1_HQ_PLCLR_c10368/f2p0/1393|i0_LQ_PLCLR_c24803/f1p0/387|i2_LQ_PLCLR_c32601/f1p2/2314|i1_LQ_PLCLR_c19739/f1p0/1986|i3_LQ_PLCLR_c37256/f1p0/3710|i2_LQ_PLCLR_c24510/f1p1/2622|i2_LQ_PLCLR_c5321/f1p2/2243|i2_LQ_PLCLR_c22031/f1p1/2881|i0_LQ_PLCLR_c13164/f1p1/995|i1_LQ_PLCLR_c7721/f3p812/1150|i2_LQ_PLCLR_c4941/f1p0/296…	http://www.genome.jp/kegg-bin/show_pathway?ko00940/K13065%09red/K10775%09red/K13066%09red/K01188%09red/K00083%09red/K05350%09red/K01904%09red/K09754%09red/K05349%09red/K00588%09red/K00487%09red/K00430%09red
Aminoacyl-tRNA biosynthesis	KEGG PATHWAY	ko00970	36	327	0.121163	0.329758	i3_LQ_PLCLR_c3899/f3p3/3724|i2_LQ_PLCLR_c20705/f1p5/2316|i3_LQ_PLCLR_c8748/f1p0/3248|i3_LQ_PLCLR_c5772/f1p0/3157|i2_LQ_PLCLR_c29932/f1p6/2130|i2_LQ_PLCLR_c10517/f2p2/2479|i2_HQ_PLCLR_c2619/f4p1/2231|i3_LQ_PLCLR_c40804/f2p4/3112|i2_LQ_PLCLR_c23249/f1p5/2429|i3_LQ_PLCLR_c1994/f6p2/3348|i3_LQ_PLCLR_c23625/f1p0/3470|i1_LQ_PLCLR_c8408/f1p0/1897|i4_LQ_PLCLR_c20792/f1p3/4681|i2_LQ_PLCLR_c20720/f1p8/2828…	http://www.genome.jp/kegg-bin/show_pathway?ko00970/K01883%09red/K14164%09red/K01872%09red/K02434%09red/K01870%09red/K01873%09red/K04567%09red/K01886%09red/K02433%09red/K01889%09red/K01868%09red/K01869%09red/K01892%09red/K01890%09red
Glycerolipid metabolism	KEGG PATHWAY	ko00561	20	167	0.123301	0.329758	i2_LQ_PLCLR_c29548/f1p2/2100|i2_LQ_PLCLR_c32584/f1p2/2916|i3_LQ_PLCLR_c38176/f1p3/3254|i1_HQ_PLCLR_c2281/f5p23/2014|i4_HQ_PLCLR_c11386/f2p5/4937|i1_LQ_PLCLR_c7836/f1p4/1398|i3_LQ_PLCLR_c27892/f1p1/3164|i4_LQ_PLCLR_c19890/f1p0/4428|i3_LQ_PLCLR_c24650/f1p3/3873|i3_LQ_PLCLR_c24000/f1p197/3990|i3_LQ_PLCLR_c38935/f1p0/3255|i3_LQ_PLCLR_c26545/f1p0/3469|i3_LQ_PLCLR_c22148/f1p8/3495|i2_HQ_PLCLR_c1579/f16…	http://www.genome.jp/kegg-bin/show_pathway?ko00561/K15728%09red/K09480%09red/K07407%09red/K00655%09red/K00128%09red/K13508%09red/K00901%09red/K14674%09red/K00863%09red/K11155%09red
Arginine and proline metabolism	KEGG PATHWAY	ko00330	29	258	0.128617	0.336159	i2_LQ_PLCLR_c39069/f1p12/2278|i2_HQ_PLCLR_c1306/f12p113/3157|i2_LQ_PLCLR_c14554/f1p7/1979|i2_LQ_PLCLR_c33094/f1p48/2474|i1_LQ_PLCLR_c4800/f1p0/1410|i1_LQ_PLCLR_c12599/f1p0/1773|i1_LQ_PLCLR_c10595/f1p0/1773|i1_HQ_PLCLR_c2281/f5p23/2014|i4_LQ_PLCLR_c18535/f1p0/4610|i3_LQ_PLCLR_c20906/f1p0/3286|i1_LQ_PLCLR_c15022/f1p0/1020|i3_LQ_PLCLR_c42497/f1p25/3106|i2_LQ_PLCLR_c24441/f1p12/2196|i1_LQ_PLCLR_c2181…	http://www.genome.jp/kegg-bin/show_pathway?ko00330/K17839%09red/K14455%09red/K14454%09red/K00128%09red/K00811%09red/K00318%09red/K01611%09red/K01583%09red/K00797%09red/K12657%09red
Terpenoid backbone biosynthesis	KEGG PATHWAY	ko00900	16	131	0.139376	0.351805	i2_LQ_PLCLR_c38391/f1p5/3001|i2_HQ_PLCLR_c44051/f23p7/2765|i2_LQ_PLCLR_c14256/f1p1/2035|i1_LQ_PLCLR_c26068/f3p0/1560|i1_LQ_PLCLR_c2396/f2p12/1827|i1_LQ_PLCLR_c10801/f1p0/1836|i2_LQ_PLCLR_c3537/f1p1/2239|i2_HQ_PLCLR_c17671/f2p1/2175|i2_LQ_PLCLR_c20334/f1p5/2200|i2_HQ_PLCLR_c17604/f2p7/2507|i2_HQ_PLCLR_c1955/f4p2/2544|i3_LQ_PLCLR_c37355/f1p0/3633|i2_LQ_PLCLR_c3057/f1p1/2332|i2_LQ_PLCLR_c30073/f9p2/…	http://www.genome.jp/kegg-bin/show_pathway?ko00900/K10960%09red/K01662%09red/K00919%09red/K00099%09red/K06013%09red/K03526%09red/K00021%09red
beta-Alanine metabolism	KEGG PATHWAY	ko00410	17	141	0.140722	0.351805	i4_LQ_PLCLR_c2344/f1p6/4912|i4_LQ_PLCLR_c18535/f1p0/4610|i2_LQ_PLCLR_c8103/f1p2/2313|i2_LQ_PLCLR_c29548/f1p2/2100|i1_LQ_PLCLR_c15022/f1p0/1020|i4_LQ_PLCLR_c7456/f1p1/4707|i5_LQ_PLCLR_c12639/f1p1/5209|i1_LQ_PLCLR_c21443/f1p4/1880|i2_LQ_PLCLR_c10362/f1p0/2463|i3_LQ_PLCLR_c27892/f1p1/3164|i2_LQ_PLCLR_c24441/f1p12/2196|i1_HQ_PLCLR_c2281/f5p23/2014|i2_LQ_PLCLR_c24783/f1p12/2247|i5_LQ_PLCLR_c13452/f1p2…	http://www.genome.jp/kegg-bin/show_pathway?ko00410/K00249%09red/K17839%09red/K05605%09red/K00128%09red/K01580%09red/K00797%09red
Amino sugar and nucleotide sugar metabolism	KEGG PATHWAY	ko00520	36	336	0.152984	0.374323	i4_LQ_PLCLR_c19449/f1p0/4825|i1_LQ_PLCLR_c22256/f1p101/1332|i2_LQ_PLCLR_c14976/f1p2/2122|i1_LQ_PLCLR_c2025/f5p65/1935|i3_LQ_PLCLR_c37074/f1p10/3591|i2_LQ_PLCLR_c1622/f8p8/2357|i1_LQ_PLCLR_c12126/f1p0/1135|i2_LQ_PLCLR_c41816/f4p2/2111|i1_LQ_PLCLR_c16873/f2p0/1364|i1_LQ_PLCLR_c22275/f1p382/1747|i2_LQ_PLCLR_c6568/f1p0/2554|i2_LQ_PLCLR_c44286/f4p2/2659|i2_LQ_PLCLR_c36568/f1p0/2440|i2_LQ_PLCLR_c22689/…	http://www.genome.jp/kegg-bin/show_pathway?ko00520/K08678%09red/K01809%09red/K01209%09red/K00326%09red/K15920%09red/K00975%09red/K00844%09red/K01835%09red/K08679%09red/K05305%09red/K12447%09red/K00770%09red/K13648%09red/K00820%09red/K12446%09red/K01810%09red/K12448%09red/K00847%09red/K17497%09red/K12450%09red
Pentose and glucuronate interconversions	KEGG PATHWAY	ko00040	17	145	0.164073	0.393091	i2_LQ_PLCLR_c32640/f1p1/2970|i4_LQ_PLCLR_c19449/f1p0/4825|i2_LQ_PLCLR_c29548/f1p2/2100|i2_LQ_PLCLR_c39745/f1p0/2662|i1_HQ_PLCLR_c2281/f5p23/2014|i2_LQ_PLCLR_c36568/f1p0/2440|i3_LQ_PLCLR_c23199/f1p3/3620|i3_LQ_PLCLR_c27892/f1p1/3164|i3_LQ_PLCLR_c46883/f1p36/3020|i2_LQ_PLCLR_c15348/f1p0/2053|i1_LQ_PLCLR_c13692/f1p3/1541|i2_LQ_PLCLR_c5046/f1p0/2816|i4_LQ_PLCLR_c3161/f1p4/4738|i3_LQ_PLCLR_c5559/f1p0/…	http://www.genome.jp/kegg-bin/show_pathway?ko00040/K01805%09red/K00128%09red/K01051%09red/K01783%09red/K12447%09red/K01728%09red
Stilbenoid, diarylheptanoid and gingerol biosynthesis	KEGG PATHWAY	ko00945	6	41	0.177851	0.412684	i2_LQ_PLCLR_c4941/f1p0/2962|i1_LQ_PLCLR_c17777/f1p1/1589|i0_LQ_PLCLR_c7057/f1p0/797|i0_LQ_PLCLR_c29056/f1p1/421|i1_LQ_PLCLR_c20598/f1p2/1863|i1_LQ_PLCLR_c23787/f1p0/1137	http://www.genome.jp/kegg-bin/show_pathway?ko00945/K09754%09red/K00487%09red/K00588%09red/K13065%09red/K16040%09red
Protein processing in endoplasmic reticulum	KEGG PATHWAY	ko04141	78	789	0.179428	0.412684	i4_LQ_PLCLR_c23552/f1p20/4116|i2_LQ_PLCLR_c40848/f1p2/2515|i3_LQ_PLCLR_c5028/f1p0/3533|i0_LQ_PLCLR_c3952/f1p2/746|i1_LQ_PLCLR_c4945/f2p0/1247|i2_LQ_PLCLR_c5780/f1p9/3047|i2_LQ_PLCLR_c38795/f1p0/2503|i2_LQ_PLCLR_c38863/f1p0/2675|i3_LQ_PLCLR_c36096/f1p0/3233|i2_LQ_PLCLR_c36213/f1p0/2149|i2_LQ_PLCLR_c3571/f1p27/2223|i3_LQ_PLCLR_c3306/f1p0/3224|i2_LQ_PLCLR_c10296/f1p4/2505|i2_LQ_PLCLR_c20624/f1p1/223…	http://www.genome.jp/kegg-bin/show_pathway?ko04141/K16196%09red/K10601%09red/K10597%09red/K06689%09red/K13989%09red/K10575%09red/K10636%09red/K13719%09red/K09486%09red/K09487%09red/K10578%09red/K10839%09red/K07151%09red/K05546%09red/K11718%09red/K01230%09red/K14006%09red/K14007%09red/K14012%09red/K12667%09red/K13993%09red/K09490%09red/K01456%09red/K09580%09red/K10661%09red/K13525%09red/K08057%09r…
Alanine, aspartate and glutamate metabolism	KEGG PATHWAY	ko00250	25	232	0.19673	0.443607	i1_LQ_PLCLR_c4800/f1p0/1410|i5_LQ_PLCLR_c5110/f1p0/5168|i1_LQ_PLCLR_c21813/f1p0/1653|i5_LQ_PLCLR_c5734/f1p0/5299|i7_LQ_PLCLR_c313/f1p0/7171|i3_LQ_PLCLR_c27299/f1p0/3784|i6_LQ_PLCLR_c2181/f1p8/6217|i1_LQ_PLCLR_c10595/f1p0/1773|i4_LQ_PLCLR_c4272/f1p0/4952|i6_LQ_PLCLR_c3513/f1p11/6873|i2_LQ_PLCLR_c8103/f1p2/2313|i5_LQ_PLCLR_c11782/f1p9/5162|i4_HQ_PLCLR_c2699/f3p0/4827|i2_LQ_PLCLR_c8460/f1p14/2610|i1…	http://www.genome.jp/kegg-bin/show_pathway?ko00250/K01755%09red/K01955%09red/K14455%09red/K14454%09red/K00264%09red/K01956%09red/K17761%09red/K01953%09red/K00811%09red/K00827%09red/K14272%09red/K00814%09red/K00820%09red/K13566%09red/K01915%09red/K01580%09red
Galactose metabolism	KEGG PATHWAY	ko00052	15	132	0.211506	0.465105	i3_LQ_PLCLR_c11124/f1p5/3307|i4_LQ_PLCLR_c19449/f1p0/4825|i2_LQ_PLCLR_c37818/f1p0/2859|i2_LQ_PLCLR_c7835/f1p1/2774|i2_LQ_PLCLR_c18728/f1p8/2782|i2_LQ_PLCLR_c36568/f1p0/2440|i3_LQ_PLCLR_c23199/f1p3/3620|i2_HQ_PLCLR_c42067/f2p1/2137|i2_LQ_PLCLR_c1622/f8p8/2357|i3_LQ_PLCLR_c21244/f1p16/3124|i1_LQ_PLCLR_c22266/f1p0/1988|i1_LQ_PLCLR_c2813/f1p0/1330|i1_LQ_PLCLR_c20686/f1p20/1580|i2_LQ_PLCLR_c11193/f3p0…	http://www.genome.jp/kegg-bin/show_pathway?ko00052/K01193%09red/K00850%09red/K01187%09red/K00844%09red/K01835%09red/K12447%09red/K07407%09red/K06617%09red
Flavonoid biosynthesis	KEGG PATHWAY	ko00941	6	44	0.216255	0.465105	i5_HQ_PLCLR_c2099/f2p33/5697|i2_LQ_PLCLR_c4941/f1p0/2962|i1_LQ_PLCLR_c17777/f1p1/1589|i0_LQ_PLCLR_c7057/f1p0/797|i1_LQ_PLCLR_c20598/f1p2/1863|i0_LQ_PLCLR_c29056/f1p1/421	http://www.genome.jp/kegg-bin/show_pathway?ko00941/K09754%09red/K00487%09red/K00588%09red/K00475%09red/K13065%09red
Cell cycle - Caulobacter	KEGG PATHWAY	ko04112	9	73	0.218397	0.465105	i3_LQ_PLCLR_c22900/f1p0/3653|i2_LQ_PLCLR_c25727/f1p10/2435|i2_LQ_PLCLR_c3175/f1p12/2323|i2_LQ_PLCLR_c4396/f1p14/2609|i2_LQ_PLCLR_c24385/f1p10/2428|i3_LQ_PLCLR_c26225/f1p1/3570|i0_LQ_PLCLR_c24824/f1p8/534|i2_LQ_PLCLR_c5398/f1p4/3075|i3_HQ_PLCLR_c33545/f10p0/3141	http://www.genome.jp/kegg-bin/show_pathway?ko04112/K01358%09red/K01338%09red/K03544%09red
Glutathione metabolism	KEGG PATHWAY	ko00480	27	258	0.224672	0.469135	i3_LQ_PLCLR_c3587/f1p0/3618|i5_LQ_PLCLR_c7458/f1p23/5797|i4_LQ_PLCLR_c22109/f1p1/4528|i2_LQ_PLCLR_c4789/f1p23/2157|i4_LQ_PLCLR_c18033/f1p5/4755|i1_LQ_PLCLR_c3349/f1p0/1828|i2_LQ_PLCLR_c39451/f1p28/2504|i2_LQ_PLCLR_c43157/f1p3/2075|i1_LQ_PLCLR_c15022/f1p0/1020|i0_LQ_PLCLR_c48791/f1p0/996|i3_LQ_PLCLR_c27416/f1p0/3207|i2_LQ_PLCLR_c38309/f1p2/2820|i2_LQ_PLCLR_c4114/f1p5/2369|i4_LQ_PLCLR_c7613/f1p7/50…	http://www.genome.jp/kegg-bin/show_pathway?ko00480/K10808%09red/K01255%09red/K18592%09red/K00797%09red/K00799%09red/K00383%09red/K00036%09red/K00033%09red/K00434%09red
Arginine biosynthesis	KEGG PATHWAY	ko00220	18	165	0.228449	0.469135	i2_LQ_PLCLR_c12608/f2p0/2501|i4_LQ_PLCLR_c12382/f1p13/4488|i1_LQ_PLCLR_c4800/f1p0/1410|i3_LQ_PLCLR_c4808/f1p0/3346|i2_LQ_PLCLR_c27155/f1p1/2224|i2_LQ_PLCLR_c10270/f1p3/2344|i1_LQ_PLCLR_c21813/f1p0/1653|i2_LQ_PLCLR_c26608/f1p2/2601|i2_LQ_PLCLR_c34877/f1p2/2331|i6_LQ_PLCLR_c1333/f1p5/6280|i2_LQ_PLCLR_c42600/f1p0/2102|i3_LQ_PLCLR_c31452/f1p0/3034|i2_LQ_PLCLR_c4133/f1p1/2420|i1_LQ_PLCLR_c6403/f1p0/15…	http://www.genome.jp/kegg-bin/show_pathway?ko00220/K01755%09red/K14455%09red/K14454%09red/K00145%09red/K00811%09red/K14272%09red/K00814%09red/K01915%09red/K14677%09red/K00620%09red/K01427%09red/K01438%09red
Glycosaminoglycan degradation	KEGG PATHWAY	ko00531	7	56	0.247296	0.498931	i1_LQ_PLCLR_c21562/f1p0/1648|i2_LQ_PLCLR_c38803/f1p1/2168|i2_HQ_PLCLR_c17693/f4p5/2871|i2_LQ_PLCLR_c19587/f1p0/2251|i1_LQ_PLCLR_c18652/f1p0/1849|i5_LQ_PLCLR_c12150/f1p0/5266|i2_LQ_PLCLR_c20346/f1p7/2768	http://www.genome.jp/kegg-bin/show_pathway?ko00531/K10532%09red/K07964%09red/K01205%09red
Cutin, suberine and wax biosynthesis	KEGG PATHWAY	ko00073	3	19	0.262017	0.519517	i1_LQ_PLCLR_c8702/f1p0/1915|i1_LQ_PLCLR_c3550/f1p1/1700|i1_LQ_PLCLR_c11264/f1p8/1689	http://www.genome.jp/kegg-bin/show_pathway?ko00073/K13356%09red/K15401%09red/K15402%09red
Other types of O-glycan biosynthesis	KEGG PATHWAY	ko00514	5	38	0.267184	0.520782	i3_LQ_PLCLR_c4423/f1p1/3494|i3_LQ_PLCLR_c26621/f1p0/3604|i3_LQ_PLCLR_c18914/f1p38/3281|i3_LQ_PLCLR_c10366/f1p0/3447|i4_LQ_PLCLR_c22410/f1p1/4803	http://www.genome.jp/kegg-bin/show_pathway?ko00514/K09667%09red
Biotin metabolism	KEGG PATHWAY	ko00780	4	29	0.276885	0.530696	i2_LQ_PLCLR_c23019/f2p5/2591|i0_LQ_PLCLR_c36855/f1p8/410|i1_LQ_PLCLR_c25295/f5p0/1112|i0_LQ_PLCLR_c6250/f1p82/821	http://www.genome.jp/kegg-bin/show_pathway?ko00780/K00059%09red/K09458%09red
Pentose phosphate pathway	KEGG PATHWAY	ko00030	26	259	0.292411	0.551266	i3_LQ_PLCLR_c7263/f1p1/3949|i2_LQ_PLCLR_c22475/f1p6/2651|i2_LQ_PLCLR_c14976/f1p2/2122|i1_LQ_PLCLR_c18670/f1p0/1734|i2_LQ_PLCLR_c41816/f4p2/2111|i2_LQ_PLCLR_c11198/f1p7/2716|i2_LQ_PLCLR_c7507/f1p7/2834|i3_LQ_PLCLR_c27416/f1p0/3207|i1_HQ_PLCLR_c1496/f8p10/1438|i2_LQ_PLCLR_c38174/f1p16/2663|i1_LQ_PLCLR_c7775/f1p0/1522|i2_HQ_PLCLR_c30384/f9p7/2249|i2_LQ_PLCLR_c21344/f1p6/2780|i2_LQ_PLCLR_c22889/f1p6/…	http://www.genome.jp/kegg-bin/show_pathway?ko00030/K03841%09red/K00850%09red/K01835%09red/K01810%09red/K00895%09red/K01623%09red/K01783%09red/K00615%09red/K00036%09red/K00033%09red
Phenylalanine, tyrosine and tryptophan biosynthesis	KEGG PATHWAY	ko00400	14	133	0.303853	0.563598	i4_LQ_PLCLR_c12382/f1p13/4488|i1_LQ_PLCLR_c4800/f1p0/1410|i1_LQ_PLCLR_c11958/f1p0/1632|i3_LQ_PLCLR_c4808/f1p0/3346|i1_LQ_PLCLR_c21813/f1p0/1653|i3_LQ_PLCLR_c24691/f1p11/3396|i3_LQ_PLCLR_c32104/f1p0/3054|i1_LQ_PLCLR_c1278/f5p5/1546|i5_LQ_PLCLR_c9735/f1p12/5333|i1_LQ_PLCLR_c10595/f1p0/1773|i2_LQ_PLCLR_c8460/f1p14/2610|i2_LQ_PLCLR_c22264/f1p0/2928|i1_LQ_PLCLR_c7036/f1p3/1733|i2_LQ_PLCLR_c39375/f1p0/…	http://www.genome.jp/kegg-bin/show_pathway?ko00400/K14455%09red/K14454%09red/K00811%09red/K01735%09red/K00815%09red/K05359%09red
Limonene and pinene degradation	KEGG PATHWAY	ko00903	4	32	0.333227	0.600416	i1_LQ_PLCLR_c21443/f1p4/1880|i2_LQ_PLCLR_c29548/f1p2/2100|i3_LQ_PLCLR_c27892/f1p1/3164|i1_HQ_PLCLR_c2281/f5p23/2014	http://www.genome.jp/kegg-bin/show_pathway?ko00903/K00128%09red
Pantothenate and CoA biosynthesis	KEGG PATHWAY	ko00770	10	94	0.334145	0.600416	i3_LQ_PLCLR_c20943/f1p25/3433|i3_LQ_PLCLR_c7725/f1p37/3245|i2_LQ_PLCLR_c4227/f1p2/2572|i4_LQ_PLCLR_c11277/f1p29/4690|i4_LQ_PLCLR_c20742/f1p0/4305|i3_HQ_PLCLR_c23521/f2p0/3360|i2_LQ_PLCLR_c45955/f1p4/2122|i2_HQ_PLCLR_c24645/f3p3/2447|i4_LQ_PLCLR_c7435/f1p3/4819|i2_LQ_PLCLR_c24570/f1p3/2211	http://www.genome.jp/kegg-bin/show_pathway?ko00770/K01687%09red/K01653%09red/K00826%09red/K09680%09red/K00053%09red
Fructose and mannose metabolism	KEGG PATHWAY	ko00051	22	224	0.346329	0.609281	i3_LQ_PLCLR_c7263/f1p1/3949|i3_LQ_PLCLR_c46883/f1p36/3020|i1_HQ_PLCLR_c2291/f3p10/1679|i1_LQ_PLCLR_c12126/f1p0/1135|i1_LQ_PLCLR_c18670/f1p0/1734|i2_LQ_PLCLR_c11198/f1p7/2716|i1_LQ_PLCLR_c16873/f2p0/1364|i1_LQ_PLCLR_c7749/f1p3/1971|i1_LQ_PLCLR_c2644/f2p0/1438|i1_HQ_PLCLR_c1496/f8p10/1438|i2_LQ_PLCLR_c5977/f1p2/2808|i3_LQ_PLCLR_c4562/f1p0/3718|i2_HQ_PLCLR_c30384/f9p7/2249|i2_LQ_PLCLR_c6684/f1p1/267…	http://www.genome.jp/kegg-bin/show_pathway?ko00051/K01809%09red/K03841%09red/K00847%09red/K00844%09red/K01103%09red/K00895%09red/K01805%09red/K01623%09red/K19355%09red/K00850%09red/K00863%09red/K05305%09red/K17497%09red
Nucleotide excision repair	KEGG PATHWAY	ko03420	18	183	0.364429	0.609281	i2_LQ_PLCLR_c13402/f1p3/3413|i5_LQ_PLCLR_c6996/f1p1/5484|i4_LQ_PLCLR_c9976/f1p96/4224|i3_LQ_PLCLR_c38952/f1p0/3490|i3_LQ_PLCLR_c46895/f1p30/3005|i5_LQ_PLCLR_c9371/f1p76/5081|i6_HQ_PLCLR_c3967/f7p9/6913|i2_LQ_PLCLR_c20651/f1p0/2769|i4_LQ_PLCLR_c8412/f1p0/4790|i4_LQ_PLCLR_c20739/f1p6/4339|i5_LQ_PLCLR_c10984/f1p0/5164|i4_LQ_PLCLR_c21987/f1p6/4998|i5_LQ_PLCLR_c7832/f1p0/5416|i4_LQ_PLCLR_c8517/f1p0/45…	http://www.genome.jp/kegg-bin/show_pathway?ko03420/K10843%09red/K10747%09red/K10846%09red/K10609%09red/K07466%09red/K10754%09red/K10839%09red/K10610%09red/K02324%09red/K02327%09red/K02335%09red
Steroid biosynthesis	KEGG PATHWAY	ko00100	7	65	0.365773	0.609281	i4_LQ_PLCLR_c13078/f1p100/5047|i0_LQ_PLCLR_c28157/f1p0/897|i3_LQ_PLCLR_c38176/f1p3/3254|i4_LQ_PLCLR_c6836/f1p1/4664|i3_LQ_PLCLR_c38935/f1p0/3255|i3_LQ_PLCLR_c26545/f1p0/3469|i3_HQ_PLCLR_c33132/f15p5/3414	http://www.genome.jp/kegg-bin/show_pathway?ko00100/K00227%09red/K07748%09red/K05917%09red/K14674%09red
DNA replication	KEGG PATHWAY	ko03030	16	162	0.370261	0.609281	i2_LQ_PLCLR_c13402/f1p3/3413|i4_LQ_PLCLR_c8412/f1p0/4790|i4_LQ_PLCLR_c9976/f1p96/4224|i6_HQ_PLCLR_c3967/f7p9/6913|i4_LQ_PLCLR_c5774/f1p0/4849|i2_LQ_PLCLR_c20651/f1p0/2769|i4_LQ_PLCLR_c20739/f1p6/4339|i5_LQ_PLCLR_c10984/f1p0/5164|i4_LQ_PLCLR_c21987/f1p6/4998|i4_LQ_PLCLR_c7373/f1p0/4838|i4_LQ_PLCLR_c8517/f1p0/4590|i4_LQ_PLCLR_c12529/f1p7/4752|i3_LQ_PLCLR_c26404/f1p1/3271|i4_LQ_PLCLR_c17785/f1p2/471…	http://www.genome.jp/kegg-bin/show_pathway?ko03030/K10747%09red/K10742%09red/K07466%09red/K10754%09red/K02540%09red/K02327%09red/K02324%09red/K02335%09red
Brassinosteroid biosynthesis	KEGG PATHWAY	ko00905	2	14	0.376303	0.609281	i3_LQ_PLCLR_c14617/f1p10/3105|i5_LQ_PLCLR_c8003/f1p1/5825	http://www.genome.jp/kegg-bin/show_pathway?ko00905/K12637%09red
Zeatin biosynthesis	KEGG PATHWAY	ko00908	2	14	0.376303	0.609281	i1_LQ_PLCLR_c22575/f1p0/1376|i2_LQ_PLCLR_c34691/f1p0/2608	http://www.genome.jp/kegg-bin/show_pathway?ko00908/K10717%09red/K10760%09red
Propanoate metabolism	KEGG PATHWAY	ko00640	18	185	0.38054	0.609281	i7_LQ_PLCLR_c120/f2p0/7683|i2_LQ_PLCLR_c28837/f1p13/2070|i4_LQ_PLCLR_c7456/f1p1/4707|i5_LQ_PLCLR_c12639/f1p1/5209|i7_LQ_PLCLR_c666/f1p0/7410|i2_LQ_PLCLR_c30016/f34p13/2720|i2_LQ_PLCLR_c7847/f1p16/3099|i7_LQ_PLCLR_c830/f1p0/7686|i7_LQ_PLCLR_c1079/f1p7/7229|i2_HQ_PLCLR_c1961/f5p3/2277|i6_LQ_PLCLR_c574/f1p19/6243|i5_LQ_PLCLR_c13452/f1p2/5169|i2_LQ_PLCLR_c10362/f1p0/2463|i7_LQ_PLCLR_c1072/f2p3/7296|i…	http://www.genome.jp/kegg-bin/show_pathway?ko00640/K05605%09red/K00249%09red/K01900%09red/K01962%09red/K00382%09red/K01895%09red/K11262%09red
Pyrimidine metabolism	KEGG PATHWAY	ko00240	36	383	0.381463	0.609281	i4_LQ_PLCLR_c6132/f1p0/4760|i3_LQ_PLCLR_c7688/f1p2/3974|i2_LQ_PLCLR_c39446/f1p3/2757|i1_LQ_PLCLR_c19238/f1p6/1429|i5_LQ_PLCLR_c10984/f1p0/5164|i3_LQ_PLCLR_c27299/f1p0/3784|i2_LQ_PLCLR_c33358/f1p4/2900|i0_LQ_PLCLR_c26395/f1p13/539|i2_LQ_PLCLR_c13402/f1p3/3413|i0_LQ_PLCLR_c2696/f1p3/777|i3_LQ_PLCLR_c28242/f1p2/3587|i3_LQ_PLCLR_c35688/f1p11/3733|i2_HQ_PLCLR_c8138/f2p4/2438|i2_LQ_PLCLR_c22458/f1p3/27…	http://www.genome.jp/kegg-bin/show_pathway?ko00240/K03000%09red/K03006%09red/K03021%09red/K03023%09red/K03002%09red/K03026%09red/K03027%09red/K02335%09red/K01937%09red/K00876%09red/K01956%09red/K01955%09red/K02999%09red/K00962%09red/K01510%09red/K03014%09red/K02324%09red/K03010%09red/K02327%09red/K03018%09red/K00761%09red/K10808%09red
Non-homologous end-joining	KEGG PATHWAY	ko03450	4	36	0.408838	0.638953	i3_LQ_PLCLR_c10118/f1p3/3687|i4_LQ_PLCLR_c6126/f1p0/4880|i5_LQ_PLCLR_c4181/f1p0/5173|i4_LQ_PLCLR_c16776/f1p0/4309	http://www.genome.jp/kegg-bin/show_pathway?ko03450/K10866%09red/K10885%09red
Fatty acid biosynthesis	KEGG PATHWAY	ko00061	23	244	0.411152	0.638953	i4_LQ_PLCLR_c17339/f1p0/4818|i2_LQ_PLCLR_c28837/f1p13/2070|i7_LQ_PLCLR_c1072/f2p3/7296|i2_LQ_PLCLR_c23019/f2p5/2591|i1_LQ_PLCLR_c6198/f1p0/1090|i4_LQ_PLCLR_c10955/f1p13/4602|i0_LQ_PLCLR_c6250/f1p82/821|i4_LQ_PLCLR_c8768/f1p2/4930|i0_LQ_PLCLR_c36855/f1p8/410|i2_LQ_PLCLR_c26032/f1p5/2694|i2_LQ_PLCLR_c22318/f1p5/2577|i2_LQ_PLCLR_c30016/f34p13/2720|i7_LQ_PLCLR_c666/f1p0/7410|i7_LQ_PLCLR_c120/f2p0/768…	http://www.genome.jp/kegg-bin/show_pathway?ko00061/K10781%09red/K00059%09red/K01962%09red/K01897%09red/K11262%09red/K03921%09red/K09458%09red
Valine, leucine and isoleucine biosynthesis	KEGG PATHWAY	ko00290	7	70	0.43365	0.664931	i2_LQ_PLCLR_c29945/f1p3/2067|i2_LQ_PLCLR_c4227/f1p2/2572|i4_LQ_PLCLR_c20742/f1p0/4305|i2_LQ_PLCLR_c45955/f1p4/2122|i4_LQ_PLCLR_c11277/f1p29/4690|i2_LQ_PLCLR_c24570/f1p3/2211|i2_HQ_PLCLR_c24645/f3p3/2447	http://www.genome.jp/kegg-bin/show_pathway?ko00290/K01687%09red/K01653%09red/K00826%09red/K01703%09red/K00053%09red
Valine, leucine and isoleucine degradation	KEGG PATHWAY	ko00280	16	171	0.448149	0.678121	i2_LQ_PLCLR_c29548/f1p2/2100|i4_LQ_PLCLR_c7456/f1p1/4707|i1_LQ_PLCLR_c21758/f1p0/2005|i2_LQ_PLCLR_c33328/f1p3/2222|i5_LQ_PLCLR_c12639/f1p1/5209|i3_LQ_PLCLR_c27892/f1p1/3164|i2_LQ_PLCLR_c34146/f1p3/2274|i1_HQ_PLCLR_c2281/f5p23/2014|i2_HQ_PLCLR_c1961/f5p3/2277|i5_LQ_PLCLR_c13452/f1p2/5169|i1_LQ_PLCLR_c21443/f1p4/1880|i2_LQ_PLCLR_c10362/f1p0/2463|i1_LQ_PLCLR_c21049/f1p4/1908|i1_LQ_PLCLR_c10098/f1p0/…	http://www.genome.jp/kegg-bin/show_pathway?ko00280/K00249%09red/K18660%09red/K05605%09red/K00128%09red/K00827%09red/K00826%09red/K00382%09red/K01640%09red/K07513%09red
Sphingolipid metabolism	KEGG PATHWAY	ko00600	9	94	0.457677	0.683543	i4_LQ_PLCLR_c12006/f1p0/4980|i3_LQ_PLCLR_c5546/f1p0/3477|i3_LQ_PLCLR_c12210/f1p0/3957|i3_LQ_PLCLR_c14678/f1p133/3093|i3_LQ_PLCLR_c29461/f1p0/3178|i3_LQ_PLCLR_c12114/f1p18/4021|i3_LQ_PLCLR_c20096/f1p0/3289|i2_HQ_PLCLR_c39826/f2p5/2493|i1_LQ_PLCLR_c20686/f1p20/1580	http://www.genome.jp/kegg-bin/show_pathway?ko00600/K07407%09red/K17108%09red/K12349%09red
Folate biosynthesis	KEGG PATHWAY	ko00790	4	42	0.518025	0.763754	i2_LQ_PLCLR_c9783/f1p2/2697|i4_LQ_PLCLR_c8782/f1p77/4617|i3_LQ_PLCLR_c10578/f1p1/3193|i2_LQ_PLCLR_c36971/f1p2/2298	http://www.genome.jp/kegg-bin/show_pathway?ko00790/K13950%09red/K01930%09red
Selenocompound metabolism	KEGG PATHWAY	ko00450	6	69	0.574077	0.835681	i4_HQ_PLCLR_c1518/f5p2/4895|i3_LQ_PLCLR_c4216/f1p20/3151|i2_LQ_PLCLR_c11406/f1p37/2983|i3_LQ_PLCLR_c12904/f1p0/3216|i2_LQ_PLCLR_c8806/f1p6/2781|i2_LQ_PLCLR_c8863/f1p14/2838	http://www.genome.jp/kegg-bin/show_pathway?ko00450/K00549%09red
RNA polymerase	KEGG PATHWAY	ko03020	18	214	0.611411	0.86116	i4_LQ_PLCLR_c6132/f1p0/4760|i5_HQ_PLCLR_c19100/f53p7/5564|i0_LQ_PLCLR_c6380/f1p0/787|i1_LQ_PLCLR_c24802/f1p7/1023|i1_LQ_PLCLR_c19238/f1p6/1429|i0_LQ_PLCLR_c2696/f1p3/777|i6_LQ_PLCLR_c3515/f1p0/6227|i4_LQ_PLCLR_c11851/f1p10/4951|i5_LQ_PLCLR_c3644/f1p9/5177|i0_LQ_PLCLR_c26395/f1p13/539|i2_LQ_PLCLR_c34078/f1p0/2898|i5_LQ_PLCLR_c6684/f1p1/5395|i4_LQ_PLCLR_c19025/f1p6/4840|i3_LQ_PLCLR_c2396/f2p12/3969…	http://www.genome.jp/kegg-bin/show_pathway?ko03020/K03026%09red/K03014%09red/K03006%09red/K03021%09red/K03023%09red/K03002%09red/K03010%09red/K03000%09red/K03027%09red/K02999%09red/K03018%09red
Linoleic acid metabolism	KEGG PATHWAY	ko00591	9	108	0.613866	0.86116	i3_LQ_PLCLR_c15251/f1p0/3084|i3_LQ_PLCLR_c38176/f1p3/3254|i2_LQ_PLCLR_c27390/f1p42/2616|i3_LQ_PLCLR_c38935/f1p0/3255|i3_LQ_PLCLR_c26545/f1p0/3469|i2_LQ_PLCLR_c21977/f1p0/2949|i3_HQ_PLCLR_c33132/f15p5/3414|i3_LQ_PLCLR_c13112/f1p2/3752|i2_LQ_PLCLR_c29176/f1p31/2110	http://www.genome.jp/kegg-bin/show_pathway?ko00591/K14674%09red/K00454%09red/K15718%09red
Butanoate metabolism	KEGG PATHWAY	ko00650	4	48	0.616757	0.86116	i1_LQ_PLCLR_c4602/f1p0/1890|i2_LQ_PLCLR_c8103/f1p2/2313|i2_LQ_PLCLR_c4227/f1p2/2572|i1_LQ_PLCLR_c21049/f1p4/1908	http://www.genome.jp/kegg-bin/show_pathway?ko00650/K01580%09red/K01653%09red/K01640%09red/K17761%09red
Protein export	KEGG PATHWAY	ko03060	15	180	0.621533	0.86116	i3_HQ_PLCLR_c6658/f2p2/3505|i2_LQ_PLCLR_c36122/f1p6/2265|i3_LQ_PLCLR_c3686/f1p0/3728|i0_HQ_PLCLR_c6430/f4p7/683|i3_HQ_PLCLR_c16010/f6p0/3501|i1_LQ_PLCLR_c9913/f1p0/1745|i5_LQ_PLCLR_c5584/f1p0/5355|i1_LQ_PLCLR_c8989/f1p0/1291|i3_LQ_PLCLR_c38644/f2p42/3440|i4_HQ_PLCLR_c1419/f5p0/4752|i5_LQ_PLCLR_c11678/f1p12/5729|i2_LQ_PLCLR_c6919/f1p6/2528|i3_LQ_PLCLR_c20774/f1p1/3262|i4_LQ_PLCLR_c12754/f1p0/4385|…	http://www.genome.jp/kegg-bin/show_pathway?ko03060/K03070%09red/K03110%09red/K09490%09red/K03116%09red/K03108%09red/K09648%09red/K03100%09red
Glycolysis / Gluconeogenesis	KEGG PATHWAY	ko00010	39	464	0.637707	0.873051	i3_LQ_PLCLR_c7263/f1p1/3949|i0_LQ_PLCLR_c14126/f1p0/398|i2_LQ_PLCLR_c14976/f1p2/2122|i2_LQ_PLCLR_c6140/f1p8/3005|i2_LQ_PLCLR_c11454/f1p5/2364|i0_LQ_PLCLR_c14253/f1p0/698|i3_LQ_PLCLR_c27892/f1p1/3164|i1_LQ_PLCLR_c18670/f1p0/1734|i2_LQ_PLCLR_c41816/f4p2/2111|i1_LQ_PLCLR_c21155/f1p182/1889|i2_LQ_PLCLR_c11198/f1p7/2716|i4_LQ_PLCLR_c9233/f1p0/5034|i2_LQ_PLCLR_c6016/f1p0/2871|i1_HQ_PLCLR_c2281/f5p23/20…	http://www.genome.jp/kegg-bin/show_pathway?ko00010/K00850%09red/K01689%09red/K00895%09red/K18857%09red/K01623%09red/K01810%09red/K00873%09red/K00627%09red/K03841%09red/K01835%09red/K03103%09red/K01895%09red/K00844%09red/K00134%09red/K01610%09red/K00161%09red/K00162%09red/K00128%09red/K00382%09red/K00121%09red/K15634%09red/K15633%09red
C5-Branched dibasic acid metabolism	KEGG PATHWAY	ko00660	2	25	0.654851	0.884545	i2_LQ_PLCLR_c29945/f1p3/2067|i2_LQ_PLCLR_c4227/f1p2/2572	http://www.genome.jp/kegg-bin/show_pathway?ko00660/K01653%09red/K01703%09red
Betalain biosynthesis	KEGG PATHWAY	ko00965	1	12	0.666703	0.884545	i3_LQ_PLCLR_c27921/f1p52/3294	http://www.genome.jp/kegg-bin/show_pathway?ko00965/K15777%09red
Purine metabolism	KEGG PATHWAY	ko00230	48	576	0.669178	0.884545	i4_LQ_PLCLR_c6132/f1p0/4760|i0_HQ_PLCLR_c48813/f10p0/477|i5_LQ_PLCLR_c3398/f1p6/5136|i1_LQ_PLCLR_c19238/f1p6/1429|i5_LQ_PLCLR_c10984/f1p0/5164|i2_LQ_PLCLR_c1622/f8p8/2357|i0_LQ_PLCLR_c26395/f1p13/539|i2_LQ_PLCLR_c13402/f1p3/3413|i1_LQ_PLCLR_c26812/f1p10/1008|i3_LQ_PLCLR_c14288/f1p4/3275|i3_LQ_PLCLR_c28242/f1p2/3587|i3_LQ_PLCLR_c35688/f1p11/3733|i3_LQ_PLCLR_c31926/f1p0/3080|i2_HQ_PLCLR_c8138/f2p4/…	http://www.genome.jp/kegg-bin/show_pathway?ko00230/K19964%09red/K03000%09red/K14977%09red/K03006%09red/K03021%09red/K03023%09red/K03002%09red/K03026%09red/K03027%09red/K00873%09red/K02335%09red/K01427%09red/K01835%09red/K01952%09red/K02999%09red/K01490%09red/K00962%09red/K01510%09red/K03014%09red/K00759%09red/K02324%09red/K03010%09red/K02327%09red/K00860%09red/K03018%09red/K10808%09red/K00106%09r…
SNARE interactions in vesicular transport	KEGG PATHWAY	ko04130	4	53	0.688642	0.89993	i1_LQ_PLCLR_c10315/f1p0/1096|i5_LQ_PLCLR_c8296/f1p2/5620|i2_LQ_PLCLR_c33508/f1p2/3021|i4_LQ_PLCLR_c5833/f1p51/4831	http://www.genome.jp/kegg-bin/show_pathway?ko04130/K08495%09red/K08490%09red/K08486%09red/K08504%09red
N-Glycan biosynthesis	KEGG PATHWAY	ko00510	11	142	0.703506	0.909024	i2_LQ_PLCLR_c40848/f1p2/2515|i2_LQ_PLCLR_c38795/f1p0/2503|i6_LQ_PLCLR_c3339/f1p0/6802|i2_LQ_PLCLR_c38863/f1p0/2675|i3_LQ_PLCLR_c3306/f1p0/3224|i4_LQ_PLCLR_c22633/f1p0/4500|i2_LQ_PLCLR_c39590/f1p11/2396|i2_LQ_PLCLR_c24934/f1p0/2692|i2_LQ_PLCLR_c33559/f1p2/2358|i3_LQ_PLCLR_c23683/f1p0/3185|i2_LQ_PLCLR_c18560/f1p0/2661	http://www.genome.jp/kegg-bin/show_pathway?ko00510/K12667%09red/K03844%09red/K07151%09red/K07441%09red/K01230%09red/K05546%09red
Proteasome	KEGG PATHWAY	ko03050	18	232	0.733153	0.936806	i0_LQ_PLCLR_c22774/f1p2/615|i0_LQ_PLCLR_c23594/f1p0/633|i1_LQ_PLCLR_c20092/f1p6/1320|i3_HQ_PLCLR_c8132/f2p0/3189|i1_HQ_PLCLR_c1427/f4p1/1125|i3_LQ_PLCLR_c30185/f1p0/3397|i1_LQ_PLCLR_c19797/f1p10/1295|i2_LQ_PLCLR_c9901/f1p4/2966|i3_LQ_PLCLR_c4114/f1p5/3223|i1_LQ_PLCLR_c17455/f1p56/1109|i5_LQ_PLCLR_c2797/f1p1/5520|i1_LQ_PLCLR_c21050/f1p6/1547|i1_LQ_PLCLR_c9669/f1p3/1876|i5_LQ_PLCLR_c4673/f1p0/5566|…	http://www.genome.jp/kegg-bin/show_pathway?ko03050/K03061%09red/K06699%09red/K03038%09red/K03031%09red/K03029%09red/K02725%09red/K03035%09red/K02730%09red/K03032%09red/K02735%09red/K02729%09red
Nicotinate and nicotinamide metabolism	KEGG PATHWAY	ko00760	3	45	0.757731	0.942076	i3_LQ_PLCLR_c27629/f1p4/3130|i2_LQ_PLCLR_c37727/f1p2/2662|i2_LQ_PLCLR_c22429/f1p3/2455	http://www.genome.jp/kegg-bin/show_pathway?ko00760/K00763%09red/K03517%09red/K01950%09red
Sulfur relay system	KEGG PATHWAY	ko04122	1	16	0.762332	0.942076	i2_LQ_PLCLR_c7355/f1p11/2941	http://www.genome.jp/kegg-bin/show_pathway?ko04122/K01011%09red
Lysine degradation	KEGG PATHWAY	ko00310	9	125	0.766828	0.942076	i3_LQ_PLCLR_c7984/f1p0/3550|i5_LQ_PLCLR_c3583/f1p0/5508|i1_HQ_PLCLR_c2281/f5p23/2014|i3_LQ_PLCLR_c27892/f1p1/3164|i3_LQ_PLCLR_c4955/f1p5/3420|i2_LQ_PLCLR_c29548/f1p2/2100|i2_LQ_PLCLR_c21145/f1p3/2649|i4_LQ_PLCLR_c16984/f1p0/4665|i1_LQ_PLCLR_c21443/f1p4/1880	http://www.genome.jp/kegg-bin/show_pathway?ko00310/K00164%09red/K00128%09red/K11420%09red/K14157%09red
Synthesis and degradation of ketone bodies	KEGG PATHWAY	ko00072	1	17	0.7816	0.942076	i1_LQ_PLCLR_c21049/f1p4/1908	http://www.genome.jp/kegg-bin/show_pathway?ko00072/K01640%09red
Glycosphingolipid biosynthesis - globo series	KEGG PATHWAY	ko00603	1	17	0.7816	0.942076	i1_LQ_PLCLR_c20686/f1p20/1580	http://www.genome.jp/kegg-bin/show_pathway?ko00603/K07407%09red
One carbon pool by folate	KEGG PATHWAY	ko00670	5	75	0.786429	0.942076	i2_LQ_PLCLR_c37871/f1p6/2493|i1_LQ_PLCLR_c7733/f1p0/1432|i2_LQ_PLCLR_c47675/f1p1/2025|i4_LQ_PLCLR_c3064/f1p0/4956|i1_LQ_PLCLR_c18829/f1p2/1930	http://www.genome.jp/kegg-bin/show_pathway?ko00670/K01934%09red/K00600%09red/K00297%09red
Riboflavin metabolism	KEGG PATHWAY	ko00740	1	18	0.799307	0.942416	i1_LQ_PLCLR_c13301/f1p4/1983	http://www.genome.jp/kegg-bin/show_pathway?ko00740/K14652%09red
Glycine, serine and threonine metabolism	KEGG PATHWAY	ko00260	15	207	0.803102	0.942416	i2_LQ_PLCLR_c47675/f1p1/2025|i2_LQ_PLCLR_c18751/f1p11/2103|i4_LQ_PLCLR_c3765/f1p0/4672|i5_LQ_PLCLR_c8021/f1p25/5474|i2_LQ_PLCLR_c34877/f1p2/2331|i1_LQ_PLCLR_c12631/f1p0/1847|i2_LQ_PLCLR_c37871/f1p6/2493|i2_HQ_PLCLR_c1961/f5p3/2277|i3_LQ_PLCLR_c29942/f1p7/3234|i5_LQ_PLCLR_c6081/f1p0/5182|i1_LQ_PLCLR_c18829/f1p2/1930|i1_LQ_PLCLR_c5494/f1p0/1363|i1_LQ_PLCLR_c21155/f1p182/1889|i2_LQ_PLCLR_c33328/f1p3…	http://www.genome.jp/kegg-bin/show_pathway?ko00260/K00281%09red/K01620%09red/K00600%09red/K00827%09red/K14272%09red/K00499%09red/K00382%09red/K15634%09red/K15633%09red
Sesquiterpenoid and triterpenoid biosynthesis	KEGG PATHWAY	ko00909	1	21	0.844272	0.98072	i2_LQ_PLCLR_c25604/f1p0/2134	http://www.genome.jp/kegg-bin/show_pathway?ko00909/K15803%09red
Sulfur metabolism	KEGG PATHWAY	ko00920	5	89	0.886899	1	i2_LQ_PLCLR_c7355/f1p11/2941|i3_LQ_PLCLR_c14143/f1p0/3728|i1_LQ_PLCLR_c22327/f1p6/1533|i1_LQ_PLCLR_c10062/f1p9/1468|i2_LQ_PLCLR_c3092/f1p0/2172	http://www.genome.jp/kegg-bin/show_pathway?ko00920/K00860%09red/K01011%09red/K00640%09red/K01738%09red/K17725%09red
Histidine metabolism	KEGG PATHWAY	ko00340	4	77	0.902477	1	i1_LQ_PLCLR_c21443/f1p4/1880|i2_LQ_PLCLR_c29548/f1p2/2100|i3_LQ_PLCLR_c27892/f1p1/3164|i1_HQ_PLCLR_c2281/f5p23/2014	http://www.genome.jp/kegg-bin/show_pathway?ko00340/K00128%09red
Ribosome biogenesis in eukaryotes	KEGG PATHWAY	ko03008	22	325	0.908554	1	i4_LQ_PLCLR_c9261/f1p0/4876|i3_LQ_PLCLR_c22680/f1p0/3932|i3_LQ_PLCLR_c22238/f1p0/3661|i3_LQ_PLCLR_c11306/f1p0/3624|i6_LQ_PLCLR_c2364/f1p7/6908|i5_LQ_PLCLR_c17560/f1p0/5196|i6_LQ_PLCLR_c3050/f1p0/6163|i1_HQ_PLCLR_c1980/f4p3/1204|i4_LQ_PLCLR_c14312/f1p2/4067|i4_LQ_PLCLR_c20050/f1p3/4253|i3_LQ_PLCLR_c26995/f1p0/3845|i6_HQ_PLCLR_c3962/f5p27/6974|i5_LQ_PLCLR_c16368/f1p0/5869|i6_LQ_PLCLR_c1109/f1p0/696…	http://www.genome.jp/kegg-bin/show_pathway?ko03008/K14572%09red/K14563%09red/K13288%09red/K14569%09red/K14550%09red/K14552%09red/K14553%09red/K07936%09red/K14539%09red/K14544%09red/K12619%09red/K14290%09red
Tryptophan metabolism	KEGG PATHWAY	ko00380	5	95	0.915598	1	i1_LQ_PLCLR_c21443/f1p4/1880|i2_LQ_PLCLR_c29548/f1p2/2100|i4_LQ_PLCLR_c16984/f1p0/4665|i3_LQ_PLCLR_c27892/f1p1/3164|i1_HQ_PLCLR_c2281/f5p23/2014	http://www.genome.jp/kegg-bin/show_pathway?ko00380/K00164%09red/K00128%09red
Vitamin B6 metabolism	KEGG PATHWAY	ko00750	1	30	0.927255	1	i5_LQ_PLCLR_c12878/f1p10/5139	http://www.genome.jp/kegg-bin/show_pathway?ko00750/K00868%09red
Nitrogen metabolism	KEGG PATHWAY	ko00910	25	382	0.9442	1	i5_LQ_PLCLR_c5110/f1p0/5168|i5_LQ_PLCLR_c6392/f1p0/5834|i7_LQ_PLCLR_c313/f1p0/7171|i5_LQ_PLCLR_c4786/f1p1/5638|i1_LQ_PLCLR_c11436/f2p0/1278|i6_LQ_PLCLR_c2181/f1p8/6217|i5_LQ_PLCLR_c10070/f1p3/5699|i5_LQ_PLCLR_c12540/f1p3/5337|i6_LQ_PLCLR_c3513/f1p11/6873|i5_LQ_PLCLR_c11782/f1p9/5162|i5_HQ_PLCLR_c1400/f3p0/5838|i3_LQ_PLCLR_c19801/f1p325/3215|i3_LQ_PLCLR_c19435/f1p0/3611|i5_HQ_PLCLR_c18977/f3p5/557…	http://www.genome.jp/kegg-bin/show_pathway?ko00910/K01673%09red/K00264%09red/K00284%09red/K02575%09red/K10534%09red/K01915%09red
Thiamine metabolism	KEGG PATHWAY	ko00730	4	89	0.949451	1	i2_LQ_PLCLR_c20170/f1p31/2539|i1_HQ_PLCLR_c1831/f3p3/1963|i2_HQ_PLCLR_c1955/f4p2/2544|i2_LQ_PLCLR_c25227/f1p4/2578	http://www.genome.jp/kegg-bin/show_pathway?ko00730/K03146%09red/K01662%09red
Glyoxylate and dicarboxylate metabolism	KEGG PATHWAY	ko00630	33	555	0.992148	1	i4_LQ_PLCLR_c3765/f1p0/4672|i5_LQ_PLCLR_c6392/f1p0/5834|i5_LQ_PLCLR_c4786/f1p1/5638|i3_LQ_PLCLR_c33277/f4p7/3612|i2_LQ_PLCLR_c39456/f1p16/2848|i5_HQ_PLCLR_c18838/f12p0/5721|i5_LQ_PLCLR_c10070/f1p3/5699|i1_LQ_PLCLR_c3756/f1p0/1440|i5_LQ_PLCLR_c12540/f1p3/5337|i3_LQ_PLCLR_c10627/f1p2/3638|i1_LQ_PLCLR_c8312/f1p0/1452|i5_HQ_PLCLR_c2290/f2p3/5680|i2_LQ_PLCLR_c47675/f1p1/2025|i3_LQ_PLCLR_c38248/f1p2/35…	http://www.genome.jp/kegg-bin/show_pathway?ko00630/K11517%09red/K00284%09red/K00281%09red/K01681%09red/K00600%09red/K14272%09red/K00382%09red/K01915%09red/K19269%09red/K00122%09red/K00026%09red
Monoterpenoid biosynthesis	KEGG PATHWAY	ko00902	1	70	0.997537	1	i0_LQ_PLCLR_c43162/f1p3/729	http://www.genome.jp/kegg-bin/show_pathway?ko00902/K15095%09red
Porphyrin and chlorophyll metabolism	KEGG PATHWAY	ko00860	14	330	0.999083	1	i5_HQ_PLCLR_c14974/f2p3/5079|i4_LQ_PLCLR_c4166/f1p4/4608|i3_LQ_PLCLR_c47047/f1p0/3028|i1_LQ_PLCLR_c6686/f1p0/1762|i1_LQ_PLCLR_c26068/f3p0/1560|i4_LQ_PLCLR_c6443/f1p111/4999|i2_LQ_PLCLR_c20334/f1p5/2200|i4_LQ_PLCLR_c2374/f1p0/5015|i1_LQ_PLCLR_c4114/f1p5/1988|i2_LQ_PLCLR_c5547/f1p13/2177|i2_LQ_PLCLR_c20053/f1p11/2482|i2_LQ_PLCLR_c34061/f1p16/3001|i4_LQ_PLCLR_c19568/f1p48/4694|i1_LQ_PLCLR_c5553/f1p0…	http://www.genome.jp/kegg-bin/show_pathway?ko00860/K08099%09red/K02257%09red/K10960%09red/K00231%09red/K13545%09red/K03404%09red/K03403%09red
Photosynthesis - antenna proteins	KEGG PATHWAY	ko00196	4	274	1	1	i3_LQ_PLCLR_c13630/f2p0/3442|i1_LQ_PLCLR_c26859/f1p0/1148|i1_LQ_PLCLR_c23934/f4p0/1017|i1_LQ_PLCLR_c3862/f2p51/1175	http://www.genome.jp/kegg-bin/show_pathway?ko00196/K08907%09red/K08916%09red/K08912%09red
Oxidative phosphorylation	KEGG PATHWAY	ko00190	34	1066	1	1	i1_LQ_PLCLR_c9447/f1p2/1663|i3_LQ_PLCLR_c20420/f3p0/3678|i3_LQ_PLCLR_c15402/f1p0/3055|i0_LQ_PLCLR_c6855/f1p0/363|i3_LQ_PLCLR_c24368/f1p2/3458|i4_HQ_PLCLR_c12584/f2p22/5063|i3_LQ_PLCLR_c24732/f1p0/3393|i3_LQ_PLCLR_c38843/f1p0/3256|i3_LQ_PLCLR_c11605/f1p0/3731|i3_LQ_PLCLR_c36270/f1p0/3368|i1_HQ_PLCLR_c2686/f2p1/1649|i1_LQ_PLCLR_c10871/f1p67/1646|i2_LQ_PLCLR_c22999/f1p21/2939|i5_LQ_PLCLR_c4723/f1p2/…	http://www.genome.jp/kegg-bin/show_pathway?ko00190/K02113%09red/K02257%09red/K03953%09red/K02146%09red/K01507%09red/K01535%09red/K02109%09red/K02144%09red/K02145%09red/K03938%09red/K02147%09red/K02148%09red/K02155%09red/K02154%09red/K03934%09red/K02267%09red
Ribosome	KEGG PATHWAY	ko03010	24	939	1	1	i0_HQ_PLCLR_c2357/f3p329/359|i3_LQ_PLCLR_c12707/f1p3/3384|i2_LQ_PLCLR_c22197/f1p1/2382|i0_HQ_PLCLR_c3870/f3p5/897|i1_LQ_PLCLR_c25811/f1p30/1029|i5_LQ_PLCLR_c16658/f1p0/5290|i4_LQ_PLCLR_c13558/f1p7/4084|i2_LQ_PLCLR_c6185/f1p6/2359|i1_HQ_PLCLR_c15669/f5p0/1080|i0_LQ_PLCLR_c9170/f1p336/831|i1_LQ_PLCLR_c24419/f2p34/1176|i1_LQ_PLCLR_c23263/f1p57/1233|i0_LQ_PLCLR_c23615/f1p0/636|i0_LQ_PLCLR_c43895/f1p3…	http://www.genome.jp/kegg-bin/show_pathway?ko03010/K02931%09red/K02953%09red/K02985%09red/K02885%09red/K02911%09red/K02907%09red/K02900%09red/K02880%09red/K02984%09red/K02939%09red/K02991%09red/K02990%09red/K02997%09red/K02983%09red/K02966%09red/K02980%09red/K02988%09red/K02947%09red
Pyruvate metabolism	KEGG PATHWAY	ko00620	64	2115	1	1	i2_LQ_PLCLR_c24207/f1p11/2251|i2_LQ_PLCLR_c39432/f1p1401/3039|i0_LQ_PLCLR_c14126/f1p0/398|i1_LQ_PLCLR_c8565/f2p28/1236|i5_LQ_PLCLR_c10015/f1p32/5470|i2_LQ_PLCLR_c21358/f1p145/2518|i3_LQ_PLCLR_c9651/f1p0/3646|i2_LQ_PLCLR_c41036/f1p11/2262|i3_LQ_PLCLR_c28966/f1p3/3440|i0_LQ_PLCLR_c14253/f1p0/698|i1_HQ_PLCLR_c16999/f2p0/1532|i7_LQ_PLCLR_c1072/f2p3/7296|i3_LQ_PLCLR_c44506/f1p0/3453|i5_LQ_PLCLR_c5716/…	http://www.genome.jp/kegg-bin/show_pathway?ko00620/K01069%09red/K01006%09red/K00627%09red/K01610%09red/K00026%09red/K00161%09red/K00162%09red/K00051%09red/K00128%09red/K01595%09red/K00029%09red/K00028%09red/K00382%09red/K00873%09red/K01895%09red/K11262%09red/K00102%09red/K01759%09red/K01962%09red
Photosynthesis	KEGG PATHWAY	ko00195	4	881	1	1	i2_LQ_PLCLR_c3753/f1p5/2638|i0_LQ_PLCLR_c38707/f1p3/677|i0_LQ_PLCLR_c6855/f1p0/363|i0_LQ_PLCLR_c8382/f1p2/420	http://www.genome.jp/kegg-bin/show_pathway?ko00195/K02113%09red/K08905%09red/K02109%09red/K02716%09red
Carbon fixation in photosynthetic organisms	KEGG PATHWAY	ko00710	55	2261	1	1	i2_LQ_PLCLR_c24207/f1p11/2251|i2_LQ_PLCLR_c39432/f1p1401/3039|i1_LQ_PLCLR_c4800/f1p0/1410|i1_LQ_PLCLR_c8565/f2p28/1236|i1_LQ_PLCLR_c21813/f1p0/1653|i3_LQ_PLCLR_c9651/f1p0/3646|i3_LQ_PLCLR_c28966/f1p3/3440|i2_LQ_PLCLR_c22475/f1p6/2651|i1_LQ_PLCLR_c7979/f1p0/1701|i1_HQ_PLCLR_c16999/f2p0/1532|i1_LQ_PLCLR_c18670/f1p0/1734|i2_LQ_PLCLR_c41036/f1p11/2262|i3_LQ_PLCLR_c44506/f1p0/3453|i3_LQ_PLCLR_c35728/f…	http://www.genome.jp/kegg-bin/show_pathway?ko00710/K03841%09red/K14455%09red/K14454%09red/K01006%09red/K00134%09red/K00814%09red/K01783%09red/K00051%09red/K14272%09red/K01595%09red/K01623%09red/K00028%09red/K00615%09red/K00029%09red/K00026%09red/K01610%09red/K05298%09red

## Sheet: LC_R0vsP_R0.DEG_KEGG_down
#Term	Database	ID	Input number	Background number	P-Value	Corrected P-Value	Input	Hyperlink
Spliceosome	KEGG PATHWAY	ko03040	111	965	3.12406e-05	0.00349895	i7_LQ_PLCLR_c371/f1p0/7479|i2_LQ_PLCLR_c3786/f1p5/3035|i6_LQ_PLCLR_c883/f1p0/6351|i2_LQ_PLCLR_c32500/f2p11/2634|i2_LQ_PLCLR_c23825/f1p18/3015|i4_LQ_PLCLR_c2662/f1p13/4585|i3_LQ_PLCLR_c46951/f1p0/3028|i3_LQ_PLCLR_c38245/f1p3/3748|i3_LQ_PLCLR_c6953/f1p0/3182|i2_HQ_PLCLR_c8367/f2p0/2530|i0_HQ_PLCLR_c5268/f2p0/573|i2_LQ_PLCLR_c44095/f11p2/2804|i2_LQ_PLCLR_c9314/f2p0/2349|i6_LQ_PLCLR_c1939/f1p0/6823|i…	http://www.genome.jp/kegg-bin/show_pathway?ko03040/K12874%09red/K12815%09red/K12900%09red/K11087%09red/K12849%09red/K12842%09red/K12828%09red/K12873%09red/K12824%09red/K12825%09red/K12822%09red/K12823%09red/K12820%09red/K11984%09red/K12882%09red/K12818%09red/K12741%09red/K12817%09red/K11097%09red/K12859%09red/K12858%09red/K11092%09red/K12812%09red/K12811%09red/K12876%09red/K12879%09red/K12852%09r…
Circadian rhythm - plant	KEGG PATHWAY	ko04712	42	302	0.000351487	0.0196833	i2_LQ_PLCLR_c32359/f2p4/2395|i3_LQ_PLCLR_c37411/f1p0/3915|i2_LQ_PLCLR_c3955/f1p4/2238|i2_HQ_PLCLR_c39047/f2p8/2889|i3_LQ_PLCLR_c7249/f1p8/3195|i3_HQ_PLCLR_c44054/f18p6/3166|i2_LQ_PLCLR_c7138/f2p6/2712|i2_LQ_PLCLR_c27518/f1p21/2903|i2_LQ_PLCLR_c20752/f1p2/2535|i5_LQ_PLCLR_c9891/f1p0/5149|i3_HQ_PLCLR_c2431/f2p3/3198|i4_LQ_PLCLR_c7409/f1p6/4785|i3_LQ_PLCLR_c28954/f1p46/3951|i2_LQ_PLCLR_c23258/f1p11/…	http://www.genome.jp/kegg-bin/show_pathway?ko04712/K12118%09red/K12119%09red/K16240%09red/K12124%09red/K12120%09red/K12130%09red/K12126%09red/K12125%09red/K12133%09red/K12129%09red/K03115%09red
Ribosome	KEGG PATHWAY	ko03010	97	939	0.00241305	0.0707704	i0_LQ_PLCLR_c21459/f1p0/773|i0_LQ_PLCLR_c6991/f1p3/472|i0_LQ_PLCLR_c43902/f1p0/325|i0_LQ_PLCLR_c42425/f1p0/369|i1_HQ_PLCLR_c24107/f4p2/1028|i0_LQ_PLCLR_c23796/f1p0/767|i0_LQ_PLCLR_c42883/f1p6/275|i0_LQ_PLCLR_c22590/f1p1/646|i0_LQ_PLCLR_c41183/f1p378/850|i1_LQ_PLCLR_c4764/f1p0/1337|i0_HQ_PLCLR_c20943/f2p25/879|i0_LQ_PLCLR_c20113/f1p3/370|i0_HQ_PLCLR_c15897/f3p0/396|i0_LQ_PLCLR_c19389/f1p8/657|i0_L…	http://www.genome.jp/kegg-bin/show_pathway?ko03010/K02910%09red/K02900%09red/K02945%09red/K02901%09red/K02929%09red/K02890%09red/K02903%09red/K02931%09red/K02930%09red/K02918%09red/K02953%09red/K02866%09red/K02865%09red/K02912%09red/K02911%09red/K02868%09red/K02881%09red/K02880%09red/K02883%09red/K02951%09red/K02993%09red/K02990%09red/K02979%09red/K02978%09red/K02995%09red/K02975%09red/K02997%09r…
Endocytosis	KEGG PATHWAY	ko04144	78	737	0.00351411	0.0707704	i2_LQ_PLCLR_c25553/f1p1/2363|i2_LQ_PLCLR_c22165/f1p1/2148|i2_LQ_PLCLR_c3864/f1p0/2436|i6_LQ_PLCLR_c3206/f1p1/6250|i5_LQ_PLCLR_c7970/f1p9/5222|i2_LQ_PLCLR_c35420/f1p1/2353|i2_LQ_PLCLR_c22147/f1p51/2404|i2_LQ_PLCLR_c40170/f1p12/3024|i2_LQ_PLCLR_c34593/f1p26/2518|i1_LQ_PLCLR_c10054/f1p0/1620|i1_LQ_PLCLR_c19900/f1p0/1570|i2_LQ_PLCLR_c42608/f1p1/2111|i4_LQ_PLCLR_c19748/f1p0/4757|i0_LQ_PLCLR_c23569/f1p…	http://www.genome.jp/kegg-bin/show_pathway?ko04144/K10591%09red/K01115%09red/K12471%09red/K12472%09red/K07904%09red/K19476%09red/K18442%09red/K18443%09red/K04646%09red/K18468%09red/K05758%09red/K12200%09red/K12195%09red/K00889%09red/K07937%09red/K12197%09red/K11824%09red/K11866%09red/K18467%09red/K11827%09red/K12492%09red/K07901%09red/K12483%09red/K03283%09red
Aminoacyl-tRNA biosynthesis	KEGG PATHWAY	ko00970	40	327	0.00397313	0.0707704	i3_LQ_PLCLR_c29818/f1p0/3281|i0_LQ_PLCLR_c29063/f1p3/713|i2_HQ_PLCLR_c15699/f17p15/2274|i3_LQ_PLCLR_c36885/f1p0/3110|i3_LQ_PLCLR_c7563/f1p0/3693|i3_LQ_PLCLR_c19061/f1p6/3194|i1_LQ_PLCLR_c13223/f1p0/1355|i2_LQ_PLCLR_c39810/f1p1/2518|i4_LQ_PLCLR_c21798/f1p0/4415|i3_LQ_PLCLR_c24265/f1p1/3151|i0_LQ_PLCLR_c2524/f2p0/564|i3_LQ_PLCLR_c8967/f1p0/3940|i2_LQ_PLCLR_c18195/f1p7/2338|i3_LQ_PLCLR_c29179/f1p1/3…	http://www.genome.jp/kegg-bin/show_pathway?ko00970/K04567%09red/K14164%09red/K02434%09red/K01880%09red/K01881%09red/K01873%09red/K01872%09red/K01866%09red/K01867%09red/K01886%09red/K01883%09red/K01889%09red/K01868%09red/K01869%09red/K01893%09red/K01890%09red
Protein processing in endoplasmic reticulum	KEGG PATHWAY	ko04141	82	789	0.0043312	0.0707704	i2_LQ_PLCLR_c25553/f1p1/2363|i1_LQ_PLCLR_c6480/f1p0/1992|i0_LQ_PLCLR_c37697/f1p13/522|i0_LQ_PLCLR_c28828/f1p0/360|i2_LQ_PLCLR_c42951/f1p8/2804|i2_LQ_PLCLR_c22147/f1p51/2404|i0_LQ_PLCLR_c2541/f4p0/829|i5_LQ_PLCLR_c4323/f1p9/5258|i2_LQ_PLCLR_c34593/f1p26/2518|i1_LQ_PLCLR_c19900/f1p0/1570|i4_LQ_PLCLR_c3101/f1p0/4316|i2_LQ_PLCLR_c42608/f1p1/2111|i2_LQ_PLCLR_c7928/f1p1/2690|i5_LQ_PLCLR_c3866/f1p0/5548…	http://www.genome.jp/kegg-bin/show_pathway?ko04141/K16196%09red/K06689%09red/K12667%09red/K09584%09red/K14026%09red/K09481%09red/K10956%09red/K07151%09red/K11718%09red/K01230%09red/K14006%09red/K14007%09red/K14005%09red/K12666%09red/K10636%09red/K09486%09red/K13993%09red/K08057%09red/K01456%09red/K09580%09red/K13525%09red/K09490%09red/K07765%09red/K09503%09red/K09540%09red/K13249%09red/K12275%09r…
RNA transport	KEGG PATHWAY	ko03013	99	984	0.00442315	0.0707704	i5_LQ_PLCLR_c17123/f1p0/5174|i2_LQ_PLCLR_c23154/f1p17/2793|i0_HQ_PLCLR_c11804/f5p27/587|i1_LQ_PLCLR_c23737/f1p26/1876|i0_LQ_PLCLR_c38874/f1p0/917|i5_HQ_PLCLR_c8435/f2p0/5300|i5_LQ_PLCLR_c11736/f1p3/5269|i0_LQ_PLCLR_c32708/f3p0/603|i4_LQ_PLCLR_c2662/f1p13/4585|i3_LQ_PLCLR_c7842/f1p0/3431|i6_LQ_PLCLR_c511/f2p0/6662|i3_HQ_PLCLR_c5723/f3p3/3608|i8_LQ_PLCLR_c95/f1p0/8254|i4_LQ_PLCLR_c8591/f1p3/4554|i1…	http://www.genome.jp/kegg-bin/show_pathway?ko03013/K09291%09red/K14314%09red/K10577%09red/K12160%09red/K03231%09red/K14303%09red/K03260%09red/K14306%09red/K14309%09red/K14308%09red/K14327%09red/K14326%09red/K03241%09red/K12882%09red/K07936%09red/K14288%09red/K00784%09red/K03539%09red/K13126%09red/K14312%09red/K03680%09red/K14310%09red/K03113%09red/K12875%09red/K12812%09red/K03259%09red/K12876%09r…
mRNA surveillance pathway	KEGG PATHWAY	ko03015	67	629	0.00567379	0.0724119	i3_LQ_PLCLR_c6585/f1p0/3223|i1_LQ_PLCLR_c12996/f1p1/1786|i1_LQ_PLCLR_c11112/f2p1/1137|i0_LQ_PLCLR_c10061/f1p2/695|i4_LQ_PLCLR_c3639/f1p0/4294|i3_LQ_PLCLR_c10522/f2p0/3823|i0_LQ_PLCLR_c24013/f1p103/567|i3_LQ_PLCLR_c24335/f1p3/3530|i3_HQ_PLCLR_c18688/f2p3/3644|i3_LQ_PLCLR_c6076/f1p0/3142|i3_LQ_PLCLR_c29401/f1p3/3788|i2_LQ_PLCLR_c33209/f1p6/2966|i2_LQ_PLCLR_c37124/f1p7/2968|i2_LQ_PLCLR_c21873/f1p9/2…	http://www.genome.jp/kegg-bin/show_pathway?ko03015/K08873%09red/K06965%09red/K03267%09red/K14327%09red/K14326%09red/K04354%09red/K06100%09red/K12882%09red/K15542%09red/K11583%09red/K14411%09red/K13126%09red/K13917%09red/K12875%09red/K12812%09red/K12876%09red/K14402%09red/K14416%09red/K06269%09red/K13171%09red/K14376%09red/K14398%09red/K14409%09red/K14405%09red/K14396%09red/K04382%09red/K14400%09r…
Ubiquitin mediated proteolysis	KEGG PATHWAY	ko04120	53	475	0.00581881	0.0724119	i2_LQ_PLCLR_c26178/f1p0/2318|i1_LQ_PLCLR_c17962/f1p30/1237|i3_LQ_PLCLR_c27733/f1p1/3189|i4_LQ_PLCLR_c10939/f1p7/4718|i0_LQ_PLCLR_c2541/f4p0/829|i3_LQ_PLCLR_c23420/f1p8/3407|i0_LQ_PLCLR_c11802/f1p1/785|i3_LQ_PLCLR_c36872/f1p0/3833|i2_LQ_PLCLR_c17750/f3p14/2810|i3_LQ_PLCLR_c35684/f1p9/3363|i2_LQ_PLCLR_c5866/f1p10/2720|i4_LQ_PLCLR_c2615/f1p1/4543|i1_LQ_PLCLR_c15224/f1p14/1026|i2_LQ_PLCLR_c23353/f1p7…	http://www.genome.jp/kegg-bin/show_pathway?ko04120/K10590%09red/K10591%09red/K10592%09red/K06688%09red/K10609%09red/K10598%09red/K10573%09red/K03869%09red/K03350%09red/K04706%09red/K10577%09red/K10581%09red/K10580%09red/K10144%09red/K10589%09red/K10588%09red/K10610%09red/K03178%09red/K10260%09red/K06689%09red/K03875%09red/K03347%09red/K03348%09red/K10685%09red/K03364%09red
Starch and sucrose metabolism	KEGG PATHWAY	ko00500	65	612	0.00673398	0.0754206	i2_LQ_PLCLR_c21542/f1p33/2537|i2_LQ_PLCLR_c20434/f1p7/2269|i2_LQ_PLCLR_c26000/f1p9/2555|i3_LQ_PLCLR_c8444/f1p5/3204|i1_LQ_PLCLR_c8998/f2p0/1598|i1_LQ_PLCLR_c20730/f1p0/1731|i4_LQ_PLCLR_c19033/f1p0/4812|i2_LQ_PLCLR_c22160/f1p29/3025|i2_LQ_PLCLR_c39752/f1p2/2398|i3_HQ_PLCLR_c14213/f3p8/3542|i5_LQ_PLCLR_c7081/f1p0/5584|i2_HQ_PLCLR_c2143/f4p1/2227|i5_LQ_PLCLR_c6704/f1p0/6028|i3_LQ_PLCLR_c30331/f1p0/3…	http://www.genome.jp/kegg-bin/show_pathway?ko00500/K01177%09red/K00847%09red/K00975%09red/K01187%09red/K00770%09red/K00700%09red/K08679%09red/K16055%09red/K00963%09red/K00705%09red/K19893%09red/K00688%09red/K01188%09red/K13648%09red/K01810%09red/K05349%09red/K01835%09red/K00696%09red/K01194%09red/K00844%09red/K01087%09red
Caffeine metabolism	KEGG PATHWAY	ko00232	5	14	0.00863322	0.0879018	i4_HQ_PLCLR_c1350/f7p0/4481|i4_LQ_PLCLR_c16662/f1p0/4522|i4_LQ_PLCLR_c3106/f1p0/5057|i4_LQ_PLCLR_c9667/f1p0/4585|i4_HQ_PLCLR_c1569/f5p5/4486	http://www.genome.jp/kegg-bin/show_pathway?ko00232/K00106%09red
Tryptophan metabolism	KEGG PATHWAY	ko00380	15	95	0.0100906	0.0941791	i2_LQ_PLCLR_c27274/f1p0/2570|i0_LQ_PLCLR_c6759/f1p0/529|i1_LQ_PLCLR_c6788/f1p0/1847|i1_LQ_PLCLR_c8529/f1p16/1793|i0_LQ_PLCLR_c12158/f1p1/686|i0_HQ_PLCLR_c2455/f2p4/398|i5_LQ_PLCLR_c2892/f1p2/5570|i2_LQ_PLCLR_c21394/f1p0/2253|i3_LQ_PLCLR_c26319/f1p1/3385|i3_LQ_PLCLR_c5059/f1p11/3113|i4_HQ_PLCLR_c6419/f2p0/4744|i1_HQ_PLCLR_c16824/f3p0/2011|i5_LQ_PLCLR_c16573/f1p0/5526|i1_LQ_PLCLR_c18751/f1p11/1984|…	http://www.genome.jp/kegg-bin/show_pathway?ko00380/K03781%09red/K00128%09red/K16903%09red/K00164%09red/K11816%09red/K14085%09red/K01426%09red
Regulation of autophagy	KEGG PATHWAY	ko04140	21	156	0.0129677	0.111722	i4_HQ_PLCLR_c23400/f2p0/4103|i4_LQ_PLCLR_c18113/f1p0/4463|i1_HQ_PLCLR_c25427/f3p12/1062|i5_HQ_PLCLR_c18982/f9p0/5156|i2_LQ_PLCLR_c32894/f1p0/2660|i2_HQ_PLCLR_c17704/f2p0/2867|i4_LQ_PLCLR_c18288/f1p0/4802|i3_LQ_PLCLR_c31991/f1p0/3119|i2_LQ_PLCLR_c13075/f1p5/2857|i3_LQ_PLCLR_c13722/f1p2/3230|i1_LQ_PLCLR_c26152/f1p13/1437|i5_LQ_PLCLR_c4079/f1p1/5130|i5_LQ_PLCLR_c9390/f1p6/5311|i4_LQ_PLCLR_c4627/f1p0…	http://www.genome.jp/kegg-bin/show_pathway?ko04140/K00914%09red/K08269%09red/K07198%09red/K08331%09red/K08333%09red/K08337%09red
Phenylpropanoid biosynthesis	KEGG PATHWAY	ko00940	30	256	0.0185983	0.148786	i1_LQ_PLCLR_c17704/f1p0/1976|i1_LQ_PLCLR_c26791/f1p0/1012|i2_LQ_PLCLR_c13168/f3p15/2335|i0_LQ_PLCLR_c18955/f1p0/575|i2_HQ_PLCLR_c2143/f4p1/2227|i1_HQ_PLCLR_c12710/f3p1/1299|i5_LQ_PLCLR_c4834/f1p0/5524|i0_LQ_PLCLR_c12477/f1p0/514|i0_LQ_PLCLR_c6988/f2p0/541|i4_LQ_PLCLR_c9336/f1p0/4940|i2_LQ_PLCLR_c19644/f1p697/2907|i2_LQ_PLCLR_c33551/f1p4/2756|i1_LQ_PLCLR_c26078/f3p2/1839|i2_LQ_PLCLR_c32202/f1p10/2…	http://www.genome.jp/kegg-bin/show_pathway?ko00940/K00588%09red/K13065%09red/K10775%09red/K13066%09red/K01188%09red/K01904%09red/K09754%09red/K05349%09red/K00487%09red/K00430%09red
DNA replication	KEGG PATHWAY	ko03030	20	162	0.0314646	0.220711	i3_LQ_PLCLR_c18544/f2p1/3512|i1_LQ_PLCLR_c7235/f1p33/1740|i2_LQ_PLCLR_c34028/f1p2/2509|i2_LQ_PLCLR_c24972/f1p0/2984|i4_LQ_PLCLR_c4838/f1p0/4706|i4_LQ_PLCLR_c16470/f1p0/4949|i0_LQ_PLCLR_c28974/f1p0/565|i2_LQ_PLCLR_c40909/f1p0/2881|i2_LQ_PLCLR_c12420/f1p0/2278|i2_LQ_PLCLR_c23724/f1p1/2733|i4_LQ_PLCLR_c10221/f1p0/4664|i2_LQ_PLCLR_c23308/f1p2/2953|i4_LQ_PLCLR_c12078/f1p0/4762|i4_LQ_PLCLR_c20600/f1p0/…	http://www.genome.jp/kegg-bin/show_pathway?ko03030/K02210%09red/K10747%09red/K10742%09red/K07466%09red/K10754%09red/K02320%09red/K02212%09red/K02540%09red/K02209%09red/K02335%09red
Galactose metabolism	KEGG PATHWAY	ko00052	17	132	0.0329243	0.220711	i2_LQ_PLCLR_c35677/f1p7/2515|i1_LQ_PLCLR_c22797/f1p46/2033|i1_LQ_PLCLR_c18900/f1p0/1756|i1_LQ_PLCLR_c20730/f1p0/1731|i3_LQ_PLCLR_c10833/f1p14/3357|i2_LQ_PLCLR_c22185/f1p3/2364|i4_LQ_PLCLR_c10242/f1p1/4808|i2_LQ_PLCLR_c39752/f1p2/2398|i4_HQ_PLCLR_c15003/f10p0/4913|i2_HQ_PLCLR_c17638/f5p0/2755|i2_LQ_PLCLR_c40998/f1p2/2454|i2_LQ_PLCLR_c37607/f1p0/3022|i4_LQ_PLCLR_c17262/f1p0/5031|i2_LQ_PLCLR_c8020/f…	http://www.genome.jp/kegg-bin/show_pathway?ko00052/K01190%09red/K01187%09red/K00963%09red/K01835%09red/K00844%09red/K12447%09red/K06617%09red
Steroid biosynthesis	KEGG PATHWAY	ko00100	10	65	0.0366545	0.220711	i2_LQ_PLCLR_c42500/f1p1/2033|i1_LQ_PLCLR_c22837/f1p6/1756|i4_LQ_PLCLR_c21572/f1p0/4767|i2_LQ_PLCLR_c10071/f1p1/2517|i3_LQ_PLCLR_c18556/f2p4/3345|i3_HQ_PLCLR_c15987/f11p37/3438|i1_LQ_PLCLR_c4990/f1p0/1411|i0_LQ_PLCLR_c27257/f1p59/643|i2_LQ_PLCLR_c28574/f1p2/2110|i0_LQ_PLCLR_c10740/f1p10/440	http://www.genome.jp/kegg-bin/show_pathway?ko00100/K05917%09red/K07748%09red/K00213%09red/K00511%09red/K14674%09red/K09828%09red
Cyanoamino acid metabolism	KEGG PATHWAY	ko00460	17	134	0.0367419	0.220711	i1_LQ_PLCLR_c20746/f1p0/2028|i2_LQ_PLCLR_c13211/f1p2/2364|i3_LQ_PLCLR_c20564/f1p3/3607|i4_LQ_PLCLR_c24660/f1p2/4812|i4_LQ_PLCLR_c25200/f2p0/4596|i3_LQ_PLCLR_c13718/f1p0/3683|i4_HQ_PLCLR_c4761/f2p0/5047|i2_LQ_PLCLR_c33551/f1p4/2756|i0_LQ_PLCLR_c8094/f1p0/681|i4_HQ_PLCLR_c2986/f2p0/4819|i3_LQ_PLCLR_c20170/f1p31/3602|i1_LQ_PLCLR_c9300/f1p2/1112|i2_LQ_PLCLR_c23449/f1p8/2225|i2_HQ_PLCLR_c2143/f4p1/222…	http://www.genome.jp/kegg-bin/show_pathway?ko00460/K00600%09red/K05349%09red/K13035%09red/K18592%09red/K01188%09red
Mismatch repair	KEGG PATHWAY	ko03430	15	114	0.037442	0.220711	i3_LQ_PLCLR_c19417/f1p1/3802|i3_LQ_PLCLR_c29668/f1p6/3178|i2_LQ_PLCLR_c13305/f1p0/2162|i4_LQ_PLCLR_c22629/f1p0/4847|i3_LQ_PLCLR_c18544/f2p1/3512|i2_LQ_PLCLR_c24972/f1p0/2984|i4_LQ_PLCLR_c16470/f1p0/4949|i0_LQ_PLCLR_c28974/f1p0/565|i3_LQ_PLCLR_c9513/f1p2/3934|i3_LQ_PLCLR_c15614/f1p0/3084|i2_LQ_PLCLR_c23308/f1p2/2953|i2_LQ_PLCLR_c28464/f1p1/2044|i4_LQ_PLCLR_c10221/f1p0/4664|i0_HQ_PLCLR_c28531/f2p0/…	http://www.genome.jp/kegg-bin/show_pathway?ko03430/K08735%09red/K10747%09red/K08736%09red/K07456%09red/K10754%09red/K10858%09red/K07466%09red/K08737%09red
Ascorbate and aldarate metabolism	KEGG PATHWAY	ko00053	16	127	0.0438346	0.245474	i1_LQ_PLCLR_c2569/f2p278/1168|i4_HQ_PLCLR_c6419/f2p0/4744|i1_LQ_PLCLR_c18751/f1p11/1984|i1_LQ_PLCLR_c21064/f1p5/1964|i4_LQ_PLCLR_c10242/f1p1/4808|i0_HQ_PLCLR_c2455/f2p4/398|i0_LQ_PLCLR_c22302/f1p0/537|i3_LQ_PLCLR_c26319/f1p1/3385|i4_LQ_PLCLR_c10178/f1p1/4948|i4_HQ_PLCLR_c15003/f10p0/4913|i2_LQ_PLCLR_c40998/f1p2/2454|i1_HQ_PLCLR_c16824/f3p0/2011|i1_LQ_PLCLR_c5715/f1p3/1257|i1_HQ_PLCLR_c17042/f2p0/…	http://www.genome.jp/kegg-bin/show_pathway?ko00053/K08232%09red/K12447%09red/K00128%09red/K14085%09red/K00225%09red/K14190%09red/K00434%09red
Homologous recombination	KEGG PATHWAY	ko03440	17	139	0.0476786	0.252264	i4_LQ_PLCLR_c13082/f1p1/4898|i3_LQ_PLCLR_c35716/f1p3/3961|i4_LQ_PLCLR_c7514/f1p562/4919|i0_LQ_PLCLR_c28974/f1p0/565|i2_LQ_PLCLR_c24972/f1p0/2984|i4_LQ_PLCLR_c5937/f1p1/4376|i4_HQ_PLCLR_c15030/f7p13/4858|i4_LQ_PLCLR_c4402/f1p2/4794|i4_LQ_PLCLR_c13768/f1p3/4098|i2_LQ_PLCLR_c32536/f1p1/2178|i3_LQ_PLCLR_c24103/f1p0/3752|i2_LQ_PLCLR_c8385/f1p4/2225|i2_LQ_PLCLR_c28464/f1p1/2044|i4_LQ_PLCLR_c10221/f1p0/…	http://www.genome.jp/kegg-bin/show_pathway?ko03440/K07466%09red/K10867%09red/K10875%09red/K03655%09red/K02335%09red/K10866%09red
Ether lipid metabolism	KEGG PATHWAY	ko00565	13	99	0.0508082	0.252264	i2_LQ_PLCLR_c24209/f1p0/2670|i2_LQ_PLCLR_c39488/f1p2/2863|i2_LQ_PLCLR_c13018/f1p0/2802|i2_LQ_PLCLR_c46260/f1p0/2218|i1_LQ_PLCLR_c4990/f1p0/1411|i1_LQ_PLCLR_c10054/f1p0/1620|i3_HQ_PLCLR_c15987/f11p37/3438|i2_LQ_PLCLR_c37286/f1p3/2773|i3_LQ_PLCLR_c18556/f2p4/3345|i2_HQ_PLCLR_c1628/f3p0/2207|i3_LQ_PLCLR_c8598/f1p0/3623|i1_LQ_PLCLR_c8919/f1p0/1524|i2_LQ_PLCLR_c4743/f1p23/3002	http://www.genome.jp/kegg-bin/show_pathway?ko00565/K14674%09red/K13510%09red/K01115%09red
Glycerophospholipid metabolism	KEGG PATHWAY	ko00564	25	227	0.0518041	0.252264	i2_LQ_PLCLR_c24209/f1p0/2670|i0_LQ_PLCLR_c36763/f1p1/956|i0_LQ_PLCLR_c9707/f1p0/775|i1_LQ_PLCLR_c4990/f1p0/1411|i1_LQ_PLCLR_c10054/f1p0/1620|i2_LQ_PLCLR_c25100/f1p4/2299|i2_HQ_PLCLR_c1628/f3p0/2207|i3_LQ_PLCLR_c25693/f1p0/3463|i2_LQ_PLCLR_c4743/f1p23/3002|i1_LQ_PLCLR_c6354/f1p1/1730|i3_LQ_PLCLR_c8598/f1p0/3623|i2_LQ_PLCLR_c39488/f1p2/2863|i2_LQ_PLCLR_c46260/f1p0/2218|i3_LQ_PLCLR_c42168/f1p1/3106|…	http://www.genome.jp/kegg-bin/show_pathway?ko00564/K00006%09red/K00967%09red/K06129%09red/K13506%09red/K00968%09red/K06130%09red/K01115%09red/K15728%09red/K01126%09red/K00901%09red/K14674%09red/K13510%09red/K14676%09red/K00111%09red
Pentose and glucuronate interconversions	KEGG PATHWAY	ko00040	17	145	0.063621	0.296898	i3_LQ_PLCLR_c13194/f1p3/3667|i1_LQ_PLCLR_c18900/f1p0/1756|i1_HQ_PLCLR_c1614/f4p9/1836|i1_LQ_PLCLR_c20730/f1p0/1731|i1_LQ_PLCLR_c9535/f1p4/1915|i1_LQ_PLCLR_c21064/f1p5/1964|i4_LQ_PLCLR_c10242/f1p1/4808|i4_LQ_PLCLR_c17477/f1p6/4957|i3_LQ_PLCLR_c26319/f1p1/3385|i2_HQ_PLCLR_c4397/f2p0/2563|i4_HQ_PLCLR_c15003/f10p0/4913|i2_LQ_PLCLR_c40998/f1p2/2454|i1_HQ_PLCLR_c16824/f3p0/2011|i2_LQ_PLCLR_c11747/f1p0/…	http://www.genome.jp/kegg-bin/show_pathway?ko00040/K00963%09red/K01805%09red/K00128%09red/K01783%09red/K12447%09red/K01728%09red
Amino sugar and nucleotide sugar metabolism	KEGG PATHWAY	ko00520	34	336	0.0667058	0.298842	i2_LQ_PLCLR_c20434/f1p7/2269|i2_LQ_PLCLR_c26000/f1p9/2555|i3_LQ_PLCLR_c42587/f1p0/3036|i2_LQ_PLCLR_c32969/f1p0/2692|i1_LQ_PLCLR_c23153/f1p0/1823|i1_LQ_PLCLR_c20730/f1p0/1731|i1_LQ_PLCLR_c22797/f1p46/2033|i2_LQ_PLCLR_c39752/f1p2/2398|i3_LQ_PLCLR_c4325/f1p5/3713|i2_LQ_PLCLR_c35677/f1p7/2515|i2_LQ_PLCLR_c20093/f1p3/2058|i1_LQ_PLCLR_c9626/f1p0/1834|i0_LQ_PLCLR_c5625/f1p16/342|i1_LQ_PLCLR_c9520/f1p0/1…	http://www.genome.jp/kegg-bin/show_pathway?ko00520/K01809%09red/K00966%09red/K00847%09red/K12446%09red/K00975%09red/K00972%09red/K01835%09red/K08679%09red/K01810%09red/K12373%09red/K00770%09red/K00820%09red/K00963%09red/K12447%09red/K12448%09red/K01209%09red/K00844%09red/K13648%09red
Other types of O-glycan biosynthesis	KEGG PATHWAY	ko00514	6	38	0.0858536	0.369831	i4_LQ_PLCLR_c18504/f1p1/4955|i1_LQ_PLCLR_c17404/f1p32/1546|i3_LQ_PLCLR_c29963/f1p0/3148|i4_LQ_PLCLR_c19585/f1p28/4286|i3_LQ_PLCLR_c20390/f1p4/3456|i3_LQ_PLCLR_c22481/f1p0/3384	http://www.genome.jp/kegg-bin/show_pathway?ko00514/K09667%09red/K13676%09red
Phenylalanine metabolism	KEGG PATHWAY	ko00360	14	124	0.106086	0.440062	i4_LQ_PLCLR_c16761/f1p0/4803|i5_LQ_PLCLR_c15950/f1p0/5329|i1_HQ_PLCLR_c2136/f2p1/1606|i2_LQ_PLCLR_c43773/f1p1/2052|i1_LQ_PLCLR_c8529/f1p16/1793|i2_LQ_PLCLR_c40786/f1p1/2171|i1_LQ_PLCLR_c1544/f3p0/1687|i1_LQ_PLCLR_c26078/f3p2/1839|i2_LQ_PLCLR_c3437/f1p11/2649|i2_LQ_PLCLR_c32202/f1p10/2509|i1_LQ_PLCLR_c8735/f1p0/1699|i2_LQ_PLCLR_c9407/f1p3/2371|i2_LQ_PLCLR_c18299/f1p11/2502|i0_LQ_PLCLR_c11460/f1p0/…	http://www.genome.jp/kegg-bin/show_pathway?ko00360/K00276%09red/K14454%09red/K01426%09red/K00811%09red/K01904%09red/K00457%09red/K00588%09red/K00487%09red/K10775%09red
Plant hormone signal transduction	KEGG PATHWAY	ko04075	46	501	0.118468	0.473871	i1_LQ_PLCLR_c13619/f1p17/1377|i4_LQ_PLCLR_c19720/f1p0/5040|i2_HQ_PLCLR_c15667/f6p9/2885|i3_HQ_PLCLR_c18818/f2p0/3293|i4_LQ_PLCLR_c6040/f1p0/4344|i0_LQ_PLCLR_c27263/f1p0/515|i2_LQ_PLCLR_c29086/f1p1/2093|i3_LQ_PLCLR_c37679/f1p0/3199|i4_LQ_PLCLR_c1487/f4p0/4962|i1_LQ_PLCLR_c10230/f1p4/1184|i2_LQ_PLCLR_c36697/f1p4/2714|i4_LQ_PLCLR_c16153/f2p0/4801|i1_LQ_PLCLR_c2521/f2p5/1371|i2_LQ_PLCLR_c15774/f3p11/…	http://www.genome.jp/kegg-bin/show_pathway?ko04075/K14486%09red/K14487%09red/K14484%09red/K14485%09red/K14488%09red/K14489%09red/K13415%09red/K14432%09red/K14513%09red/K14514%09red/K14515%09red/K14494%09red/K14497%09red/K14496%09red/K14491%09red/K13463%09red/K14492%09red/K14498%09red/K14500%09red/K14509%09red/K12126%09red/K13449%09red/K13422%09red
Plant-pathogen interaction	KEGG PATHWAY	ko04626	40	434	0.13235	0.510442	i4_LQ_PLCLR_c5685/f1p5/4733|i3_LQ_PLCLR_c21965/f1p93/3164|i4_LQ_PLCLR_c8740/f1p0/4693|i0_LQ_PLCLR_c40741/f1p0/609|i0_LQ_PLCLR_c38407/f1p3/872|i2_LQ_PLCLR_c8327/f1p6/2413|i2_LQ_PLCLR_c25711/f1p8/2740|i8_LQ_PLCLR_c183/f1p0/9045|i2_LQ_PLCLR_c9362/f1p1/2467|i0_LQ_PLCLR_c6660/f1p0/598|i5_HQ_PLCLR_c2240/f2p1/5494|i5_LQ_PLCLR_c9965/f1p1/5264|i0_HQ_PLCLR_c1433/f8p3/1009|i2_LQ_PLCLR_c17939/f1p3/2770|i1_LQ…	http://www.genome.jp/kegg-bin/show_pathway?ko04626/K13459%09red/K13412%09red/K13413%09red/K04079%09red/K13424%09red/K13449%09red/K13448%09red/K05391%09red/K00864%09red/K02183%09red
Flavonoid biosynthesis	KEGG PATHWAY	ko00941	6	44	0.136726	0.510442	i6_LQ_PLCLR_c3642/f1p1/6166|i1_LQ_PLCLR_c17704/f1p0/1976|i2_LQ_PLCLR_c19644/f1p697/2907|i1_LQ_PLCLR_c26078/f3p2/1839|i1_LQ_PLCLR_c26791/f1p0/1012|i0_LQ_PLCLR_c11460/f1p0/479	http://www.genome.jp/kegg-bin/show_pathway?ko00941/K09754%09red/K13065%09red/K00588%09red/K00475%09red/K00487%09red
Glutathione metabolism	KEGG PATHWAY	ko00480	25	258	0.141414	0.510917	i1_LQ_PLCLR_c15083/f1p0/1026|i3_LQ_PLCLR_c23622/f1p1945/3406|i1_HQ_PLCLR_c17042/f2p0/1297|i0_LQ_PLCLR_c8741/f1p11/816|i2_LQ_PLCLR_c38584/f1p6/2962|i1_LQ_PLCLR_c3574/f1p0/1937|i4_HQ_PLCLR_c4761/f2p0/5047|i2_LQ_PLCLR_c29268/f1p4/2059|i1_LQ_PLCLR_c2569/f2p278/1168|i1_LQ_PLCLR_c18570/f1p8/1225|i0_HQ_PLCLR_c8422/f2p3/889|i3_LQ_PLCLR_c20564/f1p3/3607|i2_LQ_PLCLR_c25352/f1p7/2508|i2_HQ_PLCLR_c2485/f2p0/…	http://www.genome.jp/kegg-bin/show_pathway?ko00480/K10808%09red/K01255%09red/K18592%09red/K00797%09red/K01581%09red/K00799%09red/K00383%09red/K00036%09red/K10807%09red/K00434%09red
Nicotinate and nicotinamide metabolism	KEGG PATHWAY	ko00760	6	45	0.146339	0.512185	i4_LQ_PLCLR_c17482/f1p3/4870|i2_HQ_PLCLR_c17556/f3p2/2663|i3_LQ_PLCLR_c23419/f1p4/3774|i5_LQ_PLCLR_c3722/f1p1/5194|i3_LQ_PLCLR_c21804/f1p3/3256|i3_LQ_PLCLR_c31726/f1p0/3067	http://www.genome.jp/kegg-bin/show_pathway?ko00760/K00323%09red/K06210%09red/K01950%09red/K00763%09red
Citrate cycle (TCA cycle)	KEGG PATHWAY	ko00020	20	210	0.191078	0.648508	i3_LQ_PLCLR_c20323/f1p35/3419|i3_LQ_PLCLR_c10069/f1p0/3553|i3_HQ_PLCLR_c3778/f3p0/3715|i2_LQ_PLCLR_c8553/f1p0/2600|i1_LQ_PLCLR_c17552/f1p0/1799|i3_LQ_PLCLR_c13370/f1p6/3312|i5_LQ_PLCLR_c2892/f1p2/5570|i5_LQ_PLCLR_c16573/f1p0/5526|i0_LQ_PLCLR_c40992/f1p0/498|i3_LQ_PLCLR_c5059/f1p11/3113|i0_LQ_PLCLR_c9800/f1p0/826|i0_HQ_PLCLR_c6524/f2p31/685|i3_LQ_PLCLR_c6488/f1p10/3359|i3_LQ_PLCLR_c19544/f1p4/3627…	http://www.genome.jp/kegg-bin/show_pathway?ko00020/K01958%09red/K00164%09red/K01679%09red/K01681%09red/K01648%09red/K00234%09red/K00235%09red/K00025%09red/K00026%09red/K01647%09red/K00030%09red
Biotin metabolism	KEGG PATHWAY	ko00780	4	29	0.199215	0.656238	i2_LQ_PLCLR_c8724/f1p3/2659|i2_LQ_PLCLR_c6300/f1p5/2508|i1_LQ_PLCLR_c8532/f1p6/1598|i2_LQ_PLCLR_c11748/f1p5/2578	http://www.genome.jp/kegg-bin/show_pathway?ko00780/K00208%09red/K09458%09red
Stilbenoid, diarylheptanoid and gingerol biosynthesis	KEGG PATHWAY	ko00945	5	41	0.219949	0.695031	i1_LQ_PLCLR_c17704/f1p0/1976|i1_LQ_PLCLR_c26078/f3p2/1839|i2_LQ_PLCLR_c19644/f1p697/2907|i1_LQ_PLCLR_c26791/f1p0/1012|i0_LQ_PLCLR_c11460/f1p0/479	http://www.genome.jp/kegg-bin/show_pathway?ko00945/K09754%09red/K13065%09red/K00588%09red/K00487%09red
Protein export	KEGG PATHWAY	ko03060	17	180	0.223447	0.695031	i4_LQ_PLCLR_c10046/f1p21/4378|i5_LQ_PLCLR_c18457/f1p19/5153|i4_LQ_PLCLR_c6896/f1p39/4527|i2_LQ_PLCLR_c23433/f1p40/2666|i4_LQ_PLCLR_c12687/f1p4/4535|i0_LQ_PLCLR_c12459/f1p0/991|i3_LQ_PLCLR_c8836/f1p7/3268|i2_LQ_PLCLR_c42597/f1p2/2116|i2_LQ_PLCLR_c21729/f1p1/2877|i4_LQ_PLCLR_c19342/f1p0/4849|i2_LQ_PLCLR_c33130/f1p2/2461|i3_LQ_PLCLR_c3671/f1p16/3246|i2_LQ_PLCLR_c25137/f1p6/2948|i1_LQ_PLCLR_c5610/f1p…	http://www.genome.jp/kegg-bin/show_pathway?ko03060/K09490%09red/K03217%09red/K09481%09red/K09540%09red/K10956%09red/K12275%09red/K03070%09red
Fatty acid degradation	KEGG PATHWAY	ko00071	18	194	0.235507	0.695031	i0_LQ_PLCLR_c20027/f1p6/668|i0_LQ_PLCLR_c36647/f1p1/735|i2_LQ_PLCLR_c42596/f1p0/2156|i2_LQ_PLCLR_c13913/f2p10/3021|i0_LQ_PLCLR_c36393/f1p1/743|i0_LQ_PLCLR_c25796/f1p1/510|i0_HQ_PLCLR_c2455/f2p4/398|i3_LQ_PLCLR_c26319/f1p1/3385|i2_HQ_PLCLR_c32455/f2p2/2588|i4_HQ_PLCLR_c6419/f2p0/4744|i2_LQ_PLCLR_c40855/f1p11/2573|i1_HQ_PLCLR_c16824/f3p0/2011|i1_LQ_PLCLR_c21064/f1p5/1964|i1_LQ_PLCLR_c18751/f1p11/19…	http://www.genome.jp/kegg-bin/show_pathway?ko00071/K00128%09red/K00249%09red/K00232%09red/K10527%09red/K14085%09red/K01897%09red/K00121%09red/K07513%09red
Inositol phosphate metabolism	KEGG PATHWAY	ko00562	31	353	0.235814	0.695031	i3_LQ_PLCLR_c31991/f1p0/3119|i2_LQ_PLCLR_c40170/f1p12/3024|i4_LQ_PLCLR_c21817/f1p0/4862|i6_HQ_PLCLR_c308/f6p0/6189|i2_LQ_PLCLR_c26789/f1p3/2396|i5_LQ_PLCLR_c12276/f1p0/6143|i4_LQ_PLCLR_c19485/f1p3/4995|i5_LQ_PLCLR_c11209/f1p0/5704|i5_LQ_PLCLR_c9405/f1p5/5161|i6_LQ_PLCLR_c2855/f1p2/6575|i1_LQ_PLCLR_c13529/f1p0/1728|i2_LQ_PLCLR_c7567/f1p5/3100|i2_LQ_PLCLR_c23479/f1p3/2213|i2_HQ_PLCLR_c2085/f2p2/271…	http://www.genome.jp/kegg-bin/show_pathway?ko00562/K00914%09red/K03103%09red/K01110%09red/K01803%09red/K01099%09red/K05857%09red/K00921%09red/K18081%09red/K19801%09red/K00889%09red/K00888%09red
Fatty acid biosynthesis	KEGG PATHWAY	ko00061	22	244	0.243703	0.699866	i0_LQ_PLCLR_c36647/f1p1/735|i2_HQ_PLCLR_c44631/f9p1/2169|i4_HQ_PLCLR_c25048/f101p0/4875|i1_LQ_PLCLR_c20654/f1p0/1627|i4_LQ_PLCLR_c21558/f1p0/4776|i1_LQ_PLCLR_c3802/f1p28/1729|i2_LQ_PLCLR_c8724/f1p3/2659|i1_LQ_PLCLR_c3416/f2p66/1640|i1_LQ_PLCLR_c8532/f1p6/1598|i7_LQ_PLCLR_c343/f1p0/7800|i2_LQ_PLCLR_c40474/f1p13/2787|i5_LQ_PLCLR_c7253/f1p3/5110|i4_LQ_PLCLR_c4034/f1p0/4920|i2_LQ_PLCLR_c36533/f1p11/2…	http://www.genome.jp/kegg-bin/show_pathway?ko00061/K10781%09red/K00665%09red/K01962%09red/K01897%09red/K11262%09red/K03921%09red/K00208%09red/K09458%09red
ABC transporters	KEGG PATHWAY	ko02010	38	444	0.252898	0.708114	i6_LQ_PLCLR_c2635/f1p17/6250|i4_LQ_PLCLR_c18145/f1p0/4905|i5_LQ_PLCLR_c13206/f1p1/5133|i4_LQ_PLCLR_c13326/f1p3/4896|i5_LQ_PLCLR_c3701/f1p1/5417|i6_LQ_PLCLR_c1815/f1p0/6275|i4_HQ_PLCLR_c1613/f4p0/4475|i3_LQ_PLCLR_c28388/f1p2/3457|i3_LQ_PLCLR_c12693/f1p5/3885|i5_LQ_PLCLR_c17286/f1p0/5998|i4_LQ_PLCLR_c7122/f1p0/4875|i5_LQ_PLCLR_c6066/f1p0/5818|i3_LQ_PLCLR_c27155/f1p1/3327|i5_LQ_PLCLR_c4173/f1p17/562…	http://www.genome.jp/kegg-bin/show_pathway?ko02010/K05643%09red/K05658%09red/K05657%09red/K05656%09red/K05665%09red/K05666%09red
RNA degradation	KEGG PATHWAY	ko03018	48	577	0.281002	0.767614	i3_LQ_PLCLR_c35590/f1p0/3552|i1_LQ_PLCLR_c21220/f1p2/1556|i3_LQ_PLCLR_c5557/f1p0/3178|i5_LQ_PLCLR_c13423/f1p9/5132|i5_LQ_PLCLR_c3715/f1p0/5231|i0_LQ_PLCLR_c6026/f1p1/682|i3_HQ_PLCLR_c5610/f5p330/4006|i0_LQ_PLCLR_c24013/f1p103/567|i4_HQ_PLCLR_c15082/f4p2/4749|i4_LQ_PLCLR_c7428/f1p0/4795|i4_LQ_PLCLR_c2319/f1p28/4645|i3_LQ_PLCLR_c26072/f1p0/3792|i4_LQ_PLCLR_c13695/f1p1/4125|i3_LQ_PLCLR_c22750/f1p2/3…	http://www.genome.jp/kegg-bin/show_pathway?ko03018/K14442%09red/K00962%09red/K12607%09red/K12599%09red/K10643%09red/K12617%09red/K12614%09red/K12604%09red/K12616%09red/K12581%09red/K12603%09red/K12591%09red/K04077%09red/K13126%09red/K12619%09red/K12598%09red/K12593%09red
N-Glycan biosynthesis	KEGG PATHWAY	ko00510	13	142	0.294865	0.778202	i2_LQ_PLCLR_c27490/f1p1/2576|i2_LQ_PLCLR_c11235/f1p11/2705|i2_LQ_PLCLR_c23869/f1p2/2792|i0_LQ_PLCLR_c28828/f1p0/360|i5_LQ_PLCLR_c11152/f1p0/5829|i2_LQ_PLCLR_c18573/f1p3/2968|i0_LQ_PLCLR_c41448/f1p0/868|i5_LQ_PLCLR_c10607/f1p1/5403|i0_LQ_PLCLR_c5297/f1p19/810|i2_LQ_PLCLR_c7914/f2p3/2401|i1_LQ_PLCLR_c10637/f1p63/1989|i3_LQ_PLCLR_c31660/f1p0/3020|i1_LQ_PLCLR_c3355/f1p4/1790	http://www.genome.jp/kegg-bin/show_pathway?ko00510/K12666%09red/K12667%09red/K00726%09red/K00721%09red/K07151%09red/K01230%09red
Glycerolipid metabolism	KEGG PATHWAY	ko00561	15	167	0.298774	0.778202	i1_LQ_PLCLR_c6354/f1p1/1730|i0_HQ_PLCLR_c2455/f2p4/398|i1_HQ_PLCLR_c16824/f3p0/2011|i2_LQ_PLCLR_c10498/f1p1/2226|i1_LQ_PLCLR_c18751/f1p11/1984|i1_LQ_PLCLR_c21064/f1p5/1964|i3_LQ_PLCLR_c42168/f1p1/3106|i1_LQ_PLCLR_c7508/f1p7/1961|i0_LQ_PLCLR_c38407/f1p3/872|i3_LQ_PLCLR_c18556/f2p4/3345|i4_HQ_PLCLR_c6419/f2p0/4744|i3_LQ_PLCLR_c26319/f1p1/3385|i1_LQ_PLCLR_c4990/f1p0/1411|i3_LQ_PLCLR_c28253/f1p0/3666…	http://www.genome.jp/kegg-bin/show_pathway?ko00561/K00128%09red/K09480%09red/K14085%09red/K15728%09red/K00901%09red/K14674%09red/K00863%09red/K13506%09red/K00864%09red
Arachidonic acid metabolism	KEGG PATHWAY	ko00590	6	60	0.318395	0.79052	i3_LQ_PLCLR_c20564/f1p3/3607|i1_LQ_PLCLR_c4990/f1p0/1411|i4_LQ_PLCLR_c25200/f2p0/4596|i4_HQ_PLCLR_c4761/f2p0/5047|i3_LQ_PLCLR_c18556/f2p4/3345|i3_HQ_PLCLR_c15987/f11p37/3438	http://www.genome.jp/kegg-bin/show_pathway?ko00590/K14674%09red/K18592%09red
Proteasome	KEGG PATHWAY	ko03050	20	232	0.318936	0.79052	i3_LQ_PLCLR_c12848/f1p0/3359|i3_LQ_PLCLR_c26049/f1p459/3370|i1_LQ_PLCLR_c19064/f1p0/1435|i1_LQ_PLCLR_c5149/f1p913/1197|i1_LQ_PLCLR_c11818/f1p10/1646|i1_LQ_PLCLR_c20491/f1p2/1629|i2_LQ_PLCLR_c19462/f1p0/2709|i5_LQ_PLCLR_c7919/f1p0/5739|i0_LQ_PLCLR_c22451/f1p0/674|i1_LQ_PLCLR_c13079/f1p0/1721|i2_LQ_PLCLR_c10578/f1p1/2630|i2_LQ_PLCLR_c24261/f1p4/2274|i5_LQ_PLCLR_c8444/f1p5/5260|i2_LQ_PLCLR_c47816/f1…	http://www.genome.jp/kegg-bin/show_pathway?ko03050/K03064%09red/K06699%09red/K02732%09red/K03031%09red/K11599%09red/K02729%09red/K03039%09red/K03036%09red/K03028%09red/K03029%09red/K02730%09red/K03033%09red/K03032%09red/K02735%09red
Arginine and proline metabolism	KEGG PATHWAY	ko00330	22	258	0.324678	0.79052	i1_HQ_PLCLR_c16824/f3p0/2011|i3_LQ_PLCLR_c19846/f1p11/3588|i2_LQ_PLCLR_c27134/f1p0/2232|i1_HQ_PLCLR_c2136/f2p1/1606|i3_LQ_PLCLR_c31384/f1p0/3036|i4_HQ_PLCLR_c6419/f2p0/4744|i1_LQ_PLCLR_c18751/f1p11/1984|i5_LQ_PLCLR_c15950/f1p0/5329|i1_LQ_PLCLR_c8529/f1p16/1793|i1_LQ_PLCLR_c21064/f1p5/1964|i2_HQ_PLCLR_c2485/f2p0/2308|i2_LQ_PLCLR_c20322/f1p4/2391|i3_LQ_PLCLR_c26319/f1p1/3385|i0_LQ_PLCLR_c3552/f1p61…	http://www.genome.jp/kegg-bin/show_pathway?ko00330/K01611%09red/K14454%09red/K00294%09red/K00128%09red/K00811%09red/K01581%09red/K01583%09red/K14085%09red/K00797%09red/K00472%09red/K01426%09red/K12657%09red
Peroxisome	KEGG PATHWAY	ko04146	22	262	0.349125	0.821967	i0_LQ_PLCLR_c36647/f1p1/735|i0_LQ_PLCLR_c37290/f1p3/864|i4_LQ_PLCLR_c3106/f1p0/5057|i0_LQ_PLCLR_c12158/f1p1/686|i2_LQ_PLCLR_c42596/f1p0/2156|i4_LQ_PLCLR_c16662/f1p0/4522|i1_LQ_PLCLR_c976/f4p0/1700|i1_LQ_PLCLR_c5342/f1p0/1113|i0_LQ_PLCLR_c20027/f1p6/668|i4_HQ_PLCLR_c1350/f7p0/4481|i4_HQ_PLCLR_c1984/f5p7/4658|i3_LQ_PLCLR_c25026/f1p0/3156|i2_LQ_PLCLR_c18521/f1p3/2241|i3_HQ_PLCLR_c5683/f3p1/4009|i0_L…	http://www.genome.jp/kegg-bin/show_pathway?ko04146/K03781%09red/K13356%09red/K00106%09red/K13343%09red/K11517%09red/K12261%09red/K04565%09red/K00232%09red/K13354%09red/K13339%09red/K13338%09red/K01897%09red/K07513%09red
One carbon pool by folate	KEGG PATHWAY	ko00670	7	75	0.354126	0.821967	i1_LQ_PLCLR_c20746/f1p0/2028|i2_LQ_PLCLR_c40038/f1p4/2232|i3_LQ_PLCLR_c9485/f1p0/4019|i2_LQ_PLCLR_c23449/f1p8/2225|i2_LQ_PLCLR_c20491/f1p2/2597|i1_LQ_PLCLR_c18473/f1p0/1787|i2_HQ_PLCLR_c2197/f6p3/2225	http://www.genome.jp/kegg-bin/show_pathway?ko00670/K00600%09red/K00605%09red/K00548%09red/K00297%09red
Lysine degradation	KEGG PATHWAY	ko00310	11	125	0.35961	0.821967	i5_LQ_PLCLR_c16573/f1p0/5526|i1_LQ_PLCLR_c21064/f1p5/1964|i0_HQ_PLCLR_c2455/f2p4/398|i5_LQ_PLCLR_c2892/f1p2/5570|i2_LQ_PLCLR_c33936/f1p2/2366|i3_LQ_PLCLR_c26319/f1p1/3385|i2_LQ_PLCLR_c25800/f1p0/2363|i3_LQ_PLCLR_c5059/f1p11/3113|i4_HQ_PLCLR_c6419/f2p0/4744|i1_HQ_PLCLR_c16824/f3p0/2011|i1_LQ_PLCLR_c18751/f1p11/1984	http://www.genome.jp/kegg-bin/show_pathway?ko00310/K00164%09red/K00128%09red/K11420%09red/K11423%09red/K14085%09red
Biosynthesis of unsaturated fatty acids	KEGG PATHWAY	ko01040	8	89	0.372916	0.835331	i0_LQ_PLCLR_c20027/f1p6/668|i1_LQ_PLCLR_c3802/f1p28/1729|i2_LQ_PLCLR_c42596/f1p0/2156|i6_LQ_PLCLR_c3764/f1p0/6143|i1_LQ_PLCLR_c20654/f1p0/1627|i1_LQ_PLCLR_c3416/f2p66/1640|i1_LQ_PLCLR_c6392/f2p0/1607|i4_LQ_PLCLR_c10207/f1p2/4530	http://www.genome.jp/kegg-bin/show_pathway?ko01040/K10256%09red/K00232%09red/K07513%09red/K03921%09red
Purine metabolism	KEGG PATHWAY	ko00230	46	576	0.380954	0.836605	i4_LQ_PLCLR_c10068/f1p8/4902|i0_HQ_PLCLR_c4203/f2p0/486|i1_LQ_PLCLR_c22797/f1p46/2033|i4_LQ_PLCLR_c3106/f1p0/5057|i3_LQ_PLCLR_c37718/f1p0/3529|i1_LQ_PLCLR_c13421/f1p0/1990|i3_LQ_PLCLR_c3322/f1p4/3361|i0_LQ_PLCLR_c24036/f1p1/892|i5_LQ_PLCLR_c17486/f1p5/5129|i5_LQ_PLCLR_c10873/f1p3/5633|i4_LQ_PLCLR_c20600/f1p0/4688|i4_LQ_PLCLR_c16662/f1p0/4522|i6_LQ_PLCLR_c1223/f1p0/6300|i3_LQ_PLCLR_c11089/f1p16/39…	http://www.genome.jp/kegg-bin/show_pathway?ko00230/K00939%09red/K00088%09red/K03006%09red/K03023%09red/K03002%09red/K03026%09red/K03027%09red/K00873%09red/K02335%09red/K18151%09red/K13755%09red/K01835%09red/K01952%09red/K02999%09red/K01490%09red/K14721%09red/K01756%09red/K00962%09red/K01510%09red/K02320%09red/K03011%09red/K03010%09red/K02083%09red/K10808%09red/K00106%09red/K10807%09red
beta-Alanine metabolism	KEGG PATHWAY	ko00410	12	141	0.389998	0.839997	i1_LQ_PLCLR_c2921/f1p10/1577|i1_LQ_PLCLR_c21064/f1p5/1964|i0_HQ_PLCLR_c2455/f2p4/398|i3_LQ_PLCLR_c26319/f1p1/3385|i4_HQ_PLCLR_c6419/f2p0/4744|i2_LQ_PLCLR_c7402/f1p1/2366|i4_LQ_PLCLR_c20485/f1p14/4657|i1_LQ_PLCLR_c18751/f1p11/1984|i0_LQ_PLCLR_c3552/f1p61/815|i2_LQ_PLCLR_c3214/f1p11/2923|i2_LQ_PLCLR_c9407/f1p3/2371|i1_HQ_PLCLR_c16824/f3p0/2011	http://www.genome.jp/kegg-bin/show_pathway?ko00410/K00249%09red/K00128%09red/K00276%09red/K00797%09red/K14085%09red
Tyrosine metabolism	KEGG PATHWAY	ko00350	12	143	0.407414	0.848814	i5_LQ_PLCLR_c15950/f1p0/5329|i1_HQ_PLCLR_c2136/f2p1/1606|i0_LQ_PLCLR_c36393/f1p1/743|i0_LQ_PLCLR_c25796/f1p1/510|i1_LQ_PLCLR_c3660/f1p3/1964|i2_LQ_PLCLR_c40453/f1p5/2466|i1_LQ_PLCLR_c1544/f3p0/1687|i1_LQ_PLCLR_c20752/f1p2/1127|i2_LQ_PLCLR_c43853/f1p0/2049|i1_LQ_PLCLR_c8735/f1p0/1699|i2_LQ_PLCLR_c9407/f1p3/2371|i0_LQ_PLCLR_c14123/f1p0/628	http://www.genome.jp/kegg-bin/show_pathway?ko00350/K00276%09red/K14454%09red/K00811%09red/K01592%09red/K00457%09red/K00121%09red/K00422%09red
Base excision repair	KEGG PATHWAY	ko03410	8	93	0.416398	0.848814	i3_LQ_PLCLR_c14129/f1p0/3374|i5_LQ_PLCLR_c10412/f1p0/5583|i4_LQ_PLCLR_c16470/f1p0/4949|i0_LQ_PLCLR_c43775/f1p0/845|i4_LQ_PLCLR_c9426/f1p0/5097|i2_LQ_PLCLR_c23308/f1p2/2953|i3_LQ_PLCLR_c15437/f1p5/3034|i3_LQ_PLCLR_c11089/f1p16/3942	http://www.genome.jp/kegg-bin/show_pathway?ko03410/K10747%09red/K10802%09red/K10798%09red/K02335%09red/K03648%09red/K03660%09red
Nucleotide excision repair	KEGG PATHWAY	ko03420	15	183	0.42015	0.848814	i3_LQ_PLCLR_c18544/f2p1/3512|i2_LQ_PLCLR_c13305/f1p0/2162|i3_LQ_PLCLR_c27733/f1p1/3189|i4_LQ_PLCLR_c13132/f1p17/5051|i2_LQ_PLCLR_c24972/f1p0/2984|i4_LQ_PLCLR_c16470/f1p0/4949|i0_LQ_PLCLR_c28974/f1p0/565|i2_LQ_PLCLR_c18968/f1p0/2843|i2_LQ_PLCLR_c23308/f1p2/2953|i5_LQ_PLCLR_c10198/f1p8/5138|i2_LQ_PLCLR_c28464/f1p1/2044|i4_LQ_PLCLR_c10221/f1p0/4664|i0_HQ_PLCLR_c28531/f2p0/695|i3_LQ_PLCLR_c36872/f1p0…	http://www.genome.jp/kegg-bin/show_pathway?ko03420/K10747%09red/K10846%09red/K10609%09red/K07466%09red/K10754%09red/K10610%09red/K02335%09red
Selenocompound metabolism	KEGG PATHWAY	ko00450	6	69	0.433188	0.848814	i2_LQ_PLCLR_c38013/f1p39/2705|i1_LQ_PLCLR_c11762/f1p0/1814|i3_LQ_PLCLR_c9485/f1p0/4019|i2_LQ_PLCLR_c38748/f1p33/2798|i2_LQ_PLCLR_c18205/f1p39/2789|i2_LQ_PLCLR_c41254/f1p40/2633	http://www.genome.jp/kegg-bin/show_pathway?ko00450/K00384%09red/K00548%09red/K00549%09red
alpha-Linolenic acid metabolism	KEGG PATHWAY	ko00592	16	198	0.436076	0.848814	i0_LQ_PLCLR_c20027/f1p6/668|i3_LQ_PLCLR_c18556/f2p4/3345|i3_LQ_PLCLR_c30045/f1p0/3129|i2_LQ_PLCLR_c13913/f2p10/3021|i2_HQ_PLCLR_c32455/f2p2/2588|i1_LQ_PLCLR_c4990/f1p0/1411|i0_LQ_PLCLR_c4033/f1p0/790|i2_LQ_PLCLR_c30745/f1p35/2344|i2_LQ_PLCLR_c42596/f1p0/2156|i1_HQ_PLCLR_c1098/f8p0/1778|i3_HQ_PLCLR_c40835/f2p3/3060|i2_LQ_PLCLR_c40855/f1p11/2573|i1_LQ_PLCLR_c13180/f1p2/1557|i2_HQ_PLCLR_c8565/f3p28/…	http://www.genome.jp/kegg-bin/show_pathway?ko00592/K14674%09red/K10527%09red/K00232%09red/K00454%09red/K01723%09red/K10528%09red/K10525%09red/K07513%09red
Lysine biosynthesis	KEGG PATHWAY	ko00300	3	32	0.450191	0.848814	i1_LQ_PLCLR_c18751/f1p11/1984|i0_HQ_PLCLR_c2455/f2p4/398|i4_HQ_PLCLR_c6419/f2p0/4744	http://www.genome.jp/kegg-bin/show_pathway?ko00300/K14085%09red
Limonene and pinene degradation	KEGG PATHWAY	ko00903	3	32	0.450191	0.848814	i1_LQ_PLCLR_c21064/f1p5/1964|i1_HQ_PLCLR_c16824/f3p0/2011|i3_LQ_PLCLR_c26319/f1p1/3385	http://www.genome.jp/kegg-bin/show_pathway?ko00903/K00128%09red
Taurine and hypotaurine metabolism	KEGG PATHWAY	ko00430	4	45	0.454722	0.848814	i4_LQ_PLCLR_c25200/f2p0/4596|i2_HQ_PLCLR_c24830/f2p1/2644|i4_HQ_PLCLR_c4761/f2p0/5047|i3_LQ_PLCLR_c20564/f1p3/3607	http://www.genome.jp/kegg-bin/show_pathway?ko00430/K10712%09red/K18592%09red
Ubiquinone and other terpenoid-quinone biosynthesis	KEGG PATHWAY	ko00130	8	98	0.470451	0.853846	i2_LQ_PLCLR_c40786/f1p1/2171|i5_LQ_PLCLR_c12362/f1p0/5317|i2_LQ_PLCLR_c43773/f1p1/2052|i1_LQ_PLCLR_c1544/f3p0/1687|i5_LQ_PLCLR_c17292/f1p2/5500|i1_LQ_PLCLR_c26078/f3p2/1839|i1_LQ_PLCLR_c8735/f1p0/1699|i5_LQ_PLCLR_c9918/f1p2/5103	http://www.genome.jp/kegg-bin/show_pathway?ko00130/K14759%09red/K00487%09red/K01904%09red/K00457%09red
Cell cycle - Caulobacter	KEGG PATHWAY	ko04112	6	73	0.483509	0.853846	i0_LQ_PLCLR_c37543/f1p18/862|i2_HQ_PLCLR_c3494/f2p9/2754|i3_LQ_PLCLR_c9619/f1p15/3507|i2_LQ_PLCLR_c35391/f1p2/2858|i2_LQ_PLCLR_c32905/f1p13/2563|i3_LQ_PLCLR_c22923/f1p0/3229	http://www.genome.jp/kegg-bin/show_pathway?ko04112/K01358%09red/K01338%09red/K03544%09red
Sesquiterpenoid and triterpenoid biosynthesis	KEGG PATHWAY	ko00909	2	21	0.487631	0.853846	i2_LQ_PLCLR_c42500/f1p1/2033|i2_LQ_PLCLR_c10071/f1p1/2517	http://www.genome.jp/kegg-bin/show_pathway?ko00909/K00511%09red
Ribosome biogenesis in eukaryotes	KEGG PATHWAY	ko03008	25	325	0.496381	0.853846	i3_HQ_PLCLR_c7339/f2p2/3998|i1_LQ_PLCLR_c2945/f1p0/1088|i3_LQ_PLCLR_c26072/f1p0/3792|i5_LQ_PLCLR_c9427/f1p0/5452|i4_LQ_PLCLR_c13695/f1p1/4125|i2_LQ_PLCLR_c20752/f1p2/2535|i2_LQ_PLCLR_c20711/f1p2/2154|i1_LQ_PLCLR_c11675/f2p0/1221|i1_LQ_PLCLR_c9834/f1p0/1301|i4_LQ_PLCLR_c8230/f1p1/4506|i1_LQ_PLCLR_c17306/f1p3/1294|i1_LQ_PLCLR_c4284/f1p0/1393|i4_LQ_PLCLR_c7355/f1p11/4409|i2_LQ_PLCLR_c23987/f1p3/2587…	http://www.genome.jp/kegg-bin/show_pathway?ko03008/K14572%09red/K14563%09red/K14565%09red/K13288%09red/K14569%09red/K14555%09red/K14557%09red/K14550%09red/K14546%09red/K14544%09red/K07936%09red/K03115%09red/K06943%09red/K14537%09red/K03539%09red/K12619%09red
Carotenoid biosynthesis	KEGG PATHWAY	ko00906	8	102	0.512867	0.853846	i0_LQ_PLCLR_c40989/f1p5/675|i4_LQ_PLCLR_c9856/f1p3/4904|i3_LQ_PLCLR_c37205/f1p4/3571|i4_LQ_PLCLR_c17726/f1p2/4939|i2_LQ_PLCLR_c10621/f1p21/2438|i2_LQ_PLCLR_c11515/f1p4/2284|i2_LQ_PLCLR_c3844/f1p5/2799|i4_LQ_PLCLR_c7788/f1p0/4822	http://www.genome.jp/kegg-bin/show_pathway?ko00906/K00514%09red/K15746%09red/K09838%09red/K09842%09red/K09843%09red
Diterpenoid biosynthesis	KEGG PATHWAY	ko00904	1	9	0.51752	0.853846	i0_LQ_PLCLR_c41209/f1p0/699	http://www.genome.jp/kegg-bin/show_pathway?ko00904/K04124%09red
Glycolysis / Gluconeogenesis	KEGG PATHWAY	ko00010	35	464	0.530325	0.853846	i1_LQ_PLCLR_c22797/f1p46/2033|i0_LQ_PLCLR_c3537/f1p1/670|i0_LQ_PLCLR_c36393/f1p1/743|i0_LQ_PLCLR_c25796/f1p1/510|i3_LQ_PLCLR_c26319/f1p1/3385|i2_LQ_PLCLR_c23697/f1p21/2756|i5_LQ_PLCLR_c10873/f1p3/5633|i1_LQ_PLCLR_c17886/f1p0/1465|i2_LQ_PLCLR_c14677/f1p5/2103|i2_LQ_PLCLR_c34341/f1p0/2519|i1_LQ_PLCLR_c20505/f1p0/1476|i2_LQ_PLCLR_c35677/f1p7/2515|i1_LQ_PLCLR_c11471/f1p0/1890|i1_LQ_PLCLR_c9626/f1p0/1…	http://www.genome.jp/kegg-bin/show_pathway?ko00010/K00134%09red/K00873%09red/K01803%09red/K01835%09red/K01810%09red/K00895%09red/K00927%09red/K00128%09red/K01623%09red/K14085%09red/K00121%09red/K01895%09red/K03103%09red/K15633%09red/K00844%09red
Histidine metabolism	KEGG PATHWAY	ko00340	6	77	0.532355	0.853846	i1_LQ_PLCLR_c21064/f1p5/1964|i0_HQ_PLCLR_c2455/f2p4/398|i1_HQ_PLCLR_c16824/f3p0/2011|i4_HQ_PLCLR_c6419/f2p0/4744|i3_LQ_PLCLR_c26319/f1p1/3385|i1_LQ_PLCLR_c18751/f1p11/1984	http://www.genome.jp/kegg-bin/show_pathway?ko00340/K00128%09red/K14085%09red
Valine, leucine and isoleucine degradation	KEGG PATHWAY	ko00280	13	171	0.533385	0.853846	i0_LQ_PLCLR_c20027/f1p6/668|i1_LQ_PLCLR_c3485/f1p14/1794|i1_LQ_PLCLR_c8611/f1p0/1628|i0_HQ_PLCLR_c2455/f2p4/398|i3_LQ_PLCLR_c26319/f1p1/3385|i2_LQ_PLCLR_c38832/f1p0/2358|i4_HQ_PLCLR_c6419/f2p0/4744|i1_HQ_PLCLR_c16824/f3p0/2011|i1_LQ_PLCLR_c21064/f1p5/1964|i1_LQ_PLCLR_c18751/f1p11/1984|i4_LQ_PLCLR_c20485/f1p14/4657|i2_LQ_PLCLR_c3214/f1p11/2923|i1_HQ_PLCLR_c2451/f2p35/1855	http://www.genome.jp/kegg-bin/show_pathway?ko00280/K00128%09red/K00827%09red/K00249%09red/K01965%09red/K14085%09red/K07513%09red/K09699%09red/K01968%09red
Isoquinoline alkaloid biosynthesis	KEGG PATHWAY	ko00950	8	104	0.533654	0.853846	i5_LQ_PLCLR_c15950/f1p0/5329|i1_HQ_PLCLR_c2136/f2p1/1606|i1_LQ_PLCLR_c20752/f1p2/1127|i2_LQ_PLCLR_c43853/f1p0/2049|i1_LQ_PLCLR_c3660/f1p3/1964|i2_LQ_PLCLR_c40453/f1p5/2466|i2_LQ_PLCLR_c9407/f1p3/2371|i0_LQ_PLCLR_c14123/f1p0/628	http://www.genome.jp/kegg-bin/show_pathway?ko00950/K00811%09red/K00276%09red/K00422%09red/K01592%09red/K14454%09red
Other glycan degradation	KEGG PATHWAY	ko00511	10	132	0.544283	0.858587	i3_LQ_PLCLR_c21269/f1p3/3155|i2_LQ_PLCLR_c42472/f1p0/2029|i3_LQ_PLCLR_c28319/f1p0/4072|i5_LQ_PLCLR_c5535/f1p1/5235|i4_LQ_PLCLR_c7872/f1p10/4769|i5_LQ_PLCLR_c17261/f1p9/5262|i4_LQ_PLCLR_c11738/f1p0/4986|i3_LQ_PLCLR_c35762/f1p0/3444|i8_LQ_PLCLR_c30/f1p0/8121|i2_LQ_PLCLR_c22185/f1p3/2364	http://www.genome.jp/kegg-bin/show_pathway?ko00511/K17108%09red/K01190%09red/K01191%09red/K12373%09red/K01227%09red
SNARE interactions in vesicular transport	KEGG PATHWAY	ko04130	4	53	0.575027	0.894487	i5_LQ_PLCLR_c3620/f1p0/5321|i1_LQ_PLCLR_c10684/f1p38/1690|i0_HQ_PLCLR_c2570/f3p0/347|i0_HQ_PLCLR_c18461/f2p7/545	http://www.genome.jp/kegg-bin/show_pathway?ko04130/K08490%09red/K08515%09red/K08516%09red
Alanine, aspartate and glutamate metabolism	KEGG PATHWAY	ko00250	17	232	0.585209	0.897855	i0_LQ_PLCLR_c20328/f1p0/425|i2_LQ_PLCLR_c27134/f1p0/2232|i1_HQ_PLCLR_c2136/f2p1/1606|i3_LQ_PLCLR_c42587/f1p0/3036|i1_LQ_PLCLR_c13421/f1p0/1990|i2_LQ_PLCLR_c32969/f1p0/2692|i0_HQ_PLCLR_c34403/f4p3/521|i5_LQ_PLCLR_c15950/f1p0/5329|i4_LQ_PLCLR_c8961/f1p1/4742|i3_LQ_PLCLR_c28129/f1p0/3222|i5_LQ_PLCLR_c3382/f1p50/5223|i1_HQ_PLCLR_c2451/f2p35/1855|i2_LQ_PLCLR_c28686/f1p31/1866|i6_LQ_PLCLR_c3874/f1p0/62…	http://www.genome.jp/kegg-bin/show_pathway?ko00250/K01755%09red/K01756%09red/K14454%09red/K00264%09red/K00294%09red/K01955%09red/K00811%09red/K00827%09red/K00814%09red/K00820%09red/K13566%09red/K01915%09red
Betalain biosynthesis	KEGG PATHWAY	ko00965	1	12	0.612294	0.914076	i0_LQ_PLCLR_c9518/f1p187/634	http://www.genome.jp/kegg-bin/show_pathway?ko00965/K15777%09red
Folate biosynthesis	KEGG PATHWAY	ko00790	3	42	0.621377	0.914076	i2_LQ_PLCLR_c38959/f1p0/2746|i4_LQ_PLCLR_c12733/f1p0/4922|i3_LQ_PLCLR_c30380/f1p0/3298	http://www.genome.jp/kegg-bin/show_pathway?ko00790/K03635%09red/K13950%09red/K13941%09red
Fructose and mannose metabolism	KEGG PATHWAY	ko00051	16	224	0.623361	0.914076	i1_LQ_PLCLR_c9190/f1p4/1816|i2_LQ_PLCLR_c6848/f1p7/2870|i2_LQ_PLCLR_c14677/f1p5/2103|i2_LQ_PLCLR_c24299/f1p3/2693|i1_LQ_PLCLR_c9535/f1p4/1915|i0_LQ_PLCLR_c5625/f1p16/342|i2_LQ_PLCLR_c10498/f1p1/2226|i2_HQ_PLCLR_c2203/f8p7/2583|i2_LQ_PLCLR_c39752/f1p2/2398|i2_LQ_PLCLR_c40924/f1p2/2145|i1_LQ_PLCLR_c9520/f1p0/1696|i1_LQ_PLCLR_c17886/f1p0/1465|i0_HQ_PLCLR_c28610/f2p0/374|i1_HQ_PLCLR_c1614/f4p9/1836|i…	http://www.genome.jp/kegg-bin/show_pathway?ko00051/K01809%09red/K00966%09red/K00847%09red/K00844%09red/K01103%09red/K01803%09red/K00895%09red/K01805%09red/K01623%09red/K00863%09red
Phagosome	KEGG PATHWAY	ko04145	30	418	0.635631	0.914076	i8_LQ_PLCLR_c36/f1p0/9203|i3_LQ_PLCLR_c31991/f1p0/3119|i0_LQ_PLCLR_c11070/f1p0/984|i0_LQ_PLCLR_c20140/f1p0/978|i4_LQ_PLCLR_c21817/f1p0/4862|i6_HQ_PLCLR_c308/f6p0/6189|i5_LQ_PLCLR_c11688/f1p7/5176|i5_LQ_PLCLR_c12276/f1p0/6143|i0_LQ_PLCLR_c29307/f1p0/446|i1_LQ_PLCLR_c3286/f1p80/1738|i3_LQ_PLCLR_c31356/f1p0/3084|i6_LQ_PLCLR_c2855/f1p2/6575|i5_HQ_PLCLR_c19386/f2p0/5193|i1_LQ_PLCLR_c5610/f1p330/1997|i…	http://www.genome.jp/kegg-bin/show_pathway?ko04145/K08057%09red/K09481%09red/K00914%09red/K10956%09red/K07374%09red/K07375%09red/K00921%09red/K02144%09red/K10414%09red/K02149%09red/K02154%09red
Propanoate metabolism	KEGG PATHWAY	ko00640	13	185	0.640749	0.914076	i5_LQ_PLCLR_c7253/f1p3/5110|i4_LQ_PLCLR_c4034/f1p0/4920|i0_LQ_PLCLR_c3537/f1p1/670|i4_LQ_PLCLR_c20485/f1p14/4657|i2_LQ_PLCLR_c36533/f1p11/2795|i7_LQ_PLCLR_c343/f1p0/7800|i2_LQ_PLCLR_c38832/f1p0/2358|i4_LQ_PLCLR_c19238/f1p6/4671|i1_LQ_PLCLR_c3485/f1p14/1794|i2_LQ_PLCLR_c40474/f1p13/2787|i2_LQ_PLCLR_c3214/f1p11/2923|i4_LQ_PLCLR_c14543/f1p0/4048|i2_LQ_PLCLR_c34341/f1p0/2519	http://www.genome.jp/kegg-bin/show_pathway?ko00640/K00249%09red/K01965%09red/K01962%09red/K01895%09red/K11262%09red/K09699%09red
Terpenoid backbone biosynthesis	KEGG PATHWAY	ko00900	9	131	0.657069	0.914076	i2_LQ_PLCLR_c15838/f3p5/2168|i0_LQ_PLCLR_c5438/f1p1/964|i6_HQ_PLCLR_c490/f2p0/6312|i1_LQ_PLCLR_c9029/f1p2/1107|i2_LQ_PLCLR_c8550/f1p11/2907|i3_LQ_PLCLR_c18981/f1p0/3289|i1_LQ_PLCLR_c11865/f1p3/1710|i1_LQ_PLCLR_c26451/f1p2/1259|i1_LQ_PLCLR_c9036/f1p1/1768	http://www.genome.jp/kegg-bin/show_pathway?ko00900/K10960%09red/K01662%09red/K00919%09red/K08658%09red/K05356%09red/K14066%09red/K00021%09red
Tropane, piperidine and pyridine alkaloid biosynthesis	KEGG PATHWAY	ko00960	6	89	0.664976	0.914076	i5_LQ_PLCLR_c15950/f1p0/5329|i1_HQ_PLCLR_c2136/f2p1/1606|i1_LQ_PLCLR_c12895/f3p0/1121|i5_LQ_PLCLR_c4007/f1p12/5361|i4_LQ_PLCLR_c7369/f1p19/4950|i2_LQ_PLCLR_c9407/f1p3/2371	http://www.genome.jp/kegg-bin/show_pathway?ko00960/K00811%09red/K00276%09red/K14454%09red/K08081%09red
Pyrimidine metabolism	KEGG PATHWAY	ko00240	27	383	0.6657	0.914076	i3_LQ_PLCLR_c37718/f1p0/3529|i3_LQ_PLCLR_c5557/f1p0/3178|i0_LQ_PLCLR_c24036/f1p1/892|i5_LQ_PLCLR_c17486/f1p5/5129|i0_LQ_PLCLR_c24494/f1p2/689|i4_LQ_PLCLR_c20600/f1p0/4688|i6_LQ_PLCLR_c1223/f1p0/6300|i2_HQ_PLCLR_c44413/f2p4/2301|i3_LQ_PLCLR_c11089/f1p16/3942|i5_LQ_PLCLR_c2891/f2p0/5618|i5_HQ_PLCLR_c2267/f2p0/5410|i2_HQ_PLCLR_c21278/f2p4/2391|i4_LQ_PLCLR_c18822/f1p2/4363|i1_LQ_PLCLR_c18570/f1p8/122…	http://www.genome.jp/kegg-bin/show_pathway?ko00240/K00384%09red/K03026%09red/K00962%09red/K03002%09red/K01955%09red/K01510%09red/K02320%09red/K03006%09red/K03023%09red/K03011%09red/K03010%09red/K10808%09red/K03027%09red/K10807%09red/K02999%09red/K01937%09red/K01465%09red/K02335%09red/K14721%09red
Pentose phosphate pathway	KEGG PATHWAY	ko00030	18	259	0.669234	0.914076	i2_LQ_PLCLR_c38584/f1p6/2962|i2_LQ_PLCLR_c35677/f1p7/2515|i2_LQ_PLCLR_c26336/f1p21/2957|i2_HQ_PLCLR_c1242/f7p6/2683|i3_LQ_PLCLR_c10833/f1p14/3357|i2_LQ_PLCLR_c8020/f1p5/2610|i1_LQ_PLCLR_c17828/f1p0/1778|i1_LQ_PLCLR_c3574/f1p0/1937|i2_LQ_PLCLR_c39333/f1p1/2389|i4_LQ_PLCLR_c17477/f1p6/4957|i2_HQ_PLCLR_c2203/f8p7/2583|i2_LQ_PLCLR_c28819/f1p6/2058|i1_LQ_PLCLR_c9626/f1p0/1834|i1_LQ_PLCLR_c22797/f1p46/…	http://www.genome.jp/kegg-bin/show_pathway?ko00030/K01835%09red/K00615%09red/K00895%09red/K01623%09red/K01783%09red/K01810%09red/K00036%09red
Glycosylphosphatidylinositol(GPI)-anchor biosynthesis	KEGG PATHWAY	ko00563	3	47	0.692075	0.920618	i3_LQ_PLCLR_c20721/f1p0/3104|i2_LQ_PLCLR_c33306/f1p0/2298|i2_LQ_PLCLR_c33180/f1p1/2796	http://www.genome.jp/kegg-bin/show_pathway?ko00563/K05310%09red/K05286%09red/K05285%09red
Glycine, serine and threonine metabolism	KEGG PATHWAY	ko00260	14	207	0.694707	0.920618	i5_LQ_PLCLR_c9798/f1p30/5765|i2_LQ_PLCLR_c12165/f1p0/2195|i1_LQ_PLCLR_c11471/f1p0/1890|i0_HQ_PLCLR_c2455/f2p4/398|i2_LQ_PLCLR_c40038/f1p4/2232|i1_LQ_PLCLR_c20746/f1p0/2028|i0_LQ_PLCLR_c1547/f2p0/752|i4_HQ_PLCLR_c6419/f2p0/4744|i2_LQ_PLCLR_c23449/f1p8/2225|i1_LQ_PLCLR_c18751/f1p11/1984|i2_LQ_PLCLR_c9407/f1p3/2371|i1_LQ_PLCLR_c18473/f1p0/1787|i1_HQ_PLCLR_c2451/f2p35/1855|i2_LQ_PLCLR_c20491/f1p2/2597	http://www.genome.jp/kegg-bin/show_pathway?ko00260/K00276%09red/K00130%09red/K00600%09red/K00827%09red/K02437%09red/K00605%09red/K14085%09red/K15633%09red
Sulfur relay system	KEGG PATHWAY	ko04122	1	16	0.710364	0.920618	i2_LQ_PLCLR_c38959/f1p0/2746	http://www.genome.jp/kegg-bin/show_pathway?ko04122/K03635%09red
Glycosphingolipid biosynthesis - ganglio series	KEGG PATHWAY	ko00604	1	16	0.710364	0.920618	i2_LQ_PLCLR_c42472/f1p0/2029	http://www.genome.jp/kegg-bin/show_pathway?ko00604/K12373%09red
Glycosphingolipid biosynthesis - globo series	KEGG PATHWAY	ko00603	1	17	0.73073	0.920618	i2_LQ_PLCLR_c42472/f1p0/2029	http://www.genome.jp/kegg-bin/show_pathway?ko00603/K12373%09red
Basal transcription factors	KEGG PATHWAY	ko03022	10	156	0.737117	0.920618	i3_LQ_PLCLR_c12740/f1p0/3348|i3_LQ_PLCLR_c22256/f1p101/3827|i5_LQ_PLCLR_c2000/f2p3/5869|i2_LQ_PLCLR_c3736/f1p3/2462|i2_LQ_PLCLR_c37749/f1p1/2282|i4_LQ_PLCLR_c8599/f1p2/4838|i4_LQ_PLCLR_c18649/f1p10/4956|i4_LQ_PLCLR_c9980/f1p3/4564|i6_LQ_PLCLR_c1177/f1p0/6689|i6_HQ_PLCLR_c3981/f4p0/6502	http://www.genome.jp/kegg-bin/show_pathway?ko03022/K14651%09red/K03125%09red/K03130%09red/K03129%09red/K03128%09red/K03138%09red
RNA polymerase	KEGG PATHWAY	ko03020	14	214	0.737251	0.920618	i5_LQ_PLCLR_c2891/f2p0/5618|i5_HQ_PLCLR_c2267/f2p0/5410|i3_LQ_PLCLR_c25480/f1p246/3291|i3_LQ_PLCLR_c37718/f1p0/3529|i4_LQ_PLCLR_c18822/f1p2/4363|i5_LQ_PLCLR_c5207/f1p0/5850|i1_LQ_PLCLR_c18186/f1p2/1775|i0_LQ_PLCLR_c24036/f1p1/892|i0_LQ_PLCLR_c3480/f2p8/577|i5_LQ_PLCLR_c17486/f1p5/5129|i3_LQ_PLCLR_c12102/f1p0/3541|i3_LQ_PLCLR_c36814/f1p0/3772|i6_LQ_PLCLR_c1223/f1p0/6300|i5_LQ_PLCLR_c9143/f1p3/5960	http://www.genome.jp/kegg-bin/show_pathway?ko03020/K03006%09red/K03023%09red/K03011%09red/K03010%09red/K03026%09red/K03027%09red/K03002%09red/K02999%09red/K14721%09red
Riboflavin metabolism	KEGG PATHWAY	ko00740	1	18	0.749665	0.920618	i2_LQ_PLCLR_c11095/f1p2/2120	http://www.genome.jp/kegg-bin/show_pathway?ko00740/K14652%09red
Photosynthesis - antenna proteins	KEGG PATHWAY	ko00196	18	274	0.751132	0.920618	i1_LQ_PLCLR_c25982/f2p0/1174|i0_HQ_PLCLR_c10176/f3p16/979|i1_LQ_PLCLR_c14354/f1p3/1033|i0_LQ_PLCLR_c8643/f1p0/925|i0_LQ_PLCLR_c6711/f1p0/749|i0_LQ_PLCLR_c21605/f1p10/884|i1_LQ_PLCLR_c8794/f1p0/1220|i1_LQ_PLCLR_c20830/f1p0/1582|i0_LQ_PLCLR_c18221/f3p2/930|i1_LQ_PLCLR_c22128/f1p1/1158|i0_HQ_PLCLR_c49203/f11p0/829|i1_LQ_PLCLR_c15047/f1p0/1027|i1_HQ_PLCLR_c16996/f2p0/1274|i2_LQ_PLCLR_c11457/f1p21/227…	http://www.genome.jp/kegg-bin/show_pathway?ko00196/K08908%09red/K08909%09red/K08915%09red/K08907%09red/K08916%09red/K08910%09red/K08913%09red/K08912%09red
Non-homologous end-joining	KEGG PATHWAY	ko03450	2	36	0.757304	0.920618	i2_LQ_PLCLR_c32536/f1p1/2178|i4_LQ_PLCLR_c18635/f1p0/4617	http://www.genome.jp/kegg-bin/show_pathway?ko03450/K10866%09red/K10885%09red
Cutin, suberine and wax biosynthesis	KEGG PATHWAY	ko00073	1	19	0.767269	0.920618	i2_LQ_PLCLR_c32883/f1p0/2232	http://www.genome.jp/kegg-bin/show_pathway?ko00073/K13356%09red
Valine, leucine and isoleucine biosynthesis	KEGG PATHWAY	ko00290	4	70	0.772661	0.920618	i3_LQ_PLCLR_c22114/f1p3/3765|i2_LQ_PLCLR_c41854/f4p3/2055|i2_LQ_PLCLR_c32820/f1p2/2425|i3_LQ_PLCLR_c11724/f1p5/3272	http://www.genome.jp/kegg-bin/show_pathway?ko00290/K01687%09red/K01703%09red
Arginine biosynthesis	KEGG PATHWAY	ko00220	10	165	0.79317	0.921984	i0_LQ_PLCLR_c20328/f1p0/425|i5_LQ_PLCLR_c15950/f1p0/5329|i1_HQ_PLCLR_c2136/f2p1/1606|i0_HQ_PLCLR_c34403/f4p3/521|i4_LQ_PLCLR_c21468/f1p0/4814|i2_LQ_PLCLR_c13083/f1p6/2553|i2_LQ_PLCLR_c28686/f1p31/1866|i4_LQ_PLCLR_c18785/f1p0/4526|i3_LQ_PLCLR_c28129/f1p0/3222|i3_LQ_PLCLR_c12849/f1p0/3268	http://www.genome.jp/kegg-bin/show_pathway?ko00220/K01755%09red/K14454%09red/K00811%09red/K01438%09red/K00814%09red/K14682%09red/K01915%09red/K00620%09red
Glycosaminoglycan degradation	KEGG PATHWAY	ko00531	3	56	0.793399	0.921984	i0_LQ_PLCLR_c8239/f1p4/898|i2_LQ_PLCLR_c42472/f1p0/2029|i2_LQ_PLCLR_c21865/f1p4/2159	http://www.genome.jp/kegg-bin/show_pathway?ko00531/K07964%09red/K12373%09red/K01205%09red
Sulfur metabolism	KEGG PATHWAY	ko00920	5	89	0.798504	0.921984	i1_LQ_PLCLR_c19762/f1p2/1845|i0_LQ_PLCLR_c23100/f1p0/589|i1_LQ_PLCLR_c22535/f1p3/1331|i3_LQ_PLCLR_c27484/f1p0/3425|i5_LQ_PLCLR_c3559/f1p0/5118	http://www.genome.jp/kegg-bin/show_pathway?ko00920/K05907%09red/K00640%09red/K01738%09red
Linoleic acid metabolism	KEGG PATHWAY	ko00591	6	108	0.820265	0.937446	i1_LQ_PLCLR_c4990/f1p0/1411|i2_LQ_PLCLR_c30745/f1p35/2344|i3_LQ_PLCLR_c18556/f2p4/3345|i3_HQ_PLCLR_c40835/f2p3/3060|i2_HQ_PLCLR_c8565/f3p28/2470|i3_HQ_PLCLR_c15987/f11p37/3438	http://www.genome.jp/kegg-bin/show_pathway?ko00591/K14674%09red/K00454%09red
Sphingolipid metabolism	KEGG PATHWAY	ko00600	5	94	0.833442	0.942883	i2_LQ_PLCLR_c19634/f1p5/2883|i4_LQ_PLCLR_c9187/f1p0/4482|i2_HQ_PLCLR_c15628/f4p4/2802|i2_LQ_PLCLR_c22185/f1p3/2364|i4_LQ_PLCLR_c11738/f1p0/4986	http://www.genome.jp/kegg-bin/show_pathway?ko00600/K04713%09red/K01190%09red/K17108%09red/K12349%09red
C5-Branched dibasic acid metabolism	KEGG PATHWAY	ko00660	1	25	0.849745	0.943819	i2_LQ_PLCLR_c41854/f4p3/2055	http://www.genome.jp/kegg-bin/show_pathway?ko00660/K01703%09red
Cysteine and methionine metabolism	KEGG PATHWAY	ko00270	25	401	0.851122	0.943819	i1_LQ_PLCLR_c11624/f1p0/1329|i1_LQ_PLCLR_c20037/f1p7/1455|i1_LQ_PLCLR_c22535/f1p3/1331|i1_HQ_PLCLR_c2136/f2p1/1606|i1_LQ_PLCLR_c17552/f1p0/1799|i1_HQ_PLCLR_c2083/f2p3/1770|i5_LQ_PLCLR_c3559/f1p0/5118|i5_LQ_PLCLR_c16403/f1p0/5199|i5_LQ_PLCLR_c15950/f1p0/5329|i2_LQ_PLCLR_c38013/f1p39/2705|i1_LQ_PLCLR_c8022/f1p2/1668|i1_HQ_PLCLR_c2451/f2p35/1855|i2_LQ_PLCLR_c38748/f1p33/2798|i0_LQ_PLCLR_c3552/f1p61/…	http://www.genome.jp/kegg-bin/show_pathway?ko00270/K00026%09red/K14454%09red/K00811%09red/K00640%09red/K00797%09red/K00827%09red/K01611%09red/K00548%09red/K00025%09red/K00789%09red/K01762%09red/K00558%09red/K01738%09red/K00549%09red
Fatty acid elongation	KEGG PATHWAY	ko00062	2	51	0.894951	0.9824	i4_LQ_PLCLR_c20440/f1p28/4709|i1_LQ_PLCLR_c7917/f1p0/1403	http://www.genome.jp/kegg-bin/show_pathway?ko00062/K07512%09red/K01074%09red
Glyoxylate and dicarboxylate metabolism	KEGG PATHWAY	ko00630	34	555	0.903457	0.9824	i3_LQ_PLCLR_c20323/f1p35/3419|i1_LQ_PLCLR_c6788/f1p0/1847|i2_LQ_PLCLR_c8553/f1p0/2600|i3_LQ_PLCLR_c10069/f1p0/3553|i3_LQ_PLCLR_c13370/f1p6/3312|i0_LQ_PLCLR_c12158/f1p1/686|i1_LQ_PLCLR_c9017/f1p0/1196|i2_LQ_PLCLR_c40038/f1p4/2232|i5_LQ_PLCLR_c8630/f1p1/5615|i2_LQ_PLCLR_c23449/f1p8/2225|i1_LQ_PLCLR_c976/f4p0/1700|i1_LQ_PLCLR_c18473/f1p0/1787|i4_LQ_PLCLR_c13074/f1p0/4787|i5_LQ_PLCLR_c17084/f1p0/5255…	http://www.genome.jp/kegg-bin/show_pathway?ko00630/K03781%09red/K11517%09red/K00284%09red/K01601%09red/K01681%09red/K00600%09red/K01965%09red/K02437%09red/K01602%09red/K01915%09red/K00025%09red/K00605%09red/K00122%09red/K00026%09red/K01647%09red
Pantothenate and CoA biosynthesis	KEGG PATHWAY	ko00770	3	94	0.970424	1	i3_LQ_PLCLR_c22114/f1p3/3765|i2_LQ_PLCLR_c32820/f1p2/2425|i3_LQ_PLCLR_c11724/f1p5/3272	http://www.genome.jp/kegg-bin/show_pathway?ko00770/K01687%09red
Porphyrin and chlorophyll metabolism	KEGG PATHWAY	ko00860	16	330	0.97472	1	i2_LQ_PLCLR_c15838/f3p5/2168|i2_LQ_PLCLR_c15913/f2p12/2104|i0_LQ_PLCLR_c38736/f1p0/943|i0_LQ_PLCLR_c26221/f2p27/599|i1_LQ_PLCLR_c9596/f1p3/1965|i0_LQ_PLCLR_c23491/f1p10/604|i5_LQ_PLCLR_c13382/f1p0/5101|i1_LQ_PLCLR_c9029/f1p2/1107|i3_LQ_PLCLR_c36572/f1p1470/3670|i5_HQ_PLCLR_c2128/f2p0/5427|i5_LQ_PLCLR_c17403/f1p0/5388|i0_LQ_PLCLR_c39682/f1p0/915|i1_LQ_PLCLR_c26451/f1p2/1259|i3_LQ_PLCLR_c12520/f1p0…	http://www.genome.jp/kegg-bin/show_pathway?ko00860/K10960%09red/K01698%09red/K00231%09red/K19054%09red/K03403%09red/K00228%09red/K01719%09red/K00218%09red
Nitrogen metabolism	KEGG PATHWAY	ko00910	19	382	0.976779	1	i4_LQ_PLCLR_c13074/f1p0/4787|i5_LQ_PLCLR_c17084/f1p0/5255|i5_LQ_PLCLR_c9302/f1p0/5832|i5_LQ_PLCLR_c6109/f2p0/5906|i4_LQ_PLCLR_c8961/f1p1/4742|i4_LQ_PLCLR_c14483/f1p0/4143|i0_LQ_PLCLR_c9373/f1p22/813|i0_HQ_PLCLR_c34403/f4p3/521|i1_LQ_PLCLR_c17597/f1p13/1085|i3_LQ_PLCLR_c28129/f1p0/3222|i5_LQ_PLCLR_c8630/f1p1/5615|i2_LQ_PLCLR_c3475/f1p387/2574|i3_LQ_PLCLR_c7820/f1p0/3684|i6_LQ_PLCLR_c3874/f1p0/6268…	http://www.genome.jp/kegg-bin/show_pathway?ko00910/K01673%09red/K00264%09red/K00284%09red/K01674%09red/K10534%09red/K01915%09red
Phenylalanine, tyrosine and tryptophan biosynthesis	KEGG PATHWAY	ko00400	4	133	0.988784	1	i1_LQ_PLCLR_c7583/f1p0/1502|i5_LQ_PLCLR_c15950/f1p0/5329|i1_HQ_PLCLR_c2136/f2p1/1606|i2_LQ_PLCLR_c8601/f1p2/2795	http://www.genome.jp/kegg-bin/show_pathway?ko00400/K00811%09red/K05359%09red/K15227%09red/K14454%09red
Thiamine metabolism	KEGG PATHWAY	ko00730	2	89	0.989685	1	i1_LQ_PLCLR_c11865/f1p3/1710|i2_LQ_PLCLR_c5912/f1p57/2326	http://www.genome.jp/kegg-bin/show_pathway?ko00730/K03146%09red/K01662%09red
Oxidative phosphorylation	KEGG PATHWAY	ko00190	50	1066	0.999873	1	i2_LQ_PLCLR_c24066/f1p0/2353|i8_LQ_PLCLR_c36/f1p0/9203|i0_LQ_PLCLR_c11070/f1p0/984|i2_LQ_PLCLR_c6077/f1p5/2546|i4_LQ_PLCLR_c20028/f1p56/4370|i3_LQ_PLCLR_c15353/f1p2/3105|i5_LQ_PLCLR_c11688/f1p7/5176|i4_LQ_PLCLR_c6086/f1p10/4941|i2_LQ_PLCLR_c19408/f2p5/2741|i0_LQ_PLCLR_c19014/f2p0/692|i2_LQ_PLCLR_c27508/f1p5/2837|i6_LQ_PLCLR_c605/f1p0/6698|i0_LQ_PLCLR_c3669/f1p0/781|i4_LQ_PLCLR_c23882/f1p0/4091|i0…	http://www.genome.jp/kegg-bin/show_pathway?ko00190/K02112%09red/K02111%09red/K01507%09red/K02256%09red/K02133%09red/K02154%09red/K02132%09red/K03966%09red/K03883%09red/K03880%09red/K03881%09red/K01535%09red/K02140%09red/K02144%09red/K05579%09red/K02261%09red/K02149%09red/K02262%09red/K03879%09red/K03878%09red/K00411%09red/K00412%09red/K03950%09red/K03952%09red/K00234%09red/K00235%09red/K03937%09r…
Photosynthesis	KEGG PATHWAY	ko00195	24	881	1	1	i4_LQ_PLCLR_c1937/f3p0/4634|i0_LQ_PLCLR_c41462/f1p0/675|i0_LQ_PLCLR_c36761/f1p4/499|i5_HQ_PLCLR_c14858/f5p0/5807|i0_HQ_PLCLR_c49765/f40p0/685|i0_LQ_PLCLR_c26020/f1p2/980|i5_LQ_PLCLR_c8569/f1p1/5360|i1_HQ_PLCLR_c25557/f5p2/1071|i1_LQ_PLCLR_c14778/f1p3/1024|i1_HQ_PLCLR_c4734/f3p0/1341|i0_LQ_PLCLR_c49745/f76p0/900|i2_LQ_PLCLR_c26641/f1p25/2174|i0_LQ_PLCLR_c26272/f1p0/639|i0_HQ_PLCLR_c1364/f9p30/666|…	http://www.genome.jp/kegg-bin/show_pathway?ko00195/K02717%09red/K02111%09red/K08905%09red/K02690%09red/K03541%09red/K02695%09red/K08902%09red/K02698%09red/K02699%09red/K02636%09red/K03542%09red/K02704%09red/K02716%09red/K02639%09red/K02112%09red
Pyruvate metabolism	KEGG PATHWAY	ko00620	39	2115	1	1	i0_LQ_PLCLR_c3537/f1p1/670|i4_LQ_PLCLR_c21887/f1p0/4844|i3_LQ_PLCLR_c19413/f1p2/3377|i3_LQ_PLCLR_c26319/f1p1/3385|i5_LQ_PLCLR_c10873/f1p3/5633|i2_HQ_PLCLR_c13862/f2p47/2775|i2_LQ_PLCLR_c8938/f1p14/3077|i2_LQ_PLCLR_c34341/f1p0/2519|i3_LQ_PLCLR_c36609/f1p0/3484|i6_LQ_PLCLR_c1695/f1p0/6259|i2_LQ_PLCLR_c47795/f1p1028/2039|i1_LQ_PLCLR_c17552/f1p0/1799|i2_LQ_PLCLR_c35891/f1p590/2674|i3_LQ_PLCLR_c29110/…	http://www.genome.jp/kegg-bin/show_pathway?ko00620/K01069%09red/K01958%09red/K01006%09red/K01679%09red/K00026%09red/K00128%09red/K01595%09red/K00029%09red/K01962%09red/K14085%09red/K00025%09red/K00873%09red/K01895%09red/K11262%09red/K00102%09red/K00028%09red
Carbon fixation in photosynthetic organisms	KEGG PATHWAY	ko00710	38	2261	1	1	i2_LQ_PLCLR_c26336/f1p21/2957|i2_LQ_PLCLR_c13550/f1p5/2447|i3_LQ_PLCLR_c19413/f1p2/3377|i1_LQ_PLCLR_c9017/f1p0/1196|i2_HQ_PLCLR_c1242/f7p6/2683|i2_LQ_PLCLR_c23697/f1p21/2756|i2_LQ_PLCLR_c28686/f1p31/1866|i1_LQ_PLCLR_c17886/f1p0/1465|i2_HQ_PLCLR_c13862/f2p47/2775|i2_LQ_PLCLR_c8938/f1p14/3077|i1_LQ_PLCLR_c20505/f1p0/1476|i3_LQ_PLCLR_c36609/f1p0/3484|i0_LQ_PLCLR_c21167/f1p0/678|i2_LQ_PLCLR_c47795/f1…	http://www.genome.jp/kegg-bin/show_pathway?ko00710/K00134%09red/K14454%09red/K01006%09red/K01601%09red/K01100%09red/K00814%09red/K01803%09red/K00927%09red/K01595%09red/K01623%09red/K01783%09red/K00028%09red/K00615%09red/K00025%09red/K01602%09red/K00026%09red/K00029%09red
